# Supplementary material for: Population Genomics Reveals Gene Flow and Adaptive Signature in Invasive Weed Mikania micrantha
Source: Genes (Basel). 2021 Aug 20;12(8):1279. doi: 10.3390/genes12081279 (PMC8394975; doi:10.3390/genes12081279)
Supplement: Supplementary file 1 [file genes-12-01279-s001.zip › Table S14.xlsx]

## Sheet: Sheet1
Table S14. The position of outlier SNPs identified by BayeScan on the M. micrantha genome.
Chromosome	Position	Element
Hic_asm_1	9886573	Intergenic
Hic_asm_1	9886578	Intergenic
Hic_asm_1	10214683	Intergenic
Hic_asm_1	25536251	Intergenic
Hic_asm_1	31165432	Intergenic
Hic_asm_1	32899894	Intergenic
Hic_asm_1	35066946	Intergenic
Hic_asm_1	35362451	Intergenic
Hic_asm_1	36363897	Upstream
Hic_asm_1	41470032	Intergenic
Hic_asm_1	56244207	3′-UTR
Hic_asm_2	53825452	Intergenic
Hic_asm_2	59705425	Intergenic
Hic_asm_2	59705446	Intergenic
Hic_asm_2	62327702	Exonic
Hic_asm_2	64422982	Intronic
Hic_asm_2	67008927	Intergenic
Hic_asm_2	67009047	Intergenic
Hic_asm_2	67009065	Intergenic
Hic_asm_2	67009069	Intergenic
Hic_asm_2	70016599	Intergenic
Hic_asm_2	72037757	Intergenic
Hic_asm_2	73123514	Intergenic
Hic_asm_2	73718621	Intronic
Hic_asm_2	74647226	Intergenic
Hic_asm_2	82793887	Intergenic
Hic_asm_3	29391298	Exonic
Hic_asm_3	48740958	Intergenic
Hic_asm_3	51848916	Intergenic
Hic_asm_3	51848988	Intergenic
Hic_asm_3	61057288	Intergenic
Hic_asm_3	61057358	Intergenic
Hic_asm_3	80329031	Intergenic
Hic_asm_4	13971277	Intergenic
Hic_asm_4	13971324	Intergenic
Hic_asm_5	7535166	Intergenic
Hic_asm_5	14080549	Intergenic
Hic_asm_5	38926145	Intergenic
Hic_asm_5	67777674	3′-UTR
Hic_asm_5	67778042	Exonic
Hic_asm_5	67778222	Intronic
Hic_asm_6	3044340	Intergenic
Hic_asm_6	3044354	Intergenic
Hic_asm_6	3044360	Intergenic
Hic_asm_6	3044498	Intergenic
Hic_asm_6	3075299	Intronic
Hic_asm_6	3652650	Intronic
Hic_asm_6	5594494	Exonic
Hic_asm_6	5594637	Intronic
Hic_asm_6	5664974	Intronic
Hic_asm_6	5809097	Intergenic
Hic_asm_6	21292124	Intergenic
Hic_asm_6	21778044	Downstream
Hic_asm_6	31545253	Intergenic
Hic_asm_6	42111491	Intronic
Hic_asm_6	42236031	Intergenic
Hic_asm_6	42422779	Intergenic
Hic_asm_6	45893595	Intergenic
Hic_asm_6	58713249	Intergenic
Hic_asm_6	79396270	Intergenic
Hic_asm_7	6003016	Intergenic
Hic_asm_7	42423247	Intergenic
Hic_asm_7	44788339	Intergenic
Hic_asm_7	45128499	Intergenic
Hic_asm_7	45137390	Exonic
Hic_asm_7	45137424	Intronic
Hic_asm_7	63730513	Intronic
Hic_asm_7	64504373	Intronic
Hic_asm_7	64504410	Intronic
Hic_asm_7	64887625	3′-UTR
Hic_asm_8	1788483	Intergenic
Hic_asm_8	4481844	Downstream
Hic_asm_8	4481883	Downstream
Hic_asm_8	6701543	Intergenic
Hic_asm_8	8380638	Downstream
Hic_asm_8	8380745	Downstream
Hic_asm_8	8380787	Downstream
Hic_asm_9	33697841	Intergenic
Hic_asm_9	33782594	Intergenic
Hic_asm_9	35305573	Intergenic
Hic_asm_10	16503066	Intronic
Hic_asm_10	16503092	Intronic
Hic_asm_10	16503156	Intronic
Hic_asm_10	65152014	Intergenic
Hic_asm_10	84852364	Intergenic
Hic_asm_10	125958012	5′-UTR
Hic_asm_10	133674797	Intergenic
Hic_asm_10	141801782	Intronic
Hic_asm_10	155262592	Intergenic
Hic_asm_10	155329173	Intronic
Hic_asm_10	155334095	Exonic
Hic_asm_10	155334178	Intronic
Hic_asm_10	155334179	Intronic
Hic_asm_10	155334187	Intronic
Hic_asm_10	155712281	Intronic
Hic_asm_10	155712354	Intronic
Hic_asm_11	11352418	Intergenic
Hic_asm_11	12904888	Intergenic
Hic_asm_11	14584907	Intergenic
Hic_asm_11	22747668	Intergenic
Hic_asm_11	26619323	Intergenic
Hic_asm_11	27015941	Intergenic
Hic_asm_11	27097250	Intergenic
Hic_asm_11	84399376	Intronic
Hic_asm_11	84399410	Exonic
Hic_asm_11	94375635	Exonic
Hic_asm_13	8640322	Intronic
Hic_asm_13	13424315	Intergenic
Hic_asm_13	13424337	Intergenic
Hic_asm_13	13424347	Intergenic
Hic_asm_13	49950529	Intergenic
Hic_asm_13	67822286	Downstream
Hic_asm_13	90819629	Intergenic
Hic_asm_13	90819646	Intergenic
Hic_asm_13	90819761	Intergenic
Hic_asm_13	90819858	Intergenic
Hic_asm_13	94235391	Exonic
Hic_asm_13	95869816	Intergenic
Hic_asm_14	2443805	Exonic
Hic_asm_14	3269220	Intergenic
Hic_asm_14	12352313	Intergenic
Hic_asm_14	13501270	Downstream
Hic_asm_14	15153633	Intergenic
Hic_asm_14	15222350	Intergenic
Hic_asm_14	15222374	Intergenic
Hic_asm_14	15347258	Intergenic
Hic_asm_14	15347349	Intergenic
Hic_asm_14	15483817	Intergenic
Hic_asm_14	15649591	Intergenic
Hic_asm_14	16669031	Intergenic
Hic_asm_14	16669141	Intergenic
Hic_asm_14	16681315	Intergenic
Hic_asm_14	16681523	Intergenic
Hic_asm_14	17410493	Intergenic
Hic_asm_14	17410522	Intergenic
Hic_asm_14	17714141	Intergenic
Hic_asm_14	19049909	Intergenic
Hic_asm_14	19590376	Intergenic
Hic_asm_14	19749818	Upstream
Hic_asm_14	20264211	Intergenic
Hic_asm_14	21007054	Intergenic
Hic_asm_14	21072725	Intergenic
Hic_asm_14	21072894	Intergenic
Hic_asm_14	23145517	Intergenic
Hic_asm_14	23270274	Intergenic
Hic_asm_14	23270469	Intergenic
Hic_asm_14	23453091	Intergenic
Hic_asm_14	23454060	Intergenic
Hic_asm_14	23497261	Intergenic
Hic_asm_14	23500611	Intergenic
Hic_asm_14	23500751	Intergenic
Hic_asm_14	23501524	Intergenic
Hic_asm_14	23505111	Intergenic
Hic_asm_14	23505306	Intergenic
Hic_asm_14	23508042	Intergenic
Hic_asm_14	23530260	Intergenic
Hic_asm_14	24054054	Intergenic
Hic_asm_14	24344273	Intergenic
Hic_asm_14	24344282	Intergenic
Hic_asm_14	24363720	Intergenic
Hic_asm_14	24676462	Intergenic
Hic_asm_14	24784849	Intergenic
Hic_asm_14	24784866	Intergenic
Hic_asm_14	24785045	Intergenic
Hic_asm_14	24785047	Intergenic
Hic_asm_14	25034402	Intergenic
Hic_asm_14	25069146	Intergenic
Hic_asm_14	25147182	Intergenic
Hic_asm_14	25394786	Intergenic
Hic_asm_14	25556981	Intergenic
Hic_asm_14	25861926	Intergenic
Hic_asm_14	26573847	Intergenic
Hic_asm_14	27670563	Intergenic
Hic_asm_14	27858648	Intergenic
Hic_asm_14	27907780	Intergenic
Hic_asm_14	28145840	Intergenic
Hic_asm_14	28412141	Intergenic
Hic_asm_14	29838977	Intergenic
Hic_asm_14	29857215	Intergenic
Hic_asm_14	29945946	Intergenic
Hic_asm_14	29946105	Intergenic
Hic_asm_14	30031245	Intergenic
Hic_asm_14	30031252	Intergenic
Hic_asm_14	30135778	Intergenic
Hic_asm_14	30191252	Intergenic
Hic_asm_14	30304483	Intergenic
Hic_asm_14	30304516	Intergenic
Hic_asm_14	30707969	Intergenic
Hic_asm_14	30801753	Intergenic
Hic_asm_14	30801811	Intergenic
Hic_asm_14	30806737	Intergenic
Hic_asm_14	31449579	Intergenic
Hic_asm_14	31823516	Intergenic
Hic_asm_14	32151246	Intergenic
Hic_asm_14	32151363	Intergenic
Hic_asm_14	32219847	Intergenic
Hic_asm_14	32219995	Intergenic
Hic_asm_14	32219996	Intergenic
Hic_asm_14	34549315	Intergenic
Hic_asm_14	34667007	Intergenic
Hic_asm_14	34678149	Upstream
Hic_asm_14	34715433	Intergenic
Hic_asm_14	34763004	Intergenic
Hic_asm_14	35183576	Intergenic
Hic_asm_14	35307618	Intergenic
Hic_asm_14	35326258	Intergenic
Hic_asm_14	35582322	Intergenic
Hic_asm_14	35797232	Intergenic
Hic_asm_14	36587495	Intergenic
Hic_asm_14	36754839	Intergenic
Hic_asm_14	36997473	Intronic
Hic_asm_14	38421321	Intergenic
Hic_asm_14	38730843	Intergenic
Hic_asm_14	39093619	Intergenic
Hic_asm_14	39093857	Intergenic
Hic_asm_14	43198222	Intergenic
Hic_asm_14	43911106	Intergenic
Hic_asm_14	44034517	Intergenic
Hic_asm_14	44056772	Intergenic
Hic_asm_14	44057292	Intergenic
Hic_asm_14	45362382	Intergenic
Hic_asm_14	48814361	Intergenic
Hic_asm_14	49049640	Intergenic
Hic_asm_14	49049720	Intergenic
Hic_asm_14	49406162	Intergenic
Hic_asm_14	50250312	Intergenic
Hic_asm_14	51760472	Intergenic
Hic_asm_14	51760525	Intergenic
Hic_asm_14	52746032	Intergenic
Hic_asm_14	52856067	Intergenic
Hic_asm_14	52856134	Intergenic
Hic_asm_14	52865084	Intergenic
Hic_asm_14	54792592	Intergenic
Hic_asm_14	56405021	Intergenic
Hic_asm_14	73338709	Intergenic
Hic_asm_15	34232497	Downstream
Hic_asm_15	34232574	Downstream
Hic_asm_15	34256787	Intergenic
Hic_asm_16	8292589	Intergenic
Hic_asm_16	11549940	Intergenic
Hic_asm_16	24690759	Intergenic
Hic_asm_16	24835265	Intergenic
Hic_asm_16	24835392	Intergenic
Hic_asm_16	29030223	Intergenic
Hic_asm_16	29355641	Intergenic
Hic_asm_16	32530470	Intronic
Hic_asm_16	32542411	Intergenic
Hic_asm_16	33054574	Intergenic
Hic_asm_16	33929552	Intergenic
Hic_asm_16	41997694	Intergenic
Hic_asm_16	48381000	Intergenic
Hic_asm_16	48662765	Intronic
Hic_asm_16	51276370	Intergenic
Hic_asm_16	51434913	Downstream
Hic_asm_16	53596659	Exonic
Hic_asm_16	54017721	Intergenic
Hic_asm_16	54057338	Intergenic
Hic_asm_16	59158883	Intronic
Hic_asm_16	60385057	Intergenic
Hic_asm_16	60385133	Intergenic
Hic_asm_16	60385175	Intergenic
Hic_asm_16	60385248	Intergenic
Hic_asm_16	61086947	Intergenic
Hic_asm_16	64551023	Intergenic
Hic_asm_16	65069126	Intergenic
Hic_asm_17	13338860	Upstream
Hic_asm_17	14488040	Intronic
Hic_asm_17	15895453	Downstream
Hic_asm_17	28087569	Downstream
Hic_asm_17	34512793	Intergenic
Hic_asm_17	34512919	Intergenic
Hic_asm_18	62528678	Intergenic
contig_2166	3984	Intergenic
Upstream: SNP is located in the 1000 bp region Upstream of the gene;
Downstream: SNP is located in the 1000 bp region Downstream of the gene;
Intronic: SNPs are located in intronic regions;
Exonic: SNPs are located in exonic regions;
5′-UTR: SNPs are located in 5′ untranslated regions;
3′-UTR: SNPs are located in 3′ untranslated regions;
Intergenic: SNPs are located in intergenic regions
