# Supplementary material for: Population Genomics Reveals Gene Flow and Adaptive Signature in Invasive Weed Mikania micrantha
Source: Genes (Basel). 2021 Aug 20;12(8):1279. doi: 10.3390/genes12081279 (PMC8394975; doi:10.3390/genes12081279)
Supplement: Supplementary file 1 [file genes-12-01279-s001.zip › Table S15.xlsx]

## Sheet: Sheet1
Table S15. The annotation of the genes containing outlier SNPs.
Gene ID	Gene length	GO	SwissProt	PFAM
evm.model.Contig38_pilon.35	9347	GO:0005096; GTPase activator activity; Molecular Function::GO:0008083; growth factor activity; Molecular Function::GO:0043531; ADP binding; Molecular Function	Swissprot:Disease resistance protein At4g27190 OS=Arabidopsis thaliana GN=At4g27190 PE=2 SV=1	pfam:NB-ARC domain::Leucine Rich repeats (2 copies)
evm.model.Contig757_pilon.1.1	16509	GO:0004672; protein kinase activity; Molecular Function::GO:0004713; protein tyrosine kinase activity; Molecular Function::GO:0005524; ATP binding; Molecular Function::GO:0006468; protein phosphorylation; Biological Process	Swissprot:Probable leucine-rich repeat receptor-like protein kinase At5g49770 OS=Arabidopsis thaliana GN=At5g49770 PE=2 SV=1	pfam:Protein kinase domain
evm.model.Contig238_pilon.104	13149	GO:0000287; magnesium ion binding; Molecular Function::GO:0005245; voltage-gated calcium channel activity; Molecular Function::GO:0005891; voltage-gated calcium channel complex; Cellular Component::GO:0008152; metabolic process; Biological Process::GO:0010333; terpene synthase activity; Molecular Function::GO:0016829; lyase activity; Molecular Function::GO:0070588; calcium ion transmembrane trans…	Swissprot:Ent-copalyl diphosphate synthase, chloroplastic OS=Pisum sativum PE=2 SV=1	pfam:Terpene synthase, N-terminal domain::Terpene synthase family, metal binding domain
evm.model.Contig175_pilon.33	6135	GO:0003723; RNA binding; Molecular Function::GO:0006813; potassium ion transport; Biological Process::GO:0015467; G-protein activated inward rectifier potassium channel activity; Molecular Function::GO:0016020; membrane; Cellular Component::GO:0016491; oxidoreductase activity; Molecular Function::GO:0046872; metal ion binding; Molecular Function::GO:0055114; oxidation-reduction process; Biologica…	Swissprot:Pumilio homolog 2 OS=Arabidopsis thaliana GN=APUM2 PE=1 SV=1	pfam:Nucleic acid binding protein NABP::Nucleic acid binding protein NABP::Pumilio-family RNA binding repeat::Pumilio-family RNA binding repeat::Pumilio-family RNA binding repeat::Pumilio-family RNA binding repeat::Pumilio-family RNA binding repeat::Pumilio-family RNA binding repeat::Pumilio-family RNA binding repeat::Pumilio-family RNA binding repeat
evm.model.Contig23_pilon.124	5736	GO:0006355; regulation of transcription, DNA-dependent; Biological Process::GO:0006814; sodium ion transport; Biological Process::GO:0006885; regulation of pH; Biological Process::GO:0015385; sodium:hydrogen antiporter activity; Molecular Function::GO:0016021; integral to membrane; Cellular Component::GO:0046983; protein dimerization activity; Molecular Function	Swissprot:Transcription factor PIF3 OS=Arabidopsis thaliana GN=PIF3 PE=1 SV=1	pfam:Helix-loop-helix DNA-binding domain
evm.model.Contig235_pilon.40	11015	GO:0003677; DNA binding; Molecular Function::GO:0004518; nuclease activity; Molecular Function::GO:0006833; water transport; Biological Process::GO:0016021; integral to membrane; Cellular Component	Swissprot:Crossover junction endonuclease MUS81 OS=Arabidopsis thaliana GN=MUS81 PE=1 SV=1	pfam:ERCC4 domain
evm.model.Contig252_pilon.43	8772	GO:0003677; DNA binding; Molecular Function::GO:0003700; sequence-specific DNA binding transcription factor activity; Molecular Function::GO:0005634; nucleus; Cellular Component::GO:0006355; regulation of transcription, DNA-dependent; Biological Process::GO:0046856; phosphatidylinositol dephosphorylation; Biological Process	Swissprot:Type IV inositol polyphosphate 5-phosphatase 9 OS=Arabidopsis thaliana GN=IP5P9 PE=1 SV=1	pfam:Endonuclease/Exonuclease/phosphatase family
evm.model.Contig1653_pilon.38	9520	GO:0004672; protein kinase activity; Molecular Function::GO:0004713; protein tyrosine kinase activity; Molecular Function::GO:0005524; ATP binding; Molecular Function::GO:0005578; proteinaceous extracellular matrix; Cellular Component::GO:0006468; protein phosphorylation; Biological Process::GO:0008237; metallopeptidase activity; Molecular Function::GO:0008270; zinc ion binding; Molecular Functio…	Swissprot:Putative receptor-like protein kinase At5g39000 OS=Arabidopsis thaliana GN=At5g39000 PE=3 SV=1	pfam:Protein kinase domain::Heavy-metal-associated domain
evm.model.Contig574_pilon.9	5714	GO:0004946; bombesin receptor activity; Molecular Function::GO:0005215; transporter activity; Molecular Function::GO:0006810; transport; Biological Process::GO:0016020; membrane; Cellular Component::GO:0016021; integral to membrane; Cellular Component::GO:0031989; bombesin receptor signaling pathway; Biological Process	Swissprot:Protein NRT1/ PTR FAMILY 7.1 OS=Arabidopsis thaliana GN=NPF7.1 PE=2 SV=1	pfam:POT family
evm.model.Contig1168_pilon.113	9859	GO:0000166; nucleotide binding; Molecular Function::GO:0004964; luteinizing hormone receptor activity; Molecular Function::GO:0005524; ATP binding; Molecular Function::GO:0006810; transport; Biological Process::GO:0007186; G-protein coupled receptor signaling pathway; Biological Process::GO:0016021; integral to membrane; Cellular Component::GO:0016887; ATPase activity; Molecular Function::GO:0017…	Swissprot:ABC transporter C family member 3 OS=Arabidopsis thaliana GN=ABCC3 PE=1 SV=1	pfam:ABC transporter transmembrane region::ABC transporter transmembrane region::ABC transporter::ABC transporter
evm.model.Contig362_pilon.56	10203	GO:0004591; oxoglutarate dehydrogenase (succinyl-transferring) activity; Molecular Function::GO:0006099; tricarboxylic acid cycle; Biological Process::GO:0008152; metabolic process; Biological Process::GO:0016020; membrane; Cellular Component::GO:0016491; oxidoreductase activity; Molecular Function::GO:0016624; oxidoreductase activity, acting on the aldehyde or oxo group of donors, disulfide as a…	Swissprot:2-oxoglutarate dehydrogenase, mitochondrial OS=Dictyostelium discoideum GN=ogdh PE=3 SV=1	pfam:Transketolase, pyrimidine binding domain::Dehydrogenase E1 component
