# Supplementary material for: Population Genomics Reveals Gene Flow and Adaptive Signature in Invasive Weed Mikania micrantha
Source: Genes (Basel). 2021 Aug 20;12(8):1279. doi: 10.3390/genes12081279 (PMC8394975; doi:10.3390/genes12081279)
Supplement: Supplementary file 1 [file genes-12-01279-s001.zip › Table S18.xlsx]

## Sheet: Sheet1
Table S18. Gene family cluster analysis results of the genomes of M. micrantha and 12 other plants.
Gene family	Gene number	Gene ID
1	1018	PGSC0003DMG400002380.1_Stu,PGSC0003DMG400002942.1_Stu,PGSC0003DMG400003437.1_Stu,PGSC0003DMG400005396.1_Stu,PGSC0003DMG400005440.1_Stu,PGSC0003DMG400005441.1_Stu,PGSC0003DMG400006419.1_Stu,PGSC0003DMG400010911.1_Stu,PGSC0003DMG400011356.1_Stu,PGSC0003DMG400011895.1_Stu,PGSC0003DMG400015062.1_Stu,PGSC0003DMG400015842.1_Stu,PGSC0003DMG400016934.1_Stu,PGSC0003DMG400018059.1_Stu,PGSC0003DMG400020919.…
2	634	PGSC0003DMG400000748.1_Stu,PGSC0003DMG400005531.1_Stu,PGSC0003DMG400006366.1_Stu,PGSC0003DMG400010566.1_Stu,PGSC0003DMG400013912.1_Stu,PGSC0003DMG400015696.1_Stu,PGSC0003DMG400015917.1_Stu,PGSC0003DMG400017803.1_Stu,PGSC0003DMG400018828.1_Stu,PGSC0003DMG400019755.1_Stu,PGSC0003DMG400020763.1_Stu,PGSC0003DMG400024297.2_Stu,PGSC0003DMG400027807.1_Stu,PGSC0003DMG400029673.1_Stu,PGSC0003DMG400029971.…
3	571	CA02g10890.1_Can,CA03g01300.1_Can,CA03g31200.1_Can,CA05g05750.1_Can,CA06g25250.1_Can,CA09g02550.1_Can,CA10g14060.1_Can,CA11g08420.1_Can,CA12g07840.1_Can,CEY00_Acc02987_Ach,CEY00_Acc03715_Ach,CEY00_Acc04762_Ach,CEY00_Acc08635_Ach,CEY00_Acc08636_Ach,CEY00_Acc13920_Ach,CEY00_Acc13922_Ach,CEY00_Acc16812_Ach,CEY00_Acc17094_Ach,CEY00_Acc18077_Ach,CEY00_Acc18358_Ach,CEY00_Acc18902_Ach,CEY00_Acc18904_Ach…
4	568	CHR00001886-RA_Cna,CHR00002230-RA_Cna,CHR00002232-RA_Cna,CHR00002233-RA_Cna,CHR00002237-RA_Cna,CHR00002239-RA_Cna,CHR00002240-RA_Cna,CHR00002241-RA_Cna,CHR00002242-RA_Cna,CHR00002244-RA_Cna,CHR00002249-RA_Cna,CHR00003263-RA_Cna,CHR00005016-RA_Cna,CHR00005025-RA_Cna,CHR00005029-RA_Cna,CHR00005036-RA_Cna,CHR00005037-RA_Cna,CHR00005551-RA_Cna,CHR00006192-RA_Cna,CHR00006195-RA_Cna,CHR00008587-RA_Cna,…
5	530	rna100165_Han,rna100621_Han,rna10129_Han,rna101469_Han,rna101499_Han,rna10151_Han,rna101736_Han,rna1019_Han,rna102224_Han,rna102398_Han,rna102567_Han,rna102588_Han,rna102757_Han,rna10301_Han,rna103411_Han,rna10359_Han,rna10396_Han,rna103982_Han,rna10413_Han,rna104209_Han,rna104520_Han,rna104736_Han,rna10500_Aan,rna105158_Han,rna105219_Han,rna105357_Han,rna105364_Han,rna105423_Han,rna105509_Han,rn…
6	513	rna10003_Han,rna101101_Han,rna10135_Han,rna101449_Han,rna101700_Han,rna102244_Han,rna102317_Han,rna102350_Han,rna102354_Han,rna10259_Han,rna102713_Han,rna102714_Han,rna103090_Han,rna103242_Han,rna103251_Han,rna103252_Han,rna103334_Han,rna103335_Han,rna103386_Han,rna103475_Han,rna103649_Han,rna103656_Han,rna104041_Han,rna104296_Han,rna104297_Han,rna105344_Han,rna105345_Han,rna105752_Han,rna105900_…
7	511	CA01g03710.1_Can,CA01g03750.1_Can,CA01g03760.1_Can,CA01g03790.1_Can,CA01g03830.1_Can,CA01g03840.1_Can,CA01g03850.1_Can,CA01g10160.1_Can,CA01g19450.1_Can,CA01g33310.1_Can,CA01g33320.1_Can,CA01g33330.1_Can,CA01g33340.1_Can,CA01g33350.1_Can,CA01g33370.1_Can,CA01g33380.1_Can,CA02g09470.1_Can,CA02g12750.1_Can,CA02g12760.1_Can,CA02g12780.1_Can,CA02g12810.1_Can,CA02g13630.1_Can,CA02g13640.1_Can,CA02g136…
8	510	CA01g25290.1_Can,CA01g31520.1_Can,CA02g15510.1_Can,CA02g24570.1_Can,CA02g24590.1_Can,CA03g02350.1_Can,CA03g15770.1_Can,CA03g21450.1_Can,CA03g21460.1_Can,CA03g21470.1_Can,CA03g36710.1_Can,CA03g36720.1_Can,CA04g14230.1_Can,CA04g21950.1_Can,CA05g14410.1_Can,CA06g14790.1_Can,CA07g02560.1_Can,CA07g16290.1_Can,CA07g20650.1_Can,CA08g00070.1_Can,CA08g05140.1_Can,CA08g15290.1_Can,CA09g06920.1_Can,CA09g164…
9	465	CHR00000136-RA_Cna,CHR00000140-RA_Cna,CHR00000156-RA_Cna,CHR00000164-RA_Cna,CHR00000166-RA_Cna,CHR00000375-RA_Cna,CHR00000380-RA_Cna,CHR00000383-RA_Cna,CHR00000386-RA_Cna,CHR00000387-RA_Cna,CHR00000392-RA_Cna,CHR00000396-RA_Cna,CHR00000398-RA_Cna,CHR00000400-RA_Cna,CHR00000402-RA_Cna,CHR00000405-RA_Cna,CHR00000408-RA_Cna,CHR00000413-RA_Cna,CHR00000422-RA_Cna,CHR00003326-RA_Cna,CHR00004559-RA_Cna,…
10	425	CHR00041629-RA_Cna,INIL01g25791_Ini,INIL02g10464_Ini,INIL04g19301_Ini,INIL05g02823_Ini,INIL08g42146_Ini,INIL10g11286_Ini,INIL13g27008_Ini,PGSC0003DMG400012078.1_Stu,PGSC0003DMG400047107.1_Stu,Solyc07g032120.1.1_Sly,rna100167_Han,rna100982_Han,rna101012_Han,rna10118_Han,rna10148_Aan,rna1015_Han,rna101955_Han,rna102206_Han,rna102607_Han,rna102866_Han,rna103565_Han,rna103660_Han,rna104012_Han,rna104…
11	414	CA01g06630.1_Can,CA01g12220.1_Can,CA01g21460.1_Can,CA02g12230.1_Can,CA02g12240.1_Can,CA02g12250.1_Can,CA02g12640.1_Can,CA02g12650.1_Can,CA03g05820.1_Can,CA04g05790.1_Can,CA05g13960.1_Can,CA05g13980.1_Can,CA06g00810.1_Can,CA06g01640.1_Can,CA07g02450.1_Can,CA08g00420.1_Can,CA08g00450.1_Can,CA08g00460.1_Can,CA08g00490.1_Can,CA08g00540.1_Can,CA08g01140.1_Can,CA08g01150.1_Can,CA08g11300.1_Can,CA08g113…
12	413	CA01g00570.1_Can,CA01g31290.1_Can,CA01g31330.1_Can,CA03g20120.1_Can,CA03g30260.1_Can,CA04g02800.1_Can,CA04g02870.1_Can,CA04g04230.1_Can,CA05g03370.1_Can,CA06g24540.1_Can,CA07g01700.1_Can,CA08g15210.1_Can,CA09g04850.1_Can,CA10g11580.1_Can,CA11g13250.1_Can,CEY00_Acc02183_Ach,CEY00_Acc03750_Ach,CEY00_Acc06711_Ach,CEY00_Acc08579_Ach,CEY00_Acc09507_Ach,CEY00_Acc10086_Ach,CEY00_Acc11446_Ach,CEY00_Acc15…
13	407	CHR00010578-RA_Cna,CHR00010582-RA_Cna,CHR00010583-RA_Cna,CHR00010584-RA_Cna,CHR00013603-RA_Cna,CHR00013604-RA_Cna,CHR00015454-RA_Cna,CHR00015458-RA_Cna,CHR00015464-RA_Cna,CHR00019589-RA_Cna,CHR00019833-RA_Cna,CHR00019838-RA_Cna,CHR00021524-RA_Cna,CHR00021881-RA_Cna,CHR00021884-RA_Cna,CHR00022201-RA_Cna,CHR00022619-RA_Cna,CHR00022622-RA_Cna,CHR00022623-RA_Cna,CHR00023565-RA_Cna,CHR00027781-RA_Cna,…
14	399	INIL00g00324_Ini,INIL00g00885_Ini,INIL00g02926_Ini,INIL00g05517_Ini,INIL00g08878_Ini,INIL00g10097_Ini,INIL00g10099_Ini,INIL00g10112_Ini,INIL00g10921_Ini,INIL00g13915_Ini,INIL00g14664_Ini,INIL00g15186_Ini,INIL00g15348_Ini,INIL00g16359_Ini,INIL00g16363_Ini,INIL00g16375_Ini,INIL00g19641_Ini,INIL00g20848_Ini,INIL00g22250_Ini,INIL00g22467_Ini,INIL00g23779_Ini,INIL00g23783_Ini,INIL00g23899_Ini,INIL00g2…
15	383	CA01g34330.1_Can,CA01g34350.1_Can,CA01g34360.1_Can,CA01g34390.1_Can,CA01g34410.1_Can,CA03g26550.1_Can,CA04g08850.1_Can,CA04g08860.1_Can,CA04g08870.1_Can,CA04g13800.1_Can,CA04g14940.1_Can,CA04g15480.1_Can,CA05g13330.1_Can,CEY00_Acc04973_Ach,CEY00_Acc08803_Ach,CEY00_Acc11484_Ach,CEY00_Acc11541_Ach,CEY00_Acc11543_Ach,CEY00_Acc11544_Ach,CEY00_Acc11597_Ach,CEY00_Acc11598_Ach,CEY00_Acc11601_Ach,CEY00_A…
16	383	evm.model.Contig13_pilon.339_Mmi,rna100097_Han,rna100580_Han,rna100765_Han,rna102411_Han,rna102706_Han,rna103584_Han,rna105133_Han,rna105243_Han,rna105802_Han,rna106632_Han,rna107728_Han,rna107889_Han,rna108240_Han,rna108242_Han,rna108439_Han,rna109380_Han,rna10947_Han,rna109502_Han,rna109503_Han,rna110009_Han,rna110488_Han,rna111913_Han,rna112311_Han,rna112473_Han,rna11282_Ccar,rna113195_Han,rna…
17	369	CA01g08690.1_Can,CA01g33270.1_Can,CA02g10000.1_Can,CA02g10010.1_Can,CA02g10060.1_Can,CA02g10070.1_Can,CA02g10080.1_Can,CA02g10090.1_Can,CA02g13680.1_Can,CA02g13700.1_Can,CA02g13720.1_Can,CA02g13730.1_Can,CA02g13740.1_Can,CA02g13750.1_Can,CA04g00920.1_Can,CA04g00940.1_Can,CA04g00970.1_Can,CA04g01020.1_Can,CA04g01030.1_Can,CA04g01040.1_Can,CA04g01370.1_Can,CA04g01420.1_Can,CA04g01450.1_Can,CA04g014…
18	368	CA02g10230.1_Can,CA03g24840.1_Can,CA05g15750.1_Can,CA07g02660.1_Can,CA07g02670.1_Can,CA11g14660.1_Can,CA12g06880.1_Can,CEY00_Acc05030_Ach,CEY00_Acc05032_Ach,CEY00_Acc05033_Ach,CEY00_Acc05034_Ach,CEY00_Acc06113_Ach,CEY00_Acc16807_Ach,CEY00_Acc18753_Ach,CEY00_Acc24075_Ach,CEY00_Acc24076_Ach,CEY00_Acc24077_Ach,CEY00_Acc24078_Ach,CEY00_Acc24079_Ach,CEY00_Acc31083_Ach,CHR00003846-RA_Cna,CHR00003857-RA…
19	368	rna100116_Han,rna100127_Han,rna100493_Han,rna100553_Han,rna100704_Han,rna100825_Han,rna101097_Han,rna101427_Han,rna101629_Han,rna101832_Han,rna102093_Han,rna102185_Han,rna102186_Han,rna1026_Han,rna102821_Han,rna102992_Han,rna103012_Han,rna103824_Han,rna10384_Han,rna104118_Han,rna104345_Han,rna104540_Han,rna104592_Han,rna104675_Han,rna105087_Han,rna105244_Han,rna105441_Han,rna10559_Han,rna106037_H…
20	365	evm.model.Contig242_pilon.75_Mmi,rna10102_Aan,rna101968_Han,rna103230_Han,rna103261_Han,rna103443_Han,rna103444_Han,rna104178_Han,rna104302_Han,rna104333_Han,rna104335_Han,rna104343_Han,rna104347_Han,rna104349_Han,rna104350_Han,rna104351_Han,rna104358_Han,rna104365_Han,rna104369_Han,rna104370_Han,rna104372_Han,rna104374_Han,rna104378_Han,rna104380_Han,rna104381_Han,rna104386_Han,rna104387_Han,rna…
21	364	rna100078_Han,rna101401_Han,rna101414_Han,rna1020_Han,rna102241_Han,rna102694_Han,rna102963_Han,rna103029_Han,rna103570_Han,rna103650_Han,rna103652_Han,rna103757_Han,rna103758_Han,rna103868_Han,rna104273_Han,rna10450_Han,rna10451_Han,rna104609_Han,rna105346_Han,rna105939_Han,rna105941_Han,rna106256_Han,rna10667_Han,rna106833_Han,rna106983_Han,rna107002_Han,rna107178_Han,rna107250_Han,rna107276_Ha…
22	363	rna100141_Han,rna101255_Han,rna101262_Han,rna101661_Han,rna102243_Han,rna102246_Han,rna103229_Han,rna103588_Han,rna103803_Han,rna104136_Han,rna104185_Han,rna104502_Han,rna105229_Han,rna106039_Han,rna106267_Han,rna106529_Han,rna106610_Han,rna106676_Han,rna106693_Han,rna10688_Han,rna106946_Han,rna10721_Han,rna107266_Han,rna107298_Han,rna107304_Han,rna107406_Han,rna107816_Han,rna107824_Han,rna108057…
23	359	CA01g20850.1_Can,CA02g10480.1_Can,CA02g15150.1_Can,CA07g01930.1_Can,CA07g06170.1_Can,CA07g06180.1_Can,CA07g13740.1_Can,CA07g13750.1_Can,CA07g16030.1_Can,CA08g11870.1_Can,CA08g11920.1_Can,CA08g12010.1_Can,CA08g12020.1_Can,CA11g14730.1_Can,CA12g03570.1_Can,CA12g04520.1_Can,CEY00_Acc03461_Ach,CEY00_Acc08819_Ach,CEY00_Acc08821_Ach,CEY00_Acc09285_Ach,CEY00_Acc28060_Ach,CEY00_Acc31145_Ach,CHR00006680-R…
24	357	CA02g22390.1_Can,CA02g22410.1_Can,CA02g24440.1_Can,CA03g33150.1_Can,CA05g10690.1_Can,CA05g15510.1_Can,CA05g15530.1_Can,CA05g15540.1_Can,CA05g15560.1_Can,CA06g08300.1_Can,CA06g24750.1_Can,CA06g25100.1_Can,CA06g25660.1_Can,CA07g11100.1_Can,CA09g05000.1_Can,CA09g06490.1_Can,CA10g11020.1_Can,CA10g14030.1_Can,CA10g14460.1_Can,CEY00_Acc01739_Ach,CEY00_Acc02062_Ach,CEY00_Acc02170_Ach,CEY00_Acc02171_Ach,…
25	351	CA01g19040.1_Can,CA01g26620.1_Can,CA02g16950.1_Can,CA02g17020.1_Can,CA02g19410.1_Can,CA02g31270.1_Can,CA03g01250.1_Can,CA03g22740.1_Can,CA03g28990.1_Can,CA03g31040.1_Can,CA03g34070.1_Can,CA04g18020.1_Can,CA05g04590.1_Can,CA05g04940.1_Can,CA06g26210.1_Can,CA07g01670.1_Can,CA07g09570.1_Can,CA08g10570.1_Can,CA12g08800.1_Can,CEY00_Acc03677_Ach,CEY00_Acc06542_Ach,CEY00_Acc07855_Ach,CEY00_Acc09861_Ach,…
26	342	CHR00001273-RA_Cna,CHR00001286-RA_Cna,CHR00001444-RA_Cna,CHR00002298-RA_Cna,CHR00002587-RA_Cna,CHR00002937-RA_Cna,CHR00003641-RA_Cna,CHR00004065-RA_Cna,CHR00004247-RA_Cna,CHR00004250-RA_Cna,CHR00004266-RA_Cna,CHR00004414-RA_Cna,CHR00004475-RA_Cna,CHR00005390-RA_Cna,CHR00005520-RA_Cna,CHR00005692-RA_Cna,CHR00005727-RA_Cna,CHR00005831-RA_Cna,CHR00006470-RA_Cna,CHR00006599-RA_Cna,CHR00006670-RA_Cna,…
27	342	INIL00g00092_Ini,INIL00g00325_Ini,INIL00g00886_Ini,INIL00g05518_Ini,INIL00g08877_Ini,INIL00g10096_Ini,INIL00g10100_Ini,INIL00g10101_Ini,INIL00g10920_Ini,INIL00g11013_Ini,INIL00g14665_Ini,INIL00g14761_Ini,INIL00g14899_Ini,INIL00g15281_Ini,INIL00g15346_Ini,INIL00g15347_Ini,INIL00g16358_Ini,INIL00g16362_Ini,INIL00g16374_Ini,INIL00g19642_Ini,INIL00g20849_Ini,INIL00g20907_Ini,INIL00g20909_Ini,INIL00g2…
28	336	CA02g07200.1_Can,CA02g17340.1_Can,CA02g28330.1_Can,CA04g16710.1_Can,CA04g16750.1_Can,CA04g16800.1_Can,CA04g16810.1_Can,CA04g16820.1_Can,CA07g18350.1_Can,CA07g18360.1_Can,CA07g18450.1_Can,CA07g18460.1_Can,CA07g18470.1_Can,CA10g00300.1_Can,CA10g00320.1_Can,CEY00_Acc09649_Ach,CEY00_Acc09650_Ach,CEY00_Acc13750_Ach,CEY00_Acc19059_Ach,CEY00_Acc19460_Ach,CEY00_Acc19461_Ach,CEY00_Acc21674_Ach,CEY00_Acc21…
29	334	CA01g01540.1_Can,CA01g27920.1_Can,CA02g13330.1_Can,CA03g03390.1_Can,CA03g03810.1_Can,CA04g05650.1_Can,CA06g12190.1_Can,CA07g17950.1_Can,CA08g01410.1_Can,CA08g01430.1_Can,CA08g01440.1_Can,CA08g04960.1_Can,CA08g17370.1_Can,CA09g00650.1_Can,CA09g04550.1_Can,CA09g10460.1_Can,CA10g02980.1_Can,CA10g12800.1_Can,CA10g15480.1_Can,CA10g16760.1_Can,CA10g19860.1_Can,CA11g01390.1_Can,CA11g01410.1_Can,CA11g014…
30	332	rna10010_Han,rna100279_Han,rna100624_Han,rna101384_Han,rna10142_Han,rna10213_Han,rna10306_Han,rna103114_Han,rna103215_Han,rna103274_Han,rna103369_Han,rna103540_Han,rna10391_Han,rna10495_Han,rna105312_Han,rna105779_Han,rna106103_Han,rna106251_Han,rna106535_Han,rna106611_Han,rna107375_Han,rna107853_Han,rna108016_Han,rna108702_Han,rna108984_Han,rna10902_Han,rna109091_Han,rna110003_Han,rna110008_Han,…
31	330	CA02g03150.1_Can,CA02g03570.1_Can,CA02g04830.1_Can,CA02g27190.1_Can,CA02g27200.1_Can,CA02g27210.1_Can,CA02g27220.1_Can,CA03g13050.1_Can,CA03g29770.1_Can,CA03g34390.1_Can,CA05g18800.1_Can,CA06g00170.1_Can,CA06g00180.1_Can,CA06g03750.1_Can,CA06g10660.1_Can,CA06g16190.1_Can,CA07g18080.1_Can,CA09g09100.1_Can,CA09g11440.1_Can,CA10g00440.1_Can,CA10g08140.1_Can,CA12g03430.1_Can,CEY00_Acc00088_Ach,CEY00_…
32	329	CA01g12380.1_Can,CA01g16060.1_Can,CA02g19570.1_Can,CA06g14800.1_Can,CA06g14810.1_Can,CA06g14840.1_Can,CA06g14870.1_Can,CA06g15030.1_Can,CA06g15040.1_Can,CA06g15080.1_Can,CA06g15110.1_Can,CA07g12770.1_Can,CA09g18620.1_Can,CA09g18660.1_Can,CA09g18670.1_Can,CA09g18680.1_Can,CA12g02270.1_Can,CA12g02370.1_Can,CA12g02380.1_Can,CA12g02400.1_Can,CA12g04350.1_Can,CA12g04920.1_Can,CA12g06200.1_Can,CA12g069…
33	326	CA01g07340.1_Can,CA01g07350.1_Can,CA02g02350.1_Can,CA02g12440.1_Can,CA02g12500.1_Can,CA02g28350.1_Can,CA02g28990.1_Can,CA02g29000.1_Can,CA03g13430.1_Can,CA03g35390.1_Can,CA04g00850.1_Can,CA06g00060.1_Can,CA06g21480.1_Can,CA07g19550.1_Can,CA09g02020.1_Can,CA10g08880.1_Can,CA11g17130.1_Can,CA12g20900.1_Can,CA12g20920.1_Can,CA12g20930.1_Can,CEY00_Acc02379_Ach,CEY00_Acc03179_Ach,CEY00_Acc03367_Ach,CE…
34	325	rna10447_Aan,rna10598_Aan,rna10654_Aan,rna11304_Aan,rna11542_Aan,rna11842_Aan,rna12045_Aan,rna12079_Aan,rna1220_Aan,rna12215_Aan,rna12226_Aan,rna12382_Aan,rna12636_Aan,rna12879_Aan,rna13124_Aan,rna13125_Aan,rna13277_Aan,rna13313_Aan,rna13375_Aan,rna13551_Aan,rna1373_Aan,rna13768_Aan,rna14003_Aan,rna14331_Aan,rna14423_Aan,rna1443_Aan,rna1456_Aan,rna14587_Aan,rna14736_Aan,rna14738_Aan,rna14883_Aan,…
35	314	INIL00g00093_Ini,INIL00g05519_Ini,INIL00g10102_Ini,INIL00g10919_Ini,INIL00g11014_Ini,INIL00g14666_Ini,INIL00g14762_Ini,INIL00g14900_Ini,INIL00g15185_Ini,INIL00g15282_Ini,INIL00g15345_Ini,INIL00g16357_Ini,INIL00g16361_Ini,INIL00g16373_Ini,INIL00g18591_Ini,INIL00g20908_Ini,INIL00g20910_Ini,INIL00g22248_Ini,INIL00g22327_Ini,INIL00g22407_Ini,INIL00g22465_Ini,INIL00g22661_Ini,INIL00g23778_Ini,INIL00g2…
36	311	CA01g07570.1_Can,CA02g00470.1_Can,CA02g00500.1_Can,CA02g04960.1_Can,CA02g04970.1_Can,CA02g04980.1_Can,CA02g05000.1_Can,CA02g05050.1_Can,CA02g10570.1_Can,CA02g20230.1_Can,CA03g20190.1_Can,CA06g10950.1_Can,CA06g15170.1_Can,CA06g15180.1_Can,CA07g03560.1_Can,CA07g03590.1_Can,CA07g13480.1_Can,CA07g18170.1_Can,CEY00_Acc06448_Ach,CEY00_Acc06449_Ach,CEY00_Acc06537_Ach,CEY00_Acc06538_Ach,CEY00_Acc06539_Ac…
37	308	CEY00_Acc18575_Ach,CEY00_Acc31510_Ach,CHR00030729-RA_Cna,CHR00037629-RA_Cna,CHR00044469-RA_Cna,CHR00063481-RA_Cna,INIL00g31593_Ini,INIL04g34063_Ini,PGSC0003DMG400017129.1_Stu,PGSC0003DMG400025418.1_Stu,Solyc00g131710.1.1_Sly,Solyc08g060910.1.1_Sly,Solyc09g050010.1.1_Sly,Solyc10g036800.1.1_Sly,Solyc10g045000.1.1_Sly,Solyc10g052420.1.1_Sly,Solyc10g052630.1.1_Sly,Solyc11g017260.1.1_Sly,Solyc11g02056…
38	305	rna100083_Han,rna100320_Han,rna100425_Han,rna101338_Han,rna101362_Han,rna101511_Han,rna102565_Han,rna102919_Han,rna103243_Han,rna103272_Han,rna104629_Han,rna104674_Han,rna104717_Han,rna104718_Han,rna105021_Han,rna105162_Han,rna105323_Han,rna105895_Han,rna106934_Han,rna106_Han,rna107354_Han,rna107357_Han,rna10737_Han,rna107606_Han,rna108493_Han,rna108940_Han,rna10896_Han,rna110044_Han,rna110301_Ha…
39	303	CHR00005891-RA_Cna,CHR00011495-RA_Cna,CHR00011499-RA_Cna,CHR00018326-RA_Cna,CHR00027214-RA_Cna,CHR00034361-RA_Cna,CHR00037176-RA_Cna,CHR00038760-RA_Cna,CHR00039610-RA_Cna,CHR00040921-RA_Cna,CHR00051018-RA_Cna,CHR00063834-RA_Cna,CHR00063837-RA_Cna,CHR00076207-RA_Cna,CHR00080801-RA_Cna,CHR00085755-RA_Cna,Cc00_g09140_Cca,Cc00_g09160_Cca,Cc00_g09730_Cca,Cc00_g09750_Cca,Cc00_g09760_Cca,Cc00_g09790_Cca…
40	293	CA01g01790.1_Can,CA01g24940.1_Can,CA01g25410.1_Can,CA01g29590.1_Can,CA03g08490.1_Can,CA03g08550.1_Can,CA03g19050.1_Can,CA03g32650.1_Can,CA06g05660.1_Can,CA07g20230.1_Can,CA09g09080.1_Can,CA10g07400.1_Can,CA11g09150.1_Can,CEY00_Acc01366_Ach,CEY00_Acc01367_Ach,CEY00_Acc01368_Ach,CEY00_Acc02246_Ach,CEY00_Acc02647_Ach,CEY00_Acc02648_Ach,CEY00_Acc06401_Ach,CEY00_Acc08228_Ach,CEY00_Acc09396_Ach,CEY00_A…
41	282	CA04g20310.1_Can,CA06g00680.1_Can,CA06g00700.1_Can,CA06g00880.1_Can,CA06g01070.1_Can,CA06g01100.1_Can,CA06g02610.1_Can,CA06g02750.1_Can,CA06g03700.1_Can,CA06g03740.1_Can,CEY00_Acc04192_Ach,CEY00_Acc04194_Ach,CEY00_Acc04196_Ach,CEY00_Acc22755_Ach,CEY00_Acc27505_Ach,CHR00002919-RA_Cna,CHR00002920-RA_Cna,CHR00002922-RA_Cna,CHR00002923-RA_Cna,CHR00002926-RA_Cna,CHR00002930-RA_Cna,CHR00006272-RA_Cna,C…
42	278	CHR00000004-RA_Cna,CHR00000005-RA_Cna,CHR00000171-RA_Cna,CHR00000613-RA_Cna,CHR00000809-RA_Cna,CHR00000834-RA_Cna,CHR00001153-RA_Cna,CHR00001393-RA_Cna,CHR00002020-RA_Cna,CHR00002378-RA_Cna,CHR00002382-RA_Cna,CHR00002829-RA_Cna,CHR00003270-RA_Cna,CHR00003317-RA_Cna,CHR00003592-RA_Cna,CHR00004014-RA_Cna,CHR00004126-RA_Cna,CHR00004606-RA_Cna,CHR00004677-RA_Cna,CHR00004681-RA_Cna,CHR00005026-RA_Cna,…
43	277	PGSC0003DMG400001175.1_Stu,PGSC0003DMG400002307.1_Stu,PGSC0003DMG400004464.1_Stu,PGSC0003DMG400007589.1_Stu,PGSC0003DMG400008411.1_Stu,PGSC0003DMG400012075.1_Stu,PGSC0003DMG400012372.1_Stu,PGSC0003DMG400018002.1_Stu,PGSC0003DMG400018977.1_Stu,PGSC0003DMG400019545.1_Stu,PGSC0003DMG400025649.1_Stu,PGSC0003DMG400027808.1_Stu,PGSC0003DMG400029880.1_Stu,PGSC0003DMG400033682.1_Stu,PGSC0003DMG400034348.…
44	276	CA03g01790.1_Can,CA03g01800.1_Can,CA04g02580.1_Can,CA05g16930.1_Can,CA05g19680.1_Can,CA06g14420.1_Can,CA06g14430.1_Can,CA06g25270.1_Can,CA08g05710.1_Can,CA12g06040.1_Can,CA12g06050.1_Can,CA12g16270.1_Can,CA12g19930.1_Can,CA12g19950.1_Can,CA12g22510.1_Can,CEY00_Acc06644_Ach,CEY00_Acc08426_Ach,CEY00_Acc12478_Ach,CEY00_Acc12650_Ach,CEY00_Acc13445_Ach,CEY00_Acc13448_Ach,CEY00_Acc17747_Ach,CEY00_Acc20…
45	274	CEY00_Acc16024_Ach,VIT_03s0038g03060.1_Vvi,evm.model.Contig234_pilon.81_Mmi,evm.model.Contig241_pilon.66_Mmi,evm.model.Contig306_pilon.120_Mmi,rna100094_Han,rna100930_Han,rna100931_Han,rna101829_Han,rna10189_Han,rna102304_Han,rna102455_Han,rna102527_Han,rna102530_Han,rna102531_Han,rna102533_Han,rna102534_Han,rna102744_Han,rna10284_Han,rna10285_Han,rna10317_Han,rna103579_Han,rna10364_Han,rna105232…
46	268	CA01g10760.1_Can,CA01g12450.1_Can,CA02g03450.1_Can,CA03g11840.1_Can,CA04g03470.1_Can,CA04g10290.1_Can,CA04g22180.1_Can,CA05g03730.1_Can,CA06g14010.1_Can,CA07g19090.1_Can,CA10g09720.1_Can,CA10g17690.1_Can,CA10g17860.1_Can,CA10g17890.1_Can,CA10g22450.1_Can,CA11g12230.1_Can,CA12g07790.1_Can,CA12g22140.1_Can,CEY00_Acc04517_Ach,CEY00_Acc05160_Ach,CEY00_Acc06131_Ach,CEY00_Acc07206_Ach,CEY00_Acc08373_Ac…
47	262	CA01g26880.1_Can,CA01g30120.1_Can,CA03g07060.1_Can,CA03g24800.1_Can,CA03g32000.1_Can,CA06g25240.1_Can,CA07g20550.1_Can,CA08g13220.1_Can,CA08g13680.1_Can,CA09g00580.1_Can,CA09g15180.1_Can,CA10g15140.1_Can,CA11g10250.1_Can,CA12g19280.1_Can,CEY00_Acc00945_Ach,CEY00_Acc04261_Ach,CEY00_Acc06304_Ach,CEY00_Acc06436_Ach,CEY00_Acc06618_Ach,CEY00_Acc06657_Ach,CEY00_Acc06756_Ach,CEY00_Acc07646_Ach,CEY00_Acc…
48	258	CA03g17860.1_Can,CA04g15380.1_Can,CA04g15390.1_Can,CA04g15400.1_Can,CA07g06250.1_Can,CA07g06260.1_Can,CA07g06280.1_Can,CA07g06310.1_Can,CA07g06320.1_Can,CA08g15860.1_Can,CA08g15870.1_Can,CA08g15880.1_Can,CEY00_Acc05179_Ach,CEY00_Acc06782_Ach,CEY00_Acc07982_Ach,CEY00_Acc07984_Ach,CEY00_Acc18218_Ach,CEY00_Acc18219_Ach,CEY00_Acc21186_Ach,CEY00_Acc21210_Ach,CEY00_Acc23933_Ach,CEY00_Acc23935_Ach,CEY00…
49	254	CA02g09520.1_Can,CA02g13600.1_Can,CA03g00580.1_Can,CA03g00600.1_Can,CA03g00610.1_Can,CA03g04060.1_Can,CA03g18030.1_Can,CA06g11290.1_Can,CA06g11440.1_Can,CA07g03310.1_Can,CA07g11700.1_Can,CA08g05300.1_Can,CA08g10200.1_Can,CA09g15020.1_Can,CA09g15030.1_Can,CA09g15190.1_Can,CA09g15240.1_Can,CA09g15290.1_Can,CA12g05020.1_Can,CA12g05030.1_Can,CA12g05060.1_Can,CA12g05150.1_Can,CA12g05170.1_Can,CA12g052…
50	254	PGSC0003DMG400001002.1_Stu,PGSC0003DMG400001949.1_Stu,PGSC0003DMG400002956.1_Stu,PGSC0003DMG400003258.1_Stu,PGSC0003DMG400003264.1_Stu,PGSC0003DMG400004450.1_Stu,PGSC0003DMG400009589.1_Stu,PGSC0003DMG400009609.1_Stu,PGSC0003DMG400009616.1_Stu,PGSC0003DMG400010419.1_Stu,PGSC0003DMG400017681.1_Stu,PGSC0003DMG400019572.1_Stu,PGSC0003DMG400019577.1_Stu,PGSC0003DMG400021032.1_Stu,PGSC0003DMG400023037.…
51	250	CA02g13090.1_Can,CA02g13110.1_Can,CA02g13120.1_Can,CA02g13130.1_Can,CA02g13140.1_Can,CA02g13150.1_Can,CA02g13160.1_Can,CA02g13170.1_Can,CA02g13180.1_Can,CA07g16020.1_Can,CA07g21220.1_Can,CA07g21250.1_Can,CA09g12770.1_Can,CEY00_Acc06514_Ach,CEY00_Acc14918_Ach,CEY00_Acc14919_Ach,CEY00_Acc18879_Ach,CEY00_Acc19236_Ach,CEY00_Acc20723_Ach,CEY00_Acc20724_Ach,CEY00_Acc25172_Ach,CEY00_Acc33481_Ach,CHR0000…
52	249	CA01g32190.1_Can,CA07g01390.1_Can,CA07g11640.1_Can,CA07g15040.1_Can,CA07g15090.1_Can,CA07g15100.1_Can,CA07g15110.1_Can,CA07g17060.1_Can,CA07g17070.1_Can,CA09g08140.1_Can,CA10g02570.1_Can,CA10g02600.1_Can,CEY00_Acc11378_Ach,CEY00_Acc19217_Ach,CEY00_Acc21766_Ach,CEY00_Acc23373_Ach,CEY00_Acc27536_Ach,CHR00004087-RA_Cna,CHR00004909-RA_Cna,CHR00009103-RA_Cna,CHR00009104-RA_Cna,CHR00019319-RA_Cna,CHR00…
53	249	evm.model.Contig422_pilon.8_Mmi,rna100367_Han,rna101033_Han,rna101153_Han,rna101842_Han,rna101880_Han,rna102245_Han,rna102457_Han,rna102912_Han,rna102951_Han,rna103333_Han,rna103548_Han,rna103645_Han,rna10385_Han,rna104169_Han,rna104170_Han,rna105137_Han,rna106062_Han,rna106065_Han,rna106069_Han,rna106194_Han,rna106486_Han,rna10651_Han,rna106933_Han,rna107171_Han,rna107484_Han,rna107540_Han,rna10…
54	247	rna100048_Han,rna100118_Han,rna100788_Han,rna101528_Han,rna102189_Han,rna102190_Han,rna102377_Han,rna102401_Han,rna102560_Han,rna102740_Han,rna103153_Han,rna10321_Han,rna103651_Han,rna103986_Han,rna105267_Han,rna105590_Han,rna106625_Han,rna107079_Han,rna10759_Han,rna108458_Han,rna108580_Han,rna108791_Han,rna108850_Han,rna109100_Han,rna109559_Han,rna109645_Han,rna109854_Han,rna110302_Han,rna110577…
55	246	CA07g08810.1_Can,CA08g12970.1_Can,CA08g13750.1_Can,CA08g13780.1_Can,CA08g13800.1_Can,CA08g13810.1_Can,CEY00_Acc05254_Ach,CEY00_Acc06660_Ach,CEY00_Acc06661_Ach,CEY00_Acc06805_Ach,CEY00_Acc06827_Ach,CEY00_Acc06828_Ach,CEY00_Acc06829_Ach,CEY00_Acc09351_Ach,CEY00_Acc10722_Ach,CEY00_Acc10724_Ach,CEY00_Acc10943_Ach,CEY00_Acc10944_Ach,CEY00_Acc11238_Ach,CEY00_Acc24284_Ach,CHR00009367-RA_Cna,CHR00009373-…
56	245	CA02g02890.1_Can,CA02g03940.1_Can,CA02g10160.1_Can,CA02g29400.1_Can,CA03g08280.1_Can,CA03g08290.1_Can,CA03g22750.1_Can,CA05g06740.1_Can,CA05g10000.1_Can,CA06g03940.1_Can,CA06g09420.1_Can,CA07g16370.1_Can,CA08g15700.1_Can,CA09g07020.1_Can,CA09g07030.1_Can,CA09g07040.1_Can,CA11g07580.1_Can,CA11g07620.1_Can,CA12g19370.1_Can,CEY00_Acc01518_Ach,CEY00_Acc02791_Ach,CEY00_Acc03645_Ach,CEY00_Acc05687_Ach,…
57	245	CA07g07320.1_Can,PGSC0003DMG400002384.1_Stu,PGSC0003DMG400003259.1_Stu,PGSC0003DMG400005230.1_Stu,PGSC0003DMG400008667.1_Stu,PGSC0003DMG400012363.1_Stu,PGSC0003DMG400013706.1_Stu,PGSC0003DMG400013773.1_Stu,PGSC0003DMG400014536.1_Stu,PGSC0003DMG400016020.1_Stu,PGSC0003DMG400019986.1_Stu,PGSC0003DMG400022021.1_Stu,PGSC0003DMG400023997.1_Stu,PGSC0003DMG400028991.1_Stu,PGSC0003DMG400030261.1_Stu,PGSC…
58	243	CA01g07920.1_Can,CA01g20250.1_Can,CA01g30030.1_Can,CA02g13540.1_Can,CA03g07970.1_Can,CA03g21590.1_Can,CA04g13780.1_Can,CA04g15080.1_Can,CA05g16990.1_Can,CA07g01680.1_Can,CA10g10190.1_Can,CA12g08400.1_Can,CA12g11810.1_Can,CA12g11940.1_Can,CA12g11950.1_Can,CEY00_Acc02000_Ach,CEY00_Acc04430_Ach,CEY00_Acc04976_Ach,CEY00_Acc07197_Ach,CEY00_Acc07765_Ach,CEY00_Acc09304_Ach,CEY00_Acc10883_Ach,CEY00_Acc11…
59	243	CA02g16390.1_Can,CA02g21980.1_Can,CA02g28670.1_Can,CA03g00110.1_Can,CA03g17620.1_Can,CA03g23820.1_Can,CA03g36270.1_Can,CA04g12390.1_Can,CA04g12420.1_Can,CA04g21350.1_Can,CA06g09950.1_Can,CA06g16240.1_Can,CA08g19250.1_Can,CA09g16570.1_Can,CA10g07090.1_Can,CA11g19150.1_Can,CA12g10530.1_Can,CEY00_Acc00157_Ach,CEY00_Acc01038_Ach,CEY00_Acc03151_Ach,CEY00_Acc04604_Ach,CEY00_Acc05054_Ach,CEY00_Acc05459_…
60	242	CA10g07800.1_Can,CA11g16600.1_Can,CHR00078115-RA_Cna,INIL00g15342_Ini,INIL00g36066_Ini,INIL02g14132_Ini,INIL04g28895_Ini,INIL06g05799_Ini,INIL08g36330_Ini,INIL14g19238_Ini,INIL14g29772_Ini,INIL14g36815_Ini,PGSC0003DMG400010969.1_Stu,PGSC0003DMG400011670.2_Stu,PGSC0003DMG400028085.1_Stu,Solyc11g042780.1.1_Sly,evm.model.Contig111_pilon.2_Mmi,evm.model.Contig22_pilon.120.1_Mmi,rna101598_Han,rna10159…
61	240	CA01g02760.1_Can,CA01g07650.1_Can,CA01g09990.1_Can,CA01g11820.1_Can,CA01g12940.1_Can,CA01g14020.1_Can,CA01g16590.1_Can,CA01g18260.1_Can,CA01g18270.1_Can,CA01g18820.1_Can,CA01g25400.1_Can,CA01g25420.1_Can,CA01g26560.1_Can,CA01g29660.1_Can,CA01g31830.1_Can,CA02g00180.1_Can,CA02g02930.1_Can,CA02g05400.1_Can,CA02g07520.1_Can,CA02g08900.1_Can,CA02g09230.1_Can,CA02g11260.1_Can,CA02g11760.1_Can,CA02g165…
62	240	CA01g27990.1_Can,CA04g19580.1_Can,CA04g19660.1_Can,CA04g19680.1_Can,CA04g19710.1_Can,CA05g08880.1_Can,CA06g22140.1_Can,CA06g26550.1_Can,CA10g17540.1_Can,CA10g18220.1_Can,CA12g17280.1_Can,CA12g22000.1_Can,CA12g22180.1_Can,CA12g22250.1_Can,CEY00_Acc04676_Ach,CEY00_Acc04677_Ach,CEY00_Acc04678_Ach,CEY00_Acc04679_Ach,CEY00_Acc07359_Ach,CEY00_Acc14916_Ach,CEY00_Acc23697_Ach,CEY00_Acc23698_Ach,CEY00_Acc…
63	239	rna100584_Han,rna100706_Han,rna101686_Han,rna101687_Han,rna102302_Han,rna102883_Han,rna103586_Han,rna103937_Han,rna105020_Han,rna105559_Han,rna106767_Han,rna107228_Han,rna107423_Han,rna108004_Han,rna108726_Han,rna109023_Han,rna109163_Han,rna109736_Han,rna109913_Han,rna109975_Han,rna110184_Han,rna1104_Han,rna110547_Han,rna110836_Han,rna111713_Han,rna112098_Han,rna113196_Han,rna114796_Han,rna115897…
64	238	CA02g07440.1_Can,CA02g25200.1_Can,CA03g06660.1_Can,CA03g06680.1_Can,CA03g36640.1_Can,CA04g08100.1_Can,CA04g17820.1_Can,CA05g00570.1_Can,CA06g04870.1_Can,CA06g04880.1_Can,CA06g04890.1_Can,CA07g04510.1_Can,CA08g10380.1_Can,CA08g10390.1_Can,CA10g20310.1_Can,CA12g02310.1_Can,CA12g02360.1_Can,CEY00_Acc00531_Ach,CEY00_Acc00894_Ach,CEY00_Acc03938_Ach,CEY00_Acc03964_Ach,CEY00_Acc03966_Ach,CEY00_Acc03969_…
65	238	CHR00002645-RA_Cna,CHR00006092-RA_Cna,CHR00007727-RA_Cna,CHR00011259-RA_Cna,CHR00011262-RA_Cna,CHR00013022-RA_Cna,CHR00013024-RA_Cna,CHR00020930-RA_Cna,CHR00020932-RA_Cna,CHR00020934-RA_Cna,CHR00020936-RA_Cna,CHR00024311-RA_Cna,CHR00026611-RA_Cna,CHR00033910-RA_Cna,CHR00033911-RA_Cna,CHR00033914-RA_Cna,CHR00034585-RA_Cna,CHR00036065-RA_Cna,CHR00036442-RA_Cna,CHR00036950-RA_Cna,CHR00038062-RA_Cna,…
66	235	CA01g13200.1_Can,CA01g13210.1_Can,CA04g02910.1_Can,CA05g02090.1_Can,CA05g14070.1_Can,CA07g08500.1_Can,CA11g14390.1_Can,CA11g15590.1_Can,CA11g16800.1_Can,CA11g16820.1_Can,CA11g16830.1_Can,CA11g16840.1_Can,CA11g16950.1_Can,CA11g16960.1_Can,CA11g17000.1_Can,CA11g17190.1_Can,CA11g17200.1_Can,CA11g17210.1_Can,CA11g17230.1_Can,CA11g17260.1_Can,CA11g17290.1_Can,CA11g18660.1_Can,CA11g18670.1_Can,CA11g186…
67	235	CHR00000588-RA_Cna,CHR00000639-RA_Cna,CHR00000776-RA_Cna,CHR00000935-RA_Cna,CHR00001051-RA_Cna,CHR00001287-RA_Cna,CHR00001397-RA_Cna,CHR00001942-RA_Cna,CHR00001997-RA_Cna,CHR00002823-RA_Cna,CHR00003045-RA_Cna,CHR00003309-RA_Cna,CHR00003368-RA_Cna,CHR00003484-RA_Cna,CHR00003613-RA_Cna,CHR00003906-RA_Cna,CHR00004136-RA_Cna,CHR00004169-RA_Cna,CHR00004552-RA_Cna,CHR00005444-RA_Cna,CHR00006502-RA_Cna,…
68	234	CHR00000657-RA_Cna,CHR00000849-RA_Cna,CHR00001150-RA_Cna,CHR00002447-RA_Cna,CHR00003067-RA_Cna,CHR00003444-RA_Cna,CHR00003724-RA_Cna,CHR00003725-RA_Cna,CHR00004546-RA_Cna,CHR00005401-RA_Cna,CHR00005507-RA_Cna,CHR00005867-RA_Cna,CHR00006855-RA_Cna,CHR00007243-RA_Cna,CHR00007363-RA_Cna,CHR00007629-RA_Cna,CHR00007919-RA_Cna,CHR00008477-RA_Cna,CHR00008497-RA_Cna,CHR00008831-RA_Cna,CHR00009232-RA_Cna,…
69	227	CA01g04780.1_Can,CA02g01710.1_Can,CA02g18400.1_Can,CA02g25830.1_Can,CA03g15430.1_Can,CA04g18110.1_Can,CA04g22480.1_Can,CA07g11760.1_Can,CA07g11770.1_Can,CA08g01640.1_Can,CA09g09700.1_Can,CA12g03860.1_Can,CA12g03870.1_Can,CA12g03880.1_Can,CA12g17890.1_Can,CA12g17970.1_Can,CEY00_Acc02729_Ach,CEY00_Acc03560_Ach,CEY00_Acc04506_Ach,CEY00_Acc06052_Ach,CEY00_Acc07161_Ach,CEY00_Acc10375_Ach,CEY00_Acc1060…
70	227	CHR00001361-RA_Cna,CHR00002048-RA_Cna,CHR00025828-RA_Cna,CHR00036213-RA_Cna,CHR00037841-RA_Cna,CHR00039211-RA_Cna,CHR00042905-RA_Cna,CHR00046334-RA_Cna,CHR00069016-RA_Cna,CHR00070608-RA_Cna,rna10089_Aan,rna1030_Aan,rna10450_Aan,rna10469_Aan,rna10779_Aan,rna10795_Aan,rna11191_Aan,rna11287_Aan,rna12184_Aan,rna12185_Aan,rna12490_Aan,rna12549_Aan,rna12671_Aan,rna12717_Aan,rna12846_Aan,rna13911_Aan,rn…
71	223	CHR00008953-RA_Cna,CHR00008954-RA_Cna,CHR00008956-RA_Cna,CHR00008959-RA_Cna,CHR00008960-RA_Cna,CHR00009308-RA_Cna,CHR00009309-RA_Cna,CHR00009314-RA_Cna,CHR00009317-RA_Cna,CHR00009458-RA_Cna,CHR00012222-RA_Cna,CHR00019473-RA_Cna,CHR00019475-RA_Cna,CHR00019480-RA_Cna,CHR00023602-RA_Cna,CHR00025689-RA_Cna,CHR00025696-RA_Cna,CHR00028557-RA_Cna,CHR00028559-RA_Cna,CHR00028562-RA_Cna,CHR00028784-RA_Cna,…
72	223	rna10037_Han,rna100403_Han,rna100750_Han,rna101723_Han,rna101966_Han,rna102095_Han,rna102419_Han,rna103373_Han,rna10341_Han,rna103504_Han,rna104470_Han,rna105529_Han,rna105975_Han,rna106051_Han,rna10695_Han,rna107555_Han,rna108059_Han,rna108168_Han,rna109434_Han,rna109473_Han,rna109618_Han,rna109956_Han,rna110172_Han,rna110454_Han,rna110456_Han,rna110838_Han,rna111942_Han,rna112630_Han,rna114085_…
73	221	CA03g08590.1_Can,CA04g01720.1_Can,CA06g00800.1_Can,CA10g02650.1_Can,CA10g14320.1_Can,CEY00_Acc02232_Ach,CEY00_Acc02259_Ach,CEY00_Acc05285_Ach,CEY00_Acc18495_Ach,CEY00_Acc31844_Ach,CHR00004134-RA_Cna,CHR00013090-RA_Cna,CHR00062500-RA_Cna,CHR00092825-RA_Cna,DCAR_009587_Dca,INIL00g02927_Ini,INIL00g06630_Ini,INIL00g16164_Ini,INIL00g19181_Ini,INIL00g21711_Ini,INIL00g25843_Ini,INIL00g27054_Ini,INIL01g0…
74	220	CA01g05990.1_Can,CA01g08100.1_Can,CA01g12560.1_Can,CA01g12720.1_Can,CA02g09570.1_Can,CA02g19590.1_Can,CA02g19610.1_Can,CA02g25360.1_Can,CA03g01180.1_Can,CA06g03860.1_Can,CA06g03870.1_Can,CA06g13700.1_Can,CA07g03270.1_Can,CA07g11990.1_Can,CA10g06850.1_Can,CA11g14520.1_Can,CA12g05070.1_Can,CA12g05140.1_Can,CA12g05220.1_Can,CA12g07430.1_Can,CEY00_Acc20513_Ach,CEY00_Acc26295_Ach,CEY00_Acc26296_Ach,CE…
75	220	CA01g26610.1_Can,CA03g02850.1_Can,CA06g01280.1_Can,CA06g01850.1_Can,CA06g27820.1_Can,CA07g07260.1_Can,CA07g18210.1_Can,CA09g11010.1_Can,CA10g00410.1_Can,CEY00_Acc09354_Ach,CEY00_Acc09357_Ach,CEY00_Acc09827_Ach,CEY00_Acc12981_Ach,CEY00_Acc15911_Ach,CEY00_Acc16434_Ach,CEY00_Acc17136_Ach,CEY00_Acc17139_Ach,CEY00_Acc20865_Ach,CEY00_Acc21687_Ach,CEY00_Acc23176_Ach,CEY00_Acc24704_Ach,CEY00_Acc25336_Ach…
76	220	INIL00g16165_Ini,INIL00g16439_Ini,INIL00g19506_Ini,INIL00g20771_Ini,INIL00g26907_Ini,INIL00g26910_Ini,INIL00g34206_Ini,INIL00g42375_Ini,INIL01g00936_Ini,INIL01g01620_Ini,INIL01g01621_Ini,INIL01g01674_Ini,INIL01g06546_Ini,INIL01g20128_Ini,INIL01g25721_Ini,INIL01g25789_Ini,INIL01g36641_Ini,INIL01g36702_Ini,INIL01g36704_Ini,INIL01g36707_Ini,INIL01g36729_Ini,INIL02g05718_Ini,INIL02g08755_Ini,INIL02g1…
77	218	rna10012_Aan,rna10070_Aan,rna10678_Aan,rna10741_Aan,rna11224_Aan,rna11906_Aan,rna12107_Aan,rna12813_Aan,rna13593_Aan,rna13778_Aan,rna14168_Aan,rna14281_Aan,rna14723_Aan,rna15300_Aan,rna15545_Aan,rna16076_Aan,rna17012_Aan,rna17068_Aan,rna17170_Aan,rna1782_Aan,rna17861_Aan,rna17935_Aan,rna18047_Aan,rna18111_Aan,rna18151_Aan,rna18420_Aan,rna18707_Aan,rna18921_Aan,rna19083_Aan,rna19367_Aan,rna19463_A…
78	217	CA01g02090.1_Can,CA01g31810.1_Can,CA03g35180.1_Can,CA06g24130.1_Can,CA08g12060.1_Can,CA08g12070.1_Can,CA08g12080.1_Can,CA08g12090.1_Can,CEY00_Acc03341_Ach,CEY00_Acc08241_Ach,CEY00_Acc09494_Ach,CEY00_Acc09496_Ach,CEY00_Acc17267_Ach,CEY00_Acc17269_Ach,CEY00_Acc22338_Ach,CEY00_Acc27004_Ach,CEY00_Acc27296_Ach,CEY00_Acc31921_Ach,CEY00_Acc32486_Ach,CEY00_Acc32487_Ach,CEY00_Acc32488_Ach,CEY00_Acc33358_A…
79	215	CA02g18870.1_Can,CA04g02500.1_Can,CA04g02520.1_Can,CA04g02530.1_Can,CA04g02540.1_Can,CA04g04120.1_Can,CA04g04130.1_Can,CA04g04140.1_Can,CA09g13030.1_Can,CEY00_Acc05324_Ach,CEY00_Acc08133_Ach,CEY00_Acc08142_Ach,CEY00_Acc10475_Ach,CEY00_Acc10476_Ach,CEY00_Acc24225_Ach,CHR00011201-RA_Cna,CHR00019683-RA_Cna,CHR00019790-RA_Cna,CHR00027795-RA_Cna,CHR00027796-RA_Cna,CHR00030597-RA_Cna,CHR00033448-RA_Cna…
80	214	CA02g17770.1_Can,CA02g17780.1_Can,CA02g17810.1_Can,CA02g17820.1_Can,CA02g17830.1_Can,CA02g17850.1_Can,CA03g25110.1_Can,CA03g25130.1_Can,CA04g03070.1_Can,CA04g03300.1_Can,CA04g03310.1_Can,CA10g17720.1_Can,CA10g17730.1_Can,CA12g15520.1_Can,CEY00_Acc05255_Ach,CEY00_Acc09633_Ach,CEY00_Acc09635_Ach,CEY00_Acc17433_Ach,CEY00_Acc20578_Ach,CEY00_Acc20579_Ach,CEY00_Acc20583_Ach,CEY00_Acc25046_Ach,CEY00_Acc…
81	214	INIL00g04483_Ini,INIL00g06533_Ini,INIL00g16150_Ini,INIL00g16401_Ini,INIL00g16430_Ini,INIL00g19636_Ini,INIL00g25016_Ini,INIL00g26963_Ini,INIL00g28255_Ini,INIL00g30904_Ini,INIL01g00064_Ini,INIL01g05046_Ini,INIL01g15904_Ini,INIL01g15961_Ini,INIL01g25767_Ini,INIL01g36623_Ini,INIL01g36773_Ini,INIL01g42429_Ini,INIL02g02222_Ini,INIL02g10385_Ini,INIL02g10423_Ini,INIL02g10650_Ini,INIL02g14135_Ini,INIL02g1…
82	212	CEY00_Acc15375_Ach,CEY00_Acc15376_Ach,CEY00_Acc15378_Ach,CEY00_Acc15384_Ach,CHR00000586-RA_Cna,CHR00001895-RA_Cna,CHR00001906-RA_Cna,CHR00002891-RA_Cna,CHR00004085-RA_Cna,CHR00009543-RA_Cna,CHR00009544-RA_Cna,CHR00010285-RA_Cna,CHR00011375-RA_Cna,CHR00011386-RA_Cna,CHR00014162-RA_Cna,CHR00015221-RA_Cna,CHR00016700-RA_Cna,CHR00017551-RA_Cna,CHR00018714-RA_Cna,CHR00018715-RA_Cna,CHR00019369-RA_Cna,…
83	212	rna10069_Han,rna101092_Han,rna101379_Han,rna101796_Han,rna102676_Han,rna102704_Han,rna102748_Han,rna102843_Han,rna102864_Han,rna102978_Han,rna103950_Han,rna104187_Han,rna104188_Han,rna106013_Han,rna107353_Han,rna107608_Han,rna108314_Han,rna108618_Han,rna109143_Han,rna109195_Han,rna110214_Han,rna11083_Han,rna11084_Han,rna113082_Han,rna113612_Han,rna113899_Han,rna114389_Han,rna114775_Han,rna115962_…
84	209	CA02g02270.1_Can,CA02g23370.1_Can,CA03g06410.1_Can,CA04g00300.1_Can,CA04g00310.1_Can,CA04g20720.1_Can,CA06g10570.1_Can,CA06g14290.1_Can,CA09g15510.1_Can,CA10g05460.1_Can,CA11g01110.1_Can,CA11g04140.1_Can,CA11g15140.1_Can,CEY00_Acc00860_Ach,CEY00_Acc04003_Ach,CEY00_Acc04224_Ach,CEY00_Acc04634_Ach,CEY00_Acc07051_Ach,CEY00_Acc08330_Ach,CEY00_Acc11274_Ach,CEY00_Acc11837_Ach,CEY00_Acc11988_Ach,CEY00_A…
85	206	CHR00000322-RA_Cna,CHR00000350-RA_Cna,CHR00000356-RA_Cna,CHR00007633-RA_Cna,CHR00007855-RA_Cna,CHR00007857-RA_Cna,CHR00007863-RA_Cna,CHR00007865-RA_Cna,CHR00007869-RA_Cna,CHR00007872-RA_Cna,CHR00007876-RA_Cna,CHR00007877-RA_Cna,CHR00007880-RA_Cna,CHR00007883-RA_Cna,CHR00018294-RA_Cna,CHR00018296-RA_Cna,CHR00018299-RA_Cna,CHR00018301-RA_Cna,CHR00018303-RA_Cna,CHR00018307-RA_Cna,CHR00024020-RA_Cna,…
86	205	CA01g10580.1_Can,CA01g10590.1_Can,CA01g10600.1_Can,CA01g12710.1_Can,CA01g18650.1_Can,CA01g18670.1_Can,CA01g34150.1_Can,CA02g16340.1_Can,CA04g10820.1_Can,CA08g06900.1_Can,CA09g03340.1_Can,CA09g10270.1_Can,CA10g19360.1_Can,CA10g19370.1_Can,CA10g20860.1_Can,CA12g04100.1_Can,CEY00_Acc00827_Ach,CEY00_Acc00828_Ach,CEY00_Acc08361_Ach,CEY00_Acc09135_Ach,CEY00_Acc10182_Ach,CEY00_Acc10184_Ach,CEY00_Acc1146…
87	204	CA01g03580.1_Can,CA01g19440.1_Can,CA02g20620.1_Can,CA03g31770.1_Can,CA03g36190.1_Can,CA04g22320.1_Can,CA06g17100.1_Can,CA08g03110.1_Can,CA08g03130.1_Can,CA08g14360.1_Can,CA09g08110.1_Can,CA10g06690.1_Can,CA10g07750.1_Can,CEY00_Acc01097_Ach,CEY00_Acc04515_Ach,CEY00_Acc06688_Ach,CEY00_Acc09082_Ach,CEY00_Acc09083_Ach,CEY00_Acc10459_Ach,CEY00_Acc12456_Ach,CEY00_Acc12548_Ach,CEY00_Acc14597_Ach,CEY00_A…
88	203	CA01g02560.1_Can,CA01g07870.1_Can,CA01g19070.1_Can,CA02g18040.1_Can,CA03g16380.1_Can,CA03g23110.1_Can,CA03g34750.1_Can,CA04g03990.1_Can,CA06g20810.1_Can,CA09g07360.1_Can,CA10g05400.1_Can,CA12g00830.1_Can,CEY00_Acc01422_Ach,CEY00_Acc03484_Ach,CEY00_Acc03485_Ach,CEY00_Acc05340_Ach,CEY00_Acc07863_Ach,CEY00_Acc09099_Ach,CEY00_Acc09622_Ach,CEY00_Acc13658_Ach,CEY00_Acc14582_Ach,CEY00_Acc14991_Ach,CEY00…
89	202	CA01g09920.1_Can,CA02g29410.1_Can,CA03g19430.1_Can,CA03g28120.1_Can,CA05g11480.1_Can,CA07g00140.1_Can,CA07g01960.1_Can,CA08g08380.1_Can,CA09g02620.1_Can,CA09g18290.1_Can,CA11g18850.1_Can,CEY00_Acc02636_Ach,CEY00_Acc03313_Ach,CEY00_Acc09214_Ach,CEY00_Acc10020_Ach,CEY00_Acc10076_Ach,CEY00_Acc16997_Ach,CEY00_Acc18156_Ach,CEY00_Acc18610_Ach,CEY00_Acc19782_Ach,CEY00_Acc20292_Ach,CEY00_Acc22139_Ach,CEY…
90	199	CA03g25830.1_Can,CA12g16850.1_Can,Cc02_g03810_Cca,Solyc07g032820.1.1_Sly,evm.model.Contig498_pilon.25_Mmi,rna10099_Ccar,rna101106_Han,rna103517_Han,rna103562_Han,rna104304_Han,rna104305_Han,rna106750_Han,rna106751_Han,rna107355_Han,rna107358_Han,rna107742_Han,rna110501_Han,rna110502_Han,rna111434_Han,rna11176_Ccar,rna11185_Ccar,rna114041_Han,rna114382_Han,rna117188_Han,rna119770_Han,rna119771_Han…
91	199	rna1014_Han,rna101722_Han,rna1028_Han,rna102924_Han,rna103260_Han,rna103706_Han,rna103804_Han,rna104088_Han,rna104138_Han,rna105504_Han,rna105570_Han,rna106295_Han,rna107022_Han,rna107085_Han,rna107494_Han,rna107496_Han,rna107867_Han,rna107903_Han,rna1080_Han,rna108134_Han,rna1081_Han,rna1082_Han,rna109233_Han,rna111147_Han,rna113198_Han,rna115564_Han,rna11603_Han,rna116372_Han,rna116508_Han,rna1…
92	199	rna103409_Han,rna104058_Han,rna104134_Han,rna10580_Han,rna106004_Han,rna106101_Han,rna106596_Han,rna108669_Han,rna10900_Han,rna109371_Han,rna109506_Han,rna109810_Han,rna109852_Han,rna110013_Han,rna110779_Han,rna111048_Han,rna111407_Han,rna111509_Han,rna111624_Han,rna112178_Han,rna112590_Han,rna11301_Han,rna113170_Han,rna113265_Han,rna113669_Han,rna113777_Han,rna114077_Han,rna11473_Han,rna114938_H…
93	198	CA02g13620.1_Can,CA02g26650.1_Can,CA03g12280.1_Can,CA04g14890.1_Can,CA05g08430.1_Can,CA05g08960.1_Can,CA07g01360.1_Can,CA08g15500.1_Can,CA11g02190.1_Can,CA11g08110.1_Can,CA12g00240.1_Can,CA12g03710.1_Can,CEY00_Acc00732_Ach,CEY00_Acc01206_Ach,CEY00_Acc04947_Ach,CEY00_Acc05427_Ach,CEY00_Acc05472_Ach,CEY00_Acc05836_Ach,CEY00_Acc06185_Ach,CEY00_Acc06760_Ach,CEY00_Acc07515_Ach,CEY00_Acc07988_Ach,CEY00…
94	198	Cc09_g09240_Cca,INIL01g19887_Ini,rna100844_Han,rna102510_Han,rna10300_Han,rna103975_Han,rna104525_Han,rna105689_Han,rna106047_Han,rna106084_Han,rna10631_Han,rna10649_Han,rna109166_Han,rna109450_Han,rna110560_Han,rna110561_Han,rna111072_Han,rna111816_Han,rna111898_Han,rna113063_Han,rna114795_Han,rna116042_Han,rna116043_Han,rna1166_Han,rna116822_Han,rna117706_Han,rna118054_Han,rna118398_Han,rna1185…
95	198	DCAR_000282_Dca,DCAR_001022_Dca,DCAR_001044_Dca,DCAR_001053_Dca,DCAR_001054_Dca,DCAR_001183_Dca,DCAR_001455_Dca,DCAR_001456_Dca,DCAR_001591_Dca,DCAR_002003_Dca,DCAR_002142_Dca,DCAR_002614_Dca,DCAR_002704_Dca,DCAR_003523_Dca,DCAR_003524_Dca,DCAR_004788_Dca,DCAR_004789_Dca,DCAR_005139_Dca,DCAR_005341_Dca,DCAR_005544_Dca,DCAR_005612_Dca,DCAR_005616_Dca,DCAR_005968_Dca,DCAR_006450_Dca,DCAR_007165_Dca…
96	197	rna101152_Han,rna10127_Han,rna101282_Han,rna10152_Han,rna102094_Han,rna102239_Han,rna102311_Han,rna103116_Han,rna10389_Han,rna103989_Han,rna104292_Han,rna104894_Han,rna105530_Han,rna107123_Han,rna107499_Han,rna10836_Han,rna109071_Han,rna109595_Han,rna109976_Han,rna110215_Han,rna11029_Han,rna111254_Han,rna111723_Han,rna111733_Han,rna112219_Han,rna112268_Han,rna114670_Han,rna114691_Han,rna115898_Ha…
97	196	CA01g05270.1_Can,CA01g17510.1_Can,CA02g14030.1_Can,CA03g11030.1_Can,CA03g16590.1_Can,CA03g29660.1_Can,CA04g11130.1_Can,CA04g18650.1_Can,CA05g03890.1_Can,CA05g08080.1_Can,CA05g10350.1_Can,CA05g14110.1_Can,CA06g07560.1_Can,CA06g21910.1_Can,CA07g21240.1_Can,CA09g01780.1_Can,CA09g06730.1_Can,CA09g10340.1_Can,CA09g12830.1_Can,CA09g16040.1_Can,CA10g03480.1_Can,CA10g16630.1_Can,CA10g17940.1_Can,CA10g196…
98	196	CA04g11500.1_Can,CA07g20810.1_Can,CA07g20820.1_Can,CA07g20830.1_Can,CA08g16540.1_Can,CA12g15790.1_Can,CEY00_Acc05047_Ach,CEY00_Acc05455_Ach,CEY00_Acc07259_Ach,CEY00_Acc08008_Ach,CEY00_Acc11534_Ach,CEY00_Acc11721_Ach,CEY00_Acc12106_Ach,CEY00_Acc12295_Ach,CEY00_Acc14902_Ach,CEY00_Acc16286_Ach,CEY00_Acc21150_Ach,CEY00_Acc24095_Ach,CEY00_Acc33426_Ach,CEY00_Acc33645_Ach,CEY00_Acc33646_Ach,CHR00003252-…
99	194	CA01g03380.1_Can,CA03g07750.1_Can,CA03g12430.1_Can,CA03g12460.1_Can,CA04g00050.1_Can,CA04g00060.1_Can,CA04g02680.1_Can,CA04g14180.1_Can,CA04g18600.1_Can,CA05g09170.1_Can,CA06g09280.1_Can,CA07g02630.1_Can,CA08g00640.1_Can,CA09g16010.1_Can,CEY00_Acc02739_Ach,CEY00_Acc03585_Ach,CEY00_Acc03586_Ach,CEY00_Acc04010_Ach,CEY00_Acc04288_Ach,CEY00_Acc04291_Ach,CEY00_Acc04916_Ach,CEY00_Acc09613_Ach,CEY00_Acc…
100	192	CA01g04460.1_Can,CA01g04470.1_Can,CA01g04480.1_Can,CA01g04490.1_Can,CA01g04510.1_Can,CA01g04520.1_Can,CA01g04540.1_Can,CEY00_Acc12670_Ach,CEY00_Acc15770_Ach,CEY00_Acc19922_Ach,CEY00_Acc28896_Ach,CEY00_Acc28898_Ach,CHR00002400-RA_Cna,CHR00002402-RA_Cna,CHR00003565-RA_Cna,CHR00003568-RA_Cna,CHR00003572-RA_Cna,CHR00012225-RA_Cna,CHR00015274-RA_Cna,CHR00015275-RA_Cna,CHR00015278-RA_Cna,CHR00015282-RA…
101	192	CA03g36690.1_Can,CA03g36700.1_Can,CA06g15640.1_Can,CA06g15650.1_Can,CA06g15660.1_Can,CA06g15730.1_Can,CA06g15740.1_Can,CA06g15750.1_Can,CA06g15760.1_Can,CEY00_Acc10017_Ach,CEY00_Acc12879_Ach,CEY00_Acc17594_Ach,CEY00_Acc17595_Ach,CEY00_Acc17596_Ach,CEY00_Acc17599_Ach,CEY00_Acc22403_Ach,CEY00_Acc22404_Ach,CHR00006482-RA_Cna,CHR00006485-RA_Cna,CHR00006486-RA_Cna,CHR00009005-RA_Cna,CHR00009008-RA_Cna…
102	192	rna10040_Han,rna100652_Han,rna10114_Han,rna101483_Han,rna101640_Han,rna102193_Han,rna102301_Han,rna102359_Han,rna102407_Han,rna102418_Han,rna10290_Han,rna102937_Han,rna10320_Han,rna103368_Han,rna103714_Han,rna104639_Han,rna104654_Han,rna106296_Han,rna106454_Han,rna106584_Han,rna106786_Han,rna10694_Han,rna108136_Han,rna108887_Han,rna109162_Han,rna109646_Han,rna110155_Han,rna110666_Han,rna111127_Ha…
103	190	rna100900_Han,rna101234_Han,rna102916_Han,rna10511_Han,rna105265_Han,rna108723_Han,rna108752_Han,rna110841_Han,rna110949_Han,rna111235_Han,rna111650_Han,rna111941_Han,rna112108_Han,rna112756_Han,rna112888_Han,rna113117_Han,rna11351_Han,rna113918_Han,rna113978_Han,rna114225_Han,rna114292_Han,rna11527_Han,rna116239_Han,rna116387_Han,rna116575_Han,rna117166_Han,rna120147_Han,rna12303_Han,rna12819_Ha…
104	188	CA01g08470.1_Can,CA01g15410.1_Can,CA02g00830.1_Can,CA02g29620.1_Can,CA03g35620.1_Can,CA05g08500.1_Can,CA06g16060.1_Can,CA08g09940.1_Can,CA10g10620.1_Can,CA10g10640.1_Can,CA11g01890.1_Can,CA11g06170.1_Can,CA12g10480.1_Can,CEY00_Acc00404_Ach,CEY00_Acc01880_Ach,CEY00_Acc03058_Ach,CEY00_Acc06285_Ach,CEY00_Acc12779_Ach,CEY00_Acc13999_Ach,CEY00_Acc15039_Ach,CEY00_Acc17682_Ach,CEY00_Acc18965_Ach,CEY00_A…
105	187	CA01g01460.1_Can,CA01g26510.1_Can,CA03g11310.1_Can,CA03g19100.1_Can,CA03g25310.1_Can,CA03g31070.1_Can,CA06g17620.1_Can,CA06g26000.1_Can,CA09g09110.1_Can,CA12g02470.1_Can,CEY00_Acc01502_Ach,CEY00_Acc01503_Ach,CEY00_Acc01890_Ach,CEY00_Acc02774_Ach,CEY00_Acc03068_Ach,CEY00_Acc03381_Ach,CEY00_Acc05370_Ach,CEY00_Acc07926_Ach,CEY00_Acc13115_Ach,CEY00_Acc14785_Ach,CEY00_Acc15614_Ach,CEY00_Acc18445_Ach,C…
106	185	CA01g14120.1_Can,CA02g02420.1_Can,CA02g02810.1_Can,CA02g06430.1_Can,CA02g20370.1_Can,CA02g20380.1_Can,CA02g21060.1_Can,CA02g21080.1_Can,CA02g21090.1_Can,CA02g21100.1_Can,CA02g21110.1_Can,CA03g34220.1_Can,CA04g04110.1_Can,CA04g05290.1_Can,CA05g15070.1_Can,CA12g06640.1_Can,CA12g21320.1_Can,CEY00_Acc01138_Ach,CEY00_Acc05264_Ach,CEY00_Acc05305_Ach,CEY00_Acc05306_Ach,CEY00_Acc05331_Ach,CEY00_Acc10478_…
107	184	CA02g03090.1_Can,CA03g04720.1_Can,CA03g04730.1_Can,CA03g09480.1_Can,CA06g25090.1_Can,CA07g10190.1_Can,CA09g06470.1_Can,CA12g17620.1_Can,CEY00_Acc00111_Ach,CEY00_Acc01738_Ach,CEY00_Acc02041_Ach,CEY00_Acc02093_Ach,CEY00_Acc08123_Ach,CEY00_Acc08620_Ach,CEY00_Acc08764_Ach,CEY00_Acc16491_Ach,CEY00_Acc23608_Ach,CEY00_Acc27855_Ach,CEY00_Acc29949_Ach,CEY00_Acc29973_Ach,CEY00_Acc31790_Ach,CEY00_Acc32860_A…
108	184	PGSC0003DMG400003177.1_Stu,PGSC0003DMG400003377.1_Stu,PGSC0003DMG400005319.1_Stu,PGSC0003DMG400007491.1_Stu,PGSC0003DMG400009523.1_Stu,PGSC0003DMG400009680.1_Stu,PGSC0003DMG400010854.1_Stu,PGSC0003DMG400013191.1_Stu,PGSC0003DMG400017009.1_Stu,PGSC0003DMG400017013.1_Stu,PGSC0003DMG400017251.1_Stu,PGSC0003DMG400017820.1_Stu,PGSC0003DMG400023228.1_Stu,PGSC0003DMG400029155.1_Stu,PGSC0003DMG400030756.…
109	183	rna10131_Han,rna103182_Han,rna103445_Han,rna104353_Han,rna104363_Han,rna104364_Han,rna104375_Han,rna104382_Han,rna104393_Han,rna104396_Han,rna104397_Han,rna104401_Han,rna104412_Han,rna104481_Han,rna105222_Han,rna105228_Han,rna106432_Han,rna106440_Han,rna106442_Han,rna106448_Han,rna106450_Han,rna106453_Han,rna106458_Han,rna10650_Han,rna107815_Han,rna108127_Han,rna110635_Han,rna114797_Han,rna116765…
110	182	CEY00_Acc33325_Ach,CEY00_Acc33327_Ach,CHR00002157-RA_Cna,CHR00011327-RA_Cna,CHR00012443-RA_Cna,CHR00012444-RA_Cna,CHR00012446-RA_Cna,CHR00014077-RA_Cna,CHR00014085-RA_Cna,CHR00014086-RA_Cna,CHR00015051-RA_Cna,CHR00016423-RA_Cna,CHR00016780-RA_Cna,CHR00016781-RA_Cna,CHR00016782-RA_Cna,CHR00016921-RA_Cna,CHR00032838-RA_Cna,CHR00035335-RA_Cna,CHR00035339-RA_Cna,CHR00035359-RA_Cna,CHR00037791-RA_Cna,…
111	182	Solyc03g093100.1.1_Sly,Solyc03g095400.1.1_Sly,Solyc08g016290.1.1_Sly,Solyc10g055510.1.1_Sly,Solyc12g019720.1.1_Sly,rna100063_Han,rna10019_Han,rna100231_Han,rna102064_Han,rna10219_Aan,rna10392_Aan,rna109888_Han,rna111192_Han,rna11171_Ccar,rna111763_Han,rna111901_Han,rna112003_Han,rna114057_Han,rna115179_Han,rna115180_Han,rna115780_Han,rna117230_Han,rna118709_Han,rna118873_Han,rna119202_Han,rna1301…
112	179	CA01g11290.1_Can,CA01g11300.1_Can,CA01g11310.1_Can,CA01g26370.1_Can,CA02g16100.1_Can,CA03g25190.1_Can,CA03g25210.1_Can,CA07g13560.1_Can,CA07g15510.1_Can,CA07g16450.1_Can,CA12g07860.1_Can,CA12g07870.1_Can,CEY00_Acc07734_Ach,CEY00_Acc08047_Ach,CEY00_Acc13835_Ach,CEY00_Acc16183_Ach,CEY00_Acc16278_Ach,CEY00_Acc18989_Ach,CEY00_Acc19099_Ach,CEY00_Acc19100_Ach,CEY00_Acc19214_Ach,CEY00_Acc20642_Ach,CEY00…
113	179	CHR00005284-RA_Cna,CHR00005293-RA_Cna,CHR00009591-RA_Cna,CHR00012724-RA_Cna,CHR00012727-RA_Cna,CHR00012729-RA_Cna,CHR00012730-RA_Cna,CHR00012732-RA_Cna,CHR00012734-RA_Cna,CHR00012736-RA_Cna,CHR00012737-RA_Cna,CHR00012739-RA_Cna,CHR00012741-RA_Cna,CHR00012742-RA_Cna,CHR00012743-RA_Cna,CHR00012744-RA_Cna,CHR00012746-RA_Cna,CHR00012748-RA_Cna,CHR00013879-RA_Cna,CHR00013880-RA_Cna,CHR00013881-RA_Cna,…
114	178	CA01g10570.1_Can,CA03g07650.1_Can,CA03g07660.1_Can,CA03g17210.1_Can,CA03g17220.1_Can,CA09g16350.1_Can,CA09g16360.1_Can,CEY00_Acc11685_Ach,CEY00_Acc15090_Ach,CEY00_Acc15091_Ach,CEY00_Acc16189_Ach,CEY00_Acc22609_Ach,CEY00_Acc28947_Ach,CEY00_Acc30427_Ach,CEY00_Acc32491_Ach,CHR00022710-RA_Cna,CHR00045705-RA_Cna,CHR00045706-RA_Cna,CHR00045708-RA_Cna,CHR00053733-RA_Cna,CHR00063269-RA_Cna,CHR00067290-RA…
115	178	rna100148_Han,rna100154_Han,rna100649_Han,rna100650_Han,rna100784_Han,rna100892_Han,rna101614_Han,rna101860_Han,rna101901_Han,rna10238_Han,rna102623_Han,rna102695_Han,rna10326_Han,rna104137_Han,rna10414_Han,rna105039_Han,rna10505_Han,rna106894_Han,rna106992_Han,rna107055_Han,rna107269_Han,rna107344_Han,rna10829_Han,rna108761_Han,rna109245_Han,rna109466_Han,rna110053_Han,rna110185_Han,rna110797_Ha…
116	177	rna10009_Han,rna100516_Han,rna10055_Han,rna100994_Han,rna101383_Han,rna102687_Han,rna103216_Han,rna103885_Han,rna104544_Han,rna108295_Han,rna108703_Han,rna108704_Han,rna109835_Han,rna110448_Han,rna110472_Han,rna110473_Han,rna110474_Han,rna111140_Han,rna111925_Han,rna112135_Han,rna11234_Han,rna11235_Han,rna112598_Han,rna112680_Han,rna113700_Han,rna113721_Han,rna114453_Han,rna114553_Han,rna11661_Ha…
117	176	CA02g26930.1_Can,CA04g03680.1_Can,CA04g03800.1_Can,CA04g05050.1_Can,CA05g19120.1_Can,CA08g14090.1_Can,CA10g20600.1_Can,CHR00006910-RA_Cna,evm.model.Contig169_pilon.167_Mmi,rna100047_Han,rna10060_Han,rna102179_Han,rna10237_Han,rna10282_Aan,rna102945_Han,rna105018_Han,rna105112_Han,rna106773_Han,rna107326_Han,rna107599_Han,rna108525_Han,rna108724_Han,rna109414_Han,rna10952_Han,rna110040_Han,rna1108…
118	175	CA02g30300.1_Can,CA03g02310.1_Can,CA03g11640.1_Can,CA03g25330.1_Can,CA05g20270.1_Can,CA06g19850.1_Can,CA06g28270.1_Can,CA09g01850.1_Can,CA09g10130.1_Can,CA11g11710.1_Can,CA12g04830.1_Can,CA12g04840.1_Can,CEY00_Acc00256_Ach,CEY00_Acc02008_Ach,CEY00_Acc02463_Ach,CEY00_Acc03373_Ach,CEY00_Acc08218_Ach,CEY00_Acc08464_Ach,CEY00_Acc08513_Ach,CEY00_Acc08896_Ach,CEY00_Acc18073_Ach,CEY00_Acc19329_Ach,CEY00…
119	175	CA11g08070.1_Can,CA12g13390.1_Can,PGSC0003DMG400034399.1_Stu,PGSC0003DMG400034434.1_Stu,PGSC0003DMG400034463.1_Stu,PGSC0003DMG400034491.1_Stu,PGSC0003DMG400034680.1_Stu,PGSC0003DMG400034746.1_Stu,PGSC0003DMG400034779.1_Stu,PGSC0003DMG400034838.1_Stu,PGSC0003DMG400034900.1_Stu,PGSC0003DMG400034911.1_Stu,PGSC0003DMG400034921.1_Stu,PGSC0003DMG400034986.1_Stu,PGSC0003DMG400035008.1_Stu,PGSC0003DMG400…
120	175	PGSC0003DMG400009642.1_Stu,PGSC0003DMG400015102.1_Stu,Solyc07g015770.1.1_Sly,rna100115_Han,rna102402_Han,rna102991_Han,rna103775_Han,rna107373_Han,rna108657_Han,rna108666_Han,rna108760_Han,rna108823_Han,rna109447_Han,rna109803_Han,rna110368_Han,rna114088_Han,rna115102_Han,rna115557_Han,rna116266_Han,rna116754_Han,rna117614_Han,rna118008_Han,rna118189_Han,rna118980_Han,rna119674_Han,rna119981_Han,…
121	174	CA01g18330.1_Can,CA01g25610.1_Can,CA02g27920.1_Can,CA03g22380.1_Can,CA04g09270.1_Can,CA04g09790.1_Can,CA07g17700.1_Can,CA08g11110.1_Can,CA08g15120.1_Can,CA10g03180.1_Can,CA12g16510.1_Can,CEY00_Acc04344_Ach,CEY00_Acc05163_Ach,CEY00_Acc05761_Ach,CEY00_Acc07861_Ach,CEY00_Acc10960_Ach,CEY00_Acc11041_Ach,CEY00_Acc13676_Ach,CEY00_Acc13841_Ach,CEY00_Acc18303_Ach,CEY00_Acc18862_Ach,CEY00_Acc18981_Ach,CEY…
122	174	CA05g03600.1_Can,CEY00_Acc21521_Ach,INIL01g15294_Ini,INIL01g15973_Ini,INIL03g19596_Ini,INIL03g23337_Ini,INIL04g32818_Ini,INIL04g32819_Ini,INIL05g31934_Ini,INIL08g00371_Ini,INIL09g18564_Ini,INIL10g10259_Ini,INIL10g13390_Ini,INIL12g10348_Ini,INIL12g14731_Ini,INIL13g26983_Ini,INIL13g39004_Ini,INIL14g06959_Ini,PGSC0003DMG400015884.1_Stu,PGSC0003DMG400026614.1_Stu,Solyc05g025640.1.1_Sly,Solyc07g008960…
123	173	rna101969_Han,rna104289_Han,rna104290_Han,rna104303_Han,rna104352_Han,rna104357_Han,rna104360_Han,rna104361_Han,rna104362_Han,rna104371_Han,rna104379_Han,rna104383_Han,rna104384_Han,rna104400_Han,rna104403_Han,rna104415_Han,rna105221_Han,rna106136_Han,rna106433_Han,rna106434_Han,rna106444_Han,rna107615_Han,rna107617_Han,rna107621_Han,rna109904_Han,rna112852_Han,rna116791_Han,rna117359_Han,rna1175…
124	173	rna103705_Han,rna104288_Han,rna104334_Han,rna104348_Han,rna104355_Han,rna104366_Han,rna104367_Han,rna104377_Han,rna104385_Han,rna104390_Han,rna104391_Han,rna104399_Han,rna104402_Han,rna104405_Han,rna104409_Han,rna104410_Han,rna104614_Han,rna105224_Han,rna106158_Han,rna106215_Han,rna106216_Han,rna106429_Han,rna106436_Han,rna106437_Han,rna106443_Han,rna106447_Han,rna107778_Han,rna107797_Han,rna1077…
125	171	CA02g11140.1_Can,CA03g26100.1_Can,CA03g26130.1_Can,CA03g26140.1_Can,CA03g26150.1_Can,CA03g26190.1_Can,CEY00_Acc18079_Ach,CEY00_Acc18080_Ach,CEY00_Acc22037_Ach,CEY00_Acc26782_Ach,CEY00_Acc26783_Ach,CEY00_Acc29680_Ach,CHR00011280-RA_Cna,CHR00021954-RA_Cna,CHR00025172-RA_Cna,CHR00034445-RA_Cna,CHR00037400-RA_Cna,CHR00040235-RA_Cna,CHR00052687-RA_Cna,CHR00052688-RA_Cna,CHR00058473-RA_Cna,CHR00061841-…
126	170	CA01g06360.1_Can,CA02g26290.1_Can,CA04g20540.1_Can,CHR00037777-RA_Cna,PGSC0003DMG400022046.1_Stu,rna100371_Han,rna101679_Han,rna101681_Han,rna102487_Han,rna102626_Han,rna102628_Han,rna105037_Han,rna105655_Han,rna106482_Han,rna10650_Aan,rna110745_Han,rna1108_Han,rna111352_Han,rna111353_Han,rna111551_Han,rna112927_Han,rna114394_Han,rna11516_Han,rna115693_Han,rna115694_Han,rna116219_Han,rna11711_Aan…
127	170	CA04g12600.1_Can,CA07g09850.1_Can,CA09g14940.1_Can,CA09g14960.1_Can,CEY00_Acc00868_Ach,CEY00_Acc06455_Ach,CEY00_Acc09769_Ach,CEY00_Acc09770_Ach,CEY00_Acc09772_Ach,CEY00_Acc20765_Ach,CEY00_Acc22685_Ach,CEY00_Acc22686_Ach,CEY00_Acc25218_Ach,CEY00_Acc27370_Ach,CHR00007204-RA_Cna,CHR00011794-RA_Cna,CHR00011799-RA_Cna,CHR00011800-RA_Cna,CHR00013698-RA_Cna,CHR00013924-RA_Cna,CHR00013928-RA_Cna,CHR00019…
128	169	CA01g03520.1_Can,CA01g19400.1_Can,CA01g33450.1_Can,CA03g36330.1_Can,CA06g06500.1_Can,CA06g16200.1_Can,CA06g16220.1_Can,CA08g03300.1_Can,CA12g13910.1_Can,CEY00_Acc03530_Ach,CEY00_Acc09088_Ach,CEY00_Acc12768_Ach,CEY00_Acc15727_Ach,CEY00_Acc15728_Ach,CEY00_Acc16766_Ach,CEY00_Acc17694_Ach,CEY00_Acc19968_Ach,CEY00_Acc22508_Ach,CEY00_Acc26968_Ach,CEY00_Acc27990_Ach,CEY00_Acc27991_Ach,CEY00_Acc28868_Ach…
129	168	CHR00002448-RA_Cna,CHR00004073-RA_Cna,CHR00004076-RA_Cna,CHR00006405-RA_Cna,CHR00009799-RA_Cna,CHR00011907-RA_Cna,CHR00016736-RA_Cna,CHR00017579-RA_Cna,CHR00017818-RA_Cna,CHR00017824-RA_Cna,CHR00019546-RA_Cna,CHR00024741-RA_Cna,CHR00024908-RA_Cna,CHR00024909-RA_Cna,CHR00024911-RA_Cna,CHR00024914-RA_Cna,CHR00025645-RA_Cna,CHR00025649-RA_Cna,CHR00026176-RA_Cna,CHR00026179-RA_Cna,CHR00026994-RA_Cna,…
130	167	CA02g08930.1_Can,CA02g28900.1_Can,CA02g30040.1_Can,CA03g12180.1_Can,CA05g01420.1_Can,CA06g23160.1_Can,CA07g20540.1_Can,CA09g01190.1_Can,CA10g01020.1_Can,CA10g16440.1_Can,CA11g17440.1_Can,CEY00_Acc00422_Ach,CEY00_Acc02373_Ach,CEY00_Acc02450_Ach,CEY00_Acc03130_Ach,CEY00_Acc04119_Ach,CEY00_Acc05647_Ach,CEY00_Acc07690_Ach,CEY00_Acc13443_Ach,CEY00_Acc14884_Ach,CEY00_Acc16132_Ach,CEY00_Acc19315_Ach,CEY…
131	166	CA01g09300.1_Can,CA02g13810.1_Can,CA02g13820.1_Can,CA04g01600.1_Can,CA04g06920.1_Can,CA05g15850.1_Can,CA06g02900.1_Can,CA07g02140.1_Can,CA09g18350.1_Can,CEY00_Acc00074_Ach,CEY00_Acc01519_Ach,CEY00_Acc02794_Ach,CEY00_Acc06548_Ach,CEY00_Acc06549_Ach,CEY00_Acc08726_Ach,CEY00_Acc09987_Ach,CEY00_Acc14549_Ach,CEY00_Acc16565_Ach,CEY00_Acc17928_Ach,CEY00_Acc18476_Ach,CEY00_Acc21386_Ach,CEY00_Acc22440_Ach…
132	165	CA01g27640.1_Can,CA08g04180.1_Can,CA12g22570.1_Can,CA12g22580.1_Can,CA12g22610.1_Can,CA12g22620.1_Can,CA12g22630.1_Can,CEY00_Acc00818_Ach,CEY00_Acc10173_Ach,CEY00_Acc30432_Ach,CEY00_Acc32497_Ach,CHR00006993-RA_Cna,CHR00008199-RA_Cna,CHR00014232-RA_Cna,CHR00014234-RA_Cna,CHR00014237-RA_Cna,CHR00014238-RA_Cna,CHR00019148-RA_Cna,CHR00020994-RA_Cna,CHR00025246-RA_Cna,CHR00025250-RA_Cna,CHR00028159-RA…
133	165	CA03g07160.1_Can,CA03g11780.1_Can,CA03g34420.1_Can,CA04g15140.1_Can,CA04g15170.1_Can,CA06g27040.1_Can,CA06g27630.1_Can,CA09g15740.1_Can,CA11g05300.1_Can,CA12g10560.1_Can,CA12g10670.1_Can,CEY00_Acc04933_Ach,CEY00_Acc06765_Ach,CEY00_Acc10563_Ach,CEY00_Acc11643_Ach,CEY00_Acc12599_Ach,CEY00_Acc13099_Ach,CEY00_Acc13507_Ach,CEY00_Acc17796_Ach,CEY00_Acc19526_Ach,CEY00_Acc21202_Ach,CEY00_Acc22777_Ach,CEY…
134	165	CHR00001634-RA_Cna,CHR00004846-RA_Cna,CHR00006358-RA_Cna,CHR00008126-RA_Cna,CHR00008127-RA_Cna,CHR00008128-RA_Cna,CHR00008129-RA_Cna,CHR00008130-RA_Cna,CHR00008132-RA_Cna,CHR00008133-RA_Cna,CHR00008136-RA_Cna,CHR00008137-RA_Cna,CHR00008139-RA_Cna,CHR00008140-RA_Cna,CHR00008141-RA_Cna,CHR00008143-RA_Cna,CHR00008182-RA_Cna,CHR00008661-RA_Cna,CHR00008662-RA_Cna,CHR00008664-RA_Cna,CHR00012829-RA_Cna,…
135	165	DCAR_000311_Dca,DCAR_000739_Dca,DCAR_000771_Dca,DCAR_000786_Dca,DCAR_000971_Dca,DCAR_001012_Dca,DCAR_001013_Dca,DCAR_001014_Dca,DCAR_001029_Dca,DCAR_001030_Dca,DCAR_001299_Dca,DCAR_001602_Dca,DCAR_001653_Dca,DCAR_002213_Dca,DCAR_002328_Dca,DCAR_002329_Dca,DCAR_002330_Dca,DCAR_002845_Dca,DCAR_004018_Dca,DCAR_004386_Dca,DCAR_004890_Dca,DCAR_004900_Dca,DCAR_005017_Dca,DCAR_005080_Dca,DCAR_005082_Dca…
136	161	CA01g00120.1_Can,CA01g08490.1_Can,CA01g10830.1_Can,CA01g11660.1_Can,CA01g16930.1_Can,CA01g17690.1_Can,CA01g24520.1_Can,CA01g28280.1_Can,CA02g03220.1_Can,CA02g06870.1_Can,CA02g10770.1_Can,CA02g17740.1_Can,CA02g26920.1_Can,CA03g00210.1_Can,CA03g04700.1_Can,CA03g05400.1_Can,CA03g05410.1_Can,CA03g14890.1_Can,CA03g18830.1_Can,CA03g24100.1_Can,CA04g01380.1_Can,CA04g02150.1_Can,CA04g02230.1_Can,CA04g022…
137	161	CA01g00850.1_Can,CA01g12670.1_Can,CA01g24380.1_Can,CA03g23740.1_Can,CA04g07080.1_Can,INIL00g22654_Ini,INIL00g39216_Ini,INIL01g00050_Ini,INIL01g04864_Ini,INIL01g15885_Ini,INIL01g19797_Ini,INIL01g20262_Ini,INIL01g20323_Ini,INIL01g25043_Ini,INIL01g25288_Ini,INIL01g25785_Ini,INIL01g36612_Ini,INIL01g36758_Ini,INIL02g05655_Ini,INIL02g05747_Ini,INIL02g06490_Ini,INIL02g10445_Ini,INIL02g11645_Ini,INIL02g1…
138	161	CA05g05960.1_Can,CA07g03260.1_Can,Cc00_g03760_Cca,INIL00g16174_Ini,INIL00g24536_Ini,INIL00g31589_Ini,INIL00g42289_Ini,INIL00g42769_Ini,INIL01g36580_Ini,INIL02g05631_Ini,INIL02g06492_Ini,INIL02g10137_Ini,INIL02g10138_Ini,INIL02g10189_Ini,INIL02g10398_Ini,INIL02g10449_Ini,INIL02g11949_Ini,INIL02g16757_Ini,INIL02g22389_Ini,INIL02g33974_Ini,INIL02g40334_Ini,INIL02g40672_Ini,INIL03g01853_Ini,INIL03g01…
139	161	CA06g21390.1_Can,CA06g21400.1_Can,CA06g21410.1_Can,CA06g21420.1_Can,CA06g21440.1_Can,CA10g12130.1_Can,CA10g12140.1_Can,CA10g12640.1_Can,CA10g15730.1_Can,CA10g15740.1_Can,CEY00_Acc03161_Ach,CEY00_Acc07505_Ach,CEY00_Acc08452_Ach,CEY00_Acc08453_Ach,CEY00_Acc08454_Ach,CEY00_Acc08455_Ach,CEY00_Acc08456_Ach,CEY00_Acc16895_Ach,CEY00_Acc16896_Ach,CEY00_Acc20478_Ach,CEY00_Acc20480_Ach,CHR00005695-RA_Cna,C…
140	160	rna100794_Han,rna100992_Han,rna101302_Han,rna103214_Han,rna103884_Han,rna104048_Han,rna104413_Han,rna104588_Han,rna104734_Han,rna106102_Han,rna106252_Han,rna106263_Han,rna106480_Han,rna106534_Han,rna107042_Han,rna10838_Han,rna108610_Han,rna109367_Han,rna109459_Han,rna110002_Han,rna1106_Han,rna111385_Han,rna111459_Han,rna111905_Han,rna11232_Han,rna112600_Han,rna11275_Ccar,rna112880_Han,rna114336_H…
141	159	PGSC0003DMG400002127.1_Stu,PGSC0003DMG400003819.1_Stu,PGSC0003DMG400004417.1_Stu,PGSC0003DMG400009721.1_Stu,PGSC0003DMG400012037.1_Stu,PGSC0003DMG400013071.1_Stu,PGSC0003DMG400013872.1_Stu,PGSC0003DMG400015660.1_Stu,PGSC0003DMG400016646.1_Stu,PGSC0003DMG400017576.1_Stu,PGSC0003DMG400019074.1_Stu,PGSC0003DMG400024418.1_Stu,PGSC0003DMG400027834.1_Stu,PGSC0003DMG400030027.1_Stu,PGSC0003DMG400034379.…
142	156	CA02g01790.1_Can,CA02g14910.1_Can,CA04g18220.1_Can,CA04g18240.1_Can,CA12g16140.1_Can,CEY00_Acc04759_Ach,CEY00_Acc04760_Ach,CEY00_Acc04764_Ach,CEY00_Acc06003_Ach,CEY00_Acc10298_Ach,CEY00_Acc11757_Ach,CEY00_Acc23786_Ach,CEY00_Acc30977_Ach,CEY00_Acc30978_Ach,CHR00016299-RA_Cna,CHR00019411-RA_Cna,CHR00019900-RA_Cna,CHR00019903-RA_Cna,CHR00020792-RA_Cna,CHR00048177-RA_Cna,CHR00055125-RA_Cna,CHR0005512…
143	156	CHR00005131-RA_Cna,CHR00019704-RA_Cna,CHR00021046-RA_Cna,CHR00026071-RA_Cna,CHR00026072-RA_Cna,CHR00026075-RA_Cna,CHR00026080-RA_Cna,CHR00037113-RA_Cna,CHR00037116-RA_Cna,CHR00037120-RA_Cna,CHR00037121-RA_Cna,CHR00042482-RA_Cna,CHR00044021-RA_Cna,CHR00044228-RA_Cna,CHR00046293-RA_Cna,CHR00051242-RA_Cna,CHR00051333-RA_Cna,CHR00054258-RA_Cna,CHR00060365-RA_Cna,CHR00064559-RA_Cna,CHR00064561-RA_Cna,…
144	154	CA07g15430.1_Can,CA11g12840.1_Can,Cc01_g03150_Cca,Cc01_g07280_Cca,Cc08_g06220_Cca,Cc11_g12030_Cca,INIL00g04355_Ini,INIL00g14004_Ini,INIL00g19194_Ini,INIL00g19623_Ini,INIL01g00919_Ini,INIL01g06549_Ini,INIL02g05630_Ini,INIL02g15657_Ini,INIL02g20813_Ini,INIL02g22380_Ini,INIL02g39841_Ini,INIL02g40669_Ini,INIL02g40811_Ini,INIL03g01763_Ini,INIL03g14289_Ini,INIL03g14360_Ini,INIL03g20248_Ini,INIL03g22496…
145	154	rna101304_Han,rna10146_Han,rna104590_Han,rna105896_Han,rna106536_Han,rna106939_Han,rna107039_Han,rna107274_Han,rna107377_Han,rna108983_Han,rna109513_Han,rna109996_Han,rna110004_Han,rna110225_Han,rna110626_Han,rna111657_Han,rna111658_Han,rna111906_Han,rna1120_Han,rna113353_Han,rna113734_Han,rna11376_Han,rna11395_Han,rna114521_Han,rna115684_Han,rna116555_Han,rna116880_Han,rna117035_Han,rna117520_Ha…
146	153	CA01g15710.1_Can,CA01g19190.1_Can,CA01g23950.1_Can,CA01g34850.1_Can,CA03g16200.1_Can,CA03g30140.1_Can,CA06g19020.1_Can,CA11g04850.1_Can,CEY00_Acc03490_Ach,CEY00_Acc06332_Ach,CEY00_Acc07642_Ach,CEY00_Acc08858_Ach,CEY00_Acc15488_Ach,CEY00_Acc16003_Ach,CEY00_Acc16682_Ach,CEY00_Acc18258_Ach,CEY00_Acc22662_Ach,CEY00_Acc28029_Ach,CEY00_Acc28716_Ach,CEY00_Acc28978_Ach,CEY00_Acc29064_Ach,CEY00_Acc29483_A…
147	153	CA02g01590.1_Can,CA02g01610.1_Can,CA02g25890.1_Can,CA02g25900.1_Can,CA02g25920.1_Can,CA02g25930.1_Can,CA02g25940.1_Can,CA03g00440.1_Can,CA03g04030.1_Can,CA03g04040.1_Can,CA03g04050.1_Can,CA03g04080.1_Can,CA03g06610.1_Can,CEY00_Acc06057_Ach,CEY00_Acc06058_Ach,CEY00_Acc19949_Ach,CEY00_Acc31033_Ach,CHR00004224-RA_Cna,CHR00014894-RA_Cna,CHR00016078-RA_Cna,CHR00016081-RA_Cna,CHR00018755-RA_Cna,CHR0002…
148	152	INIL00g00882_Ini,INIL00g00996_Ini,INIL00g05475_Ini,INIL00g06307_Ini,INIL00g06311_Ini,INIL00g06314_Ini,INIL00g08879_Ini,INIL00g11470_Ini,INIL00g13503_Ini,INIL00g20831_Ini,INIL00g20839_Ini,INIL00g22249_Ini,INIL00g23907_Ini,INIL00g24528_Ini,INIL00g25977_Ini,INIL00g30885_Ini,INIL00g30901_Ini,INIL00g42281_Ini,INIL00g42285_Ini,INIL00g42286_Ini,INIL01g00076_Ini,INIL01g00903_Ini,INIL02g10132_Ini,INIL02g1…
149	152	Solyc02g055520.1.1_Sly,Solyc04g076160.1.1_Sly,Solyc06g034070.1.1_Sly,rna100479_Han,rna100480_Han,rna100720_Han,rna100721_Han,rna100780_Han,rna101078_Han,rna10113_Han,rna103126_Han,rna103127_Han,rna103156_Han,rna104408_Han,rna104537_Han,rna105424_Han,rna1055_Aan,rna106135_Han,rna107093_Han,rna107445_Han,rna107566_Han,rna107899_Han,rna109394_Han,rna109795_Han,rna110147_Han,rna11324_Han,rna114339_Ha…
150	151	CA01g22420.1_Can,CA03g29460.1_Can,CA07g06510.1_Can,CA08g18680.1_Can,CA09g02120.1_Can,CA10g22440.1_Can,CA11g11100.1_Can,CA11g15960.1_Can,CA12g04540.1_Can,CEY00_Acc14272_Ach,CEY00_Acc19699_Ach,CEY00_Acc21912_Ach,CEY00_Acc23340_Ach,CEY00_Acc25136_Ach,CEY00_Acc25454_Ach,CEY00_Acc26670_Ach,CEY00_Acc31451_Ach,CEY00_Acc31531_Ach,CEY00_Acc32752_Ach,CHR00002831-RA_Cna,CHR00002832-RA_Cna,CHR00028096-RA_Cna…
151	151	CA01g31250.1_Can,CA03g00560.1_Can,CA06g10260.1_Can,CEY00_Acc01174_Ach,CEY00_Acc05380_Ach,CEY00_Acc06816_Ach,CEY00_Acc06817_Ach,CEY00_Acc06818_Ach,CEY00_Acc06843_Ach,CEY00_Acc10510_Ach,CHR00003230-RA_Cna,CHR00012270-RA_Cna,CHR00019713-RA_Cna,CHR00036949-RA_Cna,CHR00048498-RA_Cna,CHR00048501-RA_Cna,CHR00052301-RA_Cna,CHR00066754-RA_Cna,CHR00067178-RA_Cna,CHR00067181-RA_Cna,CHR00067185-RA_Cna,CHR000…
152	149	CHR00055873-RA_Cna,INIL02g16952_Ini,rna10023_Aan,rna10780_Aan,rna10912_Aan,rna10924_Aan,rna113453_Han,rna11640_Aan,rna11722_Aan,rna11967_Aan,rna12548_Aan,rna12592_Aan,rna1282_Aan,rna13391_Aan,rna13858_Aan,rna13887_Aan,rna15426_Aan,rna1610_Aan,rna1776_Aan,rna1814_Aan,rna18152_Aan,rna18202_Aan,rna18711_Aan,rna18925_Aan,rna19575_Aan,rna19963_Aan,rna19977_Aan,rna20098_Aan,rna20425_Aan,rna20763_Aan,rn…
153	149	INIL00g00881_Ini,INIL00g00992_Ini,INIL00g00993_Ini,INIL00g00994_Ini,INIL00g05473_Ini,INIL00g06308_Ini,INIL00g06313_Ini,INIL00g06316_Ini,INIL00g08881_Ini,INIL00g10103_Ini,INIL00g11326_Ini,INIL00g14623_Ini,INIL00g20829_Ini,INIL00g20835_Ini,INIL00g20836_Ini,INIL00g20837_Ini,INIL00g25990_Ini,INIL00g30897_Ini,INIL00g30898_Ini,INIL00g34146_Ini,INIL00g36092_Ini,INIL00g41079_Ini,INIL01g00027_Ini,INIL01g0…
154	148	CA01g06030.1_Can,CA02g28160.1_Can,CA03g27810.1_Can,CA03g32290.1_Can,CA04g11360.1_Can,CA06g19290.1_Can,CA07g02510.1_Can,CA07g06700.1_Can,CA09g18460.1_Can,CEY00_Acc00689_Ach,CEY00_Acc00906_Ach,CEY00_Acc02371_Ach,CEY00_Acc07688_Ach,CEY00_Acc09795_Ach,CEY00_Acc10061_Ach,CEY00_Acc12867_Ach,CEY00_Acc14537_Ach,CEY00_Acc15848_Ach,CEY00_Acc16129_Ach,CEY00_Acc17609_Ach,CEY00_Acc18223_Ach,CEY00_Acc22147_Ach…
155	148	CA02g17550.1_Can,CA08g16380.1_Can,CA08g16400.1_Can,CA08g16410.1_Can,CA08g16430.1_Can,CA12g09260.1_Can,CEY00_Acc13525_Ach,CEY00_Acc32631_Ach,CEY00_Acc32632_Ach,CEY00_Acc32635_Ach,CEY00_Acc32636_Ach,CHR00009605-RA_Cna,CHR00026125-RA_Cna,CHR00029928-RA_Cna,CHR00036707-RA_Cna,CHR00037753-RA_Cna,CHR00039896-RA_Cna,CHR00039899-RA_Cna,CHR00041561-RA_Cna,CHR00041563-RA_Cna,CHR00041568-RA_Cna,CHR00041571-…
156	147	CA02g09100.1_Can,CA02g30510.1_Can,CA04g00100.1_Can,CA05g20260.1_Can,CA06g14470.1_Can,CA07g10420.1_Can,CA09g01830.1_Can,CA09g15710.1_Can,CA10g15610.1_Can,CA11g08960.1_Can,CEY00_Acc02472_Ach,CEY00_Acc03169_Ach,CEY00_Acc03768_Ach,CEY00_Acc05605_Ach,CEY00_Acc08466_Ach,CEY00_Acc08515_Ach,CEY00_Acc12481_Ach,CEY00_Acc13110_Ach,CEY00_Acc14261_Ach,CEY00_Acc14958_Ach,CEY00_Acc20472_Ach,CEY00_Acc20927_Ach,C…
157	146	CA01g00350.1_Can,CA02g03770.1_Can,CA02g19060.1_Can,CA02g30990.1_Can,CA03g20380.1_Can,CA04g04150.1_Can,CEY00_Acc02506_Ach,CEY00_Acc02507_Ach,CEY00_Acc03266_Ach,CEY00_Acc05304_Ach,CEY00_Acc05560_Ach,CEY00_Acc15525_Ach,CEY00_Acc15527_Ach,CEY00_Acc20337_Ach,CEY00_Acc24329_Ach,CEY00_Acc30511_Ach,CEY00_Acc32884_Ach,CEY00_Acc33610_Ach,CHR00001464-RA_Cna,CHR00006296-RA_Cna,CHR00017636-RA_Cna,CHR00032393-…
158	146	Cc04_g16800_Cca,INIL00g16153_Ini,INIL00g16425_Ini,INIL00g19567_Ini,INIL00g25975_Ini,INIL00g31523_Ini,INIL00g33301_Ini,INIL01g00058_Ini,INIL01g00973_Ini,INIL01g01676_Ini,INIL01g04962_Ini,INIL01g15898_Ini,INIL01g15940_Ini,INIL01g15971_Ini,INIL01g19889_Ini,INIL01g21755_Ini,INIL01g36643_Ini,INIL01g36740_Ini,INIL01g42437_Ini,INIL02g06481_Ini,INIL02g10422_Ini,INIL02g11693_Ini,INIL02g14163_Ini,INIL02g20…
159	146	rna10117_Han,rna102358_Han,rna102380_Han,rna102608_Han,rna102922_Han,rna102983_Han,rna103073_Han,rna10325_Han,rna104579_Han,rna106696_Han,rna106781_Han,rna10678_Han,rna107417_Han,rna108206_Han,rna109485_Han,rna109663_Han,rna109844_Han,rna109903_Han,rna11011_Han,rna110993_Han,rna111759_Han,rna112475_Han,rna113579_Han,rna1136_Han,rna11572_Han,rna116003_Han,rna116112_Han,rna118065_Han,rna118274_Han,…
160	145	rna100074_Han,rna100753_Han,rna100809_Han,rna101008_Han,rna103120_Han,rna103199_Han,rna103279_Han,rna103294_Han,rna106997_Han,rna107089_Han,rna109754_Han,rna110054_Han,rna11080_Han,rna111273_Han,rna111773_Han,rna112867_Han,rna114290_Han,rna115340_Han,rna118619_Han,rna118865_Han,rna119265_Han,rna120192_Han,rna12211_Han,rna12753_Han,rna12863_Han,rna13724_Han,rna14127_Han,rna14886_Han,rna15096_Han,r…
161	144	CA01g19520.1_Can,CA01g19580.1_Can,CA04g21260.1_Can,CA06g23570.1_Can,CA07g03710.1_Can,CA09g17890.1_Can,CA11g14170.1_Can,CEY00_Acc01040_Ach,CEY00_Acc04593_Ach,CEY00_Acc07078_Ach,CEY00_Acc07079_Ach,CEY00_Acc07304_Ach,CEY00_Acc07306_Ach,CEY00_Acc10734_Ach,CEY00_Acc11130_Ach,CEY00_Acc14501_Ach,CEY00_Acc23609_Ach,CHR00007763-RA_Cna,CHR00007764-RA_Cna,CHR00009391-RA_Cna,CHR00011423-RA_Cna,CHR00027046-RA…
162	143	CA09g02490.1_Can,CHR00001373-RA_Cna,CHR00001376-RA_Cna,CHR00001383-RA_Cna,CHR00003216-RA_Cna,CHR00003217-RA_Cna,CHR00016837-RA_Cna,CHR00016840-RA_Cna,CHR00022444-RA_Cna,CHR00022448-RA_Cna,CHR00023004-RA_Cna,CHR00023552-RA_Cna,CHR00026113-RA_Cna,CHR00027807-RA_Cna,CHR00027808-RA_Cna,CHR00036413-RA_Cna,CHR00044792-RA_Cna,CHR00051613-RA_Cna,CHR00051614-RA_Cna,CHR00061766-RA_Cna,CHR00080602-RA_Cna,Cc…
163	142	CA03g11540.1_Can,CA04g06670.1_Can,CA04g13370.1_Can,CA05g03290.1_Can,CA05g18520.1_Can,CA06g24580.1_Can,CA09g05310.1_Can,CA10g11380.1_Can,CA10g19290.1_Can,CA11g11900.1_Can,CA12g08730.1_Can,CA12g14030.1_Can,CEY00_Acc00815_Ach,CEY00_Acc01640_Ach,CEY00_Acc02885_Ach,CEY00_Acc03684_Ach,CEY00_Acc05529_Ach,CEY00_Acc08081_Ach,CEY00_Acc10170_Ach,CEY00_Acc25870_Ach,CEY00_Acc27712_Ach,CEY00_Acc32328_Ach,CEY00…
164	142	CA03g23170.1_Can,CA03g34710.1_Can,CA11g07210.1_Can,CA11g07240.1_Can,CA11g07250.1_Can,CA11g07290.1_Can,CA11g07300.1_Can,CA12g18330.1_Can,CA12g18340.1_Can,CA12g18350.1_Can,CA12g18370.1_Can,CA12g18380.1_Can,CEY00_Acc12508_Ach,CEY00_Acc17358_Ach,CEY00_Acc17767_Ach,CEY00_Acc22556_Ach,CEY00_Acc23257_Ach,CEY00_Acc26540_Ach,CEY00_Acc26925_Ach,CEY00_Acc28602_Ach,CEY00_Acc29133_Ach,CEY00_Acc29134_Ach,CEY00…
165	142	CHR00001807-RA_Cna,CHR00010308-RA_Cna,CHR00031282-RA_Cna,rna10001_Han,rna100213_Han,rna102066_Han,rna102372_Han,rna102921_Han,rna104763_Han,rna10478_Han,rna10663_Aan,rna107148_Han,rna10834_Han,rna108806_Han,rna111615_Han,rna112203_Han,rna112789_Han,rna113434_Han,rna113578_Han,rna113791_Han,rna114393_Han,rna115756_Han,rna116395_Han,rna11674_Han,rna120196_Han,rna120292_Han,rna12513_Han,rna12659_Han…
166	141	CA01g08760.1_Can,CA01g10740.1_Can,CA01g33100.1_Can,CA04g09660.1_Can,CA07g18010.1_Can,CA07g20580.1_Can,CA09g12630.1_Can,CA09g13200.1_Can,CA09g14510.1_Can,CEY00_Acc12263_Ach,CEY00_Acc13328_Ach,CEY00_Acc22646_Ach,CEY00_Acc23002_Ach,CEY00_Acc24119_Ach,CEY00_Acc26034_Ach,CEY00_Acc27480_Ach,CEY00_Acc28562_Ach,CEY00_Acc28698_Ach,CEY00_Acc29074_Ach,CEY00_Acc29491_Ach,CEY00_Acc31261_Ach,CHR00002311-RA_Cna…
167	141	CA01g17640.1_Can,CA02g00310.1_Can,CA03g06710.1_Can,CA03g06720.1_Can,CA03g23220.1_Can,CA06g20800.1_Can,CA06g21030.1_Can,CA06g23340.1_Can,CA09g15350.1_Can,CEY00_Acc04231_Ach,CEY00_Acc13118_Ach,CEY00_Acc14082_Ach,CEY00_Acc15403_Ach,CEY00_Acc18399_Ach,CEY00_Acc21785_Ach,CEY00_Acc21787_Ach,CEY00_Acc21788_Ach,CEY00_Acc21793_Ach,CEY00_Acc23200_Ach,CEY00_Acc26560_Ach,CEY00_Acc26561_Ach,CEY00_Acc27364_Ach…
168	141	CA01g22510.1_Can,CA02g16620.1_Can,CA03g03950.1_Can,CA05g14260.1_Can,CA11g04080.1_Can,CA12g02050.1_Can,CEY00_Acc26543_Ach,CEY00_Acc26544_Ach,CEY00_Acc26545_Ach,CEY00_Acc26546_Ach,CHR00016095-RA_Cna,CHR00016096-RA_Cna,CHR00016098-RA_Cna,CHR00016099-RA_Cna,CHR00016100-RA_Cna,CHR00016103-RA_Cna,CHR00016104-RA_Cna,CHR00019836-RA_Cna,CHR00031207-RA_Cna,CHR00031208-RA_Cna,CHR00031210-RA_Cna,CHR00031211-…
169	141	PGSC0003DMG400002605.1_Stu,PGSC0003DMG400004099.1_Stu,PGSC0003DMG400004562.1_Stu,PGSC0003DMG400004950.1_Stu,PGSC0003DMG400006434.1_Stu,PGSC0003DMG400006699.1_Stu,PGSC0003DMG400007357.1_Stu,PGSC0003DMG400008251.1_Stu,PGSC0003DMG400010308.1_Stu,PGSC0003DMG400010775.1_Stu,PGSC0003DMG400012904.1_Stu,PGSC0003DMG400013591.1_Stu,PGSC0003DMG400013964.1_Stu,PGSC0003DMG400015017.1_Stu,PGSC0003DMG400016005.…
170	141	PGSC0003DMG400004045.1_Stu,PGSC0003DMG400005304.1_Stu,PGSC0003DMG400034386.1_Stu,PGSC0003DMG400034388.1_Stu,PGSC0003DMG400034496.1_Stu,PGSC0003DMG400034545.1_Stu,PGSC0003DMG400034650.1_Stu,PGSC0003DMG400034652.1_Stu,PGSC0003DMG400034784.1_Stu,PGSC0003DMG400034912.1_Stu,PGSC0003DMG400034956.1_Stu,PGSC0003DMG400035021.1_Stu,PGSC0003DMG400035159.1_Stu,PGSC0003DMG400035203.1_Stu,PGSC0003DMG400035208.…
171	140	CA02g23670.1_Can,CA03g33300.1_Can,CA11g00550.1_Can,CA11g00560.1_Can,CA11g00570.1_Can,CA11g00580.1_Can,CA11g00590.1_Can,CA11g00600.1_Can,CA11g00610.1_Can,CA11g00620.1_Can,CA11g00630.1_Can,CA12g07980.1_Can,CEY00_Acc02230_Ach,CEY00_Acc03991_Ach,CEY00_Acc05882_Ach,CEY00_Acc14046_Ach,CEY00_Acc21835_Ach,CEY00_Acc26595_Ach,CEY00_Acc28479_Ach,CEY00_Acc28480_Ach,CEY00_Acc30861_Ach,CEY00_Acc31329_Ach,CEY00…
172	139	CA01g13680.1_Can,CA05g01090.1_Can,CA06g05510.1_Can,CA06g22430.1_Can,CA06g22440.1_Can,CA06g22450.1_Can,CA06g25120.1_Can,CA08g09990.1_Can,CA11g15500.1_Can,CA11g15510.1_Can,CEY00_Acc08818_Ach,CEY00_Acc13317_Ach,CEY00_Acc16451_Ach,CEY00_Acc16493_Ach,CEY00_Acc23017_Ach,CEY00_Acc23018_Ach,CEY00_Acc25822_Ach,CEY00_Acc31783_Ach,CEY00_Acc31792_Ach,CHR00007619-RA_Cna,CHR00007621-RA_Cna,CHR00049221-RA_Cna,C…
173	138	CA04g16460.1_Can,CA04g16470.1_Can,CA05g00620.1_Can,CA05g00630.1_Can,CA05g00660.1_Can,CA05g00670.1_Can,CA05g00690.1_Can,CA05g00700.1_Can,CA05g03660.1_Can,CA05g04740.1_Can,CA05g05850.1_Can,CA05g07040.1_Can,CA05g07060.1_Can,CA07g00450.1_Can,CA07g07080.1_Can,CA10g20330.1_Can,CA10g20370.1_Can,CA10g20390.1_Can,CA10g20410.1_Can,CEY00_Acc02214_Ach,CEY00_Acc03972_Ach,CEY00_Acc10216_Ach,CEY00_Acc10217_Ach,…
174	137	CA02g17260.1_Can,CA02g17270.1_Can,CA02g17300.1_Can,CA02g17320.1_Can,CA02g17330.1_Can,CA02g17410.1_Can,CA02g17420.1_Can,CA04g02750.1_Can,CA04g02770.1_Can,CA05g06840.1_Can,CA05g06890.1_Can,CA05g06900.1_Can,CA07g02610.1_Can,CEY00_Acc09651_Ach,CEY00_Acc09652_Ach,CEY00_Acc09654_Ach,CEY00_Acc09655_Ach,CEY00_Acc17409_Ach,CEY00_Acc17410_Ach,CEY00_Acc17411_Ach,CEY00_Acc20597_Ach,CEY00_Acc20611_Ach,CEY00_A…
175	137	CA07g04520.1_Can,CA09g05670.1_Can,CEY00_Acc02934_Ach,CEY00_Acc19869_Ach,CEY00_Acc23780_Ach,CEY00_Acc23781_Ach,CHR00001968-RA_Cna,CHR00001969-RA_Cna,CHR00001970-RA_Cna,CHR00007307-RA_Cna,CHR00009841-RA_Cna,CHR00012038-RA_Cna,CHR00013721-RA_Cna,CHR00013725-RA_Cna,CHR00013728-RA_Cna,CHR00013732-RA_Cna,CHR00013736-RA_Cna,CHR00013737-RA_Cna,CHR00015837-RA_Cna,CHR00023845-RA_Cna,CHR00035146-RA_Cna,CHR0…
176	137	evm.model.Contig81_pilon.57_Mmi,rna1006_Aan,rna11443_Aan,rna11704_Aan,rna1194_Aan,rna12151_Aan,rna12423_Aan,rna12626_Aan,rna12920_Aan,rna15072_Aan,rna15073_Aan,rna15422_Aan,rna15469_Aan,rna15562_Aan,rna15635_Aan,rna15639_Aan,rna15993_Aan,rna16443_Aan,rna16499_Aan,rna17034_Aan,rna17376_Aan,rna1777_Aan,rna1888_Aan,rna19745_Aan,rna19746_Aan,rna19799_Aan,rna19896_Aan,rna20053_Aan,rna20594_Aan,rna2126…
177	136	CA03g05260.1_Can,CA03g35610.1_Can,CA05g11350.1_Can,CA06g01660.1_Can,CA06g16050.1_Can,CA06g27980.1_Can,CA07g07590.1_Can,CEY00_Acc00636_Ach,CEY00_Acc00931_Ach,CEY00_Acc02054_Ach,CEY00_Acc02083_Ach,CEY00_Acc03766_Ach,CEY00_Acc09835_Ach,CEY00_Acc09893_Ach,CEY00_Acc12780_Ach,CEY00_Acc12991_Ach,CEY00_Acc14656_Ach,CEY00_Acc17681_Ach,CEY00_Acc22313_Ach,CEY00_Acc23346_Ach,CEY00_Acc26983_Ach,CEY00_Acc27466…
178	136	CA03g33880.1_Can,CA04g23150.1_Can,CA04g23160.1_Can,CA04g23170.1_Can,CA05g08610.1_Can,CA05g09010.1_Can,CA07g00290.1_Can,CA11g05520.1_Can,CA12g17670.1_Can,CEY00_Acc04582_Ach,CEY00_Acc12710_Ach,CEY00_Acc18652_Ach,CEY00_Acc23589_Ach,CEY00_Acc23590_Ach,CEY00_Acc33026_Ach,CHR00006935-RA_Cna,CHR00006938-RA_Cna,CHR00009169-RA_Cna,CHR00009171-RA_Cna,CHR00012280-RA_Cna,CHR00029664-RA_Cna,CHR00041326-RA_Cna…
179	136	CA03g35740.1_Can,CA09g00230.1_Can,CA09g00240.1_Can,CA10g11980.1_Can,CA10g12000.1_Can,CA10g16710.1_Can,CA10g16720.1_Can,CEY00_Acc13406_Ach,CEY00_Acc17686_Ach,CEY00_Acc22611_Ach,CHR00025079-RA_Cna,CHR00030412-RA_Cna,CHR00030413-RA_Cna,CHR00032151-RA_Cna,CHR00032169-RA_Cna,CHR00037721-RA_Cna,CHR00042555-RA_Cna,CHR00043372-RA_Cna,CHR00048062-RA_Cna,CHR00060861-RA_Cna,CHR00063799-RA_Cna,CHR00067417-RA…
180	136	CA10g03640.1_Can,CEY00_Acc05799_Ach,CEY00_Acc05800_Ach,CEY00_Acc05801_Ach,CEY00_Acc05802_Ach,CEY00_Acc05803_Ach,CEY00_Acc05804_Ach,CEY00_Acc30778_Ach,CEY00_Acc30779_Ach,CEY00_Acc30780_Ach,CHR00005417-RA_Cna,CHR00005420-RA_Cna,CHR00005421-RA_Cna,CHR00005509-RA_Cna,CHR00005510-RA_Cna,CHR00018247-RA_Cna,CHR00027587-RA_Cna,CHR00027588-RA_Cna,CHR00028660-RA_Cna,CHR00037861-RA_Cna,CHR00037862-RA_Cna,CH…
181	136	rna100022_Han,rna100158_Han,rna100312_Han,rna100981_Han,rna101358_Han,rna101672_Han,rna103696_Han,rna103832_Han,rna10394_Han,rna107461_Han,rna10767_Han,rna109373_Han,rna110528_Han,rna110858_Han,rna110992_Han,rna112130_Han,rna112261_Han,rna112930_Han,rna113408_Han,rna113556_Han,rna116531_Han,rna118053_Han,rna119843_Han,rna13530_Han,rna13629_Han,rna13961_Ccar,rna14688_Han,rna15272_Han,rna15364_Han,…
182	135	CA01g07460.1_Can,CA02g13420.1_Can,CA04g18030.1_Can,CA05g09470.1_Can,CA07g00130.1_Can,CA07g14540.1_Can,CA08g01320.1_Can,CA11g07350.1_Can,CEY00_Acc06239_Ach,CEY00_Acc06522_Ach,CEY00_Acc13923_Ach,CEY00_Acc14189_Ach,CEY00_Acc18612_Ach,CEY00_Acc20153_Ach,CEY00_Acc20715_Ach,CEY00_Acc21372_Ach,CEY00_Acc25163_Ach,CEY00_Acc26744_Ach,CEY00_Acc28371_Ach,CEY00_Acc29021_Ach,CEY00_Acc29449_Ach,CEY00_Acc31138_A…
183	135	CA03g05830.1_Can,CA03g05840.1_Can,CA03g09810.1_Can,CA04g00530.1_Can,CA04g23360.1_Can,CA06g09900.1_Can,CA06g09940.1_Can,CA11g01230.1_Can,CEY00_Acc03376_Ach,CEY00_Acc04166_Ach,CEY00_Acc04167_Ach,CEY00_Acc04459_Ach,CEY00_Acc05086_Ach,CEY00_Acc14626_Ach,CEY00_Acc20281_Ach,CEY00_Acc23462_Ach,CEY00_Acc25621_Ach,CEY00_Acc27476_Ach,CEY00_Acc27477_Ach,CEY00_Acc27885_Ach,CHR00004446-RA_Cna,CHR00006262-RA_C…
184	135	DCAR_031979_Dca,PGSC0003DMG402000914.1_Stu,Solyc05g042130.1.1_Sly,rna101395_Han,rna102247_Han,rna102846_Han,rna105637_Han,rna106081_Han,rna106960_Han,rna107043_Han,rna107268_Han,rna108567_Han,rna108744_Han,rna110425_Han,rna113980_Han,rna114329_Han,rna114330_Han,rna114905_Han,rna115160_Han,rna115938_Han,rna116169_Han,rna116298_Han,rna117002_Han,rna117003_Han,rna117265_Han,rna119106_Han,rna13540_Ha…
185	135	INIL00g00326_Ini,INIL00g05520_Ini,INIL00g14901_Ini,INIL00g15283_Ini,INIL00g15661_Ini,INIL00g15663_Ini,INIL00g16360_Ini,INIL00g18590_Ini,INIL00g22328_Ini,INIL00g22660_Ini,INIL00g23777_Ini,INIL00g23897_Ini,INIL00g36094_Ini,INIL00g42770_Ini,INIL01g00953_Ini,INIL01g06603_Ini,INIL01g14057_Ini,INIL01g25765_Ini,INIL01g36550_Ini,INIL02g11942_Ini,INIL02g14173_Ini,INIL02g16457_Ini,INIL02g22365_Ini,INIL02g4…
186	134	CA02g02710.1_Can,CA02g13770.1_Can,CA04g17660.1_Can,CA04g19380.1_Can,CA06g19540.1_Can,CA08g16680.1_Can,CA12g11020.1_Can,CA12g11030.1_Can,CEY00_Acc04686_Ach,CEY00_Acc04792_Ach,CEY00_Acc06251_Ach,CEY00_Acc06545_Ach,CEY00_Acc06878_Ach,CEY00_Acc13624_Ach,CEY00_Acc18163_Ach,CEY00_Acc19251_Ach,CEY00_Acc20707_Ach,CEY00_Acc21046_Ach,CEY00_Acc21991_Ach,CEY00_Acc23704_Ach,CEY00_Acc23818_Ach,CEY00_Acc25155_A…
187	134	CA03g00620.1_Can,CA08g17840.1_Can,CA09g10580.1_Can,CA10g17120.1_Can,CA12g08120.1_Can,CA12g20560.1_Can,CEY00_Acc00132_Ach,CEY00_Acc01920_Ach,CEY00_Acc03090_Ach,CEY00_Acc05357_Ach,CEY00_Acc07914_Ach,CEY00_Acc08386_Ach,CEY00_Acc08783_Ach,CEY00_Acc13992_Ach,CEY00_Acc16649_Ach,CEY00_Acc22975_Ach,CEY00_Acc25709_Ach,CEY00_Acc28322_Ach,CEY00_Acc30023_Ach,CEY00_Acc31944_Ach,CEY00_Acc32069_Ach,CHR00008622-…
188	134	rna102125_Han,rna103663_Han,rna103892_Han,rna105552_Han,rna108965_Han,rna109042_Han,rna109089_Han,rna109090_Han,rna112119_Han,rna113941_Han,rna114720_Han,rna115166_Han,rna117472_Han,rna118933_Han,rna119818_Han,rna119949_Han,rna12190_Han,rna13426_Han,rna13689_Han,rna13754_Han,rna13943_Han,rna14029_Han,rna15817_Han,rna18239_Han,rna18335_Han,rna20937_Han,rna20938_Han,rna21130_Han,rna21900_Han,rna219…
189	133	CA01g00420.1_Can,CA01g00430.1_Can,CA01g31280.1_Can,CA02g21420.1_Can,CA03g20290.1_Can,CA04g05480.1_Can,CA04g05490.1_Can,CA04g17080.1_Can,CA04g17100.1_Can,CA12g00400.1_Can,CEY00_Acc01074_Ach,CEY00_Acc07460_Ach,CEY00_Acc09675_Ach,CEY00_Acc11346_Ach,CEY00_Acc11711_Ach,CEY00_Acc20331_Ach,CEY00_Acc23872_Ach,CEY00_Acc28753_Ach,CHR00001483-RA_Cna,CHR00009830-RA_Cna,CHR00013674-RA_Cna,CHR00016910-RA_Cna,C…
190	132	CA01g27530.1_Can,CA02g24410.1_Can,CA04g14960.1_Can,CA04g15010.1_Can,CA05g05560.1_Can,CA08g15490.1_Can,CA11g11330.1_Can,CEY00_Acc05922_Ach,CEY00_Acc07427_Ach,CEY00_Acc07516_Ach,CEY00_Acc11651_Ach,CEY00_Acc12194_Ach,CEY00_Acc19676_Ach,CEY00_Acc24562_Ach,CEY00_Acc30893_Ach,CEY00_Acc31553_Ach,CHR00006459-RA_Cna,CHR00032282-RA_Cna,CHR00039301-RA_Cna,CHR00044531-RA_Cna,CHR00046507-RA_Cna,CHR00070860-RA…
191	132	CA08g11590.1_Can,CA09g12200.1_Can,CA10g11160.1_Can,CEY00_Acc01810_Ach,CEY00_Acc01811_Ach,CEY00_Acc03000_Ach,CEY00_Acc03001_Ach,CHR00009332-RA_Cna,CHR00009334-RA_Cna,CHR00012386-RA_Cna,CHR00012387-RA_Cna,CHR00015838-RA_Cna,CHR00030425-RA_Cna,CHR00033014-RA_Cna,CHR00035960-RA_Cna,CHR00040742-RA_Cna,CHR00042307-RA_Cna,CHR00042310-RA_Cna,CHR00044316-RA_Cna,CHR00059553-RA_Cna,CHR00059562-RA_Cna,CHR000…
192	132	CA10g20540.1_Can,CA10g20630.1_Can,CA10g20750.1_Can,CA10g20790.1_Can,CA10g20820.1_Can,CA10g21090.1_Can,CA10g21120.1_Can,CA10g21170.1_Can,CA10g21190.1_Can,CA10g21380.1_Can,CA10g21460.1_Can,CEY00_Acc03829_Ach,CEY00_Acc03888_Ach,CEY00_Acc08878_Ach,CEY00_Acc16641_Ach,CEY00_Acc16643_Ach,CEY00_Acc16644_Ach,CEY00_Acc19411_Ach,CEY00_Acc23100_Ach,CHR00015919-RA_Cna,CHR00040751-RA_Cna,Cc00_g08230_Cca,Cc00_g…
193	131	CA01g17450.1_Can,CA01g18520.1_Can,CA01g20130.1_Can,CA01g30000.1_Can,CA12g03500.1_Can,CEY00_Acc09477_Ach,CEY00_Acc09478_Ach,CEY00_Acc09677_Ach,CEY00_Acc17122_Ach,CEY00_Acc22665_Ach,CEY00_Acc22722_Ach,CEY00_Acc25276_Ach,CEY00_Acc25277_Ach,CEY00_Acc25278_Ach,CEY00_Acc29037_Ach,CEY00_Acc29040_Ach,CEY00_Acc29041_Ach,CEY00_Acc29042_Ach,CHR00026015-RA_Cna,Cc00_g08250_Cca,Cc00_g08260_Cca,Cc00_g08280_Cca,…
194	131	CHR00000579-RA_Cna,CHR00000629-RA_Cna,CHR00001056-RA_Cna,CHR00001057-RA_Cna,CHR00001240-RA_Cna,CHR00001683-RA_Cna,CHR00001831-RA_Cna,CHR00001832-RA_Cna,CHR00006084-RA_Cna,CHR00006245-RA_Cna,CHR00006653-RA_Cna,CHR00007037-RA_Cna,CHR00007732-RA_Cna,CHR00007733-RA_Cna,CHR00008054-RA_Cna,CHR00008413-RA_Cna,CHR00008996-RA_Cna,CHR00008997-RA_Cna,CHR00009060-RA_Cna,CHR00010155-RA_Cna,CHR00010756-RA_Cna,…
195	131	DCAR_000068_Dca,DCAR_001280_Dca,DCAR_001454_Dca,DCAR_001588_Dca,DCAR_001592_Dca,DCAR_002141_Dca,DCAR_002555_Dca,DCAR_002615_Dca,DCAR_002705_Dca,DCAR_003003_Dca,DCAR_003522_Dca,DCAR_004790_Dca,DCAR_005141_Dca,DCAR_005173_Dca,DCAR_005340_Dca,DCAR_005613_Dca,DCAR_005614_Dca,DCAR_005615_Dca,DCAR_005969_Dca,DCAR_007161_Dca,DCAR_007162_Dca,DCAR_007163_Dca,DCAR_007226_Dca,DCAR_010310_Dca,DCAR_010359_Dca…
196	130	CA01g04360.1_Can,CA01g06270.1_Can,CA01g18290.1_Can,CA02g14040.1_Can,CA03g33160.1_Can,CA04g23520.1_Can,CA06g18890.1_Can,CA07g08490.1_Can,CA08g13580.1_Can,CA11g05600.1_Can,CA12g05850.1_Can,CEY00_Acc03916_Ach,CEY00_Acc04135_Ach,CEY00_Acc06433_Ach,CEY00_Acc08531_Ach,CEY00_Acc18257_Ach,CEY00_Acc21479_Ach,CEY00_Acc21817_Ach,CEY00_Acc23595_Ach,CEY00_Acc30933_Ach,CEY00_Acc31029_Ach,CHR00008523-RA_Cna,CHR…
197	130	CA01g19050.1_Can,CA02g13610.1_Can,CA02g29760.1_Can,CA04g09860.1_Can,CA05g10790.1_Can,CA07g14640.1_Can,CA08g15190.1_Can,CEY00_Acc05666_Ach,CEY00_Acc06544_Ach,CEY00_Acc06631_Ach,CEY00_Acc07641_Ach,CEY00_Acc09100_Ach,CEY00_Acc10917_Ach,CEY00_Acc10967_Ach,CEY00_Acc13915_Ach,CEY00_Acc14581_Ach,CEY00_Acc16002_Ach,CEY00_Acc18909_Ach,CEY00_Acc19707_Ach,CEY00_Acc20708_Ach,CEY00_Acc21287_Ach,CEY00_Acc21484…
198	130	CA01g24290.1_Can,CA05g08630.1_Can,CA06g17760.1_Can,CA07g15380.1_Can,CA07g16590.1_Can,CA09g02880.1_Can,CA10g01850.1_Can,CA11g06520.1_Can,CA12g10140.1_Can,CEY00_Acc00016_Ach,CEY00_Acc14301_Ach,CEY00_Acc14870_Ach,CEY00_Acc21816_Ach,CEY00_Acc22819_Ach,CEY00_Acc26581_Ach,CEY00_Acc28418_Ach,CEY00_Acc31191_Ach,CEY00_Acc33172_Ach,CHR00015243-RA_Cna,CHR00021679-RA_Cna,CHR00053819-RA_Cna,CHR00055140-RA_Cna…
199	130	PGSC0003DMG400002281.1_Stu,PGSC0003DMG400003786.1_Stu,PGSC0003DMG400006597.1_Stu,PGSC0003DMG400013673.1_Stu,PGSC0003DMG400015628.1_Stu,PGSC0003DMG400016134.1_Stu,PGSC0003DMG400017616.1_Stu,PGSC0003DMG400019576.1_Stu,PGSC0003DMG400021062.1_Stu,PGSC0003DMG400034592.1_Stu,PGSC0003DMG400034741.1_Stu,PGSC0003DMG400034749.1_Stu,PGSC0003DMG400034802.1_Stu,PGSC0003DMG400034805.1_Stu,PGSC0003DMG400034862.…
200	130	rna101296_Han,rna101415_Han,rna101721_Han,rna102188_Han,rna104332_Han,rna105498_Han,rna105611_Han,rna107154_Han,rna10766_Han,rna107743_Han,rna108158_Han,rna109845_Han,rna112042_Han,rna116031_Han,rna116322_Han,rna116426_Han,rna116454_Han,rna116664_Han,rna116916_Han,rna117085_Han,rna117335_Han,rna117352_Han,rna117732_Han,rna117785_Han,rna118168_Han,rna118263_Han,rna118530_Han,rna120696_Han,rna12192…
201	129	CA01g12280.1_Can,CA02g05450.1_Can,CA07g15020.1_Can,CA10g08050.1_Can,CA12g18850.1_Can,Solyc11g061950.1.1_Sly,evm.model.Contig444_pilon.42_Mmi,rna100505_Han,rna102072_Han,rna10401_Aan,rna107091_Han,rna10716_Aan,rna108655_Han,rna109_Han,rna110007_Han,rna111175_Han,rna113171_Han,rna113430_Han,rna113431_Han,rna113683_Han,rna114613_Han,rna116331_Han,rna118712_Han,rna119269_Han,rna119629_Han,rna120554_H…
202	129	CA02g20070.1_Can,CA02g20120.1_Can,CA04g07100.1_Can,CA04g22950.1_Can,CA07g12240.1_Can,CA07g12250.1_Can,CEY00_Acc01114_Ach,CEY00_Acc05290_Ach,CEY00_Acc05291_Ach,CEY00_Acc07191_Ach,CEY00_Acc13655_Ach,CEY00_Acc16360_Ach,CEY00_Acc19293_Ach,CEY00_Acc23474_Ach,CEY00_Acc24337_Ach,CEY00_Acc24339_Ach,CEY00_Acc24341_Ach,CHR00003329-RA_Cna,CHR00003334-RA_Cna,CHR00003542-RA_Cna,CHR00036236-RA_Cna,CHR00049629-…
203	129	CHR00045181-RA_Cna,rna1025_Aan,rna10730_Aan,rna11306_Aan,rna11706_Aan,rna12160_Aan,rna12161_Aan,rna12745_Aan,rna13490_Aan,rna1464_Aan,rna15105_Aan,rna15160_Aan,rna15607_Aan,rna16691_Aan,rna16877_Aan,rna17660_Aan,rna17661_Aan,rna17662_Aan,rna18736_Aan,rna19290_Aan,rna2005_Aan,rna20074_Aan,rna201_Aan,rna20398_Aan,rna20797_Aan,rna20999_Aan,rna21629_Aan,rna21921_Aan,rna22626_Aan,rna23610_Aan,rna24202…
204	128	CA01g02040.1_Can,CA01g02050.1_Can,CA02g24710.1_Can,CA04g06460.1_Can,CA08g07680.1_Can,CA09g16680.1_Can,CA10g05940.1_Can,CEY00_Acc05955_Ach,CEY00_Acc09164_Ach,CEY00_Acc12100_Ach,CEY00_Acc13019_Ach,CEY00_Acc13020_Ach,CEY00_Acc15646_Ach,CEY00_Acc19838_Ach,CEY00_Acc20046_Ach,CEY00_Acc30932_Ach,CEY00_Acc33667_Ach,CEY00_Acc33679_Ach,CHR00008521-RA_Cna,CHR00032347-RA_Cna,CHR00046564-RA_Cna,CHR00054560-RA…
205	127	CA01g32150.1_Can,CA03g36290.1_Can,CA06g14600.1_Can,CA06g16230.1_Can,CA07g01950.1_Can,CA07g02700.1_Can,CA07g15710.1_Can,CA09g18500.1_Can,CA12g10490.1_Can,CEY00_Acc00675_Ach,CEY00_Acc00704_Ach,CEY00_Acc10047_Ach,CEY00_Acc10075_Ach,CEY00_Acc13002_Ach,CEY00_Acc14531_Ach,CEY00_Acc14561_Ach,CEY00_Acc18533_Ach,CEY00_Acc18673_Ach,CEY00_Acc22298_Ach,CEY00_Acc26478_Ach,CHR00013559-RA_Cna,CHR00027472-RA_Cna…
206	127	CA02g00110.1_Can,CA03g04090.1_Can,CA09g12010.1_Can,CEY00_Acc01685_Ach,CEY00_Acc02927_Ach,CEY00_Acc02928_Ach,CEY00_Acc02929_Ach,CEY00_Acc02930_Ach,CEY00_Acc21540_Ach,CHR00015297-RA_Cna,CHR00026287-RA_Cna,CHR00026289-RA_Cna,CHR00026292-RA_Cna,CHR00026293-RA_Cna,CHR00027316-RA_Cna,CHR00027323-RA_Cna,CHR00027326-RA_Cna,CHR00027328-RA_Cna,CHR00027329-RA_Cna,CHR00051145-RA_Cna,CHR00058063-RA_Cna,Cc00_g…
207	127	CA03g00020.1_Can,CA03g01030.1_Can,CA03g01040.1_Can,CA03g01050.1_Can,CA03g08240.1_Can,CA06g02880.1_Can,CEY00_Acc04571_Ach,CEY00_Acc04572_Ach,CEY00_Acc04573_Ach,CEY00_Acc04574_Ach,CEY00_Acc04575_Ach,CEY00_Acc04576_Ach,CEY00_Acc04577_Ach,CEY00_Acc23584_Ach,CEY00_Acc23585_Ach,CEY00_Acc31874_Ach,CHR00000793-RA_Cna,CHR00006952-RA_Cna,CHR00025056-RA_Cna,CHR00048375-RA_Cna,CHR00048376-RA_Cna,CHR00050179-…
208	127	CA03g18170.1_Can,CA03g32720.1_Can,CA04g21850.1_Can,CA06g05160.1_Can,CA06g06690.1_Can,CA06g25000.1_Can,CA10g10960.1_Can,CA10g14130.1_Can,CA10g18810.1_Can,CA12g17750.1_Can,CEY00_Acc01717_Ach,CEY00_Acc02025_Ach,CEY00_Acc02960_Ach,CEY00_Acc03890_Ach,CEY00_Acc06464_Ach,CEY00_Acc08691_Ach,CEY00_Acc11905_Ach,CEY00_Acc14836_Ach,CEY00_Acc15685_Ach,CEY00_Acc15690_Ach,CEY00_Acc16474_Ach,CEY00_Acc20005_Ach,C…
209	127	CA05g02000.1_Can,CA05g02040.1_Can,CA08g14970.1_Can,CA12g02610.1_Can,CA12g02620.1_Can,CA12g02630.1_Can,CA12g02650.1_Can,CA12g02660.1_Can,CA12g02670.1_Can,CA12g02700.1_Can,CEY00_Acc00694_Ach,CEY00_Acc10059_Ach,CEY00_Acc10060_Ach,CEY00_Acc18546_Ach,CEY00_Acc18550_Ach,CEY00_Acc32284_Ach,CHR00047047-RA_Cna,CHR00054891-RA_Cna,CHR00054892-RA_Cna,CHR00071980-RA_Cna,Cc11_g00650_Cca,Cc11_g05520_Cca,Cc11_g0…
210	126	CA04g22600.1_Can,CA06g24980.1_Can,CA09g06660.1_Can,CA10g14150.1_Can,CA11g12240.1_Can,CA12g22160.1_Can,CEY00_Acc07177_Ach,CEY00_Acc07715_Ach,CEY00_Acc08616_Ach,CEY00_Acc10854_Ach,CEY00_Acc11869_Ach,CEY00_Acc12718_Ach,CEY00_Acc15686_Ach,CEY00_Acc16424_Ach,CEY00_Acc16470_Ach,CEY00_Acc16826_Ach,CEY00_Acc17166_Ach,CEY00_Acc20010_Ach,CEY00_Acc20192_Ach,CEY00_Acc23499_Ach,CEY00_Acc28839_Ach,CEY00_Acc317…
211	125	CA01g03880.1_Can,CA04g07720.1_Can,CA06g03440.1_Can,CA12g07090.1_Can,evm.model.Contig199_pilon.9_Mmi,rna100841_Han,rna102212_Han,rna103404_Han,rna106390_Han,rna106690_Han,rna106695_Han,rna106716_Han,rna106806_Han,rna108536_Han,rna109397_Han,rna110257_Han,rna11027_Han,rna112909_Han,rna114736_Han,rna114880_Han,rna115723_Han,rna119764_Han,rna12711_Han,rna12959_Han,rna12982_Han,rna14686_Han,rna14761_H…
212	125	CA02g29990.1_Can,CA05g03110.1_Can,CA06g24700.1_Can,CA06g25920.1_Can,CA08g12450.1_Can,CA09g05170.1_Can,CA09g05400.1_Can,CA10g04850.1_Can,CEY00_Acc03747_Ach,CEY00_Acc08589_Ach,CEY00_Acc14857_Ach,CEY00_Acc16443_Ach,CEY00_Acc16444_Ach,CEY00_Acc16445_Ach,CEY00_Acc16846_Ach,CEY00_Acc25853_Ach,CEY00_Acc30278_Ach,CEY00_Acc30279_Ach,CEY00_Acc32343_Ach,CEY00_Acc32344_Ach,CHR00006827-RA_Cna,CHR00009185-RA_C…
213	124	CA04g21240.1_Can,CEY00_Acc08917_Ach,CEY00_Acc18609_Ach,CEY00_Acc32890_Ach,CHR00059773-RA_Cna,CHR00085496-RA_Cna,PGSC0003DMG400013069.1_Stu,PGSC0003DMG400014363.1_Stu,PGSC0003DMG400016171.2_Stu,PGSC0003DMG400033900.1_Stu,evm.model.Contig1199_pilon.22_Mmi,evm.model.Contig592_pilon.88_Mmi,rna101994_Han,rna103642_Han,rna104062_Han,rna104317_Han,rna104582_Han,rna104865_Han,rna10845_Aan,rna111355_Han,r…
214	124	CHR00004573-RA_Cna,CHR00004577-RA_Cna,CHR00004581-RA_Cna,CHR00004583-RA_Cna,CHR00004585-RA_Cna,CHR00004590-RA_Cna,CHR00004597-RA_Cna,CHR00004602-RA_Cna,CHR00009514-RA_Cna,CHR00009520-RA_Cna,CHR00009524-RA_Cna,CHR00009538-RA_Cna,CHR00016229-RA_Cna,CHR00016231-RA_Cna,CHR00018191-RA_Cna,CHR00018193-RA_Cna,CHR00018194-RA_Cna,CHR00018205-RA_Cna,CHR00018208-RA_Cna,CHR00018212-RA_Cna,CHR00018553-RA_Cna,…
215	123	CA01g06530.1_Can,CA02g25790.1_Can,CA05g02700.1_Can,CA08g14400.1_Can,CA08g17680.1_Can,CA12g03510.1_Can,CEY00_Acc01201_Ach,CEY00_Acc05421_Ach,CEY00_Acc06051_Ach,CEY00_Acc06684_Ach,CEY00_Acc06985_Ach,CEY00_Acc07976_Ach,CEY00_Acc12175_Ach,CEY00_Acc15865_Ach,CEY00_Acc20993_Ach,CEY00_Acc21259_Ach,CEY00_Acc28109_Ach,CEY00_Acc31028_Ach,CHR00001531-RA_Cna,CHR00003874-RA_Cna,CHR00029546-RA_Cna,CHR00045918-…
216	122	evm.model.Contig205_pilon.92_Mmi,rna102357_Han,rna104089_Han,rna104156_Han,rna105502_Han,rna106555_Han,rna107552_Han,rna107973_Han,rna108405_Han,rna109379_Han,rna10988_Han,rna10994_Han,rna111705_Han,rna114990_Han,rna116957_Han,rna117030_Han,rna117428_Han,rna117585_Han,rna118753_Han,rna118783_Han,rna12383_Han,rna13440_Han,rna14062_Han,rna14093_Han,rna1499_Han,rna15403_Han,rna15803_Han,rna18253_Han…
217	121	CA04g21800.1_Can,CA06g14940.1_Can,CA08g13240.1_Can,CA08g18820.1_Can,CA11g17470.1_Can,CA12g05990.1_Can,CEY00_Acc04550_Ach,CEY00_Acc05177_Ach,CEY00_Acc07110_Ach,CEY00_Acc07278_Ach,CEY00_Acc07563_Ach,CEY00_Acc08050_Ach,CEY00_Acc11463_Ach,CEY00_Acc12236_Ach,CEY00_Acc15916_Ach,CEY00_Acc16258_Ach,CEY00_Acc21322_Ach,CEY00_Acc21472_Ach,CEY00_Acc21526_Ach,CEY00_Acc22907_Ach,CEY00_Acc24121_Ach,CEY00_Acc242…
218	121	CEY00_Acc25328_Ach,CEY00_Acc25329_Ach,CEY00_Acc25330_Ach,CEY00_Acc25331_Ach,CHR00002406-RA_Cna,CHR00002407-RA_Cna,CHR00002426-RA_Cna,CHR00002434-RA_Cna,CHR00002444-RA_Cna,CHR00003265-RA_Cna,CHR00022341-RA_Cna,CHR00022928-RA_Cna,CHR00023109-RA_Cna,CHR00024581-RA_Cna,CHR00024588-RA_Cna,CHR00025986-RA_Cna,CHR00025988-RA_Cna,CHR00025993-RA_Cna,CHR00028018-RA_Cna,CHR00028019-RA_Cna,CHR00028030-RA_Cna,…
219	120	CA03g00200.1_Can,CA03g00260.1_Can,CA03g00700.1_Can,CA03g00710.1_Can,CA03g00720.1_Can,CA03g00730.1_Can,CHR00003842-RA_Cna,CHR00006898-RA_Cna,CHR00006900-RA_Cna,CHR00012004-RA_Cna,CHR00017165-RA_Cna,CHR00037358-RA_Cna,CHR00037361-RA_Cna,CHR00039232-RA_Cna,CHR00049297-RA_Cna,CHR00058327-RA_Cna,CHR00058335-RA_Cna,CHR00058338-RA_Cna,CHR00073436-RA_Cna,CHR00074052-RA_Cna,CHR00075801-RA_Cna,CHR00076956-…
220	120	CA03g02050.1_Can,CA05g17060.1_Can,CA12g20070.1_Can,CEY00_Acc00260_Ach,CEY00_Acc02004_Ach,CEY00_Acc08970_Ach,CEY00_Acc24927_Ach,CEY00_Acc24966_Ach,CHR00008801-RA_Cna,CHR00018287-RA_Cna,CHR00019175-RA_Cna,CHR00019176-RA_Cna,CHR00027878-RA_Cna,CHR00028844-RA_Cna,CHR00047213-RA_Cna,CHR00061989-RA_Cna,CHR00062418-RA_Cna,CHR00062939-RA_Cna,CHR00077616-RA_Cna,CHR00077726-RA_Cna,CHR00089640-RA_Cna,Cc00_g…
221	120	CHR00032086-RA_Cna,CHR00039881-RA_Cna,CHR00047537-RA_Cna,CHR00088790-RA_Cna,CHR00089889-RA_Cna,rna1012_Aan,rna10659_Aan,rna11146_Aan,rna11149_Aan,rna11936_Aan,rna12217_Aan,rna12434_Aan,rna12483_Aan,rna13214_Aan,rna13290_Aan,rna13575_Aan,rna13637_Aan,rna13840_Aan,rna14306_Aan,rna14619_Aan,rna15208_Aan,rna17215_Aan,rna17906_Aan,rna18312_Aan,rna18985_Aan,rna19008_Aan,rna19225_Aan,rna19242_Aan,rna205…
222	119	CA03g11250.1_Can,CA03g11260.1_Can,CA04g10480.1_Can,CA05g01010.1_Can,CA08g08750.1_Can,CA10g11640.1_Can,CA10g18990.1_Can,CA10g21670.1_Can,CEY00_Acc03166_Ach,CEY00_Acc05101_Ach,CEY00_Acc06722_Ach,CEY00_Acc09237_Ach,CEY00_Acc11488_Ach,CEY00_Acc12331_Ach,CEY00_Acc13220_Ach,CEY00_Acc17015_Ach,CEY00_Acc20474_Ach,CEY00_Acc21246_Ach,CEY00_Acc24366_Ach,CHR00023768-RA_Cna,CHR00023769-RA_Cna,CHR00037701-RA_C…
223	119	CA04g18480.1_Can,CA07g15500.1_Can,CA08g07520.1_Can,CA12g16670.1_Can,CA12g20990.1_Can,CEY00_Acc04736_Ach,CEY00_Acc06645_Ach,CEY00_Acc07042_Ach,CEY00_Acc07331_Ach,CEY00_Acc07608_Ach,CEY00_Acc11171_Ach,CEY00_Acc15963_Ach,CEY00_Acc19097_Ach,CEY00_Acc19846_Ach,CEY00_Acc21493_Ach,CEY00_Acc22916_Ach,CEY00_Acc23756_Ach,CEY00_Acc24497_Ach,CEY00_Acc27072_Ach,CEY00_Acc33235_Ach,CHR00001732-RA_Cna,CHR0001206…
224	119	CA05g09430.1_Can,CA05g14830.1_Can,CA06g14070.1_Can,CA06g14080.1_Can,CA07g10250.1_Can,CEY00_Acc00864_Ach,CEY00_Acc00963_Ach,CEY00_Acc06011_Ach,CEY00_Acc22935_Ach,CEY00_Acc26980_Ach,CEY00_Acc28194_Ach,CEY00_Acc33218_Ach,CEY00_Acc33219_Ach,CEY00_Acc33682_Ach,CHR00007205-RA_Cna,CHR00016044-RA_Cna,CHR00016588-RA_Cna,CHR00035502-RA_Cna,CHR00042013-RA_Cna,CHR00048675-RA_Cna,CHR00060439-RA_Cna,CHR0006044…
225	118	CA01g01730.1_Can,CA01g01740.1_Can,CA01g13050.1_Can,CA01g13060.1_Can,CA01g34270.1_Can,CA02g12130.1_Can,CA02g24870.1_Can,CA06g02850.1_Can,CA06g06870.1_Can,CA06g12030.1_Can,CA08g01940.1_Can,CA09g04800.1_Can,CA12g13500.1_Can,CEY00_Acc15623_Ach,CEY00_Acc16552_Ach,CEY00_Acc21323_Ach,CEY00_Acc24856_Ach,CEY00_Acc27056_Ach,CEY00_Acc27846_Ach,CEY00_Acc28806_Ach,CEY00_Acc31654_Ach,CEY00_Acc31850_Ach,CHR0000…
226	118	CA08g18600.1_Can,CA08g18610.1_Can,CEY00_Acc13036_Ach,CEY00_Acc13037_Ach,CEY00_Acc16245_Ach,CEY00_Acc16246_Ach,CEY00_Acc16247_Ach,CEY00_Acc16248_Ach,CEY00_Acc16249_Ach,CEY00_Acc16250_Ach,CEY00_Acc16251_Ach,CEY00_Acc16253_Ach,CEY00_Acc16265_Ach,CEY00_Acc16266_Ach,CEY00_Acc16267_Ach,CEY00_Acc16268_Ach,CEY00_Acc16269_Ach,CEY00_Acc16270_Ach,CEY00_Acc16271_Ach,CHR00043790-RA_Cna,CHR00064071-RA_Cna,CHR0…
227	118	rna103551_Han,rna10378_Han,rna106520_Han,rna106931_Han,rna107664_Han,rna109708_Han,rna111275_Han,rna112160_Han,rna112161_Han,rna113743_Han,rna114338_Han,rna114703_Han,rna11472_Han,rna11566_Han,rna115885_Han,rna116071_Han,rna118581_Han,rna119220_Han,rna119640_Han,rna120013_Han,rna120645_Han,rna120727_Han,rna13605_Han,rna14644_Han,rna14856_Han,rna1633_Han,rna16358_Han,rna17452_Han,rna18204_Han,rna1…
228	117	CA01g12320.1_Can,CA03g27820.1_Can,CA06g21940.1_Can,CA09g10430.1_Can,CA10g13910.1_Can,CA10g20510.1_Can,CA11g12200.1_Can,CEY00_Acc00277_Ach,CEY00_Acc00842_Ach,CEY00_Acc01794_Ach,CEY00_Acc02991_Ach,CEY00_Acc10202_Ach,CEY00_Acc21965_Ach,CEY00_Acc26710_Ach,CEY00_Acc30385_Ach,CEY00_Acc32444_Ach,CHR00008513-RA_Cna,CHR00010894-RA_Cna,CHR00012667-RA_Cna,CHR00028007-RA_Cna,CHR00045203-RA_Cna,CHR00047642-RA…
229	117	CA01g21090.1_Can,CA04g18490.1_Can,CA04g18500.1_Can,CA04g18510.1_Can,CA10g14800.1_Can,CA10g14810.1_Can,CA10g15200.1_Can,CA12g16680.1_Can,CA12g16690.1_Can,CA12g16700.1_Can,CEY00_Acc04735_Ach,CEY00_Acc06945_Ach,CEY00_Acc06946_Ach,CEY00_Acc07396_Ach,CEY00_Acc11784_Ach,CEY00_Acc12045_Ach,CEY00_Acc13309_Ach,CEY00_Acc13310_Ach,CEY00_Acc23026_Ach,CEY00_Acc23753_Ach,CEY00_Acc23754_Ach,CEY00_Acc23755_Ach,C…
230	117	CA03g03100.1_Can,CA03g16340.1_Can,CA05g06770.1_Can,CA07g21040.1_Can,CA12g08850.1_Can,CEY00_Acc01258_Ach,CEY00_Acc02691_Ach,CEY00_Acc10594_Ach,CEY00_Acc19290_Ach,CEY00_Acc22315_Ach,CEY00_Acc26985_Ach,CEY00_Acc28343_Ach,CEY00_Acc33440_Ach,CHR00035944-RA_Cna,CHR00036248-RA_Cna,CHR00057891-RA_Cna,CHR00059106-RA_Cna,CHR00069750-RA_Cna,CHR00078713-RA_Cna,CHR00091512-RA_Cna,CHR00091513-RA_Cna,CHR0009330…
231	117	CA04g14840.1_Can,CA04g14850.1_Can,CA04g14860.1_Can,CEY00_Acc04949_Ach,CEY00_Acc11629_Ach,CEY00_Acc11630_Ach,CEY00_Acc12214_Ach,CEY00_Acc23983_Ach,CEY00_Acc23984_Ach,CEY00_Acc23985_Ach,CEY00_Acc23986_Ach,CHR00016783-RA_Cna,CHR00016784-RA_Cna,CHR00030207-RA_Cna,CHR00030210-RA_Cna,CHR00030212-RA_Cna,CHR00055837-RA_Cna,CHR00055839-RA_Cna,CHR00071278-RA_Cna,CHR00074371-RA_Cna,CHR00078688-RA_Cna,CHR000…
232	117	CA12g01330.1_Can,CEY00_Acc05354_Ach,CEY00_Acc24256_Ach,CHR00008583-RA_Cna,CHR00024166-RA_Cna,CHR00052521-RA_Cna,CHR00056522-RA_Cna,CHR00058850-RA_Cna,CHR00059536-RA_Cna,CHR00059537-RA_Cna,CHR00059538-RA_Cna,CHR00068449-RA_Cna,CHR00079547-RA_Cna,CHR00083385-RA_Cna,Cc07_g13050_Cca,Cc07_g13060_Cca,DCAR_029805_Dca,DCAR_029806_Dca,DCAR_029807_Dca,DCAR_029808_Dca,DCAR_029809_Dca,INIL02g11946_Ini,INIL02…
233	116	CA02g02090.1_Can,CA02g20140.1_Can,CA06g10520.1_Can,CA08g05700.1_Can,CA12g10780.1_Can,CEY00_Acc01117_Ach,CEY00_Acc04467_Ach,CEY00_Acc05292_Ach,CEY00_Acc23471_Ach,CEY00_Acc24336_Ach,CEY00_Acc24777_Ach,CEY00_Acc25433_Ach,CEY00_Acc25934_Ach,CEY00_Acc30180_Ach,CEY00_Acc32234_Ach,CHR00004409-RA_Cna,CHR00012881-RA_Cna,CHR00015738-RA_Cna,CHR00028773-RA_Cna,CHR00028777-RA_Cna,CHR00029840-RA_Cna,CHR0006518…
234	115	CA01g19460.1_Can,CA09g00620.1_Can,CEY00_Acc06308_Ach,CEY00_Acc09081_Ach,CEY00_Acc14598_Ach,CEY00_Acc21155_Ach,CEY00_Acc27761_Ach,CEY00_Acc27762_Ach,CEY00_Acc31081_Ach,CEY00_Acc32887_Ach,CHR00002446-RA_Cna,CHR00025926-RA_Cna,CHR00034482-RA_Cna,CHR00034483-RA_Cna,CHR00034484-RA_Cna,CHR00051489-RA_Cna,CHR00057158-RA_Cna,CHR00062408-RA_Cna,CHR00062409-RA_Cna,CHR00065717-RA_Cna,CHR00072344-RA_Cna,CHR0…
235	114	CA02g27690.1_Can,CA03g29370.1_Can,CA03g29380.1_Can,CA03g30630.1_Can,CA03g31190.1_Can,CA12g12570.1_Can,CEY00_Acc05495_Ach,CEY00_Acc05779_Ach,CEY00_Acc17943_Ach,CEY00_Acc17978_Ach,CEY00_Acc18330_Ach,CEY00_Acc21905_Ach,CEY00_Acc22107_Ach,CEY00_Acc22119_Ach,CEY00_Acc26662_Ach,CEY00_Acc26852_Ach,CEY00_Acc29217_Ach,CEY00_Acc29325_Ach,CEY00_Acc29620_Ach,CEY00_Acc30753_Ach,CHR00001255-RA_Cna,CHR00001260-…
236	114	CA03g23990.1_Can,CA05g13530.1_Can,CA05g13550.1_Can,CA11g12540.1_Can,CA12g03560.1_Can,CEY00_Acc05425_Ach,CEY00_Acc06784_Ach,CEY00_Acc06785_Ach,CEY00_Acc07489_Ach,CEY00_Acc07981_Ach,CEY00_Acc18618_Ach,CEY00_Acc30373_Ach,CEY00_Acc32437_Ach,CHR00016444-RA_Cna,CHR00028402-RA_Cna,CHR00028885-RA_Cna,CHR00044223-RA_Cna,CHR00053055-RA_Cna,CHR00068375-RA_Cna,CHR00080364-RA_Cna,CHR00088234-RA_Cna,Cc00_g2008…
237	114	CA06g23240.1_Can,CA09g01490.1_Can,CA09g02040.1_Can,CA10g16250.1_Can,CA11g17750.1_Can,CA12g05760.1_Can,CEY00_Acc02113_Ach,CEY00_Acc02244_Ach,CEY00_Acc20446_Ach,CEY00_Acc24939_Ach,CEY00_Acc27571_Ach,CEY00_Acc30084_Ach,CEY00_Acc32133_Ach,CHR00017188-RA_Cna,CHR00025732-RA_Cna,CHR00045887-RA_Cna,CHR00052972-RA_Cna,CHR00054522-RA_Cna,CHR00060756-RA_Cna,CHR00077639-RA_Cna,CHR00079256-RA_Cna,CHR00080867-…
238	113	CA01g07510.1_Can,CA02g00260.1_Can,CA10g15350.1_Can,CA11g19640.1_Can,CA11g19650.1_Can,CEY00_Acc02438_Ach,CEY00_Acc03775_Ach,CEY00_Acc06188_Ach,CEY00_Acc20453_Ach,CEY00_Acc30134_Ach,CEY00_Acc32193_Ach,CHR00013591-RA_Cna,CHR00013599-RA_Cna,CHR00022506-RA_Cna,CHR00022512-RA_Cna,CHR00022517-RA_Cna,CHR00024085-RA_Cna,CHR00024090-RA_Cna,CHR00027380-RA_Cna,CHR00033063-RA_Cna,CHR00040065-RA_Cna,CHR0005113…
239	113	CA01g08180.1_Can,CA03g31910.1_Can,CA03g32500.1_Can,CA07g04110.1_Can,CA08g12610.1_Can,CEY00_Acc06590_Ach,CEY00_Acc11099_Ach,CEY00_Acc12531_Ach,CEY00_Acc14483_Ach,CEY00_Acc17861_Ach,CEY00_Acc21432_Ach,CEY00_Acc22153_Ach,CEY00_Acc22193_Ach,CEY00_Acc22194_Ach,CEY00_Acc22464_Ach,CEY00_Acc29049_Ach,CEY00_Acc29469_Ach,CEY00_Acc32608_Ach,CHR00015725-RA_Cna,CHR00017384-RA_Cna,CHR00028745-RA_Cna,CHR0002932…
240	113	CA01g14920.1_Can,CA02g00040.1_Can,CA03g07480.1_Can,CA03g16350.1_Can,CA03g26180.1_Can,CA04g09940.1_Can,CA04g21470.1_Can,CA06g12090.1_Can,CA07g04820.1_Can,CA07g11860.1_Can,CA07g12920.1_Can,CA07g13150.1_Can,CA08g05600.1_Can,CA09g01240.1_Can,CA10g09050.1_Can,CA10g17240.1_Can,CA11g06490.1_Can,CA11g07670.1_Can,CA12g04760.1_Can,Cc02_g31080_Cca,Cc09_g08690_Cca,INIL00g28258_Ini,INIL01g00966_Ini,INIL01g065…
241	113	CA01g29610.1_Can,CA02g24600.1_Can,CA02g28340.1_Can,CA12g15780.1_Can,CA12g22930.1_Can,CEY00_Acc00786_Ach,CEY00_Acc02353_Ach,CEY00_Acc04113_Ach,CEY00_Acc05941_Ach,CEY00_Acc07439_Ach,CEY00_Acc11720_Ach,CEY00_Acc12107_Ach,CEY00_Acc21151_Ach,CEY00_Acc26113_Ach,CEY00_Acc30467_Ach,CEY00_Acc30711_Ach,CEY00_Acc30910_Ach,CEY00_Acc32537_Ach,CHR00016523-RA_Cna,CHR00018049-RA_Cna,CHR00025846-RA_Cna,CHR0004489…
242	113	CA02g07540.1_Can,CA07g12860.1_Can,CA07g18490.1_Can,CA08g17160.1_Can,CA10g00240.1_Can,CA10g00250.1_Can,CEY00_Acc00550_Ach,CEY00_Acc06000_Ach,CEY00_Acc07415_Ach,CEY00_Acc10294_Ach,CEY00_Acc11285_Ach,CEY00_Acc13744_Ach,CEY00_Acc16293_Ach,CEY00_Acc19465_Ach,CEY00_Acc26372_Ach,CEY00_Acc30973_Ach,CEY00_Acc31613_Ach,CHR00026493-RA_Cna,CHR00033648-RA_Cna,CHR00038245-RA_Cna,CHR00040104-RA_Cna,CHR00048688-…
243	113	CA02g18920.1_Can,CA02g18960.1_Can,CA02g18970.1_Can,CA02g18980.1_Can,CA02g19000.1_Can,CA03g19520.1_Can,CEY00_Acc00029_Ach,CEY00_Acc01344_Ach,CEY00_Acc01352_Ach,CEY00_Acc02605_Ach,CEY00_Acc13951_Ach,Cc00_g00500_Cca,Cc00_g00530_Cca,Cc00_g00560_Cca,Cc00_g00570_Cca,Cc00_g00590_Cca,Cc00_g00600_Cca,Cc00_g00630_Cca,Cc00_g00640_Cca,Cc00_g00650_Cca,Cc00_g16320_Cca,Cc00_g16330_Cca,Cc00_g18980_Cca,Cc00_g2180…
244	113	CA02g21930.1_Can,CA04g12000.1_Can,CA04g20620.1_Can,CA04g20630.1_Can,CA05g15390.1_Can,CEY00_Acc02814_Ach,CEY00_Acc04636_Ach,CEY00_Acc04637_Ach,CEY00_Acc05011_Ach,CEY00_Acc05474_Ach,CEY00_Acc08031_Ach,CEY00_Acc10419_Ach,CEY00_Acc23656_Ach,CEY00_Acc24074_Ach,CHR00018438-RA_Cna,CHR00036806-RA_Cna,CHR00038459-RA_Cna,CHR00046257-RA_Cna,CHR00053186-RA_Cna,CHR00060347-RA_Cna,CHR00073578-RA_Cna,CHR0007357…
245	113	INIL00g00889_Ini,INIL00g25971_Ini,INIL00g31525_Ini,INIL01g19730_Ini,INIL01g20235_Ini,INIL01g36724_Ini,INIL02g10158_Ini,INIL02g10384_Ini,INIL02g22399_Ini,INIL02g40319_Ini,INIL02g40536_Ini,INIL02g40553_Ini,INIL02g40809_Ini,INIL03g01839_Ini,INIL03g13929_Ini,INIL03g14984_Ini,INIL03g14989_Ini,INIL03g20507_Ini,INIL03g20508_Ini,INIL03g21125_Ini,INIL03g22511_Ini,INIL03g22512_Ini,INIL03g23325_Ini,INIL03g2…
246	112	CA01g02610.1_Can,CA01g02620.1_Can,CA03g35160.1_Can,CA05g00340.1_Can,CA05g00770.1_Can,CA05g00780.1_Can,CA06g00370.1_Can,CA06g17930.1_Can,CA07g08440.1_Can,CA07g08450.1_Can,CA07g08460.1_Can,CA07g20680.1_Can,CA08g12510.1_Can,CA11g02490.1_Can,CEY00_Acc06593_Ach,CEY00_Acc10214_Ach,CEY00_Acc14892_Ach,CEY00_Acc14893_Ach,CEY00_Acc15678_Ach,CEY00_Acc16422_Ach,CEY00_Acc20017_Ach,CEY00_Acc21436_Ach,CEY00_Acc…
247	112	CA02g24750.1_Can,CA05g03990.1_Can,CA05g07390.1_Can,CA05g15170.1_Can,CA05g15280.1_Can,CA05g16430.1_Can,CA05g17500.1_Can,CA05g17520.1_Can,CA05g17730.1_Can,CA05g17740.1_Can,CA05g17750.1_Can,CA05g17760.1_Can,CA05g17780.1_Can,CA05g18200.1_Can,CA05g18340.1_Can,CA05g18830.1_Can,CA05g18870.1_Can,CA06g00530.1_Can,CA06g00580.1_Can,CA06g00660.1_Can,CA06g00670.1_Can,CA06g00750.1_Can,CA06g00770.1_Can,CA06g008…
248	112	CA05g02460.1_Can,CA10g18880.1_Can,CA10g18900.1_Can,CA10g18910.1_Can,CA10g18920.1_Can,CA10g18930.1_Can,CA12g12740.1_Can,CEY00_Acc01254_Ach,CEY00_Acc01255_Ach,CEY00_Acc02899_Ach,CEY00_Acc08145_Ach,CEY00_Acc10587_Ach,CHR00018158-RA_Cna,CHR00021649-RA_Cna,CHR00027895-RA_Cna,CHR00033702-RA_Cna,CHR00039285-RA_Cna,CHR00039288-RA_Cna,CHR00039291-RA_Cna,CHR00039292-RA_Cna,CHR00053665-RA_Cna,CHR00053666-RA…
249	112	CA10g15380.1_Can,CEY00_Acc03182_Ach,CHR00072352-RA_Cna,Cc06_g04210_Cca,DCAR_020819_Dca,INIL00g14405_Ini,INIL00g14507_Ini,INIL00g14627_Ini,INIL00g19630_Ini,INIL00g19631_Ini,INIL00g21705_Ini,INIL00g30867_Ini,INIL00g31532_Ini,INIL01g36712_Ini,INIL01g36736_Ini,INIL01g36737_Ini,INIL01g42416_Ini,INIL01g42417_Ini,INIL02g06489_Ini,INIL02g16894_Ini,INIL02g34136_Ini,INIL02g39833_Ini,INIL02g40318_Ini,INIL03…
250	112	rna100005_Han,rna100453_Han,rna100984_Han,rna101494_Han,rna101675_Han,rna102505_Han,rna103387_Han,rna103863_Han,rna10455_Han,rna105661_Han,rna106504_Han,rna106789_Han,rna109066_Han,rna109471_Han,rna110748_Han,rna110857_Han,rna111714_Han,rna111965_Han,rna112479_Han,rna112480_Han,rna113258_Han,rna113872_Han,rna114637_Han,rna114713_Han,rna115867_Han,rna116968_Han,rna117733_Han,rna118152_Han,rna11822…
251	111	CA01g11140.1_Can,CA03g11090.1_Can,CA03g17360.1_Can,CA05g06950.1_Can,CA07g19910.1_Can,CA08g01190.1_Can,CA08g09690.1_Can,CA11g08800.1_Can,CA11g15190.1_Can,CEY00_Acc01453_Ach,CEY00_Acc02720_Ach,CEY00_Acc05294_Ach,CEY00_Acc08256_Ach,CEY00_Acc16986_Ach,CEY00_Acc19379_Ach,CEY00_Acc21606_Ach,CEY00_Acc26314_Ach,CEY00_Acc27981_Ach,CEY00_Acc28290_Ach,CEY00_Acc33295_Ach,CHR00013536-RA_Cna,CHR00018832-RA_Cna…
252	111	CA02g18680.1_Can,CA03g12060.1_Can,CA03g36880.1_Can,CA06g15500.1_Can,CA06g15700.1_Can,CA07g13380.1_Can,CA12g14880.1_Can,CEY00_Acc09586_Ach,CEY00_Acc12865_Ach,CEY00_Acc13125_Ach,CEY00_Acc13793_Ach,CEY00_Acc13794_Ach,CEY00_Acc17365_Ach,CEY00_Acc17557_Ach,CEY00_Acc17610_Ach,CEY00_Acc19015_Ach,CEY00_Acc20539_Ach,CEY00_Acc23192_Ach,CEY00_Acc24993_Ach,CHR00001422-RA_Cna,CHR00016637-RA_Cna,CHR00023852-RA…
253	111	CHR00045804-RA_Cna,evm.model.Contig114_pilon.62_Mmi,evm.model.Contig1347_pilon.3_Mmi,evm.model.Contig1349_pilon.33_Mmi,evm.model.Contig1_pilon.528_Mmi,evm.model.Contig282_pilon.21_Mmi,evm.model.Contig331_pilon.88_Mmi,evm.model.Contig63_pilon.91_Mmi,rna101105_Han,rna102591_Han,rna103518_Han,rna103561_Han,rna106743_Han,rna106749_Han,rna107359_Han,rna107741_Han,rna111435_Han,rna114042_Han,rna114383_…
254	111	evm.model.Contig130_pilon.58_Mmi,rna1012_Han,rna101476_Han,rna101826_Han,rna102373_Han,rna103980_Han,rna104586_Han,rna106234_Han,rna107727_Han,rna109306_Han,rna112718_Han,rna112829_Han,rna115535_Han,rna116004_Han,rna118680_Han,rna120556_Han,rna14076_Han,rna14678_Han,rna15639_Han,rna17507_Han,rna189_Han,rna1930_Han,rna19940_Han,rna20423_Han,rna20580_Han,rna20948_Han,rna21527_Han,rna2354_Han,rna259…
255	110	CA03g14860.1_Can,CA03g25710.1_Can,CA04g21920.1_Can,CA06g05770.1_Can,CA07g04920.1_Can,CA07g20630.1_Can,CA10g01090.1_Can,CEY00_Acc03418_Ach,CEY00_Acc04542_Ach,CEY00_Acc06427_Ach,CEY00_Acc13589_Ach,CEY00_Acc14890_Ach,CEY00_Acc14891_Ach,CEY00_Acc19267_Ach,CEY00_Acc19297_Ach,CEY00_Acc20247_Ach,CEY00_Acc23552_Ach,CEY00_Acc26013_Ach,CEY00_Acc31228_Ach,CHR00023608-RA_Cna,CHR00063623-RA_Cna,CHR00074620-RA…
256	109	CA06g04260.1_Can,CA06g04270.1_Can,CEY00_Acc01648_Ach,CEY00_Acc02894_Ach,CEY00_Acc03673_Ach,CEY00_Acc16862_Ach,CEY00_Acc24865_Ach,CEY00_Acc25882_Ach,CEY00_Acc27699_Ach,CEY00_Acc30211_Ach,CEY00_Acc30253_Ach,CEY00_Acc32275_Ach,CEY00_Acc32318_Ach,CHR00007608-RA_Cna,CHR00010959-RA_Cna,CHR00011908-RA_Cna,CHR00011909-RA_Cna,CHR00011913-RA_Cna,CHR00012271-RA_Cna,CHR00019699-RA_Cna,CHR00023940-RA_Cna,CHR0…
257	108	CA02g04890.1_Can,CA02g04920.1_Can,CA02g13030.1_Can,CA04g01250.1_Can,CA04g19450.1_Can,CA04g19470.1_Can,CA06g18000.1_Can,CEY00_Acc01557_Ach,CEY00_Acc01869_Ach,CEY00_Acc03045_Ach,CEY00_Acc04685_Ach,CEY00_Acc10695_Ach,CEY00_Acc18800_Ach,CEY00_Acc20725_Ach,CEY00_Acc21360_Ach,CEY00_Acc25173_Ach,CEY00_Acc29176_Ach,CEY00_Acc30312_Ach,CHR00023611-RA_Cna,CHR00045015-RA_Cna,CHR00057700-RA_Cna,CHR00064433-RA…
258	108	CHR00005926-RA_Cna,CHR00007722-RA_Cna,CHR00008437-RA_Cna,CHR00057084-RA_Cna,CHR00061578-RA_Cna,CHR00079470-RA_Cna,CHR00081582-RA_Cna,CHR00089492-RA_Cna,CHR00090772-RA_Cna,rna10041_Aan,rna10167_Aan,rna1095_Aan,rna11045_Ccar,rna14737_Aan,rna15717_Aan,rna18343_Aan,rna19185_Aan,rna20698_Aan,rna21013_Aan,rna22277_Aan,rna22752_Han,rna23527_Aan,rna24382_Aan,rna25323_Aan,rna26182_Aan,rna26183_Aan,rna2683…
259	107	CA01g04430.1_Can,CA01g10950.1_Can,CA03g15990.1_Can,CA05g11870.1_Can,CA07g01200.1_Can,CA09g18700.1_Can,CA10g10260.1_Can,CA12g20630.1_Can,CEY00_Acc00147_Ach,CEY00_Acc07659_Ach,CEY00_Acc08800_Ach,CEY00_Acc10626_Ach,CEY00_Acc16102_Ach,CEY00_Acc18584_Ach,CEY00_Acc19926_Ach,CEY00_Acc20167_Ach,CHR00012845-RA_Cna,CHR00024383-RA_Cna,CHR00040399-RA_Cna,CHR00047369-RA_Cna,CHR00052140-RA_Cna,CHR00073797-RA_C…
260	106	CA01g17440.1_Can,CA01g18530.1_Can,CA01g18710.1_Can,CA01g20120.1_Can,CA01g24990.1_Can,CA02g04220.1_Can,CA12g05590.1_Can,CEY00_Acc07748_Ach,CEY00_Acc15097_Ach,CEY00_Acc15099_Ach,CEY00_Acc16197_Ach,CEY00_Acc17300_Ach,CEY00_Acc20675_Ach,CEY00_Acc25126_Ach,CEY00_Acc26149_Ach,CEY00_Acc26150_Ach,CHR00004693-RA_Cna,CHR00027701-RA_Cna,CHR00030628-RA_Cna,CHR00035657-RA_Cna,CHR00037851-RA_Cna,CHR00064053-RA…
261	106	CA05g16360.1_Can,CA09g05510.1_Can,CA09g05520.1_Can,CA09g08600.1_Can,CA10g02060.1_Can,CA10g14430.1_Can,CEY00_Acc01818_Ach,CEY00_Acc02163_Ach,CEY00_Acc02164_Ach,CEY00_Acc03743_Ach,CEY00_Acc10753_Ach,CEY00_Acc13214_Ach,CEY00_Acc13215_Ach,CEY00_Acc14849_Ach,CEY00_Acc14850_Ach,CEY00_Acc14851_Ach,CEY00_Acc25844_Ach,CEY00_Acc25846_Ach,CEY00_Acc25847_Ach,CEY00_Acc30926_Ach,CHR00000261-RA_Cna,CHR00035868-…
262	106	CA05g19900.1_Can,CA09g06940.1_Can,CA10g07020.1_Can,CA12g11280.1_Can,CEY00_Acc07729_Ach,CEY00_Acc09352_Ach,CEY00_Acc16176_Ach,CEY00_Acc17135_Ach,CEY00_Acc22659_Ach,CEY00_Acc24687_Ach,CEY00_Acc27403_Ach,CEY00_Acc29937_Ach,CHR00013557-RA_Cna,CHR00038806-RA_Cna,CHR00057377-RA_Cna,CHR00059744-RA_Cna,CHR00066645-RA_Cna,CHR00068358-RA_Cna,CHR00068359-RA_Cna,CHR00073977-RA_Cna,CHR00081370-RA_Cna,Cc00_g22…
263	106	CHR00001186-RA_Cna,CHR00001188-RA_Cna,CHR00003148-RA_Cna,CHR00005364-RA_Cna,CHR00005369-RA_Cna,CHR00005938-RA_Cna,CHR00005940-RA_Cna,CHR00005943-RA_Cna,CHR00005946-RA_Cna,CHR00005948-RA_Cna,CHR00005959-RA_Cna,CHR00005960-RA_Cna,CHR00012793-RA_Cna,CHR00012799-RA_Cna,CHR00015146-RA_Cna,CHR00015419-RA_Cna,CHR00015420-RA_Cna,CHR00015421-RA_Cna,CHR00015422-RA_Cna,CHR00015682-RA_Cna,CHR00015684-RA_Cna,…
264	106	evm.model.Contig251_pilon.117_Mmi,rna10137_Aan,rna1090_Aan,rna11355_Aan,rna12574_Aan,rna1259_Aan,rna1263_Aan,rna13600_Aan,rna13733_Aan,rna16150_Aan,rna17175_Aan,rna18827_Aan,rna19901_Aan,rna20484_Aan,rna22771_Aan,rna23128_Aan,rna23235_Aan,rna23908_Aan,rna25052_Aan,rna25473_Aan,rna26474_Aan,rna27047_Aan,rna2765_Aan,rna29437_Aan,rna30363_Aan,rna30376_Aan,rna31365_Aan,rna32004_Aan,rna34299_Aan,rna34…
265	105	CA02g20260.1_Can,CA02g20280.1_Can,CA03g31550.1_Can,CA04g00550.1_Can,CA04g12660.1_Can,CA11g12970.1_Can,CA11g20460.1_Can,CA12g22110.1_Can,CEY00_Acc01141_Ach,CEY00_Acc02080_Ach,CEY00_Acc04995_Ach,CEY00_Acc06328_Ach,CEY00_Acc10480_Ach,CEY00_Acc10662_Ach,CEY00_Acc21944_Ach,CEY00_Acc24042_Ach,CEY00_Acc26175_Ach,CEY00_Acc30344_Ach,CEY00_Acc31372_Ach,CEY00_Acc32412_Ach,CHR00009217-RA_Cna,CHR00016390-RA_C…
266	105	CA03g02860.1_Can,CA06g01880.1_Can,CA06g28120.1_Can,CA09g12180.1_Can,CEY00_Acc06100_Ach,CEY00_Acc13090_Ach,CEY00_Acc14682_Ach,CEY00_Acc22541_Ach,CEY00_Acc23235_Ach,CEY00_Acc28585_Ach,CEY00_Acc31065_Ach,CEY00_Acc32017_Ach,CHR00010171-RA_Cna,CHR00010550-RA_Cna,CHR00016750-RA_Cna,CHR00020809-RA_Cna,CHR00039512-RA_Cna,CHR00039946-RA_Cna,CHR00061984-RA_Cna,CHR00062217-RA_Cna,CHR00088902-RA_Cna,Cc01_g17…
267	104	CA01g13670.1_Can,CA01g19510.1_Can,CA02g25640.1_Can,CA03g01760.1_Can,CA03g08250.1_Can,CA04g07320.1_Can,CA04g13650.1_Can,CA05g13570.1_Can,CA05g14250.1_Can,CA06g01910.1_Can,CA06g04620.1_Can,CA06g04700.1_Can,CA06g14310.1_Can,CA07g11400.1_Can,CA09g01060.1_Can,CA09g06640.1_Can,CA10g06860.1_Can,CA10g08480.1_Can,CA10g15070.1_Can,CA11g07720.1_Can,CA12g16120.1_Can,PGSC0003DMG400003940.1_Stu,PGSC0003DMG4000…
268	104	CA02g12050.1_Can,CA02g12060.1_Can,CA02g12070.1_Can,CA02g12080.1_Can,CA04g00760.1_Can,CA04g00770.1_Can,CEY00_Acc06486_Ach,CEY00_Acc06487_Ach,CEY00_Acc06597_Ach,CEY00_Acc20748_Ach,CEY00_Acc20749_Ach,CEY00_Acc21328_Ach,CEY00_Acc25199_Ach,CEY00_Acc25200_Ach,CHR00042363-RA_Cna,CHR00069041-RA_Cna,CHR00083642-RA_Cna,CHR00083643-RA_Cna,CHR00083644-RA_Cna,CHR00083646-RA_Cna,CHR00083648-RA_Cna,CHR00083649-…
269	104	CA06g06390.1_Can,CA06g28110.1_Can,CEY00_Acc00481_Ach,CEY00_Acc01461_Ach,CEY00_Acc02728_Ach,CEY00_Acc27958_Ach,CEY00_Acc27959_Ach,CEY00_Acc28397_Ach,CEY00_Acc31166_Ach,CHR00007175-RA_Cna,CHR00023692-RA_Cna,CHR00023694-RA_Cna,CHR00027301-RA_Cna,CHR00045098-RA_Cna,CHR00056391-RA_Cna,CHR00062671-RA_Cna,CHR00069703-RA_Cna,CHR00080972-RA_Cna,CHR00084721-RA_Cna,Cc00_g22370_Cca,Cc00_g22540_Cca,Cc02_g0415…
270	104	CHR00069926-RA_Cna,rna10111_Aan,rna1070_Aan,rna10840_Aan,rna11461_Aan,rna12381_Aan,rna12760_Aan,rna12880_Aan,rna13338_Aan,rna1457_Aan,rna14750_Aan,rna15135_Aan,rna17021_Aan,rna18947_Aan,rna19184_Aan,rna19250_Aan,rna19597_Aan,rna19954_Aan,rna20898_Aan,rna21275_Aan,rna2165_Aan,rna22462_Aan,rna22922_Aan,rna23109_Aan,rna24176_Aan,rna24961_Aan,rna27556_Aan,rna2773_Aan,rna28385_Aan,rna28677_Aan,rna2935…
271	104	evm.model.Contig44_pilon.144_Mmi,evm.model.Contig44_pilon.145_Mmi,rna10468_Aan,rna10679_Aan,rna1180_Aan,rna12383_Aan,rna13049_Aan,rna14711_Aan,rna15213_Aan,rna15413_Aan,rna16170_Aan,rna18962_Aan,rna19323_Aan,rna19899_Aan,rna22674_Aan,rna23016_Aan,rna24057_Aan,rna24346_Aan,rna25174_Aan,rna25209_Aan,rna25604_Aan,rna27246_Aan,rna27467_Aan,rna28040_Aan,rna29492_Aan,rna29504_Aan,rna30110_Aan,rna32266_…
272	104	rna13860_Ccar,rna13941_Ccar,rna13998_Ccar,rna14004_Ccar,rna14045_Ccar,rna15458_Ccar,rna18484_Ccar,rna18556_Ccar,rna18596_Ccar,rna19740_Ccar,rna21816_Ccar,rna27384_Ccar,rna27584_Ccar,rna27774_Ccar,rna30080_Ccar,rna30201_Ccar,rna30202_Ccar,rna30432_Ccar,rna30462_Ccar,rna32074_Ccar,rna32107_Ccar,rna32136_Ccar,rna3309_Ccar,rna3354_Ccar,rna3414_Ccar,rna3424_Ccar,rna35236_Ccar,rna35376_Ccar,rna36973_Cc…
273	103	CA01g18560.1_Can,CA01g18580.1_Can,CA01g18590.1_Can,CA01g18600.1_Can,CA07g18520.1_Can,CA10g03840.1_Can,CA10g14280.1_Can,CEY00_Acc06385_Ach,CEY00_Acc09332_Ach,CEY00_Acc09333_Ach,CEY00_Acc09334_Ach,CEY00_Acc09335_Ach,CEY00_Acc09336_Ach,CEY00_Acc17106_Ach,CEY00_Acc17107_Ach,CEY00_Acc17108_Ach,CEY00_Acc17109_Ach,CEY00_Acc17110_Ach,CEY00_Acc21668_Ach,CEY00_Acc30424_Ach,CEY00_Acc31471_Ach,CHR00013576-RA…
274	103	CA02g08990.1_Can,CA06g14270.1_Can,CA07g20690.1_Can,CA09g01230.1_Can,CA10g01110.1_Can,CA10g16360.1_Can,CEY00_Acc05576_Ach,CEY00_Acc05631_Ach,CEY00_Acc08433_Ach,CEY00_Acc13454_Ach,CEY00_Acc14894_Ach,CEY00_Acc14896_Ach,CEY00_Acc16917_Ach,CEY00_Acc19300_Ach,CEY00_Acc26007_Ach,CEY00_Acc26008_Ach,CEY00_Acc30536_Ach,CEY00_Acc33414_Ach,CHR00006118-RA_Cna,CHR00009679-RA_Cna,CHR00044233-RA_Cna,CHR00052292-…
275	103	CA04g22370.1_Can,CA08g05480.1_Can,CA10g08220.1_Can,CA12g17830.1_Can,CEY00_Acc04511_Ach,CEY00_Acc07228_Ach,CEY00_Acc09822_Ach,CEY00_Acc12356_Ach,CEY00_Acc12973_Ach,CEY00_Acc23520_Ach,CEY00_Acc28229_Ach,CEY00_Acc33577_Ach,CHR00007430-RA_Cna,CHR00016244-RA_Cna,CHR00019733-RA_Cna,CHR00031126-RA_Cna,CHR00048472-RA_Cna,CHR00051560-RA_Cna,CHR00051562-RA_Cna,CHR00055407-RA_Cna,CHR00064397-RA_Cna,CHR00067…
276	103	CA05g16500.1_Can,CEY00_Acc31875_Ach,CEY00_Acc31876_Ach,CEY00_Acc31877_Ach,CHR00003199-RA_Cna,CHR00011805-RA_Cna,CHR00025630-RA_Cna,CHR00033329-RA_Cna,CHR00042885-RA_Cna,CHR00051641-RA_Cna,CHR00058650-RA_Cna,CHR00065631-RA_Cna,CHR00075359-RA_Cna,CHR00078379-RA_Cna,CHR00087942-RA_Cna,CHR00087943-RA_Cna,Cc00_g03870_Cca,Cc00_g18060_Cca,Cc00_g29870_Cca,Cc02_g05380_Cca,Cc08_g06630_Cca,Cc08_g06640_Cca,C…
277	103	PGSC0003DMG400003260.2_Stu,PGSC0003DMG400020005.1_Stu,PGSC0003DMG400021923.1_Stu,PGSC0003DMG400034508.1_Stu,PGSC0003DMG400034589.1_Stu,PGSC0003DMG400034697.1_Stu,PGSC0003DMG400034753.1_Stu,PGSC0003DMG400034848.1_Stu,PGSC0003DMG400034866.1_Stu,PGSC0003DMG400034908.1_Stu,PGSC0003DMG400034952.1_Stu,PGSC0003DMG400035028.1_Stu,PGSC0003DMG400035164.1_Stu,PGSC0003DMG400035179.1_Stu,PGSC0003DMG400035443.…
278	102	CA01g06750.1_Can,CA01g27170.1_Can,CA05g11530.1_Can,CA08g01460.1_Can,CEY00_Acc07573_Ach,CEY00_Acc09220_Ach,CEY00_Acc09403_Ach,CEY00_Acc13981_Ach,CEY00_Acc15881_Ach,CEY00_Acc15933_Ach,CEY00_Acc17176_Ach,CEY00_Acc19774_Ach,CEY00_Acc28128_Ach,CEY00_Acc32852_Ach,CHR00010434-RA_Cna,CHR00027801-RA_Cna,CHR00029582-RA_Cna,CHR00031225-RA_Cna,CHR00037429-RA_Cna,CHR00040173-RA_Cna,CHR00055332-RA_Cna,CHR00056…
279	102	CA02g02590.1_Can,CA02g24340.1_Can,CA04g17120.1_Can,CA05g17410.1_Can,CA08g02950.1_Can,CA08g14480.1_Can,CA12g18510.1_Can,CEY00_Acc00145_Ach,CEY00_Acc00497_Ach,CEY00_Acc06714_Ach,CEY00_Acc07901_Ach,CEY00_Acc08799_Ach,CEY00_Acc10228_Ach,CEY00_Acc10985_Ach,CEY00_Acc11712_Ach,CEY00_Acc12117_Ach,CEY00_Acc21253_Ach,CEY00_Acc21254_Ach,CEY00_Acc22591_Ach,CEY00_Acc28646_Ach,CHR00016898-RA_Cna,CHR00018009-RA…
280	102	CA04g16930.1_Can,CA04g16940.1_Can,CA04g16970.1_Can,CA04g16980.1_Can,CA04g17000.1_Can,CA05g01490.1_Can,CA05g01920.1_Can,CA05g01940.1_Can,CA05g13090.1_Can,CA12g02810.1_Can,CA12g02820.1_Can,CA12g15730.1_Can,CEY00_Acc04841_Ach,CEY00_Acc04842_Ach,CEY00_Acc05381_Ach,CEY00_Acc05382_Ach,CEY00_Acc07935_Ach,CEY00_Acc09742_Ach,CEY00_Acc12121_Ach,CHR00005847-RA_Cna,CHR00018843-RA_Cna,CHR00028652-RA_Cna,CHR00…
281	102	CA07g02940.1_Can,PGSC0003DMG400002415.1_Stu,PGSC0003DMG400004188.1_Stu,PGSC0003DMG400012035.1_Stu,PGSC0003DMG400034426.1_Stu,PGSC0003DMG400034462.1_Stu,PGSC0003DMG400034477.1_Stu,PGSC0003DMG400034623.1_Stu,PGSC0003DMG400034752.1_Stu,PGSC0003DMG400034764.1_Stu,PGSC0003DMG400034801.1_Stu,PGSC0003DMG400034812.1_Stu,PGSC0003DMG400034918.1_Stu,PGSC0003DMG400034943.1_Stu,PGSC0003DMG400035188.1_Stu,PGSC…
282	101	CA01g01590.1_Can,CA03g30650.1_Can,CA06g17380.1_Can,CA06g24200.1_Can,CA11g13730.1_Can,CEY00_Acc12926_Ach,CEY00_Acc15636_Ach,CEY00_Acc17944_Ach,CEY00_Acc20054_Ach,CEY00_Acc25018_Ach,CEY00_Acc25019_Ach,CEY00_Acc29588_Ach,CEY00_Acc30209_Ach,CHR00013375-RA_Cna,CHR00029722-RA_Cna,CHR00029724-RA_Cna,CHR00045209-RA_Cna,CHR00045210-RA_Cna,CHR00054878-RA_Cna,CHR00078475-RA_Cna,CHR00083160-RA_Cna,Cc01_g1198…
283	101	CA02g12620.1_Can,CA03g05790.1_Can,CA05g19190.1_Can,CA06g04760.1_Can,CA06g10380.1_Can,CA06g24850.1_Can,CEY00_Acc02071_Ach,CEY00_Acc02099_Ach,CEY00_Acc15639_Ach,CEY00_Acc16402_Ach,CEY00_Acc20050_Ach,CEY00_Acc20872_Ach,CEY00_Acc25342_Ach,CEY00_Acc27478_Ach,CEY00_Acc27757_Ach,CEY00_Acc28814_Ach,CEY00_Acc31770_Ach,CHR00005151-RA_Cna,CHR00013380-RA_Cna,CHR00013518-RA_Cna,CHR00014209-RA_Cna,CHR00041363-…
284	101	CA07g12670.1_Can,CA07g12810.1_Can,CA08g07410.1_Can,CEY00_Acc07615_Ach,CEY00_Acc13840_Ach,CEY00_Acc15011_Ach,CEY00_Acc15970_Ach,CEY00_Acc18983_Ach,CEY00_Acc26064_Ach,CEY00_Acc27344_Ach,CHR00009063-RA_Cna,CHR00009066-RA_Cna,CHR00009067-RA_Cna,CHR00039157-RA_Cna,CHR00044801-RA_Cna,CHR00046863-RA_Cna,CHR00056511-RA_Cna,CHR00056514-RA_Cna,CHR00056516-RA_Cna,CHR00061662-RA_Cna,CHR00064679-RA_Cna,CHR000…
285	100	CA01g00260.1_Can,CA03g25000.1_Can,CA09g00030.1_Can,CA11g09950.1_Can,CEY00_Acc07092_Ach,CEY00_Acc10754_Ach,CEY00_Acc15260_Ach,CEY00_Acc15517_Ach,CEY00_Acc24151_Ach,CEY00_Acc28394_Ach,CHR00009973-RA_Cna,CHR00009975-RA_Cna,CHR00040069-RA_Cna,CHR00046475-RA_Cna,CHR00074465-RA_Cna,CHR00078808-RA_Cna,CHR00079912-RA_Cna,CHR00093122-RA_Cna,Cc01_g21040_Cca,Cc02_g16970_Cca,Cc08_g16840_Cca,Cc10_g15980_Cca,C…
286	100	CA01g08140.1_Can,CA01g08150.1_Can,CA01g08160.1_Can,CA03g34260.1_Can,CA09g15530.1_Can,CEY00_Acc09946_Ach,CEY00_Acc09948_Ach,CEY00_Acc09950_Ach,CEY00_Acc15416_Ach,CHR00000798-RA_Cna,CHR00004996-RA_Cna,CHR00005004-RA_Cna,CHR00005006-RA_Cna,CHR00005008-RA_Cna,CHR00005010-RA_Cna,CHR00013208-RA_Cna,CHR00013222-RA_Cna,CHR00013225-RA_Cna,CHR00022542-RA_Cna,CHR00022543-RA_Cna,CHR00024683-RA_Cna,CHR0002595…
287	100	CA02g05010.1_Can,CA02g06170.1_Can,CA02g23830.1_Can,CA02g23880.1_Can,CA02g26590.1_Can,CA05g07990.1_Can,CA11g00100.1_Can,CEY00_Acc05888_Ach,CEY00_Acc05889_Ach,CEY00_Acc05890_Ach,CEY00_Acc28451_Ach,CEY00_Acc28452_Ach,CEY00_Acc28453_Ach,CEY00_Acc31346_Ach,CHR00024639-RA_Cna,CHR00026578-RA_Cna,CHR00057387-RA_Cna,CHR00075772-RA_Cna,CHR00084466-RA_Cna,Cc07_g08450_Cca,Cc07_g08460_Cca,Cc11_g06110_Cca,Cc11…
288	100	CA03g15900.1_Can,CA04g21710.1_Can,CA05g16040.1_Can,CA10g13710.1_Can,CA11g13850.1_Can,CEY00_Acc01607_Ach,CEY00_Acc01610_Ach,CEY00_Acc01611_Ach,CEY00_Acc02860_Ach,CEY00_Acc02861_Ach,CEY00_Acc02862_Ach,CEY00_Acc27767_Ach,CEY00_Acc27768_Ach,CEY00_Acc27769_Ach,CEY00_Acc27770_Ach,CHR00006510-RA_Cna,CHR00006512-RA_Cna,CHR00006513-RA_Cna,CHR00006516-RA_Cna,CHR00006524-RA_Cna,CHR00010401-RA_Cna,CHR0001588…
289	100	INIL00g18498_Ini,INIL00g30879_Ini,INIL01g04859_Ini,INIL01g04861_Ini,INIL01g04862_Ini,INIL01g15328_Ini,INIL01g15882_Ini,INIL01g25797_Ini,INIL02g05604_Ini,INIL02g14491_Ini,INIL02g14492_Ini,INIL02g16531_Ini,INIL02g34128_Ini,INIL02g34130_Ini,INIL02g40673_Ini,INIL02g40674_Ini,INIL03g13963_Ini,INIL04g04409_Ini,INIL04g07128_Ini,INIL04g12061_Ini,INIL04g31660_Ini,INIL05g02822_Ini,INIL05g02824_Ini,INIL05g0…
290	99	CA01g10270.1_Can,CA01g10300.1_Can,CA03g14370.1_Can,CA08g06550.1_Can,CA08g06560.1_Can,CEY00_Acc01447_Ach,CEY00_Acc09070_Ach,CEY00_Acc09071_Ach,CEY00_Acc14609_Ach,CHR00001821-RA_Cna,CHR00003310-RA_Cna,CHR00006088-RA_Cna,CHR00015397-RA_Cna,CHR00015402-RA_Cna,CHR00024254-RA_Cna,CHR00030668-RA_Cna,CHR00030670-RA_Cna,CHR00030673-RA_Cna,CHR00044696-RA_Cna,CHR00052694-RA_Cna,CHR00068667-RA_Cna,CHR0007961…
291	99	CA01g14930.1_Can,CA01g24280.1_Can,CA02g00050.1_Can,CA02g08860.1_Can,CA04g21460.1_Can,CA06g12080.1_Can,CA07g11850.1_Can,CA07g12930.1_Can,CA08g05620.1_Can,CA10g06120.1_Can,CEY00_Acc18351_Ach,CEY00_Acc24742_Ach,Cc00_g01960_Cca,Cc00_g03290_Cca,Cc00_g16850_Cca,Cc00_g20850_Cca,Cc00_g24290_Cca,Cc02_g29110_Cca,Cc02_g33570_Cca,Cc03_g09280_Cca,Cc03_g15850_Cca,Cc03_g15950_Cca,Cc07_g21250_Cca,Cc08_g06590_Cca…
292	99	CA02g02040.1_Can,CA02g25710.1_Can,CA03g20580.1_Can,CA08g08670.1_Can,CA08g17540.1_Can,CA10g21760.1_Can,CA10g21770.1_Can,CEY00_Acc03260_Ach,CEY00_Acc06046_Ach,CEY00_Acc06980_Ach,CEY00_Acc07546_Ach,CEY00_Acc08335_Ach,CEY00_Acc10347_Ach,CEY00_Acc13231_Ach,CEY00_Acc19742_Ach,CEY00_Acc20344_Ach,CEY00_Acc23090_Ach,CEY00_Acc31021_Ach,CHR00002627-RA_Cna,CHR00027289-RA_Cna,CHR00032427-RA_Cna,CHR00039443-RA…
293	99	CA03g30830.1_Can,CA05g08660.1_Can,CA06g11010.1_Can,CA10g18860.1_Can,CA10g21790.1_Can,CEY00_Acc05009_Ach,CEY00_Acc08104_Ach,CEY00_Acc13232_Ach,CEY00_Acc20130_Ach,CEY00_Acc23089_Ach,CEY00_Acc24057_Ach,CEY00_Acc28420_Ach,CEY00_Acc29340_Ach,CEY00_Acc31194_Ach,CEY00_Acc33657_Ach,CHR00033927-RA_Cna,CHR00035044-RA_Cna,CHR00067782-RA_Cna,CHR00070885-RA_Cna,CHR00081815-RA_Cna,CHR00090160-RA_Cna,CHR0009016…
294	99	CA07g11390.1_Can,CEY00_Acc03190_Ach,CEY00_Acc20457_Ach,CEY00_Acc22629_Ach,CEY00_Acc22630_Ach,CEY00_Acc22631_Ach,CEY00_Acc22633_Ach,CEY00_Acc22634_Ach,CEY00_Acc22635_Ach,CEY00_Acc22636_Ach,CEY00_Acc28684_Ach,CEY00_Acc28685_Ach,CHR00006241-RA_Cna,CHR00006250-RA_Cna,CHR00006254-RA_Cna,CHR00008246-RA_Cna,CHR00013130-RA_Cna,CHR00017688-RA_Cna,CHR00021844-RA_Cna,CHR00033220-RA_Cna,CHR00033225-RA_Cna,CH…
295	99	CHR00000133-RA_Cna,CHR00007535-RA_Cna,CHR00008709-RA_Cna,CHR00008713-RA_Cna,CHR00008714-RA_Cna,CHR00008716-RA_Cna,CHR00016170-RA_Cna,CHR00044093-RA_Cna,CHR00044094-RA_Cna,CHR00044096-RA_Cna,CHR00044097-RA_Cna,CHR00056188-RA_Cna,CHR00060451-RA_Cna,CHR00060558-RA_Cna,CHR00069109-RA_Cna,CHR00069110-RA_Cna,CHR00075417-RA_Cna,CHR00075418-RA_Cna,CHR00075499-RA_Cna,CHR00075501-RA_Cna,CHR00078505-RA_Cna,…
296	99	CHR00082669-RA_Cna,rna1077_Aan,rna11673_Aan,rna11691_Aan,rna12643_Aan,rna13400_Aan,rna13486_Aan,rna14588_Aan,rna15180_Aan,rna15613_Aan,rna16623_Aan,rna16955_Aan,rna17022_Aan,rna17095_Aan,rna17703_Aan,rna18205_Aan,rna18355_Aan,rna18934_Aan,rna19183_Aan,rna19253_Aan,rna19738_Aan,rna20540_Aan,rna21074_Aan,rna2201_Aan,rna2247_Aan,rna23238_Aan,rna24022_Aan,rna2439_Aan,rna24944_Aan,rna25743_Aan,rna2634…
297	98	CA03g00820.1_Can,CA05g14740.1_Can,CA06g05330.1_Can,CA06g07750.1_Can,CA06g25360.1_Can,CA10g08530.1_Can,CEY00_Acc01572_Ach,CEY00_Acc01774_Ach,CEY00_Acc01787_Ach,CEY00_Acc02836_Ach,CEY00_Acc14823_Ach,CEY00_Acc16516_Ach,CEY00_Acc25814_Ach,CEY00_Acc31809_Ach,CHR00030354-RA_Cna,CHR00030356-RA_Cna,CHR00035750-RA_Cna,CHR00039813-RA_Cna,CHR00050346-RA_Cna,CHR00054816-RA_Cna,Cc01_g14270_Cca,Cc02_g06510_Cca…
298	98	CHR00028918-RA_Cna,CHR00042006-RA_Cna,CHR00044222-RA_Cna,CHR00049198-RA_Cna,CHR00058908-RA_Cna,CHR00089458-RA_Cna,CHR00093039-RA_Cna,rna106871_Han,rna10822_Aan,rna11285_Aan,rna114588_Han,rna13129_Aan,rna14154_Aan,rna14512_Aan,rna14514_Aan,rna14932_Aan,rna15627_Aan,rna22640_Han,rna22787_Aan,rna2280_Aan,rna22816_Aan,rna22817_Aan,rna2392_Aan,rna24583_Aan,rna24779_Aan,rna25154_Aan,rna25417_Aan,rna267…
299	98	evm.model.Contig0_pilon.403_Mmi,evm.model.Contig101_pilon.34_Mmi,evm.model.Contig1029_pilon.38_Mmi,evm.model.Contig110_pilon.89_Mmi,evm.model.Contig1161_pilon.49_Mmi,evm.model.Contig128_pilon.196_Mmi,evm.model.Contig128_pilon.200_Mmi,evm.model.Contig131_pilon.181_Mmi,evm.model.Contig134_pilon.47_Mmi,evm.model.Contig1359_pilon.112_Mmi,evm.model.Contig137_pilon.77_Mmi,evm.model.Contig13_pilon.281_M…
300	97	CA02g11160.1_Can,CEY00_Acc17283_Ach,CEY00_Acc20693_Ach,CEY00_Acc20694_Ach,CEY00_Acc25142_Ach,CHR00030920-RA_Cna,CHR00045846-RA_Cna,CHR00052162-RA_Cna,CHR00052409-RA_Cna,CHR00053565-RA_Cna,CHR00064020-RA_Cna,CHR00064549-RA_Cna,CHR00065211-RA_Cna,CHR00066287-RA_Cna,CHR00070665-RA_Cna,CHR00078994-RA_Cna,CHR00081640-RA_Cna,CHR00083995-RA_Cna,CHR00083996-RA_Cna,CHR00087146-RA_Cna,CHR00089934-RA_Cna,CH…
301	97	CA02g16850.1_Can,CA02g31230.1_Can,CA03g08930.1_Can,CA05g15160.1_Can,CA06g27520.1_Can,CEY00_Acc04878_Ach,CEY00_Acc09611_Ach,CEY00_Acc11682_Ach,CEY00_Acc12156_Ach,CEY00_Acc14323_Ach,CEY00_Acc15221_Ach,CEY00_Acc17389_Ach,CEY00_Acc19609_Ach,CEY00_Acc23904_Ach,CEY00_Acc25533_Ach,CEY00_Acc30497_Ach,CEY00_Acc32705_Ach,CHR00007401-RA_Cna,CHR00031924-RA_Cna,CHR00048781-RA_Cna,CHR00048782-RA_Cna,CHR0004922…
302	97	CHR00014861-RA_Cna,CHR00022108-RA_Cna,CHR00025895-RA_Cna,CHR00056692-RA_Cna,CHR00062689-RA_Cna,CHR00076804-RA_Cna,CHR00087405-RA_Cna,PGSC0003DMG400007030.9_Stu,rna11893_Aan,rna11977_Aan,rna12581_Aan,rna13217_Aan,rna13272_Aan,rna13369_Aan,rna13604_Aan,rna14012_Aan,rna14177_Aan,rna14606_Aan,rna14739_Aan,rna14862_Aan,rna15444_Aan,rna15600_Aan,rna15601_Aan,rna16325_Aan,rna16360_Aan,rna22145_Aan,rna23…
303	97	PGSC0003DMG400006612.1_Stu,PGSC0003DMG400017706.1_Stu,PGSC0003DMG400025650.1_Stu,PGSC0003DMG400034351.1_Stu,PGSC0003DMG400034495.1_Stu,PGSC0003DMG400034720.1_Stu,PGSC0003DMG400034899.1_Stu,PGSC0003DMG400035036.1_Stu,PGSC0003DMG400035193.1_Stu,PGSC0003DMG400035520.1_Stu,PGSC0003DMG400035535.1_Stu,PGSC0003DMG400035625.1_Stu,PGSC0003DMG400035818.1_Stu,PGSC0003DMG400035980.1_Stu,PGSC0003DMG400036037.…
304	96	CA01g00110.1_Can,CA03g11050.1_Can,CA04g09390.1_Can,CA07g11920.1_Can,CA07g19000.1_Can,CA09g07440.1_Can,CA11g10910.1_Can,CA12g19200.1_Can,CEY00_Acc05107_Ach,CEY00_Acc13647_Ach,CEY00_Acc15503_Ach,CEY00_Acc17463_Ach,CEY00_Acc21621_Ach,CEY00_Acc26326_Ach,CHR00019497-RA_Cna,CHR00043954-RA_Cna,CHR00045169-RA_Cna,CHR00045433-RA_Cna,CHR00065763-RA_Cna,CHR00073260-RA_Cna,CHR00076279-RA_Cna,CHR00076655-RA_C…
305	96	CA01g01960.1_Can,CA01g05300.1_Can,CA01g08560.1_Can,CA01g12060.1_Can,CA01g12070.1_Can,CA01g12860.1_Can,CA01g16090.1_Can,CA01g27000.1_Can,CA01g28530.1_Can,CA02g02200.1_Can,CA02g03760.1_Can,CA02g04400.1_Can,CA02g08560.1_Can,CA02g08820.1_Can,CA02g10370.1_Can,CA02g10380.1_Can,CA02g14670.1_Can,CA02g15340.1_Can,CA02g15350.1_Can,CA03g03500.1_Can,CA03g06160.1_Can,CA03g06230.1_Can,CA03g07560.1_Can,CA03g110…
306	96	CA01g05210.1_Can,CA01g05240.1_Can,CA03g13650.1_Can,CA05g20300.1_Can,CA10g07300.1_Can,CA10g09500.1_Can,CA10g22490.1_Can,CEY00_Acc01023_Ach,CEY00_Acc01952_Ach,CEY00_Acc07064_Ach,CEY00_Acc07065_Ach,CEY00_Acc07315_Ach,CEY00_Acc07911_Ach,CEY00_Acc10975_Ach,CEY00_Acc11120_Ach,CEY00_Acc11121_Ach,CEY00_Acc12693_Ach,CEY00_Acc19348_Ach,CHR00000541-RA_Cna,CHR00001702-RA_Cna,CHR00001703-RA_Cna,CHR00017405-RA…
307	96	CA03g30250.1_Can,CA07g01790.1_Can,CA09g18230.1_Can,CEY00_Acc10081_Ach,CEY00_Acc10082_Ach,CEY00_Acc17914_Ach,CEY00_Acc29568_Ach,CHR00004504-RA_Cna,CHR00004509-RA_Cna,CHR00004510-RA_Cna,CHR00004511-RA_Cna,CHR00004522-RA_Cna,CHR00004525-RA_Cna,CHR00018521-RA_Cna,CHR00018524-RA_Cna,CHR00020167-RA_Cna,CHR00049651-RA_Cna,CHR00054785-RA_Cna,CHR00054789-RA_Cna,CHR00059886-RA_Cna,CHR00059887-RA_Cna,CHR000…
308	96	CA08g13570.1_Can,CA08g13590.1_Can,CA08g13600.1_Can,CA08g13630.1_Can,CA10g12080.1_Can,CEY00_Acc00100_Ach,CEY00_Acc08752_Ach,CEY00_Acc10711_Ach,CEY00_Acc10712_Ach,CEY00_Acc10938_Ach,CEY00_Acc10939_Ach,CEY00_Acc24282_Ach,CHR00010181-RA_Cna,CHR00040097-RA_Cna,CHR00040098-RA_Cna,CHR00040100-RA_Cna,CHR00045089-RA_Cna,CHR00046324-RA_Cna,CHR00070116-RA_Cna,CHR00074109-RA_Cna,CHR00075982-RA_Cna,CHR0007677…
309	96	PGSC0003DMG400004213.1_Stu,PGSC0003DMG400004214.1_Stu,PGSC0003DMG400006505.1_Stu,PGSC0003DMG400013996.1_Stu,PGSC0003DMG400021696.1_Stu,PGSC0003DMG400030126.1_Stu,PGSC0003DMG400034431.1_Stu,PGSC0003DMG400034526.1_Stu,PGSC0003DMG400034599.1_Stu,PGSC0003DMG400034643.1_Stu,PGSC0003DMG400034901.1_Stu,PGSC0003DMG400034994.1_Stu,PGSC0003DMG400035306.1_Stu,PGSC0003DMG400035315.1_Stu,PGSC0003DMG400035381.…
310	96	Solyc10g044850.1.1_Sly,evm.model.Contig1059_pilon.36_Mmi,rna11018_Ccar,rna11027_Ccar,rna11250_Ccar,rna11428_Ccar,rna14056_Ccar,rna14078_Ccar,rna14199_Ccar,rna14408_Ccar,rna15569_Ccar,rna15662_Ccar,rna15684_Ccar,rna18634_Ccar,rna18859_Ccar,rna19802_Ccar,rna19836_Ccar,rna19886_Ccar,rna20041_Ccar,rna20135_Ccar,rna21528_Ccar,rna21750_Ccar,rna21829_Ccar,rna21878_Ccar,rna21899_Ccar,rna21930_Ccar,rna219…
311	96	evm.model.Contig59_pilon.171_Mmi,rna100038_Han,rna101116_Han,rna104694_Han,rna105878_Han,rna107098_Han,rna109744_Han,rna110308_Han,rna110873_Han,rna111236_Han,rna111317_Han,rna111330_Han,rna112238_Han,rna113593_Han,rna115917_Han,rna116399_Han,rna117221_Han,rna117971_Han,rna117993_Han,rna11916_Han,rna119437_Han,rna120367_Han,rna120730_Han,rna12458_Han,rna13795_Han,rna15620_Han,rna16315_Han,rna1717…
312	95	CA01g09600.1_Can,CA03g11970.1_Can,CA04g04260.1_Can,CA05g12210.1_Can,CA10g21610.1_Can,CA11g06760.1_Can,CA12g00950.1_Can,CA12g09220.1_Can,CEY00_Acc00587_Ach,CEY00_Acc08107_Ach,CEY00_Acc09777_Ach,CEY00_Acc13106_Ach,CEY00_Acc14357_Ach,CEY00_Acc16046_Ach,CEY00_Acc22924_Ach,CEY00_Acc23431_Ach,CEY00_Acc28198_Ach,CEY00_Acc32668_Ach,CHR00011365-RA_Cna,CHR00017666-RA_Cna,CHR00062835-RA_Cna,CHR00075924-RA_C…
313	95	CA01g30760.1_Can,CA05g16630.1_Can,CA07g02020.1_Can,CA08g05760.1_Can,CA09g08180.1_Can,CA10g09650.1_Can,CA10g11530.1_Can,CA11g05790.1_Can,CA12g05100.1_Can,CA12g17960.1_Can,CEY00_Acc06438_Ach,PGSC0003DMG400016410.1_Stu,PGSC0003DMG400042640.1_Stu,Solyc03g078340.1.1_Sly,rna10193_Aan,rna10471_Aan,rna11019_Ccar,rna11386_Aan,rna12997_Aan,rna14013_Aan,rna14414_Aan,rna15536_Aan,rna16086_Aan,rna16119_Aan,rn…
314	95	CA02g13340.1_Can,CA07g15150.1_Can,CA07g15220.1_Can,CA07g15480.1_Can,CA07g15790.1_Can,CA07g15800.1_Can,CA07g15820.1_Can,CA07g15880.1_Can,CA07g15890.1_Can,CEY00_Acc13938_Ach,CEY00_Acc18882_Ach,CEY00_Acc18888_Ach,CEY00_Acc18889_Ach,CEY00_Acc18890_Ach,CEY00_Acc19150_Ach,CEY00_Acc21746_Ach,CEY00_Acc26027_Ach,CEY00_Acc26190_Ach,CEY00_Acc26923_Ach,CEY00_Acc33664_Ach,CHR00021987-RA_Cna,CHR00054487-RA_Cna…
315	95	CEY00_Acc01173_Ach,CEY00_Acc05383_Ach,CEY00_Acc07936_Ach,CEY00_Acc10511_Ach,CEY00_Acc10513_Ach,CEY00_Acc19224_Ach,CHR00024715-RA_Cna,CHR00053813-RA_Cna,CHR00053814-RA_Cna,CHR00068947-RA_Cna,CHR00068949-RA_Cna,CHR00086974-RA_Cna,Cc07_g13660_Cca,Cc07_g13670_Cca,Cc07_g13710_Cca,Cc07_g13720_Cca,Cc07_g13730_Cca,Cc07_g13740_Cca,Cc07_g13750_Cca,Cc07_g13760_Cca,Cc07_g17530_Cca,Cc11_g16790_Cca,DCAR_003437…
316	94	CA01g08130.1_Can,CA02g18650.1_Can,CA06g26780.1_Can,CA07g10780.1_Can,CA09g09140.1_Can,CEY00_Acc13631_Ach,CEY00_Acc15201_Ach,CEY00_Acc19574_Ach,CEY00_Acc20543_Ach,CEY00_Acc22727_Ach,CEY00_Acc25017_Ach,CEY00_Acc28730_Ach,CEY00_Acc31625_Ach,CHR00026793-RA_Cna,CHR00033742-RA_Cna,CHR00037466-RA_Cna,CHR00058198-RA_Cna,CHR00059199-RA_Cna,CHR00059718-RA_Cna,CHR00070178-RA_Cna,CHR00092055-RA_Cna,Cc01_g1976…
317	94	CA02g01250.1_Can,CA02g01380.1_Can,CA02g27460.1_Can,CEY00_Acc02309_Ach,CEY00_Acc30765_Ach,CEY00_Acc30766_Ach,CEY00_Acc30767_Ach,CHR00008357-RA_Cna,CHR00008358-RA_Cna,CHR00008365-RA_Cna,CHR00008366-RA_Cna,CHR00011016-RA_Cna,CHR00011984-RA_Cna,CHR00011988-RA_Cna,CHR00019777-RA_Cna,CHR00019778-RA_Cna,CHR00028935-RA_Cna,CHR00028936-RA_Cna,CHR00072126-RA_Cna,CHR00072127-RA_Cna,Cc00_g18690_Cca,Cc00_g218…
318	94	CA02g04450.1_Can,CA04g18540.1_Can,CA04g18640.1_Can,CA04g18670.1_Can,CEY00_Acc09515_Ach,CEY00_Acc09516_Ach,CEY00_Acc19114_Ach,CEY00_Acc23743_Ach,CEY00_Acc23744_Ach,CEY00_Acc25135_Ach,CHR00012633-RA_Cna,CHR00012634-RA_Cna,CHR00012637-RA_Cna,CHR00024497-RA_Cna,CHR00024498-RA_Cna,CHR00024502-RA_Cna,CHR00032041-RA_Cna,CHR00061900-RA_Cna,CHR00080047-RA_Cna,CHR00080048-RA_Cna,CHR00082556-RA_Cna,CHR00084…
319	94	CA03g35170.1_Can,CA04g12020.1_Can,CA04g13900.1_Can,CA04g13910.1_Can,CA11g15470.1_Can,CEY00_Acc12813_Ach,CEY00_Acc16044_Ach,CEY00_Acc17656_Ach,CHR00000452-RA_Cna,CHR00001849-RA_Cna,CHR00001860-RA_Cna,CHR00001861-RA_Cna,CHR00001871-RA_Cna,CHR00001872-RA_Cna,CHR00001876-RA_Cna,CHR00001878-RA_Cna,CHR00001879-RA_Cna,CHR00023313-RA_Cna,CHR00036228-RA_Cna,CHR00043893-RA_Cna,CHR00054202-RA_Cna,CHR0005549…
320	94	CA09g02410.1_Can,CA09g02420.1_Can,CA10g12380.1_Can,CA12g15510.1_Can,CEY00_Acc03785_Ach,CEY00_Acc08481_Ach,CEY00_Acc08530_Ach,CEY00_Acc20943_Ach,CEY00_Acc20944_Ach,CEY00_Acc30147_Ach,CEY00_Acc32206_Ach,CHR00017455-RA_Cna,CHR00045541-RA_Cna,CHR00045542-RA_Cna,CHR00052931-RA_Cna,CHR00052932-RA_Cna,CHR00052933-RA_Cna,CHR00052934-RA_Cna,CHR00058326-RA_Cna,CHR00083274-RA_Cna,Cc00_g20750_Cca,Cc01_g10880…
321	94	rna100125_Han,rna100514_Han,rna101881_Han,rna102955_Han,rna103516_Han,rna104923_Han,rna108299_Han,rna108443_Han,rna108908_Han,rna109004_Han,rna109452_Han,rna109745_Han,rna114233_Han,rna11595_Han,rna11631_Han,rna11677_Han,rna117220_Han,rna12831_Han,rna13316_Han,rna13749_Han,rna14789_Han,rna14880_Ccar,rna17531_Han,rna19785_Han,rna21137_Han,rna2164_Han,rna22977_Han,rna24513_Han,rna2633_Han,rna27523_…
322	93	CA03g04260.1_Can,CEY00_Acc24569_Ach,CEY00_Acc24572_Ach,CEY00_Acc24573_Ach,CEY00_Acc24574_Ach,CEY00_Acc27154_Ach,CEY00_Acc27155_Ach,CEY00_Acc27156_Ach,CEY00_Acc27157_Ach,CEY00_Acc27158_Ach,CEY00_Acc27159_Ach,CEY00_Acc27160_Ach,CEY00_Acc27161_Ach,CEY00_Acc27162_Ach,CEY00_Acc27163_Ach,CEY00_Acc27164_Ach,CEY00_Acc27165_Ach,CEY00_Acc27166_Ach,CEY00_Acc27169_Ach,CEY00_Acc27170_Ach,CEY00_Acc27171_Ach,CE…
323	92	CA01g04690.1_Can,CA02g06710.1_Can,CA03g09280.1_Can,CA06g24000.1_Can,CA12g18500.1_Can,CEY00_Acc12904_Ach,CEY00_Acc15779_Ach,CEY00_Acc19917_Ach,CEY00_Acc22595_Ach,CEY00_Acc28644_Ach,CEY00_Acc29104_Ach,CEY00_Acc29514_Ach,CHR00021329-RA_Cna,CHR00030243-RA_Cna,CHR00045528-RA_Cna,CHR00051652-RA_Cna,CHR00051832-RA_Cna,CHR00065039-RA_Cna,CHR00090155-RA_Cna,CHR00091877-RA_Cna,Cc08_g10320_Cca,Cc08_g13000_C…
324	92	CA02g00060.1_Can,CA04g07070.1_Can,CA08g10040.1_Can,CA09g14320.1_Can,CA12g19510.1_Can,CA12g19520.1_Can,CA12g19530.1_Can,CEY00_Acc03125_Ach,CEY00_Acc03126_Ach,CEY00_Acc13940_Ach,CEY00_Acc24984_Ach,CEY00_Acc24985_Ach,CEY00_Acc24986_Ach,CHR00042678-RA_Cna,CHR00042680-RA_Cna,CHR00068116-RA_Cna,CHR00068119-RA_Cna,CHR00068120-RA_Cna,CHR00077485-RA_Cna,CHR00080829-RA_Cna,CHR00082092-RA_Cna,CHR00087099-RA…
325	92	CA05g01670.1_Can,CA05g17900.1_Can,CA07g10940.1_Can,CA07g18600.1_Can,CA07g20170.1_Can,CA09g13460.1_Can,CA12g00700.1_Can,CEY00_Acc09685_Ach,CEY00_Acc13593_Ach,CEY00_Acc13739_Ach,CEY00_Acc17520_Ach,CEY00_Acc19273_Ach,CEY00_Acc19445_Ach,CEY00_Acc20516_Ach,CEY00_Acc21589_Ach,CEY00_Acc25014_Ach,CEY00_Acc26297_Ach,CHR00007360-RA_Cna,CHR00010605-RA_Cna,CHR00010606-RA_Cna,CHR00020406-RA_Cna,CHR00021855-RA…
326	92	CA08g13770.1_Can,CA08g14660.1_Can,CA08g14670.1_Can,CEY00_Acc05447_Ach,CEY00_Acc05448_Ach,CEY00_Acc05449_Ach,CEY00_Acc05450_Ach,Cc00_g33870_Cca,Cc01_g02070_Cca,Cc01_g02080_Cca,Cc01_g02100_Cca,Cc01_g02110_Cca,Cc10_g09790_Cca,Cc10_g09820_Cca,Cc10_g09850_Cca,Cc10_g09860_Cca,Cc10_g09870_Cca,INIL04g41018_Ini,INIL04g41022_Ini,INIL04g41023_Ini,INIL04g41024_Ini,INIL07g33522_Ini,INIL07g33523_Ini,INIL07g335…
327	92	DCAR_022226_Dca,INIL00g00880_Ini,INIL00g14638_Ini,INIL00g16166_Ini,INIL00g19564_Ini,INIL00g26908_Ini,INIL00g26909_Ini,INIL01g15903_Ini,INIL01g25722_Ini,INIL01g36625_Ini,INIL01g36701_Ini,INIL01g36708_Ini,INIL01g36739_Ini,INIL02g10948_Ini,INIL02g21054_Ini,INIL02g25007_Ini,INIL02g26861_Ini,INIL03g01785_Ini,INIL03g08958_Ini,INIL03g21071_Ini,INIL04g02409_Ini,INIL04g08642_Ini,INIL04g18602_Ini,INIL04g31…
328	92	INIL00g10197_Ini,INIL00g22417_Ini,INIL00g38836_Ini,INIL01g01645_Ini,INIL01g01655_Ini,INIL01g15861_Ini,INIL01g19674_Ini,INIL01g19969_Ini,INIL01g20314_Ini,INIL01g25733_Ini,INIL01g25735_Ini,INIL01g36555_Ini,INIL01g36770_Ini,INIL01g42461_Ini,INIL02g02208_Ini,INIL02g10405_Ini,INIL03g01780_Ini,INIL03g20388_Ini,INIL03g23323_Ini,INIL04g04370_Ini,INIL04g09015_Ini,INIL04g19420_Ini,INIL04g28592_Ini,INIL04g2…
329	92	evm.model.Contig11_pilon.67_Mmi,evm.model.Contig135_pilon.7_Mmi,evm.model.Contig157_pilon.25_Mmi,evm.model.Contig162_pilon.178_Mmi,evm.model.Contig284_pilon.30_Mmi,evm.model.Contig36_pilon.304_Mmi,evm.model.Contig37_pilon.139_Mmi,evm.model.Contig42_pilon.169_Mmi,evm.model.Contig51_pilon.97_Mmi,rna100164_Han,rna102351_Han,rna102504_Han,rna10270_Han,rna103091_Han,rna103683_Han,rna104042_Han,rna1073…
330	91	CA01g00820.1_Can,CA01g34570.1_Can,CA03g31230.1_Can,CA08g14850.1_Can,CA12g12580.1_Can,CEY00_Acc06668_Ach,CEY00_Acc07566_Ach,CEY00_Acc15218_Ach,CEY00_Acc15563_Ach,CEY00_Acc17976_Ach,CEY00_Acc21307_Ach,CEY00_Acc22108_Ach,CEY00_Acc25537_Ach,CEY00_Acc26853_Ach,CEY00_Acc28770_Ach,CEY00_Acc29618_Ach,CHR00014371-RA_Cna,CHR00037003-RA_Cna,CHR00049975-RA_Cna,CHR00051181-RA_Cna,CHR00053018-RA_Cna,CHR0007348…
331	91	CA02g15780.1_Can,CEY00_Acc09576_Ach,CEY00_Acc20627_Ach,CEY00_Acc25087_Ach,CHR00014603-RA_Cna,CHR00017153-RA_Cna,CHR00030420-RA_Cna,CHR00032273-RA_Cna,CHR00035231-RA_Cna,CHR00038382-RA_Cna,CHR00043422-RA_Cna,CHR00045625-RA_Cna,CHR00054078-RA_Cna,CHR00060985-RA_Cna,CHR00061260-RA_Cna,CHR00064587-RA_Cna,CHR00069096-RA_Cna,CHR00072777-RA_Cna,CHR00076060-RA_Cna,CHR00079064-RA_Cna,CHR00080985-RA_Cna,CH…
332	91	CA03g29540.1_Can,CA06g18590.1_Can,CA07g03430.1_Can,CA10g13300.1_Can,CA11g03570.1_Can,CEY00_Acc00669_Ach,CEY00_Acc10037_Ach,CEY00_Acc14511_Ach,CEY00_Acc15452_Ach,CEY00_Acc18316_Ach,CEY00_Acc29391_Ach,CEY00_Acc31481_Ach,CHR00020734-RA_Cna,CHR00022289-RA_Cna,CHR00029677-RA_Cna,CHR00042832-RA_Cna,CHR00047343-RA_Cna,CHR00073246-RA_Cna,CHR00073612-RA_Cna,CHR00086949-RA_Cna,CHR00088822-RA_Cna,CHR0009330…
333	91	CA04g17640.1_Can,CA05g05480.1_Can,CA05g05500.1_Can,CA05g05510.1_Can,CA05g06330.1_Can,CA05g06530.1_Can,CA05g06820.1_Can,CA05g13480.1_Can,CA06g09460.1_Can,CEY00_Acc10997_Ach,CEY00_Acc11016_Ach,CEY00_Acc11017_Ach,CEY00_Acc11018_Ach,CEY00_Acc11042_Ach,CEY00_Acc19663_Ach,CEY00_Acc19664_Ach,CEY00_Acc19665_Ach,CEY00_Acc33649_Ach,Cc04_g07790_Cca,Cc04_g08600_Cca,Cc04_g08610_Cca,DCAR_003581_Dca,DCAR_003582…
334	91	rna100295_Han,rna101825_Han,rna103018_Han,rna103719_Han,rna105797_Han,rna107092_Han,rna108234_Han,rna10974_Han,rna110633_Han,rna110891_Han,rna110892_Han,rna114075_Han,rna114699_Han,rna114852_Han,rna115534_Han,rna13583_Han,rna14573_Han,rna14640_Han,rna19744_Han,rna21449_Han,rna23826_Han,rna23958_Han,rna24506_Han,rna25800_Han,rna27840_Han,rna27872_Han,rna28146_Han,rna28863_Han,rna28883_Han,rna29115…
335	91	rna10034_Aan,rna10531_Aan,rna10567_Aan,rna10712_Aan,rna10885_Aan,rna11458_Aan,rna13136_Aan,rna13208_Aan,rna13630_Aan,rna14761_Aan,rna15255_Aan,rna15477_Aan,rna16995_Aan,rna17046_Aan,rna19566_Aan,rna20133_Aan,rna20933_Aan,rna22692_Aan,rna22695_Aan,rna22696_Aan,rna229_Aan,rna23249_Aan,rna23383_Aan,rna24019_Aan,rna24360_Aan,rna25291_Aan,rna25840_Aan,rna26079_Aan,rna2650_Aan,rna28020_Aan,rna28164_Aan…
336	91	rna100399_Han,rna100901_Han,rna102309_Han,rna102410_Han,rna103940_Han,rna108125_Han,rna108130_Han,rna10827_Han,rna10828_Han,rna10975_Han,rna110017_Han,rna110496_Han,rna11675_Han,rna117161_Han,rna117655_Han,rna119551_Han,rna12821_Han,rna13831_Han,rna14523_Han,rna15290_Han,rna15291_Han,rna15517_Han,rna15968_Han,rna16752_Han,rna18075_Han,rna19700_Han,rna20564_Han,rna21304_Han,rna22780_Han,rna23388_H…
337	90	CA01g02140.1_Can,CA03g14570.1_Can,CA05g12170.1_Can,CA06g06270.1_Can,CA08g07540.1_Can,CA11g13970.1_Can,CEY00_Acc01953_Ach,CEY00_Acc09156_Ach,CEY00_Acc14911_Ach,CEY00_Acc16411_Ach,CEY00_Acc25911_Ach,CEY00_Acc28823_Ach,CEY00_Acc30200_Ach,CEY00_Acc32264_Ach,CHR00011964-RA_Cna,CHR00023524-RA_Cna,CHR00037549-RA_Cna,CHR00048092-RA_Cna,CHR00049043-RA_Cna,CHR00053160-RA_Cna,Cc00_g17870_Cca,Cc01_g11790_Cca…
338	90	CA03g36320.1_Can,CA07g07200.1_Can,CA12g10520.1_Can,CEY00_Acc12767_Ach,CEY00_Acc13001_Ach,CEY00_Acc17695_Ach,CEY00_Acc22299_Ach,CEY00_Acc23333_Ach,CEY00_Acc26967_Ach,CHR00001905-RA_Cna,CHR00003110-RA_Cna,CHR00020739-RA_Cna,CHR00022186-RA_Cna,CHR00037179-RA_Cna,CHR00046747-RA_Cna,CHR00049322-RA_Cna,CHR00057038-RA_Cna,CHR00070212-RA_Cna,CHR00082955-RA_Cna,CHR00082957-RA_Cna,Cc04_g01950_Cca,Cc04_g019…
339	90	CA04g23750.1_Can,CA07g14230.1_Can,CA07g14280.1_Can,CA10g00030.1_Can,CA10g01500.1_Can,CA12g15660.1_Can,CA12g18900.1_Can,CEY00_Acc13858_Ach,CEY00_Acc15040_Ach,CEY00_Acc18961_Ach,CEY00_Acc18962_Ach,CEY00_Acc26092_Ach,CEY00_Acc26426_Ach,CHR00009130-RA_Cna,CHR00009706-RA_Cna,CHR00009707-RA_Cna,CHR00009708-RA_Cna,CHR00009710-RA_Cna,CHR00015305-RA_Cna,CHR00019108-RA_Cna,CHR00062920-RA_Cna,CHR00067887-RA…
340	90	CA09g13210.1_Can,CHR00016174-RA_Cna,rna10018_Aan,rna113_Aan,rna13150_Aan,rna1425_Aan,rna16497_Aan,rna1675_Aan,rna17382_Aan,rna17536_Aan,rna17629_Aan,rna17630_Aan,rna17631_Aan,rna17632_Aan,rna18003_Aan,rna18702_Aan,rna19152_Aan,rna19180_Aan,rna20263_Aan,rna21737_Aan,rna21802_Aan,rna22934_Aan,rna24124_Aan,rna24226_Aan,rna2433_Aan,rna24976_Aan,rna24977_Aan,rna26233_Aan,rna28668_Aan,rna29997_Aan,rna3…
341	90	rna100216_Han,rna102178_Han,rna103375_Han,rna103539_Han,rna103958_Han,rna10592_Han,rna106204_Han,rna106869_Han,rna107583_Han,rna107584_Han,rna107586_Han,rna107587_Han,rna107959_Han,rna108711_Han,rna109152_Han,rna113922_Han,rna114590_Han,rna114722_Han,rna116616_Han,rna118445_Han,rna119234_Han,rna119250_Han,rna12728_Han,rna13443_Han,rna13685_Han,rna13810_Han,rna16037_Han,rna17714_Han,rna18333_Han,r…
342	89	CA01g00830.1_Can,CA01g00840.1_Can,CA02g11910.1_Can,CEY00_Acc03290_Ach,CEY00_Acc15564_Ach,CEY00_Acc20317_Ach,CEY00_Acc21320_Ach,CEY00_Acc25203_Ach,CHR00009044-RA_Cna,CHR00015336-RA_Cna,CHR00015338-RA_Cna,CHR00015341-RA_Cna,CHR00015342-RA_Cna,CHR00019571-RA_Cna,CHR00031076-RA_Cna,CHR00032765-RA_Cna,CHR00032858-RA_Cna,CHR00042366-RA_Cna,CHR00052623-RA_Cna,CHR00052800-RA_Cna,CHR00053102-RA_Cna,CHR000…
343	89	CA01g24960.1_Can,CA03g08860.1_Can,CA03g08880.1_Can,CA08g11470.1_Can,CA08g11480.1_Can,CA08g11510.1_Can,CEY00_Acc09466_Ach,CEY00_Acc15210_Ach,CEY00_Acc17235_Ach,CEY00_Acc22828_Ach,CEY00_Acc25545_Ach,CHR00006043-RA_Cna,CHR00006044-RA_Cna,CHR00012090-RA_Cna,CHR00014793-RA_Cna,CHR00036301-RA_Cna,CHR00068432-RA_Cna,CHR00068433-RA_Cna,CHR00093702-RA_Cna,Cc01_g19900_Cca,Cc02_g32510_Cca,Cc02_g32520_Cca,Cc…
344	89	CA02g05240.1_Can,CA03g34910.1_Can,CA08g18530.1_Can,CA10g07910.1_Can,CA11g10900.1_Can,CEY00_Acc00628_Ach,CEY00_Acc00981_Ach,CEY00_Acc06105_Ach,CEY00_Acc07039_Ach,CEY00_Acc07335_Ach,CEY00_Acc13084_Ach,CEY00_Acc23242_Ach,CEY00_Acc31069_Ach,CHR00010481-RA_Cna,CHR00011294-RA_Cna,CHR00035967-RA_Cna,CHR00042012-RA_Cna,CHR00043418-RA_Cna,CHR00063129-RA_Cna,CHR00076321-RA_Cna,CHR00083851-RA_Cna,Cc02_g1766…
345	89	INIL00g00083_Ini,INIL00g04838_Ini,INIL00g20350_Ini,INIL00g22252_Ini,INIL00g31529_Ini,INIL01g00925_Ini,INIL01g14006_Ini,INIL01g14008_Ini,INIL01g42448_Ini,INIL02g10411_Ini,INIL02g14468_Ini,INIL02g16678_Ini,INIL02g20816_Ini,INIL02g25850_Ini,INIL02g33971_Ini,INIL02g39852_Ini,INIL02g39883_Ini,INIL03g14333_Ini,INIL03g17301_Ini,INIL03g22575_Ini,INIL03g29821_Ini,INIL03g37204_Ini,INIL04g02351_Ini,INIL04g0…
346	89	evm.model.Contig0_pilon.20_Mmi,evm.model.Contig0_pilon.441_Mmi,evm.model.Contig0_pilon.483_Mmi,evm.model.Contig10_pilon.383_Mmi,evm.model.Contig1161_pilon.33_Mmi,evm.model.Contig118_pilon.22_Mmi,evm.model.Contig11_pilon.126_Mmi,evm.model.Contig122_pilon.21_Mmi,evm.model.Contig124_pilon.5_Mmi,evm.model.Contig1278_pilon.13_Mmi,evm.model.Contig13_pilon.294_Mmi,evm.model.Contig1402_pilon.19_Mmi,evm.m…
347	88	CA01g06940.1_Can,CA01g21920.1_Can,CA01g23720.1_Can,CA01g29740.1_Can,CA01g32890.1_Can,CA01g32900.1_Can,CA02g02280.1_Can,CA02g02610.1_Can,CA02g02620.1_Can,CA02g03460.1_Can,CA02g04290.1_Can,CA02g04640.1_Can,CA02g11680.1_Can,CA02g11690.1_Can,CA02g20180.1_Can,CA02g20710.1_Can,CA03g00450.1_Can,CA03g02270.1_Can,CA03g02290.1_Can,CA03g02300.1_Can,CA03g09560.1_Can,CA03g19300.1_Can,CA04g04160.1_Can,CA04g055…
348	88	CA02g10530.1_Can,CA03g35060.1_Can,CA11g18960.1_Can,CA12g13110.1_Can,CEY00_Acc06400_Ach,CEY00_Acc12644_Ach,CEY00_Acc20798_Ach,CEY00_Acc22569_Ach,CEY00_Acc25244_Ach,CEY00_Acc25951_Ach,CEY00_Acc28612_Ach,CEY00_Acc30161_Ach,CEY00_Acc32217_Ach,CHR00014110-RA_Cna,CHR00032295-RA_Cna,CHR00056091-RA_Cna,CHR00081313-RA_Cna,CHR00086007-RA_Cna,Cc01_g11090_Cca,Cc01_g11100_Cca,Cc08_g09740_Cca,Cc09_g08040_Cca,D…
349	88	rna10118_Aan,rna10120_Aan,rna10893_Aan,rna14853_Aan,rna14854_Aan,rna16839_Aan,rna18027_Aan,rna18028_Aan,rna18293_Aan,rna21589_Aan,rna21590_Aan,rna2169_Aan,rna24409_Aan,rna24410_Aan,rna25947_Aan,rna25948_Aan,rna30150_Aan,rna30929_Aan,rna31018_Aan,rna33389_Aan,rna33945_Aan,rna34642_Aan,rna35307_Aan,rna35634_Aan,rna37034_Aan,rna37243_Aan,rna38053_Aan,rna38512_Aan,rna38748_Aan,rna40111_Aan,rna41042_A…
350	87	CA01g05480.1_Can,CA06g12460.1_Can,CA12g18110.1_Can,CA12g20370.1_Can,CEY00_Acc07179_Ach,CEY00_Acc07180_Ach,CEY00_Acc10856_Ach,CEY00_Acc11865_Ach,CEY00_Acc12713_Ach,CEY00_Acc15815_Ach,CEY00_Acc19885_Ach,CHR00045295-RA_Cna,CHR00060233-RA_Cna,CHR00069366-RA_Cna,CHR00074289-RA_Cna,CHR00082294-RA_Cna,Cc08_g12320_Cca,Cc09_g10590_Cca,Cc09_g10600_Cca,Cc10_g00710_Cca,DCAR_006835_Dca,DCAR_009529_Dca,DCAR_01…
351	87	CA01g21450.1_Can,CA01g32700.1_Can,CA05g00400.1_Can,CA09g14810.1_Can,CA09g16520.1_Can,CEY00_Acc00936_Ach,CEY00_Acc04606_Ach,CEY00_Acc09272_Ach,CEY00_Acc09843_Ach,CEY00_Acc12996_Ach,CEY00_Acc17044_Ach,CEY00_Acc23129_Ach,CEY00_Acc23338_Ach,CEY00_Acc23617_Ach,CHR00001782-RA_Cna,CHR00002561-RA_Cna,CHR00002830-RA_Cna,CHR00031024-RA_Cna,CHR00031432-RA_Cna,CHR00033694-RA_Cna,CHR00043594-RA_Cna,CHR0005884…
352	87	CA01g25790.1_Can,CA09g03560.1_Can,CA10g11900.1_Can,CA11g10870.1_Can,CA11g13900.1_Can,CEY00_Acc04352_Ach,CEY00_Acc08287_Ach,CEY00_Acc14314_Ach,CEY00_Acc22844_Ach,CEY00_Acc24806_Ach,CEY00_Acc27238_Ach,CEY00_Acc27657_Ach,CEY00_Acc30202_Ach,CEY00_Acc32266_Ach,CEY00_Acc32714_Ach,CEY00_Acc33137_Ach,CHR00001811-RA_Cna,CHR00006037-RA_Cna,CHR00023030-RA_Cna,CHR00023520-RA_Cna,CHR00033389-RA_Cna,CHR0005980…
353	87	INIL00g19568_Ini,INIL00g22255_Ini,INIL00g22405_Ini,INIL00g23786_Ini,INIL00g28787_Ini,INIL00g30895_Ini,INIL00g30896_Ini,INIL00g42292_Ini,INIL01g00913_Ini,INIL01g00926_Ini,INIL02g10188_Ini,INIL02g10428_Ini,INIL02g14116_Ini,INIL02g20804_Ini,INIL02g31606_Ini,INIL02g34124_Ini,INIL03g21123_Ini,INIL03g21124_Ini,INIL03g29824_Ini,INIL03g37230_Ini,INIL04g02365_Ini,INIL04g02380_Ini,INIL04g12084_Ini,INIL04g1…
354	86	CA01g11550.1_Can,CA10g19050.1_Can,CA11g20180.1_Can,CA12g18400.1_Can,CA12g22770.1_Can,CEY00_Acc12647_Ach,CEY00_Acc14366_Ach,CEY00_Acc17750_Ach,CEY00_Acc22275_Ach,CEY00_Acc22575_Ach,CEY00_Acc26129_Ach,CEY00_Acc26936_Ach,CEY00_Acc30442_Ach,CHR00013422-RA_Cna,CHR00015815-RA_Cna,CHR00029609-RA_Cna,CHR00059571-RA_Cna,CHR00059975-RA_Cna,CHR00070440-RA_Cna,CHR00084198-RA_Cna,CHR00086116-RA_Cna,Cc01_g0101…
355	86	CA09g08170.1_Can,CA12g19550.1_Can,CEY00_Acc00220_Ach,CEY00_Acc01957_Ach,CEY00_Acc01958_Ach,CEY00_Acc03122_Ach,CEY00_Acc03123_Ach,CHR00011166-RA_Cna,CHR00029056-RA_Cna,CHR00034208-RA_Cna,CHR00044073-RA_Cna,CHR00044074-RA_Cna,CHR00044075-RA_Cna,CHR00045068-RA_Cna,CHR00060964-RA_Cna,CHR00060966-RA_Cna,CHR00060967-RA_Cna,CHR00063146-RA_Cna,CHR00063147-RA_Cna,CHR00073255-RA_Cna,CHR00082286-RA_Cna,Cc03…
356	86	CHR00081309-RA_Cna,rna12392_Aan,rna12637_Aan,rna14364_Aan,rna14592_Aan,rna1580_Aan,rna16188_Aan,rna16749_Aan,rna17240_Aan,rna1726_Aan,rna17624_Aan,rna17834_Aan,rna18244_Aan,rna23344_Aan,rna23628_Aan,rna25555_Aan,rna26309_Aan,rna26405_Aan,rna27289_Aan,rna28509_Aan,rna29125_Aan,rna29197_Aan,rna29385_Aan,rna30446_Aan,rna30647_Aan,rna32801_Aan,rna32914_Aan,rna35061_Aan,rna35763_Aan,rna35998_Aan,rna36…
357	85	CA01g12520.1_Can,CA01g22650.1_Can,CA01g22660.1_Can,CA03g34150.1_Can,CA06g16940.1_Can,CA06g19690.1_Can,CEY00_Acc11331_Ach,CEY00_Acc12577_Ach,CEY00_Acc14430_Ach,CEY00_Acc19704_Ach,CEY00_Acc22007_Ach,CEY00_Acc29364_Ach,CHR00013910-RA_Cna,CHR00025187-RA_Cna,CHR00033667-RA_Cna,CHR00053600-RA_Cna,CHR00067994-RA_Cna,CHR00070974-RA_Cna,CHR00085395-RA_Cna,Cc04_g14210_Cca,Cc11_g01710_Cca,DCAR_002534_Dca,DC…
358	85	CA02g00560.1_Can,CA11g04810.1_Can,CEY00_Acc05715_Ach,CEY00_Acc05716_Ach,CEY00_Acc18212_Ach,CEY00_Acc30685_Ach,CEY00_Acc30686_Ach,CEY00_Acc30687_Ach,CHR00036562-RA_Cna,CHR00036701-RA_Cna,CHR00036702-RA_Cna,CHR00046827-RA_Cna,CHR00046829-RA_Cna,CHR00054733-RA_Cna,CHR00059698-RA_Cna,CHR00069419-RA_Cna,CHR00076317-RA_Cna,CHR00076318-RA_Cna,CHR00078919-RA_Cna,CHR00080508-RA_Cna,CHR00080509-RA_Cna,CHR0…
359	85	CA02g04120.1_Can,CA02g26110.1_Can,CA09g02630.1_Can,CA10g12450.1_Can,CA11g17800.1_Can,CEY00_Acc00948_Ach,CEY00_Acc08484_Ach,CEY00_Acc10388_Ach,CEY00_Acc20802_Ach,CEY00_Acc24764_Ach,CEY00_Acc27443_Ach,CEY00_Acc30092_Ach,CEY00_Acc32142_Ach,CHR00003411-RA_Cna,CHR00013791-RA_Cna,CHR00043129-RA_Cna,CHR00043132-RA_Cna,CHR00052821-RA_Cna,CHR00054418-RA_Cna,CHR00062061-RA_Cna,CHR00071172-RA_Cna,Cc01_g0996…
360	85	CA02g15330.1_Can,CA03g03980.1_Can,CA08g01330.1_Can,CA08g15260.1_Can,CEY00_Acc00224_Ach,CEY00_Acc08881_Ach,CEY00_Acc09539_Ach,CEY00_Acc10368_Ach,CEY00_Acc10971_Ach,CEY00_Acc17314_Ach,CEY00_Acc24261_Ach,CEY00_Acc32856_Ach,CHR00001635-RA_Cna,CHR00018216-RA_Cna,CHR00027069-RA_Cna,CHR00029183-RA_Cna,CHR00060924-RA_Cna,CHR00072005-RA_Cna,CHR00078132-RA_Cna,CHR00080328-RA_Cna,CHR00084057-RA_Cna,Cc02_g13…
361	85	CA02g20760.1_Can,CA04g05670.1_Can,CA05g20630.1_Can,CA08g19450.1_Can,CA09g03130.1_Can,CA10g07130.1_Can,CEY00_Acc02917_Ach,CEY00_Acc05241_Ach,CEY00_Acc07145_Ach,CEY00_Acc07236_Ach,CEY00_Acc10812_Ach,CEY00_Acc16332_Ach,CEY00_Acc24419_Ach,CEY00_Acc24812_Ach,CHR00001579-RA_Cna,CHR00017558-RA_Cna,CHR00033438-RA_Cna,CHR00059313-RA_Cna,CHR00061243-RA_Cna,CHR00061563-RA_Cna,CHR00075250-RA_Cna,CHR00081464-…
362	85	CA02g25600.1_Can,CA04g19090.1_Can,CA04g19100.1_Can,CEY00_Acc04703_Ach,CEY00_Acc05176_Ach,CEY00_Acc10339_Ach,CEY00_Acc12029_Ach,CEY00_Acc23720_Ach,CEY00_Acc23721_Ach,CEY00_Acc23723_Ach,CHR00047555-RA_Cna,CHR00055223-RA_Cna,CHR00073016-RA_Cna,CHR00081126-RA_Cna,CHR00088474-RA_Cna,Cc01_g03510_Cca,Cc01_g03540_Cca,Cc07_g05880_Cca,Cc08_g07010_Cca,Cc08_g07030_Cca,Cc09_g02570_Cca,Cc10_g04390_Cca,Cc10_g04…
363	85	CA04g18440.1_Can,CEY00_Acc12048_Ach,CHR00022938-RA_Cna,CHR00054491-RA_Cna,CHR00060297-RA_Cna,CHR00066462-RA_Cna,CHR00079808-RA_Cna,CHR00085044-RA_Cna,CHR00085045-RA_Cna,Cc06_g20480_Cca,Cc06_g20490_Cca,Cc10_g13330_Cca,Cc10_g13340_Cca,DCAR_006113_Dca,DCAR_006114_Dca,DCAR_006119_Dca,DCAR_006121_Dca,DCAR_008810_Dca,DCAR_012733_Dca,DCAR_018524_Dca,DCAR_024918_Dca,DCAR_025149_Dca,DCAR_025150_Dca,DCAR_0…
364	85	PGSC0003DMG400000960.1_Stu,PGSC0003DMG400005312.1_Stu,PGSC0003DMG400005772.1_Stu,PGSC0003DMG400010271.1_Stu,PGSC0003DMG400013070.1_Stu,PGSC0003DMG400013197.1_Stu,PGSC0003DMG400022758.1_Stu,PGSC0003DMG400029209.1_Stu,PGSC0003DMG400034350.1_Stu,PGSC0003DMG400034361.1_Stu,PGSC0003DMG400034370.1_Stu,PGSC0003DMG400034799.1_Stu,PGSC0003DMG400035671.1_Stu,PGSC0003DMG400035815.1_Stu,PGSC0003DMG400036148.…
365	84	CA01g01150.1_Can,CA02g03690.1_Can,CA07g10510.1_Can,CA07g19780.1_Can,CA12g14570.1_Can,CEY00_Acc14955_Ach,CEY00_Acc15590_Ach,CEY00_Acc26052_Ach,CEY00_Acc28783_Ach,CEY00_Acc33644_Ach,CHR00002641-RA_Cna,CHR00004252-RA_Cna,CHR00021376-RA_Cna,CHR00035011-RA_Cna,CHR00036710-RA_Cna,CHR00037485-RA_Cna,Cc02_g06320_Cca,Cc05_g03130_Cca,Cc05_g14190_Cca,Cc08_g16000_Cca,Cc11_g00170_Cca,DCAR_002574_Dca,DCAR_0050…
366	84	CA01g05090.1_Can,CA05g20250.1_Can,CA06g05930.1_Can,CA09g01870.1_Can,CA09g01880.1_Can,CA10g15540.1_Can,CA11g18160.1_Can,CA12g04790.1_Can,CA12g04810.1_Can,CEY00_Acc27599_Ach,CEY00_Acc30120_Ach,CHR00016066-RA_Cna,CHR00036909-RA_Cna,CHR00039260-RA_Cna,CHR00050314-RA_Cna,CHR00077826-RA_Cna,Cc01_g10390_Cca,Cc02_g10750_Cca,Cc02_g10760_Cca,Cc05_g01960_Cca,Cc05_g01970_Cca,Cc06_g04430_Cca,Cc06_g04440_Cca,D…
367	84	CA01g09070.1_Can,CA01g33030.1_Can,CA04g18710.1_Can,CEY00_Acc04722_Ach,CEY00_Acc06951_Ach,CEY00_Acc21123_Ach,CEY00_Acc22643_Ach,CEY00_Acc23740_Ach,CEY00_Acc28692_Ach,CEY00_Acc29493_Ach,CHR00008908-RA_Cna,CHR00028426-RA_Cna,CHR00031267-RA_Cna,CHR00033083-RA_Cna,CHR00053143-RA_Cna,CHR00078541-RA_Cna,CHR00078974-RA_Cna,Cc01_g13160_Cca,Cc02_g18810_Cca,Cc08_g05920_Cca,Cc10_g04140_Cca,DCAR_000714_Dca,DC…
368	84	CA01g18140.1_Can,CA02g10390.1_Can,CA03g34990.1_Can,CA11g02350.1_Can,CA11g19690.1_Can,CEY00_Acc14635_Ach,CEY00_Acc15385_Ach,CEY00_Acc25966_Ach,CEY00_Acc26930_Ach,CEY00_Acc28579_Ach,CEY00_Acc30474_Ach,CHR00014321-RA_Cna,CHR00025707-RA_Cna,CHR00033589-RA_Cna,CHR00046100-RA_Cna,CHR00064463-RA_Cna,CHR00068648-RA_Cna,CHR00082797-RA_Cna,CHR00086217-RA_Cna,CHR00092156-RA_Cna,Cc01_g00200_Cca,Cc01_g10720_C…
369	84	CA01g19790.1_Can,CA02g05840.1_Can,CA02g05850.1_Can,CA03g33260.1_Can,CA04g21070.1_Can,CA07g09860.1_Can,CA07g09870.1_Can,CEY00_Acc05198_Ach,CEY00_Acc07294_Ach,CEY00_Acc11141_Ach,CEY00_Acc12921_Ach,CEY00_Acc21834_Ach,CEY00_Acc23418_Ach,CEY00_Acc23594_Ach,CEY00_Acc26594_Ach,CHR00024693-RA_Cna,CHR00034068-RA_Cna,CHR00055243-RA_Cna,CHR00056725-RA_Cna,CHR00057397-RA_Cna,CHR00072922-RA_Cna,Cc02_g16920_Cc…
370	84	CA02g06290.1_Can,CA02g18530.1_Can,CA03g06770.1_Can,CA04g00230.1_Can,CA07g11500.1_Can,CEY00_Acc09735_Ach,CEY00_Acc10684_Ach,CEY00_Acc10921_Ach,CEY00_Acc13640_Ach,CEY00_Acc17472_Ach,CEY00_Acc18810_Ach,CEY00_Acc20546_Ach,CEY00_Acc24311_Ach,CHR00005499-RA_Cna,CHR00014682-RA_Cna,CHR00017058-RA_Cna,CHR00035983-RA_Cna,CHR00042469-RA_Cna,CHR00055280-RA_Cna,CHR00082450-RA_Cna,Cc02_g35860_Cca,Cc03_g00020_C…
371	84	CA02g10930.1_Can,CA10g14820.1_Can,CA10g20520.1_Can,CEY00_Acc06564_Ach,CEY00_Acc13896_Ach,CEY00_Acc13897_Ach,CEY00_Acc13905_Ach,CHR00022583-RA_Cna,CHR00028587-RA_Cna,CHR00028590-RA_Cna,CHR00028591-RA_Cna,CHR00046866-RA_Cna,CHR00046874-RA_Cna,CHR00051869-RA_Cna,CHR00072977-RA_Cna,CHR00073058-RA_Cna,CHR00074120-RA_Cna,CHR00074122-RA_Cna,CHR00074123-RA_Cna,CHR00084176-RA_Cna,CHR00084177-RA_Cna,Cc06_g…
372	84	CA02g11370.1_Can,CA08g02420.1_Can,CA08g03220.1_Can,CA08g14520.1_Can,CA09g15560.1_Can,CEY00_Acc06453_Ach,CEY00_Acc06716_Ach,CEY00_Acc09938_Ach,CEY00_Acc12471_Ach,CEY00_Acc14431_Ach,CEY00_Acc21251_Ach,CEY00_Acc21311_Ach,CEY00_Acc22503_Ach,CEY00_Acc29167_Ach,CEY00_Acc32622_Ach,CHR00020897-RA_Cna,CHR00034297-RA_Cna,CHR00064301-RA_Cna,CHR00067995-RA_Cna,CHR00076711-RA_Cna,CHR00078019-RA_Cna,Cc00_g0842…
373	84	CA02g20320.1_Can,CA03g23230.1_Can,CA03g25020.1_Can,CA07g09080.1_Can,CA09g14780.1_Can,CEY00_Acc05333_Ach,CEY00_Acc12922_Ach,CEY00_Acc15261_Ach,CEY00_Acc23417_Ach,CEY00_Acc24234_Ach,CEY00_Acc25497_Ach,CEY00_Acc30246_Ach,CEY00_Acc32312_Ach,CHR00029284-RA_Cna,CHR00074398-RA_Cna,CHR00078675-RA_Cna,CHR00078809-RA_Cna,CHR00078928-RA_Cna,CHR00079911-RA_Cna,CHR00081420-RA_Cna,Cc01_g21050_Cca,Cc04_g00860_C…
374	84	CA03g09660.1_Can,CA04g05720.1_Can,CA08g03320.1_Can,CA08g10350.1_Can,CA10g11170.1_Can,CEY00_Acc00038_Ach,CEY00_Acc05246_Ach,CEY00_Acc08664_Ach,CEY00_Acc08979_Ach,CEY00_Acc10366_Ach,CEY00_Acc12466_Ach,CEY00_Acc15157_Ach,CEY00_Acc29174_Ach,CHR00023577-RA_Cna,CHR00026107-RA_Cna,CHR00026108-RA_Cna,CHR00039060-RA_Cna,CHR00046504-RA_Cna,CHR00047581-RA_Cna,CHR00068002-RA_Cna,Cc02_g30580_Cca,Cc07_g11400_C…
375	84	CHR00036957-RA_Cna,CHR00039531-RA_Cna,CHR00052172-RA_Cna,CHR00057421-RA_Cna,CHR00058572-RA_Cna,CHR00058996-RA_Cna,rna11195_Aan,rna11770_Aan,rna12936_Aan,rna13741_Aan,rna13987_Aan,rna14002_Aan,rna14954_Aan,rna15555_Aan,rna15805_Aan,rna15806_Aan,rna15833_Aan,rna16074_Aan,rna16154_Aan,rna17460_Aan,rna18625_Aan,rna20719_Aan,rna2130_Aan,rna2131_Aan,rna21878_Aan,rna22146_Aan,rna23486_Aan,rna24830_Aan,r…
376	84	DCAR_001222_Dca,rna10343_Aan,rna11269_Aan,rna11617_Aan,rna12085_Aan,rna14819_Aan,rna15051_Aan,rna15713_Aan,rna16028_Aan,rna16561_Aan,rna18618_Aan,rna18812_Aan,rna21484_Aan,rna21485_Aan,rna21905_Aan,rna22891_Aan,rna23005_Aan,rna24516_Aan,rna25984_Aan,rna26300_Aan,rna28910_Aan,rna29319_Aan,rna31273_Aan,rna31274_Aan,rna31473_Aan,rna31678_Aan,rna33301_Aan,rna35310_Aan,rna36390_Aan,rna36459_Aan,rna367…
377	83	CA01g12340.1_Can,CA08g04360.1_Can,CA09g04000.1_Can,PGSC0003DMG400020001.1_Stu,PGSC0003DMG400029821.1_Stu,PGSC0003DMG400040725.1_Stu,PGSC0003DMG400045123.1_Stu,Solyc00g027120.1.1_Sly,Solyc00g316030.1.1_Sly,Solyc00g316730.1.1_Sly,Solyc01g010110.1.1_Sly,Solyc01g034110.1.1_Sly,Solyc01g034120.2.1_Sly,Solyc01g049710.1.1_Sly,Solyc01g049860.1.1_Sly,Solyc01g057630.1.1_Sly,Solyc01g057890.1.1_Sly,Solyc01g05…
378	83	CA09g02770.1_Can,CA09g02780.1_Can,CA10g15210.1_Can,CA11g19000.1_Can,CEY00_Acc03777_Ach,CEY00_Acc08487_Ach,CEY00_Acc08536_Ach,CEY00_Acc20953_Ach,CEY00_Acc20954_Ach,CEY00_Acc25427_Ach,CEY00_Acc27614_Ach,CEY00_Acc32222_Ach,CHR00012468-RA_Cna,CHR00063693-RA_Cna,CHR00068176-RA_Cna,CHR00074970-RA_Cna,CHR00083625-RA_Cna,Cc01_g11110_Cca,Cc06_g03900_Cca,DCAR_006062_Dca,DCAR_006439_Dca,DCAR_014981_Dca,DCAR…
379	83	CHR00000951-RA_Cna,CHR00001242-RA_Cna,CHR00001940-RA_Cna,CHR00002899-RA_Cna,CHR00003266-RA_Cna,CHR00004772-RA_Cna,CHR00005591-RA_Cna,CHR00006563-RA_Cna,CHR00007561-RA_Cna,CHR00007846-RA_Cna,CHR00008785-RA_Cna,CHR00009056-RA_Cna,CHR00009629-RA_Cna,CHR00010639-RA_Cna,CHR00013327-RA_Cna,CHR00014222-RA_Cna,CHR00017721-RA_Cna,CHR00018601-RA_Cna,CHR00020187-RA_Cna,CHR00020210-RA_Cna,CHR00020683-RA_Cna,…
380	83	CHR00001305-RA_Cna,CHR00001466-RA_Cna,CHR00001925-RA_Cna,CHR00002914-RA_Cna,CHR00003838-RA_Cna,CHR00003849-RA_Cna,CHR00004329-RA_Cna,CHR00004623-RA_Cna,CHR00004885-RA_Cna,CHR00005221-RA_Cna,CHR00006609-RA_Cna,CHR00007658-RA_Cna,CHR00008005-RA_Cna,CHR00008701-RA_Cna,CHR00008803-RA_Cna,CHR00009895-RA_Cna,CHR00011986-RA_Cna,CHR00012014-RA_Cna,CHR00012762-RA_Cna,CHR00012863-RA_Cna,CHR00015169-RA_Cna,…
381	82	CA02g30130.1_Can,CA02g30170.1_Can,CA10g03580.1_Can,CA11g11430.1_Can,CEY00_Acc03350_Ach,CEY00_Acc08204_Ach,CEY00_Acc25956_Ach,CEY00_Acc30155_Ach,CEY00_Acc32212_Ach,CHR00049562-RA_Cna,CHR00054619-RA_Cna,CHR00056232-RA_Cna,CHR00089770-RA_Cna,Cc01_g10970_Cca,Cc07_g00020_Cca,Cc11_g15830_Cca,Cc11_g15840_Cca,DCAR_007047_Dca,DCAR_011262_Dca,DCAR_015526_Dca,DCAR_018799_Dca,DCAR_024422_Dca,DCAR_026507_Dca,…
382	82	CA04g22440.1_Can,CA06g07830.1_Can,CA09g01700.1_Can,CA09g05760.1_Can,CA10g09600.1_Can,CEY00_Acc01697_Ach,CEY00_Acc02944_Ach,CEY00_Acc07159_Ach,CEY00_Acc07225_Ach,CEY00_Acc08612_Ach,CEY00_Acc08666_Ach,CEY00_Acc10835_Ach,CEY00_Acc16345_Ach,CEY00_Acc16829_Ach,CEY00_Acc27765_Ach,CHR00004214-RA_Cna,CHR00017511-RA_Cna,CHR00022979-RA_Cna,CHR00045467-RA_Cna,Cc00_g01090_Cca,Cc02_g07210_Cca,Cc06_g02050_Cca,…
383	82	CHR00012400-RA_Cna,CHR00035051-RA_Cna,rna10396_Aan,rna1174_Aan,rna12003_Aan,rna12007_Aan,rna12266_Aan,rna1318_Aan,rna16385_Aan,rna16726_Aan,rna19137_Aan,rna19139_Aan,rna19825_Aan,rna20150_Aan,rna20589_Aan,rna21351_Aan,rna21460_Aan,rna21679_Aan,rna23623_Aan,rna24272_Aan,rna25236_Aan,rna25518_Aan,rna2562_Aan,rna25773_Aan,rna27098_Aan,rna27099_Aan,rna27809_Aan,rna27889_Aan,rna28071_Aan,rna29859_Aan,…
384	82	PGSC0003DMG400020382.1_Stu,PGSC0003DMG400021794.1_Stu,PGSC0003DMG400023199.1_Stu,PGSC0003DMG400025088.1_Stu,PGSC0003DMG400034316.1_Stu,PGSC0003DMG400034747.1_Stu,PGSC0003DMG400034861.1_Stu,PGSC0003DMG400034926.1_Stu,PGSC0003DMG400035051.1_Stu,PGSC0003DMG400035114.1_Stu,PGSC0003DMG400035121.1_Stu,PGSC0003DMG400035265.1_Stu,PGSC0003DMG400035795.1_Stu,PGSC0003DMG400035799.1_Stu,PGSC0003DMG400035809.…
385	82	rna10035_Han,rna101081_Han,rna103811_Han,rna104495_Han,rna106674_Han,rna107491_Han,rna108750_Han,rna111433_Han,rna112983_Han,rna113633_Han,rna116024_Han,rna116967_Han,rna117772_Han,rna118123_Han,rna118870_Han,rna118874_Han,rna120162_Han,rna1226_Han,rna1289_Han,rna13830_Han,rna14420_Han,rna14827_Han,rna15541_Han,rna18074_Han,rna18260_Han,rna18262_Han,rna19510_Han,rna21384_Han,rna22999_Han,rna24225…
386	82	rna100464_Han,rna101510_Han,rna101757_Han,rna103117_Han,rna108015_Han,rna109365_Han,rna109995_Han,rna110449_Han,rna11116_Han,rna111462_Han,rna111556_Han,rna111557_Han,rna112858_Han,rna112918_Han,rna114465_Han,rna116554_Han,rna119892_Han,rna120639_Han,rna12891_Han,rna13007_Han,rna17066_Han,rna17069_Han,rna17143_Han,rna17455_Han,rna18868_Han,rna20482_Han,rna24381_Han,rna26992_Han,rna28361_Han,rna28…
387	82	rna10619_Aan,rna1116_Aan,rna11843_Aan,rna13123_Aan,rna14927_Aan,rna14931_Aan,rna15341_Aan,rna16695_Aan,rna17235_Aan,rna18024_Aan,rna18665_Aan,rna18712_Aan,rna20222_Aan,rna20497_Aan,rna20748_Aan,rna21295_Aan,rna2271_Aan,rna23095_Aan,rna23261_Aan,rna24763_Aan,rna25196_Aan,rna262_Aan,rna27409_Aan,rna28511_Aan,rna28765_Aan,rna29162_Aan,rna29235_Aan,rna29264_Aan,rna31542_Aan,rna31817_Aan,rna32565_Aan,…
388	81	CA01g29550.1_Can,CA02g06130.1_Can,CA03g16770.1_Can,CA03g16840.1_Can,CA03g19230.1_Can,CA04g10980.1_Can,CA08g01710.1_Can,CHR00061648-RA_Cna,DCAR_022238_Dca,DCAR_029785_Dca,DCAR_032097_Dca,DCAR_032376_Dca,PGSC0003DMG400001172.1_Stu,PGSC0003DMG400006058.1_Stu,PGSC0003DMG400039419.1_Stu,PGSC0003DMG400046273.1_Stu,Solyc01g034040.1.1_Sly,Solyc02g081100.1.1_Sly,Solyc04g049110.1.1_Sly,Solyc05g012830.1.1_S…
389	81	CA02g05440.1_Can,CA02g19200.1_Can,CA02g19210.1_Can,CA02g19220.1_Can,CA04g22890.1_Can,CA08g18410.1_Can,CEY00_Acc06101_Ach,CEY00_Acc07340_Ach,CEY00_Acc07341_Ach,CEY00_Acc07357_Ach,CEY00_Acc07377_Ach,CEY00_Acc07378_Ach,CEY00_Acc11179_Ach,CEY00_Acc11180_Ach,CEY00_Acc11181_Ach,CEY00_Acc23237_Ach,CHR00027985-RA_Cna,CHR00033480-RA_Cna,CHR00033481-RA_Cna,CHR00065506-RA_Cna,Cc02_g17790_Cca,Cc06_g09700_Cca…
390	81	CA02g29420.1_Can,CA03g28190.1_Can,CA11g07710.1_Can,CEY00_Acc09919_Ach,CEY00_Acc13097_Ach,CEY00_Acc18155_Ach,CEY00_Acc23225_Ach,CEY00_Acc29800_Ach,CEY00_Acc32825_Ach,CHR00020303-RA_Cna,CHR00031937-RA_Cna,CHR00031939-RA_Cna,CHR00031946-RA_Cna,CHR00031948-RA_Cna,CHR00038814-RA_Cna,CHR00059303-RA_Cna,CHR00068957-RA_Cna,Cc04_g11660_Cca,Cc04_g11670_Cca,Cc04_g12820_Cca,Cc06_g09550_Cca,Cc06_g09560_Cca,Cc…
391	81	CA03g24330.1_Can,CA04g00130.1_Can,CA04g08740.1_Can,CA05g03190.1_Can,CA10g17920.1_Can,CA11g17580.1_Can,CEY00_Acc02479_Ach,CEY00_Acc03863_Ach,CEY00_Acc05595_Ach,CEY00_Acc05596_Ach,CEY00_Acc18048_Ach,CEY00_Acc24125_Ach,CEY00_Acc28535_Ach,CEY00_Acc30554_Ach,CEY00_Acc31281_Ach,CHR00025070-RA_Cna,CHR00030753-RA_Cna,CHR00032266-RA_Cna,Cc04_g10170_Cca,Cc07_g00500_Cca,Cc11_g10480_Cca,Cc11_g16540_Cca,Cc11_…
392	81	CA03g32180.1_Can,CA05g18460.1_Can,CA06g04800.1_Can,CA06g04820.1_Can,CA06g09330.1_Can,CA06g24650.1_Can,CEY00_Acc03689_Ach,CEY00_Acc22143_Ach,CEY00_Acc22144_Ach,CEY00_Acc25861_Ach,CEY00_Acc26889_Ach,CEY00_Acc27722_Ach,CEY00_Acc30272_Ach,CEY00_Acc33549_Ach,CHR00009176-RA_Cna,CHR00017395-RA_Cna,CHR00028899-RA_Cna,CHR00060634-RA_Cna,CHR00064438-RA_Cna,CHR00077222-RA_Cna,CHR00077510-RA_Cna,CHR00087289-…
393	81	CA03g36350.1_Can,CA05g20060.1_Can,CA07g05930.1_Can,CA09g10250.1_Can,CEY00_Acc00934_Ach,CEY00_Acc00941_Ach,CEY00_Acc09839_Ach,CEY00_Acc09844_Ach,CEY00_Acc12769_Ach,CEY00_Acc17693_Ach,CEY00_Acc23341_Ach,CEY00_Acc29928_Ach,CEY00_Acc32019_Ach,CHR00002550-RA_Cna,CHR00002552-RA_Cna,CHR00008072-RA_Cna,CHR00020738-RA_Cna,CHR00029864-RA_Cna,CHR00032119-RA_Cna,CHR00034695-RA_Cna,CHR00034699-RA_Cna,CHR00036…
394	81	CEY00_Acc05145_Ach,CEY00_Acc09238_Ach,CEY00_Acc17016_Ach,CEY00_Acc24136_Ach,CHR00000141-RA_Cna,CHR00000173-RA_Cna,CHR00000194-RA_Cna,CHR00026238-RA_Cna,CHR00040353-RA_Cna,CHR00064812-RA_Cna,CHR00064919-RA_Cna,CHR00068413-RA_Cna,CHR00074060-RA_Cna,CHR00088367-RA_Cna,CHR00088368-RA_Cna,CHR00089252-RA_Cna,CHR00093327-RA_Cna,Cc10_g08680_Cca,Cc10_g09700_Cca,Cc10_g09750_Cca,Cc10_g09760_Cca,Cc10_g09920_…
395	81	CHR00010183-RA_Cna,CHR00010185-RA_Cna,CHR00010188-RA_Cna,CHR00010189-RA_Cna,CHR00032284-RA_Cna,CHR00037496-RA_Cna,CHR00044462-RA_Cna,CHR00061414-RA_Cna,CHR00071306-RA_Cna,DCAR_021947_Dca,DCAR_021948_Dca,evm.model.Contig1005_pilon.11_Mmi,evm.model.Contig1005_pilon.7_Mmi,evm.model.Contig1652_pilon.1_Mmi,evm.model.Contig175_pilon.173_Mmi,evm.model.Contig175_pilon.176_Mmi,evm.model.Contig188_pilon.15…
396	81	CHR00080441-RA_Cna,CHR00091632-RA_Cna,rna11445_Aan,rna12763_Aan,rna13340_Aan,rna13627_Aan,rna14990_Aan,rna1666_Aan,rna17615_Aan,rna18240_Aan,rna18924_Aan,rna19739_Aan,rna19953_Aan,rna19968_Aan,rna20395_Aan,rna20995_Aan,rna21273_Aan,rna22055_Aan,rna22937_Aan,rna23629_Aan,rna24049_Aan,rna24218_Aan,rna24245_Han,rna25846_Aan,rna25978_Aan,rna26762_Aan,rna26763_Aan,rna28678_Aan,rna30101_Aan,rna30746_Aa…
397	81	evm.model.Contig357_pilon.19_Mmi,rna101561_Han,rna103581_Han,rna103582_Han,rna1036_Han,rna104191_Han,rna104606_Han,rna104797_Han,rna105058_Han,rna10702_Han,rna10714_Han,rna108291_Han,rna108298_Han,rna109113_Han,rna112153_Han,rna112565_Han,rna115086_Han,rna116342_Han,rna118540_Han,rna119901_Han,rna120371_Han,rna12956_Han,rna13311_Han,rna13503_Han,rna13504_Han,rna1532_Han,rna1588_Han,rna18927_Han,r…
398	81	rna10008_Han,rna100517_Han,rna10053_Han,rna100995_Han,rna10211_Han,rna106105_Han,rna107035_Han,rna108705_Han,rna110447_Han,rna111711_Han,rna11237_Han,rna112679_Han,rna113701_Han,rna11660_Han,rna116935_Han,rna11693_Han,rna11741_Han,rna11742_Han,rna11760_Han,rna11762_Han,rna119271_Han,rna119776_Han,rna12756_Han,rna12757_Han,rna12893_Han,rna15713_Han,rna1959_Han,rna20016_Han,rna21050_Han,rna21329_Ha…
399	80	CA01g01660.1_Can,CA03g08440.1_Can,CA03g18860.1_Can,CA03g24200.1_Can,CA06g27450.1_Can,CEY00_Acc02651_Ach,CEY00_Acc15238_Ach,CEY00_Acc16373_Ach,CEY00_Acc18033_Ach,CEY00_Acc25519_Ach,CEY00_Acc28808_Ach,CEY00_Acc29751_Ach,CHR00017252-RA_Cna,CHR00020110-RA_Cna,CHR00042041-RA_Cna,CHR00043140-RA_Cna,CHR00044606-RA_Cna,CHR00059600-RA_Cna,CHR00060578-RA_Cna,CHR00086202-RA_Cna,Cc01_g20700_Cca,Cc02_g02160_C…
400	80	CA01g04900.1_Can,CA01g34000.1_Can,CA05g09280.1_Can,CA06g12020.1_Can,CA07g10500.1_Can,CA09g14240.1_Can,CEY00_Acc14456_Ach,CEY00_Acc15791_Ach,CEY00_Acc19249_Ach,CEY00_Acc19904_Ach,CEY00_Acc32585_Ach,CHR00021148-RA_Cna,CHR00043871-RA_Cna,CHR00053539-RA_Cna,CHR00061997-RA_Cna,CHR00063736-RA_Cna,CHR00067777-RA_Cna,CHR00079226-RA_Cna,Cc05_g03140_Cca,Cc06_g08580_Cca,Cc08_g12800_Cca,DCAR_006816_Dca,DCAR_…
401	80	CA01g12030.1_Can,CA01g17900.1_Can,CA05g11730.1_Can,CA11g06240.1_Can,CEY00_Acc06283_Ach,CEY00_Acc14167_Ach,CEY00_Acc14845_Ach,CEY00_Acc15074_Ach,CEY00_Acc17130_Ach,CEY00_Acc26121_Ach,CEY00_Acc30455_Ach,CEY00_Acc31361_Ach,CEY00_Acc32526_Ach,CEY00_Acc33016_Ach,CHR00025277-RA_Cna,CHR00041112-RA_Cna,CHR00051219-RA_Cna,CHR00066227-RA_Cna,CHR00068360-RA_Cna,Cc01_g02510_Cca,Cc02_g26810_Cca,Cc11_g13900_Cc…
402	80	CA02g09140.1_Can,CA02g30730.1_Can,CA03g07770.1_Can,CA03g15650.1_Can,CA07g03690.1_Can,CEY00_Acc05579_Ach,CEY00_Acc06123_Ach,CEY00_Acc06671_Ach,CEY00_Acc14497_Ach,CEY00_Acc18781_Ach,CEY00_Acc22807_Ach,CEY00_Acc33362_Ach,CHR00013744-RA_Cna,CHR00016616-RA_Cna,CHR00050304-RA_Cna,CHR00059195-RA_Cna,CHR00074074-RA_Cna,CHR00076134-RA_Cna,CHR00084589-RA_Cna,Cc02_g23490_Cca,Cc03_g03520_Cca,Cc06_g07870_Cca,…
403	80	CA02g18950.1_Can,CA03g19550.1_Can,CEY00_Acc00030_Ach,CEY00_Acc01351_Ach,CEY00_Acc01353_Ach,CEY00_Acc13950_Ach,CEY00_Acc20296_Ach,CEY00_Acc33628_Ach,Cc00_g00610_Cca,Cc00_g33660_Cca,Cc02_g28640_Cca,Cc02_g28680_Cca,Cc04_g10770_Cca,DCAR_004575_Dca,DCAR_007991_Dca,DCAR_007993_Dca,DCAR_007999_Dca,DCAR_008001_Dca,DCAR_008003_Dca,DCAR_009118_Dca,DCAR_014292_Dca,DCAR_014294_Dca,DCAR_014297_Dca,DCAR_019650…
404	80	CA02g19010.1_Can,CA02g29900.1_Can,CA03g13930.1_Can,CA07g20800.1_Can,CEY00_Acc00846_Ach,CEY00_Acc05656_Ach,CEY00_Acc10203_Ach,CEY00_Acc14487_Ach,CEY00_Acc19308_Ach,CEY00_Acc20501_Ach,CEY00_Acc22038_Ach,CEY00_Acc22039_Ach,CEY00_Acc26763_Ach,CEY00_Acc30611_Ach,CEY00_Acc32616_Ach,CHR00001934-RA_Cna,CHR00012666-RA_Cna,CHR00056844-RA_Cna,CHR00056845-RA_Cna,CHR00060990-RA_Cna,CHR00075277-RA_Cna,Cc00_g10…
405	80	CA03g17490.1_Can,CA06g08270.1_Can,CA09g08230.1_Can,CA10g08750.1_Can,CA12g08020.1_Can,Cc00_g10420_Cca,Cc00_g29920_Cca,Cc04_g14660_Cca,INIL00g11337_Ini,INIL00g14403_Ini,INIL00g18510_Ini,INIL00g33978_Ini,INIL00g42290_Ini,INIL01g25724_Ini,INIL02g05599_Ini,INIL02g05661_Ini,INIL02g11590_Ini,INIL02g39738_Ini,INIL03g15003_Ini,INIL03g15015_Ini,INIL03g37236_Ini,INIL04g24972_Ini,INIL04g31701_Ini,INIL05g2404…
406	80	CA03g35890.1_Can,CA04g21750.1_Can,CA09g16480.1_Can,CA11g12010.1_Can,CEY00_Acc09878_Ach,CEY00_Acc10665_Ach,CEY00_Acc13056_Ach,CEY00_Acc23282_Ach,CEY00_Acc23564_Ach,CEY00_Acc26173_Ach,CEY00_Acc30363_Ach,CEY00_Acc32432_Ach,CHR00038989-RA_Cna,CHR00047478-RA_Cna,CHR00054839-RA_Cna,CHR00054841-RA_Cna,CHR00054842-RA_Cna,CHR00063286-RA_Cna,CHR00065967-RA_Cna,CHR00073944-RA_Cna,CHR00079314-RA_Cna,Cc01_g06…
407	80	CA08g17350.1_Can,CA10g19910.1_Can,CEY00_Acc10167_Ach,CEY00_Acc13134_Ach,CEY00_Acc13148_Ach,CEY00_Acc13168_Ach,CEY00_Acc22762_Ach,CEY00_Acc23121_Ach,CEY00_Acc28413_Ach,CEY00_Acc31006_Ach,CHR00018588-RA_Cna,CHR00018590-RA_Cna,CHR00027926-RA_Cna,CHR00032986-RA_Cna,CHR00032989-RA_Cna,CHR00032990-RA_Cna,CHR00032991-RA_Cna,CHR00048637-RA_Cna,CHR00063967-RA_Cna,CHR00072632-RA_Cna,CHR00085513-RA_Cna,CHR0…
408	79	CA01g17230.1_Can,CA08g04750.1_Can,CA08g04760.1_Can,CA08g04770.1_Can,CA08g04790.1_Can,CA09g16380.1_Can,CEY00_Acc22561_Ach,CEY00_Acc23269_Ach,CEY00_Acc23270_Ach,CEY00_Acc23271_Ach,CHR00015863-RA_Cna,CHR00015866-RA_Cna,CHR00059909-RA_Cna,CHR00059910-RA_Cna,CHR00065238-RA_Cna,CHR00065624-RA_Cna,CHR00067569-RA_Cna,CHR00067571-RA_Cna,Cc06_g10210_Cca,Cc06_g10220_Cca,Cc08_g09480_Cca,Cc08_g09490_Cca,Cc08_…
409	79	CA03g05210.1_Can,CA04g18680.1_Can,CA06g01670.1_Can,CA12g16900.1_Can,CEY00_Acc04156_Ach,CEY00_Acc04724_Ach,CEY00_Acc11394_Ach,CEY00_Acc12369_Ach,CEY00_Acc12987_Ach,CEY00_Acc23351_Ach,CEY00_Acc23742_Ach,CEY00_Acc27467_Ach,CEY00_Acc29987_Ach,CEY00_Acc32033_Ach,CHR00005188-RA_Cna,CHR00024219-RA_Cna,CHR00064502-RA_Cna,CHR00093559-RA_Cna,Cc01_g18160_Cca,Cc06_g11720_Cca,Cc08_g10990_Cca,Cc10_g04100_Cca,D…
410	79	CA03g20590.1_Can,CA03g20610.1_Can,CA03g21490.1_Can,CA03g21500.1_Can,CA06g22810.1_Can,CEY00_Acc20461_Ach,CEY00_Acc20462_Ach,CEY00_Acc20463_Ach,CEY00_Acc21420_Ach,CHR00020794-RA_Cna,CHR00020795-RA_Cna,CHR00033273-RA_Cna,CHR00033274-RA_Cna,CHR00033275-RA_Cna,CHR00037378-RA_Cna,CHR00037379-RA_Cna,CHR00063122-RA_Cna,CHR00075401-RA_Cna,CHR00075402-RA_Cna,CHR00078467-RA_Cna,CHR00085249-RA_Cna,Cc02_g0657…
411	79	CA04g03930.1_Can,CA04g05400.1_Can,CA04g20100.1_Can,CA06g09660.1_Can,CA11g07310.1_Can,CA11g16990.1_Can,CA12g02640.1_Can,rna102693_Han,rna106868_Han,rna108180_Han,rna111067_Han,rna1111_Han,rna111229_Han,rna113255_Han,rna113573_Han,rna113693_Han,rna114346_Han,rna115091_Han,rna115325_Han,rna115655_Han,rna116574_Han,rna118663_Han,rna118847_Han,rna12672_Han,rna13061_Han,rna13434_Han,rna1467_Han,rna1475…
412	79	CA06g24210.1_Can,CA09g00260.1_Can,CA09g03200.1_Can,CA10g11630.1_Can,CA10g16730.1_Can,CA11g13710.1_Can,CEY00_Acc08413_Ach,CEY00_Acc13407_Ach,CEY00_Acc16946_Ach,CEY00_Acc24850_Ach,CEY00_Acc30210_Ach,CEY00_Acc32273_Ach,CHR00006762-RA_Cna,CHR00015162-RA_Cna,CHR00030414-RA_Cna,CHR00033439-RA_Cna,CHR00065827-RA_Cna,CHR00071275-RA_Cna,CHR00085234-RA_Cna,Cc01_g12000_Cca,Cc03_g03090_Cca,Cc06_g03060_Cca,Cc…
413	79	INIL00g00893_Ini,INIL00g19505_Ini,INIL00g19633_Ini,INIL00g20770_Ini,INIL00g34207_Ini,INIL01g00937_Ini,INIL01g01675_Ini,INIL01g06545_Ini,INIL01g36640_Ini,INIL02g08756_Ini,INIL02g10444_Ini,INIL02g17145_Ini,INIL02g31613_Ini,INIL03g01867_Ini,INIL03g08952_Ini,INIL03g14350_Ini,INIL03g29810_Ini,INIL03g29812_Ini,INIL04g07117_Ini,INIL04g31653_Ini,INIL04g31655_Ini,INIL05g24482_Ini,INIL05g28448_Ini,INIL05g3…
414	79	rna10966_Aan,rna12648_Aan,rna13324_Aan,rna14648_Aan,rna15734_Aan,rna183_Aan,rna19159_Aan,rna19206_Aan,rna19776_Aan,rna19998_Aan,rna20097_Aan,rna2168_Aan,rna22053_Aan,rna22778_Aan,rna23709_Aan,rna24602_Aan,rna25155_Aan,rna25228_Aan,rna26398_Aan,rna2669_Aan,rna27058_Aan,rna29933_Aan,rna30289_Aan,rna30736_Aan,rna31058_Aan,rna31160_Aan,rna31240_Aan,rna32602_Aan,rna32935_Aan,rna36132_Aan,rna37519_Aan,…
415	78	CA01g00220.1_Can,CA03g19340.1_Can,CA07g10300.1_Can,CEY00_Acc18023_Ach,CEY00_Acc18024_Ach,CEY00_Acc31456_Ach,CEY00_Acc31457_Ach,CHR00007979-RA_Cna,CHR00036492-RA_Cna,CHR00038866-RA_Cna,CHR00065609-RA_Cna,CHR00065610-RA_Cna,CHR00068085-RA_Cna,CHR00068086-RA_Cna,CHR00068089-RA_Cna,CHR00081354-RA_Cna,CHR00081661-RA_Cna,CHR00090853-RA_Cna,CHR00091520-RA_Cna,Cc06_g20820_Cca,Cc08_g16870_Cca,Cc11_g11960_…
416	78	CA01g18250.1_Can,CA05g18250.1_Can,CA05g18260.1_Can,CA12g21390.1_Can,CEY00_Acc22872_Ach,CEY00_Acc22873_Ach,CEY00_Acc27189_Ach,CEY00_Acc27190_Ach,CHR00014594-RA_Cna,CHR00014597-RA_Cna,CHR00032104-RA_Cna,CHR00032106-RA_Cna,CHR00035115-RA_Cna,CHR00040698-RA_Cna,CHR00040699-RA_Cna,CHR00061923-RA_Cna,CHR00061925-RA_Cna,CHR00061927-RA_Cna,CHR00085479-RA_Cna,CHR00085480-RA_Cna,Cc03_g01560_Cca,Cc03_g01570…
417	78	CA01g25570.1_Can,CA05g15150.1_Can,CA08g11190.1_Can,CA10g01270.1_Can,CEY00_Acc04340_Ach,CEY00_Acc07850_Ach,CEY00_Acc17241_Ach,CEY00_Acc19369_Ach,CEY00_Acc19608_Ach,CEY00_Acc22836_Ach,CEY00_Acc27252_Ach,CEY00_Acc31655_Ach,CHR00006042-RA_Cna,CHR00024282-RA_Cna,CHR00039963-RA_Cna,CHR00046990-RA_Cna,CHR00048784-RA_Cna,CHR00055664-RA_Cna,CHR00061212-RA_Cna,Cc01_g20270_Cca,Cc02_g32230_Cca,Cc02_g32630_Cc…
418	78	CA03g10460.1_Can,CA05g01660.1_Can,CA07g10890.1_Can,CA09g13990.1_Can,CA10g01250.1_Can,CA12g00730.1_Can,CEY00_Acc09687_Ach,CEY00_Acc14930_Ach,CEY00_Acc17517_Ach,CEY00_Acc20519_Ach,CEY00_Acc21593_Ach,CEY00_Acc25012_Ach,CEY00_Acc26299_Ach,CHR00021422-RA_Cna,CHR00030942-RA_Cna,CHR00050988-RA_Cna,CHR00082933-RA_Cna,CHR00085724-RA_Cna,CHR00086086-RA_Cna,Cc05_g14610_Cca,Cc09_g00660_Cca,DCAR_013210_Dca,DC…
419	78	CA03g24310.1_Can,CA06g20200.1_Can,CA10g00750.1_Can,CA11g07480.1_Can,CA11g09720.1_Can,CEY00_Acc05600_Ach,CEY00_Acc08230_Ach,CEY00_Acc14266_Ach,CEY00_Acc18050_Ach,CEY00_Acc21563_Ach,CEY00_Acc22057_Ach,CEY00_Acc26268_Ach,CEY00_Acc29705_Ach,CEY00_Acc30558_Ach,CEY00_Acc32767_Ach,CHR00005080-RA_Cna,CHR00018415-RA_Cna,CHR00038202-RA_Cna,Cc05_g16480_Cca,Cc07_g00460_Cca,Cc11_g16510_Cca,DCAR_011294_Dca,DCA…
420	78	CA03g36070.1_Can,CEY00_Acc12737_Ach,CEY00_Acc17727_Ach,CEY00_Acc22285_Ach,CHR00028284-RA_Cna,CHR00038510-RA_Cna,CHR00043530-RA_Cna,CHR00049434-RA_Cna,CHR00049436-RA_Cna,CHR00049439-RA_Cna,CHR00067319-RA_Cna,CHR00074056-RA_Cna,CHR00075161-RA_Cna,CHR00087609-RA_Cna,CHR00088320-RA_Cna,CHR00088321-RA_Cna,Cc02_g04520_Cca,DCAR_017759_Dca,DCAR_029758_Dca,DCAR_031400_Dca,DCAR_031401_Dca,DCAR_031402_Dca,D…
421	78	CA03g36840.1_Can,CA07g17570.1_Can,CA08g00980.1_Can,CEY00_Acc08137_Ach,CEY00_Acc12870_Ach,CEY00_Acc13669_Ach,CEY00_Acc17608_Ach,CEY00_Acc18859_Ach,CHR00004350-RA_Cna,CHR00004351-RA_Cna,CHR00027142-RA_Cna,CHR00045941-RA_Cna,CHR00045942-RA_Cna,CHR00045943-RA_Cna,CHR00050803-RA_Cna,CHR00051334-RA_Cna,CHR00051335-RA_Cna,CHR00070551-RA_Cna,CHR00085434-RA_Cna,Cc03_g11610_Cca,Cc04_g00520_Cca,Cc05_g11860_…
422	78	CA04g19180.1_Can,CA08g17470.1_Can,CA08g17480.1_Can,CEY00_Acc06976_Ach,CEY00_Acc11800_Ach,CEY00_Acc20998_Ach,CHR00017871-RA_Cna,CHR00018274-RA_Cna,CHR00030062-RA_Cna,CHR00036097-RA_Cna,CHR00052179-RA_Cna,CHR00052182-RA_Cna,CHR00062120-RA_Cna,CHR00068257-RA_Cna,Cc00_g04950_Cca,Cc00_g14050_Cca,Cc01_g06020_Cca,Cc01_g06030_Cca,Cc01_g06050_Cca,Cc01_g06060_Cca,Cc01_g06070_Cca,Cc10_g03960_Cca,Cc10_g03970…
423	78	CA05g05470.1_Can,CA10g12310.1_Can,CA10g12320.1_Can,CEY00_Acc04478_Ach,CEY00_Acc11445_Ach,CEY00_Acc21292_Ach,CHR00002974-RA_Cna,CHR00015044-RA_Cna,CHR00018252-RA_Cna,CHR00038376-RA_Cna,CHR00048110-RA_Cna,CHR00048113-RA_Cna,CHR00051274-RA_Cna,CHR00068475-RA_Cna,CHR00084208-RA_Cna,Cc00_g31410_Cca,Cc06_g02480_Cca,Cc09_g03820_Cca,Cc10_g09290_Cca,Cc10_g09310_Cca,Cc10_g09320_Cca,Cc10_g09330_Cca,Cc10_g09…
424	78	CA08g00770.1_Can,CA08g00790.1_Can,CA08g00810.1_Can,CA08g00820.1_Can,CA11g08020.1_Can,CA11g16180.1_Can,CA11g16210.1_Can,CEY00_Acc06187_Ach,CEY00_Acc08176_Ach,CHR00011619-RA_Cna,CHR00011624-RA_Cna,CHR00012580-RA_Cna,CHR00012582-RA_Cna,CHR00012584-RA_Cna,CHR00012586-RA_Cna,CHR00013009-RA_Cna,CHR00013010-RA_Cna,CHR00013012-RA_Cna,CHR00013152-RA_Cna,CHR00013154-RA_Cna,CHR00013155-RA_Cna,CHR00013156-RA…
425	78	PGSC0003DMG400004244.1_Stu,PGSC0003DMG400019921.1_Stu,PGSC0003DMG400021001.1_Stu,PGSC0003DMG400024118.1_Stu,PGSC0003DMG400025424.1_Stu,PGSC0003DMG400027942.1_Stu,PGSC0003DMG400031355.1_Stu,PGSC0003DMG400034537.1_Stu,PGSC0003DMG400035106.1_Stu,PGSC0003DMG400035201.1_Stu,PGSC0003DMG400035234.1_Stu,PGSC0003DMG400035651.1_Stu,PGSC0003DMG400035898.1_Stu,PGSC0003DMG400035931.1_Stu,PGSC0003DMG400036242.…
426	77	CA01g16010.1_Can,CA02g12340.1_Can,CA05g16200.1_Can,CA07g09590.1_Can,CA10g10160.1_Can,CEY00_Acc06498_Ach,CEY00_Acc10700_Ach,CEY00_Acc18797_Ach,CEY00_Acc20738_Ach,CEY00_Acc21342_Ach,CEY00_Acc22895_Ach,CEY00_Acc24301_Ach,CEY00_Acc26493_Ach,CEY00_Acc26521_Ach,CEY00_Acc33061_Ach,CHR00017980-RA_Cna,CHR00027672-RA_Cna,CHR00062345-RA_Cna,CHR00069754-RA_Cna,CHR00069755-RA_Cna,CHR00071603-RA_Cna,Cc00_g0771…
427	77	CA02g28020.1_Can,CA02g28030.1_Can,CA11g04130.1_Can,CEY00_Acc04078_Ach,CEY00_Acc06355_Ach,CEY00_Acc06356_Ach,CEY00_Acc14077_Ach,CEY00_Acc32953_Ach,CHR00000875-RA_Cna,CHR00037835-RA_Cna,CHR00053726-RA_Cna,CHR00075632-RA_Cna,Cc00_g16640_Cca,Cc07_g03610_Cca,DCAR_023814_Dca,DCAR_023825_Dca,DCAR_023848_Dca,DCAR_024196_Dca,DCAR_024197_Dca,DCAR_027434_Dca,DCAR_027435_Dca,DCAR_027436_Dca,DCAR_030998_Dca,D…
428	77	CA03g00540.1_Can,CA03g00550.1_Can,CA03g00570.1_Can,CA12g20550.1_Can,CEY00_Acc01677_Ach,CEY00_Acc01678_Ach,CEY00_Acc08785_Ach,CEY00_Acc08786_Ach,CEY00_Acc08787_Ach,CHR00045801-RA_Cna,CHR00055300-RA_Cna,Cc03_g09220_Cca,Cc03_g09230_Cca,Cc03_g09270_Cca,Cc03_g09300_Cca,Cc03_g09310_Cca,DCAR_005737_Dca,DCAR_027505_Dca,INIL11g26794_Ini,INIL12g07330_Ini,INIL12g07332_Ini,INIL12g07333_Ini,INIL12g07334_Ini,I…
429	77	CA03g32970.1_Can,CA05g03770.1_Can,CA07g00340.1_Can,CA07g00350.1_Can,CA07g00360.1_Can,CEY00_Acc00747_Ach,CEY00_Acc21826_Ach,CEY00_Acc29667_Ach,CEY00_Acc29668_Ach,CEY00_Acc29669_Ach,CEY00_Acc31349_Ach,CHR00009602-RA_Cna,CHR00016950-RA_Cna,CHR00031250-RA_Cna,CHR00061017-RA_Cna,CHR00087410-RA_Cna,Cc04_g06710_Cca,Cc06_g13530_Cca,Cc06_g13540_Cca,Cc06_g14650_Cca,Cc11_g09210_Cca,DCAR_011378_Dca,DCAR_0151…
430	77	CA05g00920.1_Can,CA10g20460.1_Can,CEY00_Acc00856_Ach,CEY00_Acc10211_Ach,CEY00_Acc10450_Ach,CEY00_Acc13177_Ach,CEY00_Acc22691_Ach,CEY00_Acc23160_Ach,CHR00007208-RA_Cna,CHR00013091-RA_Cna,CHR00031072-RA_Cna,CHR00034013-RA_Cna,CHR00070017-RA_Cna,CHR00079274-RA_Cna,CHR00086151-RA_Cna,Cc01_g14120_Cca,Cc06_g12820_Cca,Cc06_g17590_Cca,DCAR_009062_Dca,DCAR_009921_Dca,DCAR_014688_Dca,DCAR_017988_Dca,DCAR_0…
431	77	CHR00001642-RA_Cna,CHR00002637-RA_Cna,CHR00008369-RA_Cna,CHR00008905-RA_Cna,CHR00021508-RA_Cna,CHR00021940-RA_Cna,CHR00022527-RA_Cna,CHR00024045-RA_Cna,CHR00026728-RA_Cna,CHR00027782-RA_Cna,CHR00032925-RA_Cna,CHR00035601-RA_Cna,CHR00036662-RA_Cna,CHR00036663-RA_Cna,CHR00040466-RA_Cna,CHR00044124-RA_Cna,CHR00049345-RA_Cna,CHR00052648-RA_Cna,CHR00052649-RA_Cna,CHR00055023-RA_Cna,CHR00058382-RA_Cna,…
432	77	CHR00034421-RA_Cna,CHR00041711-RA_Cna,CHR00073300-RA_Cna,rna10590_Aan,rna10667_Aan,rna11377_Aan,rna11933_Aan,rna12119_Aan,rna12611_Aan,rna12714_Aan,rna15306_Aan,rna16875_Aan,rna18353_Aan,rna18650_Aan,rna19187_Aan,rna20501_Aan,rna22135_Aan,rna22903_Aan,rna23992_Aan,rna25760_Aan,rna26857_Aan,rna27026_Aan,rna27756_Aan,rna27799_Aan,rna2779_Aan,rna27950_Aan,rna30763_Aan,rna31442_Aan,rna31790_Aan,rna32…
433	77	CHR00087419-RA_Cna,evm.model.Contig242_pilon.18_Mmi,evm.model.Contig366_pilon.60_Mmi,evm.model.Contig372_pilon.129_Mmi,rna104900_Han,rna10594_Aan,rna1311_Aan,rna13900_Aan,rna14367_Aan,rna16556_Aan,rna1739_Aan,rna17464_Aan,rna1804_Aan,rna19442_Aan,rna19813_Aan,rna20483_Aan,rna20931_Aan,rna21205_Aan,rna21369_Aan,rna21896_Aan,rna22669_Aan,rna23180_Aan,rna23925_Aan,rna23988_Aan,rna25237_Aan,rna25992_…
434	77	PGSC0003DMG400023047.1_Stu,PGSC0003DMG400026773.1_Stu,PGSC0003DMG400034514.1_Stu,PGSC0003DMG400034683.1_Stu,PGSC0003DMG400034761.1_Stu,PGSC0003DMG400034785.1_Stu,PGSC0003DMG400034881.1_Stu,PGSC0003DMG400034976.1_Stu,PGSC0003DMG400035235.1_Stu,PGSC0003DMG400035348.1_Stu,PGSC0003DMG400035349.1_Stu,PGSC0003DMG400035384.1_Stu,PGSC0003DMG400035804.1_Stu,PGSC0003DMG400035904.1_Stu,PGSC0003DMG400035954.…
435	76	CA01g09970.1_Can,CA01g30420.1_Can,CA05g10850.1_Can,CA06g07050.1_Can,CA06g16010.1_Can,CA12g12520.1_Can,CA12g18600.1_Can,CEY00_Acc00869_Ach,CEY00_Acc12785_Ach,CEY00_Acc16032_Ach,CEY00_Acc16050_Ach,CEY00_Acc17562_Ach,CEY00_Acc22939_Ach,CEY00_Acc28193_Ach,CEY00_Acc33212_Ach,CHR00022376-RA_Cna,CHR00035357-RA_Cna,CHR00044611-RA_Cna,CHR00046823-RA_Cna,CHR00067731-RA_Cna,CHR00086200-RA_Cna,Cc00_g00130_Cc…
436	76	CA01g14080.1_Can,CA01g15610.1_Can,CA01g30440.1_Can,CA07g03080.1_Can,CA07g06330.1_Can,CA08g03760.1_Can,CA12g09970.1_Can,Cc11_g03290_Cca,INIL00g11328_Ini,INIL04g08656_Ini,INIL04g28899_Ini,INIL05g24021_Ini,INIL06g06394_Ini,INIL06g23641_Ini,INIL08g36363_Ini,INIL09g20846_Ini,INIL12g40076_Ini,INIL13g27004_Ini,INIL14g03588_Ini,PGSC0003DMG400030248.1_Stu,Solyc00g005150.1.1_Sly,Solyc00g006600.1.1_Sly,Soly…
437	76	CA02g03900.1_Can,CA07g13060.1_Can,CEY00_Acc13781_Ach,CEY00_Acc19028_Ach,CEY00_Acc19029_Ach,CEY00_Acc19030_Ach,CEY00_Acc19031_Ach,CHR00037963-RA_Cna,CHR00037964-RA_Cna,CHR00037970-RA_Cna,Cc05_g06120_Cca,Cc05_g06130_Cca,Cc05_g06140_Cca,Cc05_g06150_Cca,Cc05_g06160_Cca,DCAR_009715_Dca,DCAR_009717_Dca,DCAR_009718_Dca,DCAR_009720_Dca,DCAR_009721_Dca,DCAR_009722_Dca,INIL01g19963_Ini,INIL01g19964_Ini,INI…
438	76	CA02g27380.1_Can,CA07g01470.1_Can,CA07g01870.1_Can,CA09g01750.1_Can,CEY00_Acc00707_Ach,CEY00_Acc02306_Ach,CEY00_Acc03810_Ach,CEY00_Acc04057_Ach,CEY00_Acc18695_Ach,CEY00_Acc27624_Ach,CEY00_Acc27625_Ach,CHR00020655-RA_Cna,CHR00022567-RA_Cna,CHR00050206-RA_Cna,CHR00050207-RA_Cna,CHR00067231-RA_Cna,CHR00071886-RA_Cna,Cc02_g11470_Cca,Cc02_g11490_Cca,Cc06_g14520_Cca,Cc06_g14840_Cca,Cc07_g04220_Cca,Cc11…
439	76	CA07g02540.1_Can,CA10g05980.1_Can,CA10g05990.1_Can,CA11g15050.1_Can,CA12g04390.1_Can,CA12g04400.1_Can,CEY00_Acc06637_Ach,CEY00_Acc14535_Ach,CEY00_Acc15976_Ach,CEY00_Acc20822_Ach,CEY00_Acc20823_Ach,CHR00012086-RA_Cna,CHR00013843-RA_Cna,CHR00019352-RA_Cna,CHR00060081-RA_Cna,CHR00069006-RA_Cna,Cc02_g14900_Cca,Cc02_g14910_Cca,Cc02_g14920_Cca,Cc02_g14930_Cca,Cc06_g07320_Cca,Cc06_g19770_Cca,Cc06_g19980…
440	76	CHR00001292-RA_Cna,CHR00002962-RA_Cna,CHR00005182-RA_Cna,CHR00005860-RA_Cna,CHR00007222-RA_Cna,CHR00007843-RA_Cna,CHR00008604-RA_Cna,CHR00009231-RA_Cna,CHR00010177-RA_Cna,CHR00012576-RA_Cna,CHR00012955-RA_Cna,CHR00012957-RA_Cna,CHR00014610-RA_Cna,CHR00014751-RA_Cna,CHR00019376-RA_Cna,CHR00019513-RA_Cna,CHR00020157-RA_Cna,CHR00021557-RA_Cna,CHR00022283-RA_Cna,CHR00022665-RA_Cna,CHR00023363-RA_Cna,…
441	75	CA01g03290.1_Can,CA01g03310.1_Can,CA01g03320.1_Can,CA03g16170.1_Can,CA03g16180.1_Can,CHR00009839-RA_Cna,CHR00018482-RA_Cna,CHR00024790-RA_Cna,CHR00038253-RA_Cna,CHR00049990-RA_Cna,Cc00_g35960_Cca,Cc02_g36040_Cca,Cc02_g36090_Cca,Cc08_g07430_Cca,PGSC0003DMG400003032.1_Stu,PGSC0003DMG400014270.1_Stu,PGSC0003DMG400014272.1_Stu,PGSC0003DMG400014274.2_Stu,PGSC0003DMG400022743.2_Stu,PGSC0003DMG400022744…
442	75	CA01g03370.1_Can,CA01g33520.1_Can,CA02g25500.1_Can,CA03g16470.1_Can,CA04g17260.1_Can,CEY00_Acc01434_Ach,CEY00_Acc03499_Ach,CEY00_Acc04828_Ach,CEY00_Acc13055_Ach,CEY00_Acc15716_Ach,CEY00_Acc19974_Ach,CEY00_Acc23284_Ach,CEY00_Acc23861_Ach,CEY00_Acc28018_Ach,CEY00_Acc31014_Ach,CHR00007369-RA_Cna,CHR00007639-RA_Cna,CHR00025554-RA_Cna,Cc00_g30030_Cca,Cc02_g03390_Cca,Cc06_g10550_Cca,Cc07_g05950_Cca,Cc0…
443	75	CA01g16280.1_Can,CA02g18640.1_Can,CA02g20160.1_Can,CA03g02060.1_Can,CA03g19870.1_Can,CA05g07870.1_Can,CEY00_Acc02158_Ach,CEY00_Acc02612_Ach,CEY00_Acc02628_Ach,CEY00_Acc07569_Ach,CEY00_Acc07997_Ach,CEY00_Acc09503_Ach,CEY00_Acc09727_Ach,CEY00_Acc16057_Ach,CHR00019215-RA_Cna,CHR00019219-RA_Cna,CHR00024779-RA_Cna,CHR00026789-RA_Cna,CHR00040371-RA_Cna,CHR00044359-RA_Cna,CHR00064051-RA_Cna,CHR00078443-…
444	75	CA02g05800.1_Can,CA04g04480.1_Can,CA04g23430.1_Can,CEY00_Acc01123_Ach,CEY00_Acc04449_Ach,CEY00_Acc05319_Ach,CEY00_Acc10882_Ach,CEY00_Acc23455_Ach,CHR00001089-RA_Cna,CHR00014497-RA_Cna,CHR00014502-RA_Cna,CHR00019386-RA_Cna,CHR00026807-RA_Cna,CHR00056695-RA_Cna,CHR00068971-RA_Cna,CHR00073607-RA_Cna,CHR00074526-RA_Cna,CHR00088415-RA_Cna,Cc07_g12220_Cca,Cc10_g00230_Cca,DCAR_009859_Dca,DCAR_016801_Dca…
445	75	CA02g18060.1_Can,CA04g03580.1_Can,CA07g17980.1_Can,CA07g18000.1_Can,CEY00_Acc19477_Ach,CEY00_Acc19478_Ach,CEY00_Acc25036_Ach,CHR00000896-RA_Cna,CHR00000901-RA_Cna,CHR00000903-RA_Cna,CHR00027519-RA_Cna,CHR00068691-RA_Cna,CHR00076391-RA_Cna,Cc02_g11520_Cca,Cc05_g12440_Cca,Cc05_g12450_Cca,Cc11_g06330_Cca,Cc11_g06340_Cca,Cc11_g06350_Cca,Cc11_g06370_Cca,DCAR_017159_Dca,INIL04g39539_Ini,INIL11g09884_In…
446	75	CA03g19190.1_Can,CA05g03030.1_Can,CA05g03050.1_Can,CA05g03060.1_Can,CA05g03070.1_Can,CA05g06020.1_Can,CA09g03940.1_Can,CA09g03960.1_Can,CA12g02930.1_Can,CA12g09610.1_Can,CA12g09620.1_Can,CA12g12410.1_Can,CEY00_Acc18744_Ach,CEY00_Acc18745_Ach,CEY00_Acc21852_Ach,CEY00_Acc28333_Ach,Cc02_g33940_Cca,Cc07_g15870_Cca,Cc07_g15900_Cca,Cc07_g15910_Cca,Cc07_g15920_Cca,Cc07_g15940_Cca,Cc07_g16720_Cca,DCAR_00…
447	75	CA05g09520.1_Can,CA07g14650.1_Can,CA07g17160.1_Can,CA09g12650.1_Can,CA10g01650.1_Can,CEY00_Acc13491_Ach,CEY00_Acc19136_Ach,CEY00_Acc26452_Ach,CEY00_Acc26501_Ach,CEY00_Acc28561_Ach,CHR00003192-RA_Cna,CHR00014247-RA_Cna,CHR00023403-RA_Cna,CHR00035766-RA_Cna,CHR00048537-RA_Cna,CHR00049626-RA_Cna,CHR00056148-RA_Cna,CHR00056149-RA_Cna,CHR00068446-RA_Cna,CHR00087797-RA_Cna,Cc05_g08360_Cca,Cc05_g11180_C…
448	75	CHR00038667-RA_Cna,CHR00041531-RA_Cna,CHR00062908-RA_Cna,rna100015_Han,rna101540_Han,rna104673_Han,rna107556_Han,rna1109_Han,rna11273_Aan,rna115587_Han,rna117385_Han,rna12448_Aan,rna12449_Aan,rna13672_Aan,rna14302_Han,rna15666_Aan,rna16551_Aan,rna17997_Aan,rna19129_Aan,rna19680_Aan,rna19681_Aan,rna20239_Aan,rna20793_Aan,rna22476_Aan,rna25797_Han,rna27158_Han,rna28610_Aan,rna28871_Han,rna29178_Aan…
449	75	DCAR_000787_Dca,DCAR_001049_Dca,DCAR_001067_Dca,DCAR_001300_Dca,DCAR_001577_Dca,DCAR_003082_Dca,DCAR_004928_Dca,DCAR_005140_Dca,DCAR_005159_Dca,DCAR_005584_Dca,DCAR_007164_Dca,DCAR_007609_Dca,DCAR_009908_Dca,DCAR_009959_Dca,DCAR_010039_Dca,DCAR_010327_Dca,DCAR_010419_Dca,DCAR_010427_Dca,DCAR_010768_Dca,DCAR_011616_Dca,DCAR_011639_Dca,DCAR_011736_Dca,DCAR_015095_Dca,DCAR_015287_Dca,DCAR_015488_Dca…
450	75	rna10185_Aan,rna11444_Aan,rna11696_Aan,rna12038_Aan,rna13626_Aan,rna14332_Aan,rna15849_Aan,rna18239_Aan,rna19480_Aan,rna19999_Aan,rna204_Aan,rna20643_Aan,rna20996_Aan,rna22951_Aan,rna23185_Aan,rna23289_Aan,rna23630_Aan,rna24076_Aan,rna24207_Aan,rna25257_Aan,rna26098_Aan,rna26565_Aan,rna2661_Aan,rna28459_Aan,rna28976_Aan,rna29349_Aan,rna30011_Aan,rna30650_Aan,rna30745_Aan,rna33138_Aan,rna33758_Aan…
451	74	CA01g01400.1_Can,CA03g13500.1_Can,CA07g17680.1_Can,CA09g11590.1_Can,CEY00_Acc13675_Ach,CEY00_Acc15611_Ach,CEY00_Acc18861_Ach,CEY00_Acc20078_Ach,CHR00011894-RA_Cna,CHR00017645-RA_Cna,CHR00021393-RA_Cna,CHR00021394-RA_Cna,CHR00034786-RA_Cna,CHR00069104-RA_Cna,CHR00069468-RA_Cna,CHR00074670-RA_Cna,CHR00075440-RA_Cna,CHR00092787-RA_Cna,Cc02_g04780_Cca,Cc02_g39010_Cca,Cc05_g12010_Cca,Cc08_g15740_Cca,D…
452	74	CA01g05120.1_Can,CA01g24580.1_Can,CA07g05920.1_Can,CA07g15620.1_Can,CA09g08040.1_Can,CEY00_Acc03134_Ach,CEY00_Acc04618_Ach,CEY00_Acc11162_Ach,CEY00_Acc13557_Ach,CEY00_Acc19186_Ach,CEY00_Acc23630_Ach,CEY00_Acc33369_Ach,CHR00005114-RA_Cna,CHR00030376-RA_Cna,CHR00047906-RA_Cna,CHR00053992-RA_Cna,CHR00055217-RA_Cna,CHR00065365-RA_Cna,CHR00082808-RA_Cna,Cc02_g17340_Cca,Cc03_g03330_Cca,Cc05_g09820_Cca,…
453	74	CA01g08380.1_Can,CA02g16070.1_Can,CA03g24180.1_Can,CA09g07830.1_Can,CA10g21210.1_Can,CA10g21390.1_Can,CA10g21400.1_Can,CEY00_Acc09558_Ach,CEY00_Acc13832_Ach,CEY00_Acc17330_Ach,CEY00_Acc21284_Ach,CEY00_Acc22434_Ach,CHR00010127-RA_Cna,CHR00034165-RA_Cna,CHR00034716-RA_Cna,CHR00046651-RA_Cna,CHR00051202-RA_Cna,CHR00055950-RA_Cna,CHR00085831-RA_Cna,Cc01_g06880_Cca,Cc02_g13320_Cca,Cc04_g08890_Cca,Cc04…
454	74	CA03g22480.1_Can,CA07g12990.1_Can,CA07g13000.1_Can,CEY00_Acc19037_Ach,CEY00_Acc19038_Ach,CEY00_Acc19039_Ach,CEY00_Acc25651_Ach,CHR00019392-RA_Cna,CHR00056342-RA_Cna,CHR00064118-RA_Cna,CHR00064119-RA_Cna,CHR00080323-RA_Cna,CHR00084602-RA_Cna,Cc00_g21470_Cca,Cc01_g17720_Cca,Cc05_g04740_Cca,Cc05_g04750_Cca,Cc09_g08440_Cca,Cc09_g08450_Cca,Cc11_g06290_Cca,DCAR_000572_Dca,DCAR_003323_Dca,DCAR_004124_Dc…
455	74	CA05g01810.1_Can,CA06g22940.1_Can,CA08g01120.1_Can,CA12g01300.1_Can,CEY00_Acc01147_Ach,CEY00_Acc01148_Ach,CEY00_Acc05345_Ach,CEY00_Acc24247_Ach,CEY00_Acc30056_Ach,CEY00_Acc32111_Ach,CHR00025128-RA_Cna,CHR00076421-RA_Cna,CHR00077690-RA_Cna,CHR00083239-RA_Cna,CHR00091938-RA_Cna,Cc01_g09280_Cca,Cc07_g12930_Cca,Cc07_g12940_Cca,Cc11_g05410_Cca,Cc11_g05440_Cca,Cc11_g05510_Cca,Cc11_g05550_Cca,DCAR_00341…
456	74	CHR00000480-RA_Cna,CHR00000596-RA_Cna,CHR00001656-RA_Cna,CHR00004760-RA_Cna,CHR00006553-RA_Cna,CHR00006659-RA_Cna,CHR00008360-RA_Cna,CHR00008495-RA_Cna,CHR00008648-RA_Cna,CHR00009449-RA_Cna,CHR00009875-RA_Cna,CHR00010711-RA_Cna,CHR00013660-RA_Cna,CHR00013722-RA_Cna,CHR00014347-RA_Cna,CHR00016992-RA_Cna,CHR00020555-RA_Cna,CHR00020673-RA_Cna,CHR00020989-RA_Cna,CHR00021351-RA_Cna,CHR00021792-RA_Cna,…
457	74	CHR00034913-RA_Cna,CHR00034915-RA_Cna,CHR00087691-RA_Cna,CHR00088661-RA_Cna,evm.model.Contig251_pilon.49_Mmi,evm.model.Contig79_pilon.143_Mmi,rna10723_Aan,rna13989_Aan,rna18764_Aan,rna19931_Han,rna20722_Aan,rna21734_Aan,rna22726_Han,rna22728_Han,rna22729_Han,rna22731_Han,rna2297_Ccar,rna23507_Ccar,rna23508_Ccar,rna24997_Aan,rna26428_Aan,rna28336_Aan,rna28337_Aan,rna32370_Aan,rna32391_Aan,rna35230…
458	74	evm.model.Contig0_pilon.490_Mmi,evm.model.Contig0_pilon.732_Mmi,evm.model.Contig1033_pilon.2_Mmi,evm.model.Contig10_pilon.119_Mmi,evm.model.Contig10_pilon.46_Mmi,evm.model.Contig1111_pilon.46_Mmi,evm.model.Contig111_pilon.141_Mmi,evm.model.Contig111_pilon.142_Mmi,evm.model.Contig124_pilon.139_Mmi,evm.model.Contig126_pilon.148_Mmi,evm.model.Contig128_pilon.136_Mmi,evm.model.Contig128_pilon.38_Mmi,…
459	73	CA01g01120.1_Can,CA01g22440.1_Can,CA01g34500.1_Can,CA08g08360.1_Can,CA08g18140.1_Can,CEY00_Acc07003_Ach,CEY00_Acc15588_Ach,CEY00_Acc19701_Ach,CEY00_Acc19781_Ach,CEY00_Acc28781_Ach,CEY00_Acc28782_Ach,CEY00_Acc31529_Ach,CEY00_Acc31530_Ach,CHR00004251-RA_Cna,CHR00023806-RA_Cna,CHR00035274-RA_Cna,CHR00073697-RA_Cna,CHR00075383-RA_Cna,CHR00077004-RA_Cna,CHR00087215-RA_Cna,CHR00089300-RA_Cna,Cc01_g2162…
460	73	CA01g12830.1_Can,CA02g04110.1_Can,CA09g17790.1_Can,CA11g10690.1_Can,CEY00_Acc06535_Ach,CEY00_Acc07544_Ach,CEY00_Acc11713_Ach,CEY00_Acc12116_Ach,CEY00_Acc14471_Ach,CEY00_Acc16059_Ach,CEY00_Acc30300_Ach,CEY00_Acc32364_Ach,CEY00_Acc32599_Ach,CHR00016883-RA_Cna,CHR00017918-RA_Cna,CHR00046549-RA_Cna,CHR00077500-RA_Cna,CHR00085898-RA_Cna,Cc00_g01990_Cca,Cc01_g06690_Cca,Cc02_g39880_Cca,Cc10_g08230_Cca,D…
461	73	CA01g13250.1_Can,CA03g25390.1_Can,CA06g22100.1_Can,CA07g11320.1_Can,CA08g09750.1_Can,CEY00_Acc10653_Ach,CEY00_Acc16288_Ach,CEY00_Acc26183_Ach,CEY00_Acc30287_Ach,CEY00_Acc32352_Ach,CHR00000082-RA_Cna,CHR00002909-RA_Cna,CHR00020759-RA_Cna,CHR00020760-RA_Cna,CHR00034551-RA_Cna,CHR00034556-RA_Cna,CHR00057986-RA_Cna,CHR00076663-RA_Cna,Cc00_g14230_Cca,Cc01_g06780_Cca,Cc04_g10830_Cca,Cc05_g02730_Cca,DCA…
462	73	CA02g08210.1_Can,CA02g27080.1_Can,CA03g24000.1_Can,CA11g03330.1_Can,CEY00_Acc05820_Ach,CEY00_Acc18366_Ach,CEY00_Acc21887_Ach,CEY00_Acc26644_Ach,CEY00_Acc29302_Ach,CEY00_Acc30791_Ach,CHR00007526-RA_Cna,CHR00020780-RA_Cna,CHR00053070-RA_Cna,CHR00059457-RA_Cna,CHR00059959-RA_Cna,CHR00070202-RA_Cna,CHR00073192-RA_Cna,CHR00077266-RA_Cna,Cc00_g14190_Cca,Cc00_g16070_Cca,Cc04_g09890_Cca,Cc11_g11770_Cca,D…
463	73	CA02g28910.1_Can,CA05g10050.1_Can,CA06g08180.1_Can,CA06g08260.1_Can,CA08g07300.1_Can,CA09g08990.1_Can,CA10g14390.1_Can,CEY00_Acc01744_Ach,CEY00_Acc01747_Ach,CEY00_Acc06290_Ach,CEY00_Acc09140_Ach,CEY00_Acc15984_Ach,CEY00_Acc30668_Ach,CEY00_Acc30674_Ach,CHR00010808-RA_Cna,CHR00054059-RA_Cna,CHR00082438-RA_Cna,CHR00091404-RA_Cna,Cc00_g19870_Cca,Cc02_g38130_Cca,Cc06_g01530_Cca,Cc11_g13770_Cca,DCAR_00…
464	73	CA03g17820.1_Can,CA03g18190.1_Can,CA08g06920.1_Can,CA08g06930.1_Can,CEY00_Acc03462_Ach,CEY00_Acc07631_Ach,CEY00_Acc20002_Ach,CEY00_Acc28058_Ach,CHR00026565-RA_Cna,CHR00026567-RA_Cna,CHR00062975-RA_Cna,CHR00075888-RA_Cna,Cc02_g02900_Cca,Cc02_g02910_Cca,Cc02_g02920_Cca,Cc02_g02930_Cca,Cc02_g02940_Cca,Cc02_g02950_Cca,Cc02_g37780_Cca,Cc08_g05850_Cca,Cc08_g14470_Cca,DCAR_002793_Dca,DCAR_004292_Dca,DCA…
465	73	CA03g26330.1_Can,CA11g08750.1_Can,CEY00_Acc03366_Ach,CEY00_Acc05623_Ach,CEY00_Acc05624_Ach,CEY00_Acc06419_Ach,CEY00_Acc08213_Ach,CEY00_Acc29684_Ach,CEY00_Acc30585_Ach,CEY00_Acc33606_Ach,CHR00018932-RA_Cna,CHR00025300-RA_Cna,CHR00025301-RA_Cna,CHR00058286-RA_Cna,CHR00065971-RA_Cna,CHR00065972-RA_Cna,CHR00075023-RA_Cna,CHR00075024-RA_Cna,CHR00075534-RA_Cna,CHR00092317-RA_Cna,Cc04_g10900_Cca,Cc11_g0…
466	73	CA03g35810.1_Can,CA08g05200.1_Can,CA09g07520.1_Can,CA12g13170.1_Can,CEY00_Acc09885_Ach,CEY00_Acc12516_Ach,CEY00_Acc12651_Ach,CEY00_Acc17745_Ach,CEY00_Acc22277_Ach,CEY00_Acc26938_Ach,CEY00_Acc28624_Ach,CEY00_Acc29120_Ach,CHR00056095-RA_Cna,CHR00063024-RA_Cna,CHR00077459-RA_Cna,CHR00083106-RA_Cna,CHR00083108-RA_Cna,CHR00084988-RA_Cna,Cc04_g02590_Cca,Cc06_g10370_Cca,Cc08_g09860_Cca,DCAR_000763_Dca,D…
467	73	CA05g03260.1_Can,CA06g04560.1_Can,CEY00_Acc08586_Ach,CEY00_Acc16849_Ach,CEY00_Acc25862_Ach,CEY00_Acc27717_Ach,CEY00_Acc30270_Ach,CEY00_Acc32336_Ach,CEY00_Acc33550_Ach,CHR00006204-RA_Cna,CHR00006846-RA_Cna,CHR00017881-RA_Cna,CHR00072088-RA_Cna,CHR00084463-RA_Cna,CHR00085239-RA_Cna,CHR00087111-RA_Cna,Cc01_g12920_Cca,Cc02_g07800_Cca,Cc06_g02590_Cca,DCAR_005050_Dca,DCAR_005345_Dca,DCAR_010403_Dca,INI…
468	73	CA06g24940.1_Can,CA08g17040.1_Can,CA08g17050.1_Can,CA08g17060.1_Can,CA08g17070.1_Can,CEY00_Acc21439_Ach,CEY00_Acc25834_Ach,CEY00_Acc25875_Ach,CEY00_Acc27771_Ach,CEY00_Acc31620_Ach,CEY00_Acc31775_Ach,CHR00031828-RA_Cna,CHR00031831-RA_Cna,CHR00061860-RA_Cna,CHR00062442-RA_Cna,CHR00077069-RA_Cna,Cc01_g13580_Cca,Cc02_g07140_Cca,Cc02_g07150_Cca,DCAR_011760_Dca,DCAR_011761_Dca,DCAR_021992_Dca,DCAR_0248…
469	73	CA12g19770.1_Can,CEY00_Acc24916_Ach,Cc00_g29470_Cca,Cc03_g04520_Cca,Cc03_g04680_Cca,Cc03_g04710_Cca,Cc03_g04730_Cca,Cc03_g05850_Cca,Cc03_g06090_Cca,Cc03_g06190_Cca,Cc03_g06200_Cca,Cc03_g06210_Cca,Cc03_g06330_Cca,Cc03_g07200_Cca,Cc06_g16160_Cca,Cc06_g16170_Cca,Cc06_g16180_Cca,Cc06_g16200_Cca,Cc06_g23160_Cca,Cc11_g01950_Cca,Cc11_g01970_Cca,Cc11_g02000_Cca,Cc11_g02020_Cca,Cc11_g02040_Cca,Cc11_g02050…
470	73	CEY00_Acc03409_Ach,CEY00_Acc03410_Ach,CEY00_Acc20256_Ach,CEY00_Acc20257_Ach,CHR00010478-RA_Cna,CHR00010480-RA_Cna,CHR00031586-RA_Cna,CHR00031587-RA_Cna,CHR00040356-RA_Cna,CHR00077420-RA_Cna,Cc10_g10030_Cca,DCAR_020277_Dca,DCAR_020278_Dca,DCAR_020282_Dca,DCAR_020283_Dca,INIL05g22870_Ini,VIT_16s0050g00240.1_Vvi,VIT_16s0050g01580.1_Vvi,VIT_16s0050g01590.1_Vvi,VIT_16s0050g01600.1_Vvi,VIT_16s0050g0161…
471	73	CHR00000561-RA_Cna,CHR00001553-RA_Cna,CHR00001947-RA_Cna,CHR00002647-RA_Cna,CHR00003056-RA_Cna,CHR00003189-RA_Cna,CHR00003952-RA_Cna,CHR00006881-RA_Cna,CHR00006967-RA_Cna,CHR00007562-RA_Cna,CHR00008256-RA_Cna,CHR00008637-RA_Cna,CHR00009057-RA_Cna,CHR00009224-RA_Cna,CHR00013183-RA_Cna,CHR00013458-RA_Cna,CHR00014064-RA_Cna,CHR00015891-RA_Cna,CHR00020218-RA_Cna,CHR00021231-RA_Cna,CHR00022957-RA_Cna,…
472	73	CHR00085891-RA_Cna,evm.model.Contig1471_pilon.18_Mmi,evm.model.Contig162_pilon.192_Mmi,evm.model.Contig223_pilon.52_Mmi,evm.model.Contig243_pilon.81_Mmi,evm.model.Contig44_pilon.27_Mmi,rna10496_Han,rna109460_Han,rna110408_Han,rna11226_Ccar,rna113674_Han,rna116142_Han,rna120513_Han,rna120694_Han,rna13843_Aan,rna14102_Ccar,rna14366_Han,rna15497_Ccar,rna15763_Han,rna18595_Ccar,rna22843_Han,rna25888_…
473	73	INIL00g14654_Ini,INIL00g23615_Ini,INIL00g25973_Ini,INIL00g27499_Ini,INIL01g01627_Ini,INIL01g25776_Ini,INIL01g42423_Ini,INIL02g26866_Ini,INIL02g34131_Ini,INIL02g40614_Ini,INIL03g08967_Ini,INIL03g37254_Ini,INIL04g12069_Ini,INIL04g20381_Ini,INIL04g24975_Ini,INIL04g28587_Ini,INIL05g02128_Ini,INIL05g02774_Ini,INIL05g02805_Ini,INIL05g10081_Ini,INIL05g10082_Ini,INIL05g10083_Ini,INIL05g22710_Ini,INIL05g2…
474	72	CA01g04140.1_Can,CA01g13830.1_Can,CA01g15740.1_Can,CA02g27590.1_Can,CA03g14300.1_Can,CA03g28430.1_Can,CA06g17170.1_Can,CA07g15980.1_Can,CA08g02940.1_Can,CA09g06690.1_Can,CA11g04050.1_Can,CEY00_Acc18698_Ach,Cc06_g05280_Cca,Solyc04g025890.1.1_Sly,rna105106_Han,rna111945_Han,rna11578_Aan,rna117973_Han,rna15035_Han,rna15212_Ccar,rna18023_Han,rna18750_Aan,rna19864_Aan,rna2011_Aan,rna21242_Aan,rna22674…
475	72	CA02g09120.1_Can,CA02g30660.1_Can,CA05g11040.1_Can,CA08g09950.1_Can,CA10g18330.1_Can,CEY00_Acc00400_Ach,CEY00_Acc05585_Ach,CEY00_Acc13300_Ach,CEY00_Acc18038_Ach,CEY00_Acc23035_Ach,CEY00_Acc29745_Ach,CEY00_Acc30545_Ach,CHR00006768-RA_Cna,CHR00015348-RA_Cna,CHR00042550-RA_Cna,CHR00058542-RA_Cna,CHR00090627-RA_Cna,CHR00092822-RA_Cna,Cc02_g32130_Cca,Cc06_g17380_Cca,Cc07_g00630_Cca,DCAR_009085_Dca,DCA…
476	72	CA02g26050.1_Can,CA04g09710.1_Can,CA04g19730.1_Can,CA07g07710.1_Can,CA08g18060.1_Can,CA12g17290.1_Can,CEY00_Acc00950_Ach,CEY00_Acc04673_Ach,CEY00_Acc07002_Ach,CEY00_Acc23695_Ach,Cc02_g18150_Cca,Cc07_g05440_Cca,Cc10_g03610_Cca,DCAR_020945_Dca,DCAR_021430_Dca,DCAR_022081_Dca,INIL04g34837_Ini,INIL05g04512_Ini,INIL06g38359_Ini,INIL14g35114_Ini,INIL14g41413_Ini,INIL15g27943_Ini,PGSC0003DMG400003339.1_…
477	72	CA03g03170.1_Can,CA03g13340.1_Can,CA04g14930.1_Can,CA07g20930.1_Can,CA10g00990.1_Can,CEY00_Acc00228_Ach,CEY00_Acc04927_Ach,CEY00_Acc08883_Ach,CEY00_Acc12193_Ach,CEY00_Acc19296_Ach,CEY00_Acc23960_Ach,CEY00_Acc25996_Ach,CEY00_Acc33432_Ach,CEY00_Acc33521_Ach,CHR00021033-RA_Cna,CHR00025783-RA_Cna,CHR00027734-RA_Cna,CHR00029585-RA_Cna,CHR00062653-RA_Cna,Cc03_g10710_Cca,Cc05_g15680_Cca,Cc10_g07470_Cca,…
478	72	CA03g28180.1_Can,CA05g01690.1_Can,CA11g04880.1_Can,CEY00_Acc15301_Ach,CEY00_Acc15302_Ach,CEY00_Acc15429_Ach,CEY00_Acc28372_Ach,CEY00_Acc29803_Ach,CEY00_Acc31139_Ach,CEY00_Acc31140_Ach,CHR00004364-RA_Cna,CHR00048991-RA_Cna,CHR00055656-RA_Cna,CHR00075096-RA_Cna,CHR00075434-RA_Cna,Cc00_g08850_Cca,Cc08_g00760_Cca,Cc11_g06940_Cca,Cc11_g06950_Cca,Cc11_g06960_Cca,Cc11_g06970_Cca,DCAR_003090_Dca,DCAR_023…
479	72	CA04g20500.1_Can,CA04g20510.1_Can,CA04g20520.1_Can,CA04g20530.1_Can,CA05g00750.1_Can,CA05g00940.1_Can,CA05g00970.1_Can,CA05g01480.1_Can,CA05g01930.1_Can,CA05g01950.1_Can,CA05g01960.1_Can,CA05g01970.1_Can,CA05g03740.1_Can,CA05g03750.1_Can,CA05g03760.1_Can,CA06g22240.1_Can,CA12g07740.1_Can,CEY00_Acc08379_Ach,CEY00_Acc16965_Ach,CEY00_Acc20860_Ach,CEY00_Acc22988_Ach,CHR00006899-RA_Cna,CHR00006901-RA_…
480	72	CHR00012324-RA_Cna,CHR00032181-RA_Cna,rna100160_Han,rna101235_Han,rna102343_Han,rna103476_Han,rna104301_Han,rna10545_Han,rna10546_Han,rna105610_Han,rna107087_Han,rna107688_Han,rna109546_Han,rna11485_Han,rna116670_Han,rna116925_Han,rna117120_Han,rna117144_Han,rna118141_Han,rna118270_Han,rna120018_Han,rna120442_Han,rna12371_Han,rna13696_Han,rna13959_Han,rna17196_Han,rna19809_Han,rna20547_Han,rna229…
481	72	INIL00g39271_Ini,INIL00g41077_Ini,INIL01g04960_Ini,INIL01g04993_Ini,INIL01g05040_Ini,INIL01g19961_Ini,INIL01g21732_Ini,INIL01g25737_Ini,INIL01g36642_Ini,INIL01g36732_Ini,INIL02g10463_Ini,INIL03g14918_Ini,INIL03g30783_Ini,INIL04g19300_Ini,INIL05g10501_Ini,INIL06g37025_Ini,INIL06g37026_Ini,INIL06g37070_Ini,INIL06g37877_Ini,INIL07g33439_Ini,INIL07g33844_Ini,INIL07g34215_Ini,INIL08g00161_Ini,INIL08g2…
482	71	CA01g14500.1_Can,CA01g14530.1_Can,CA01g15060.1_Can,CA01g15070.1_Can,CA01g15090.1_Can,CA01g15100.1_Can,CA01g15390.1_Can,CA01g16160.1_Can,CA01g16180.1_Can,CA01g16190.1_Can,CA01g16210.1_Can,CA01g20480.1_Can,CA01g20490.1_Can,CA01g23030.1_Can,CA03g12860.1_Can,CA03g12870.1_Can,CA09g09960.1_Can,CA10g08960.1_Can,CA11g08930.1_Can,CA11g11360.1_Can,CA11g14320.1_Can,CHR00020319-RA_Cna,CHR00020372-RA_Cna,CHR0…
483	71	CA01g17930.1_Can,CA02g31010.1_Can,CA11g02980.1_Can,CEY00_Acc05558_Ach,CEY00_Acc06146_Ach,CEY00_Acc06422_Ach,CEY00_Acc08281_Ach,CEY00_Acc30509_Ach,CEY00_Acc31222_Ach,CHR00006423-RA_Cna,CHR00026066-RA_Cna,CHR00027181-RA_Cna,CHR00049284-RA_Cna,CHR00069369-RA_Cna,CHR00072290-RA_Cna,CHR00079459-RA_Cna,CHR00083330-RA_Cna,Cc00_g20260_Cca,Cc11_g11600_Cca,Cc11_g17280_Cca,DCAR_007206_Dca,DCAR_014494_Dca,DC…
484	71	CA01g26810.1_Can,CA03g28040.1_Can,CA04g00360.1_Can,CEY00_Acc00129_Ach,CEY00_Acc01679_Ach,CEY00_Acc01680_Ach,CEY00_Acc02922_Ach,CEY00_Acc04211_Ach,CEY00_Acc08770_Ach,CEY00_Acc08781_Ach,CEY00_Acc09378_Ach,CEY00_Acc17157_Ach,CEY00_Acc27383_Ach,CHR00006234-RA_Cna,CHR00008722-RA_Cna,CHR00008724-RA_Cna,CHR00015285-RA_Cna,CHR00015289-RA_Cna,CHR00027602-RA_Cna,CHR00041188-RA_Cna,CHR00057718-RA_Cna,CHR000…
485	71	CA08g17590.1_Can,CEY00_Acc13459_Ach,CEY00_Acc13460_Ach,CEY00_Acc22754_Ach,CHR00063975-RA_Cna,CHR00063976-RA_Cna,Cc03_g04970_Cca,DCAR_011990_Dca,DCAR_011991_Dca,DCAR_011992_Dca,DCAR_011993_Dca,DCAR_011994_Dca,DCAR_024231_Dca,INIL12g15695_Ini,INIL12g15696_Ini,INIL12g15697_Ini,INIL12g15698_Ini,INIL12g15699_Ini,INIL12g15700_Ini,INIL12g15701_Ini,INIL12g15703_Ini,INIL12g15704_Ini,PGSC0003DMG400012089.1…
486	71	CHR00000592-RA_Cna,CHR00000921-RA_Cna,CHR00001212-RA_Cna,CHR00008415-RA_Cna,CHR00008480-RA_Cna,CHR00008481-RA_Cna,CHR00010788-RA_Cna,CHR00015655-RA_Cna,CHR00015656-RA_Cna,CHR00016198-RA_Cna,CHR00017040-RA_Cna,CHR00028211-RA_Cna,CHR00029603-RA_Cna,CHR00029636-RA_Cna,CHR00030595-RA_Cna,CHR00032447-RA_Cna,CHR00032781-RA_Cna,CHR00034490-RA_Cna,CHR00034881-RA_Cna,CHR00036363-RA_Cna,CHR00036364-RA_Cna,…
487	70	CA01g10040.1_Can,CA02g23170.1_Can,CA02g23260.1_Can,CA04g22080.1_Can,CA12g06250.1_Can,CA12g06260.1_Can,CA12g06270.1_Can,CA12g06280.1_Can,CEY00_Acc01281_Ach,CEY00_Acc01283_Ach,CEY00_Acc01286_Ach,CEY00_Acc01290_Ach,CEY00_Acc01293_Ach,CEY00_Acc01845_Ach,CEY00_Acc03893_Ach,CEY00_Acc24634_Ach,CEY00_Acc24798_Ach,CEY00_Acc25297_Ach,CEY00_Acc25298_Ach,CEY00_Acc27565_Ach,CHR00021127-RA_Cna,CHR00023286-RA_C…
488	70	CA02g20890.1_Can,CA02g20920.1_Can,CA02g20950.1_Can,CA02g20960.1_Can,CA02g20970.1_Can,CEY00_Acc05257_Ach,CEY00_Acc05258_Ach,CEY00_Acc24401_Ach,CHR00003469-RA_Cna,CHR00059004-RA_Cna,Cc07_g11530_Cca,DCAR_027626_Dca,DCAR_027627_Dca,INIL02g39855_Ini,INIL02g39856_Ini,INIL02g39857_Ini,INIL02g39858_Ini,INIL02g39859_Ini,INIL02g39861_Ini,INIL02g39863_Ini,INIL02g39864_Ini,INIL02g39865_Ini,INIL02g39866_Ini,I…
489	70	CA03g15950.1_Can,CA03g18140.1_Can,CA03g31060.1_Can,CA04g20340.1_Can,CA06g17630.1_Can,CA06g17640.1_Can,CEY00_Acc03554_Ach,CEY00_Acc18450_Ach,CEY00_Acc23669_Ach,CEY00_Acc27965_Ach,CEY00_Acc27966_Ach,CHR00015321-RA_Cna,CHR00027304-RA_Cna,CHR00035463-RA_Cna,CHR00038968-RA_Cna,CHR00048031-RA_Cna,CHR00069495-RA_Cna,CHR00079048-RA_Cna,Cc02_g04070_Cca,Cc02_g04090_Cca,Cc04_g06050_Cca,Cc10_g03070_Cca,DCAR_…
490	70	CA05g19150.1_Can,CA06g10800.1_Can,CA06g22480.1_Can,CA10g15830.1_Can,CA10g18150.1_Can,CA11g15560.1_Can,CA12g17200.1_Can,CEY00_Acc08372_Ach,CEY00_Acc13322_Ach,CEY00_Acc15118_Ach,CEY00_Acc20862_Ach,CEY00_Acc23011_Ach,CEY00_Acc25326_Ach,CEY00_Acc27549_Ach,CHR00003367-RA_Cna,CHR00006912-RA_Cna,CHR00014199-RA_Cna,CHR00020638-RA_Cna,CHR00039822-RA_Cna,CHR00073820-RA_Cna,Cc02_g09210_Cca,Cc06_g07080_Cca,D…
491	70	CA06g07620.1_Can,CA06g09790.1_Can,CA11g17910.1_Can,CA11g19600.1_Can,CEY00_Acc01971_Ach,CEY00_Acc08498_Ach,CEY00_Acc08546_Ach,CEY00_Acc24787_Ach,CEY00_Acc24976_Ach,CEY00_Acc25930_Ach,CHR00031467-RA_Cna,CHR00031469-RA_Cna,CHR00031470-RA_Cna,CHR00064675-RA_Cna,CHR00071857-RA_Cna,CHR00084115-RA_Cna,CHR00091988-RA_Cna,Cc01_g11480_Cca,Cc01_g11510_Cca,Cc04_g09020_Cca,DCAR_006050_Dca,DCAR_006052_Dca,DCAR…
492	70	CA06g28440.1_Can,PGSC0003DMG400017909.1_Stu,PGSC0003DMG400027715.1_Stu,PGSC0003DMG400034407.1_Stu,PGSC0003DMG400034525.1_Stu,PGSC0003DMG400034543.1_Stu,PGSC0003DMG400034704.1_Stu,PGSC0003DMG400034750.1_Stu,PGSC0003DMG400034945.1_Stu,PGSC0003DMG400035013.1_Stu,PGSC0003DMG400035217.1_Stu,PGSC0003DMG400035314.1_Stu,PGSC0003DMG400035450.1_Stu,PGSC0003DMG400035744.1_Stu,PGSC0003DMG400035821.1_Stu,PGSC…
493	70	CA08g01620.1_Can,CHR00037054-RA_Cna,CHR00037055-RA_Cna,CHR00037056-RA_Cna,CHR00037062-RA_Cna,CHR00040416-RA_Cna,CHR00040421-RA_Cna,CHR00040913-RA_Cna,CHR00040915-RA_Cna,CHR00045491-RA_Cna,CHR00045492-RA_Cna,CHR00045494-RA_Cna,CHR00049517-RA_Cna,CHR00051070-RA_Cna,CHR00067150-RA_Cna,CHR00067153-RA_Cna,CHR00073817-RA_Cna,CHR00074691-RA_Cna,CHR00081023-RA_Cna,CHR00081024-RA_Cna,CHR00081764-RA_Cna,CH…
494	70	CA09g11470.1_Can,Cc00_g05080_Cca,Cc00_g07220_Cca,Cc00_g07250_Cca,Cc00_g07270_Cca,Cc00_g07290_Cca,Cc00_g08110_Cca,Cc00_g08120_Cca,Cc00_g08130_Cca,Cc00_g08820_Cca,Cc00_g10650_Cca,Cc00_g12420_Cca,Cc00_g14490_Cca,Cc00_g15620_Cca,Cc00_g16870_Cca,Cc00_g20890_Cca,Cc00_g23210_Cca,Cc00_g23550_Cca,Cc00_g23800_Cca,Cc00_g25120_Cca,Cc00_g25470_Cca,Cc00_g27630_Cca,Cc00_g28200_Cca,Cc00_g28920_Cca,Cc00_g31250_Cc…
495	70	INIL00g19188_Ini,INIL01g14052_Ini,INIL01g21724_Ini,INIL01g21751_Ini,INIL01g21754_Ini,INIL01g36561_Ini,INIL01g36617_Ini,INIL02g08739_Ini,INIL02g10126_Ini,INIL02g22397_Ini,INIL02g40551_Ini,INIL02g40820_Ini,INIL03g01764_Ini,INIL03g01855_Ini,INIL03g13949_Ini,INIL03g22479_Ini,INIL03g23339_Ini,INIL03g29789_Ini,INIL04g02615_Ini,INIL04g04419_Ini,INIL04g07132_Ini,INIL04g07134_Ini,INIL04g12040_Ini,INIL04g1…
496	69	CA01g04890.1_Can,CA04g08710.1_Can,CA07g01350.1_Can,CA09g18630.1_Can,CA11g11300.1_Can,CEY00_Acc03369_Ach,CEY00_Acc08214_Ach,CEY00_Acc11489_Ach,CEY00_Acc12332_Ach,CEY00_Acc16750_Ach,CEY00_Acc18722_Ach,CEY00_Acc28920_Ach,CHR00021147-RA_Cna,CHR00049836-RA_Cna,CHR00067693-RA_Cna,CHR00071324-RA_Cna,CHR00093189-RA_Cna,Cc08_g12810_Cca,Cc10_g10560_Cca,Cc11_g16160_Cca,DCAR_004933_Dca,DCAR_008468_Dca,DCAR_0…
497	69	CA01g12500.1_Can,CA05g00460.1_Can,CA10g09740.1_Can,CEY00_Acc07719_Ach,CEY00_Acc09380_Ach,CEY00_Acc09381_Ach,CEY00_Acc16505_Ach,CEY00_Acc18013_Ach,CEY00_Acc23124_Ach,CEY00_Acc29652_Ach,CEY00_Acc30333_Ach,CHR00007804-RA_Cna,CHR00031073-RA_Cna,CHR00039121-RA_Cna,CHR00073200-RA_Cna,CHR00084831-RA_Cna,Cc00_g12220_Cca,Cc00_g12230_Cca,Cc01_g05390_Cca,Cc04_g10310_Cca,Cc06_g18350_Cca,DCAR_005893_Dca,DCAR_…
498	69	CA01g14400.1_Can,CEY00_Acc13132_Ach,CHR00001663-RA_Cna,CHR00001705-RA_Cna,CHR00001708-RA_Cna,CHR00003257-RA_Cna,CHR00004098-RA_Cna,CHR00008916-RA_Cna,CHR00010730-RA_Cna,CHR00014849-RA_Cna,CHR00018036-RA_Cna,CHR00019521-RA_Cna,CHR00040290-RA_Cna,CHR00040634-RA_Cna,CHR00051949-RA_Cna,CHR00056455-RA_Cna,CHR00056806-RA_Cna,CHR00064730-RA_Cna,CHR00066911-RA_Cna,CHR00067722-RA_Cna,CHR00068860-RA_Cna,CH…
499	69	CA01g18630.1_Can,CA09g06100.1_Can,CA10g14270.1_Can,CEY00_Acc01698_Ach,CEY00_Acc02945_Ach,CHR00008429-RA_Cna,CHR00063995-RA_Cna,CHR00073015-RA_Cna,Cc06_g02030_Cca,Cc06_g02040_Cca,DCAR_012143_Dca,DCAR_012144_Dca,DCAR_012145_Dca,DCAR_012146_Dca,DCAR_012147_Dca,DCAR_012148_Dca,DCAR_016268_Dca,DCAR_023340_Dca,DCAR_024049_Dca,DCAR_028804_Dca,DCAR_028805_Dca,DCAR_028806_Dca,INIL02g16495_Ini,INIL05g31785…
500	69	CA01g20590.1_Can,CA01g25900.1_Can,CA03g10240.1_Can,CA04g14420.1_Can,CA05g12470.1_Can,CA11g00060.1_Can,CEY00_Acc05891_Ach,CEY00_Acc14062_Ach,CEY00_Acc28358_Ach,CEY00_Acc28449_Ach,CEY00_Acc28462_Ach,CEY00_Acc30870_Ach,CEY00_Acc31347_Ach,CEY00_Acc32938_Ach,CHR00011167-RA_Cna,CHR00021831-RA_Cna,CHR00024625-RA_Cna,CHR00025270-RA_Cna,CHR00060062-RA_Cna,Cc07_g08400_Cca,Cc11_g09180_Cca,DCAR_025888_Dca,DC…
501	69	CA01g32250.1_Can,CA01g32270.1_Can,CA03g01590.1_Can,CA03g23960.1_Can,CA03g26010.1_Can,CA03g26060.1_Can,CA04g15880.1_Can,CA05g18080.1_Can,CA05g18140.1_Can,CA05g18910.1_Can,CA05g20430.1_Can,CA05g20470.1_Can,CA05g20480.1_Can,CA05g20490.1_Can,CA05g20610.1_Can,CEY00_Acc04204_Ach,CEY00_Acc04205_Ach,CEY00_Acc04206_Ach,CEY00_Acc04207_Ach,CHR00024011-RA_Cna,CHR00073867-RA_Cna,Cc00_g18250_Cca,Cc00_g24640_Cc…
502	69	CA02g06250.1_Can,CA04g05900.1_Can,CA08g11900.1_Can,CA10g19960.1_Can,CEY00_Acc01018_Ach,CEY00_Acc01019_Ach,CEY00_Acc01021_Ach,CEY00_Acc01022_Ach,CEY00_Acc07061_Ach,CEY00_Acc19349_Ach,CHR00045172-RA_Cna,CHR00048853-RA_Cna,CHR00055466-RA_Cna,CHR00066403-RA_Cna,CHR00067050-RA_Cna,CHR00067051-RA_Cna,CHR00078598-RA_Cna,CHR00081147-RA_Cna,CHR00081148-RA_Cna,CHR00081149-RA_Cna,Cc00_g04360_Cca,Cc02_g17310…
503	69	CA02g08240.1_Can,CA02g27130.1_Can,CA03g28590.1_Can,CA03g28600.1_Can,CA03g28610.1_Can,CEY00_Acc02291_Ach,CEY00_Acc02292_Ach,CEY00_Acc04044_Ach,CEY00_Acc04046_Ach,CEY00_Acc05817_Ach,CEY00_Acc18364_Ach,CEY00_Acc30789_Ach,CHR00034044-RA_Cna,CHR00034045-RA_Cna,CHR00068137-RA_Cna,CHR00090541-RA_Cna,CHR00090542-RA_Cna,Cc00_g22460_Cca,Cc00_g22470_Cca,Cc00_g30080_Cca,Cc00_g31960_Cca,Cc11_g04690_Cca,DCAR_0…
504	69	CA02g10630.1_Can,CA02g10640.1_Can,CA02g19350.1_Can,CA12g19150.1_Can,CEY00_Acc06402_Ach,CEY00_Acc20817_Ach,CEY00_Acc25240_Ach,CEY00_Acc26531_Ach,CHR00029010-RA_Cna,CHR00029011-RA_Cna,CHR00030357-RA_Cna,CHR00035890-RA_Cna,CHR00043571-RA_Cna,CHR00054121-RA_Cna,CHR00092142-RA_Cna,Cc05_g10360_Cca,Cc09_g05050_Cca,Cc09_g05070_Cca,Cc09_g08310_Cca,DCAR_003758_Dca,DCAR_003863_Dca,DCAR_003865_Dca,DCAR_00386…
505	69	CA03g24940.1_Can,CA08g11800.1_Can,CA08g12730.1_Can,CA08g12750.1_Can,CEY00_Acc06585_Ach,CEY00_Acc11095_Ach,CEY00_Acc21427_Ach,CEY00_Acc29728_Ach,CEY00_Acc31577_Ach,CHR00043406-RA_Cna,CHR00054124-RA_Cna,CHR00074273-RA_Cna,CHR00085738-RA_Cna,CHR00089401-RA_Cna,Cc00_g02910_Cca,Cc00_g27520_Cca,Cc02_g34380_Cca,Cc02_g34400_Cca,DCAR_002852_Dca,DCAR_002853_Dca,DCAR_002854_Dca,DCAR_003371_Dca,DCAR_005786_D…
506	69	CA03g37030.1_Can,CA04g09610.1_Can,CA04g09620.1_Can,CA05g08160.1_Can,CA06g14360.1_Can,CA12g15030.1_Can,CEY00_Acc05118_Ach,CEY00_Acc12847_Ach,CEY00_Acc28426_Ach,CEY00_Acc31207_Ach,CHR00001441-RA_Cna,CHR00050627-RA_Cna,CHR00051251-RA_Cna,CHR00065245-RA_Cna,Cc00_g09700_Cca,Cc04_g00770_Cca,Cc06_g12770_Cca,Cc11_g08790_Cca,DCAR_007658_Dca,DCAR_014784_Dca,DCAR_023115_Dca,DCAR_023609_Dca,DCAR_024783_Dca,D…
507	69	CA06g24030.1_Can,CA09g02640.1_Can,CA10g12460.1_Can,CA11g18930.1_Can,CEY00_Acc08485_Ach,CEY00_Acc08534_Ach,CEY00_Acc24765_Ach,CEY00_Acc27607_Ach,CEY00_Acc30158_Ach,CEY00_Acc30159_Ach,CEY00_Acc32215_Ach,CEY00_Acc33626_Ach,CHR00028991-RA_Cna,CHR00033041-RA_Cna,CHR00042568-RA_Cna,CHR00050193-RA_Cna,CHR00051908-RA_Cna,CHR00081314-RA_Cna,CHR00086004-RA_Cna,Cc01_g11020_Cca,Cc02_g11300_Cca,Cc06_g03950_Cc…
508	69	CA06g26350.1_Can,CA07g11350.1_Can,CA07g20020.1_Can,CA09g10500.1_Can,CEY00_Acc13604_Ach,CEY00_Acc14745_Ach,CEY00_Acc16628_Ach,CEY00_Acc21597_Ach,CEY00_Acc25727_Ach,CEY00_Acc26308_Ach,CEY00_Acc31928_Ach,CEY00_Acc33263_Ach,CHR00024288-RA_Cna,CHR00030113-RA_Cna,CHR00071769-RA_Cna,CHR00079154-RA_Cna,CHR00089450-RA_Cna,Cc00_g13250_Cca,Cc01_g16120_Cca,Cc05_g14480_Cca,DCAR_012910_Dca,DCAR_013203_Dca,DCAR…
509	69	CA09g01970.1_Can,CA10g15500.1_Can,CA12g21020.1_Can,CEY00_Acc03176_Ach,CEY00_Acc06640_Ach,CEY00_Acc08469_Ach,CEY00_Acc08519_Ach,CEY00_Acc19715_Ach,CEY00_Acc20465_Ach,CEY00_Acc21491_Ach,CEY00_Acc22913_Ach,CEY00_Acc33237_Ach,CHR00016057-RA_Cna,CHR00016059-RA_Cna,CHR00016061-RA_Cna,CHR00016062-RA_Cna,CHR00027407-RA_Cna,CHR00036261-RA_Cna,CHR00038104-RA_Cna,CHR00083309-RA_Cna,Cc03_g00230_Cca,Cc06_g043…
510	69	CHR00005502-RA_Cna,CHR00014822-RA_Cna,CHR00043380-RA_Cna,CHR00048151-RA_Cna,CHR00048152-RA_Cna,CHR00072587-RA_Cna,CHR00073031-RA_Cna,CHR00078778-RA_Cna,CHR00082579-RA_Cna,CHR00088870-RA_Cna,CHR00092077-RA_Cna,CHR00093096-RA_Cna,CHR00093802-RA_Cna,evm.model.Contig109_pilon.48_Mmi,evm.model.Contig109_pilon.55_Mmi,evm.model.Contig109_pilon.65_Mmi,evm.model.Contig109_pilon.66_Mmi,rna13394_Han,rna1341…
511	69	rna101003_Han,rna102008_Han,rna102717_Han,rna10492_Han,rna105072_Han,rna106940_Han,rna109703_Han,rna113083_Han,rna113282_Han,rna113613_Han,rna13112_Han,rna17008_Han,rna23387_Han,rna26920_Han,rna293_Han,rna31815_Han,rna3205_Han,rna33346_Han,rna33583_Han,rna38865_Han,rna39881_Han,rna42183_Han,rna42185_Han,rna46763_Han,rna47271_Han,rna47868_Han,rna47901_Han,rna49196_Han,rna49978_Han,rna49989_Han,rna…
512	68	CA01g00670.1_Can,CA02g29580.1_Can,CA03g28400.1_Can,CEY00_Acc02419_Ach,CEY00_Acc16394_Ach,CEY00_Acc18144_Ach,CEY00_Acc28761_Ach,CEY00_Acc29791_Ach,CEY00_Acc30630_Ach,CHR00012619-RA_Cna,CHR00022945-RA_Cna,CHR00055565-RA_Cna,CHR00059848-RA_Cna,CHR00070681-RA_Cna,CHR00074582-RA_Cna,CHR00081549-RA_Cna,Cc04_g13960_Cca,Cc07_g02210_Cca,Cc08_g16420_Cca,DCAR_006507_Dca,DCAR_011203_Dca,DCAR_016486_Dca,DCAR_…
513	68	CA01g17020.1_Can,CA01g17030.1_Can,CA01g17040.1_Can,CA08g17710.1_Can,CA08g17720.1_Can,CA11g15610.1_Can,CA11g15620.1_Can,CEY00_Acc07366_Ach,CEY00_Acc07367_Ach,CEY00_Acc11201_Ach,CEY00_Acc15116_Ach,CEY00_Acc20786_Ach,CEY00_Acc26201_Ach,CEY00_Acc27080_Ach,CHR00002084-RA_Cna,CHR00015094-RA_Cna,CHR00018280-RA_Cna,CHR00027403-RA_Cna,CHR00029937-RA_Cna,Cc01_g08000_Cca,Cc02_g18360_Cca,Cc03_g00290_Cca,Cc07…
514	68	CA01g29710.1_Can,CA02g26560.1_Can,CA04g16900.1_Can,CA12g15940.1_Can,CEY00_Acc04807_Ach,CEY00_Acc05693_Ach,CEY00_Acc12099_Ach,CEY00_Acc16646_Ach,CEY00_Acc22369_Ach,CEY00_Acc23840_Ach,CEY00_Acc27035_Ach,CEY00_Acc30651_Ach,CEY00_Acc31943_Ach,CHR00012507-RA_Cna,CHR00049569-RA_Cna,CHR00062136-RA_Cna,Cc01_g05870_Cca,Cc08_g06540_Cca,Cc10_g07720_Cca,DCAR_004751_Dca,DCAR_011199_Dca,DCAR_012680_Dca,DCAR_01…
515	68	CA02g08780.1_Can,CA02g28940.1_Can,CA06g26250.1_Can,CA11g06260.1_Can,CEY00_Acc05708_Ach,CEY00_Acc06282_Ach,CEY00_Acc14761_Ach,CEY00_Acc16614_Ach,CEY00_Acc25736_Ach,CEY00_Acc30670_Ach,CHR00012976-RA_Cna,CHR00013749-RA_Cna,CHR00056675-RA_Cna,CHR00069544-RA_Cna,CHR00083536-RA_Cna,Cc01_g15830_Cca,Cc07_g02830_Cca,DCAR_007119_Dca,DCAR_011176_Dca,DCAR_012706_Dca,DCAR_018606_Dca,INIL05g32205_Ini,INIL07g06…
516	68	CA03g09590.1_Can,CA04g17740.1_Can,CA06g01560.1_Can,CA06g17840.1_Can,CEY00_Acc00109_Ach,CEY00_Acc23812_Ach,CEY00_Acc27410_Ach,CEY00_Acc29953_Ach,CEY00_Acc29976_Ach,CHR00005200-RA_Cna,CHR00053054-RA_Cna,CHR00056724-RA_Cna,CHR00092683-RA_Cna,Cc01_g18030_Cca,Cc03_g05870_Cca,Cc04_g06920_Cca,Cc10_g05790_Cca,DCAR_002307_Dca,DCAR_005677_Dca,DCAR_011364_Dca,DCAR_012567_Dca,DCAR_018505_Dca,DCAR_020048_Dca,…
517	68	CA03g36160.1_Can,CA04g19720.1_Can,CA11g15970.1_Can,CEY00_Acc04674_Ach,CEY00_Acc13012_Ach,CEY00_Acc22293_Ach,CEY00_Acc23319_Ach,CEY00_Acc23696_Ach,CEY00_Acc26959_Ach,CHR00008579-RA_Cna,CHR00036434-RA_Cna,CHR00041758-RA_Cna,CHR00057690-RA_Cna,CHR00080171-RA_Cna,CHR00082521-RA_Cna,Cc04_g02090_Cca,Cc06_g11180_Cca,Cc10_g03620_Cca,DCAR_008781_Dca,DCAR_010682_Dca,DCAR_016168_Dca,DCAR_020482_Dca,DCAR_022…
518	68	CA03g37100.1_Can,CA06g15250.1_Can,CA06g15260.1_Can,CEY00_Acc12842_Ach,CEY00_Acc17631_Ach,CHR00002151-RA_Cna,CHR00002152-RA_Cna,CHR00002158-RA_Cna,CHR00016923-RA_Cna,CHR00026529-RA_Cna,CHR00026530-RA_Cna,CHR00026531-RA_Cna,CHR00026534-RA_Cna,CHR00026535-RA_Cna,CHR00026536-RA_Cna,CHR00057093-RA_Cna,CHR00058433-RA_Cna,Cc00_g31720_Cca,Cc02_g33020_Cca,Cc02_g33050_Cca,Cc04_g00850_Cca,Cc04_g00870_Cca,DC…
519	68	CHR00002455-RA_Cna,CHR00002876-RA_Cna,CHR00005278-RA_Cna,CHR00008103-RA_Cna,CHR00009568-RA_Cna,CHR00009698-RA_Cna,CHR00010762-RA_Cna,CHR00010910-RA_Cna,CHR00012801-RA_Cna,CHR00013734-RA_Cna,CHR00017517-RA_Cna,CHR00021722-RA_Cna,CHR00021943-RA_Cna,CHR00022275-RA_Cna,CHR00022480-RA_Cna,CHR00024356-RA_Cna,CHR00024447-RA_Cna,CHR00026489-RA_Cna,CHR00028460-RA_Cna,CHR00029334-RA_Cna,CHR00030211-RA_Cna,…
520	68	rna101032_Han,rna102650_Han,rna104419_Han,rna106495_Han,rna108523_Han,rna111778_Han,rna114067_Han,rna115162_Han,rna115335_Han,rna116510_Han,rna117391_Han,rna119116_Han,rna119520_Han,rna1217_Han,rna14300_Han,rna14729_Han,rna14787_Han,rna14975_Han,rna19551_Han,rna23212_Han,rna24193_Han,rna24807_Han,rna28444_Han,rna32617_Han,rna33198_Han,rna35870_Han,rna3832_Han,rna38598_Han,rna40274_Han,rna40758_Ha…
521	67	CA01g00370.1_Can,CA01g34670.1_Can,CA02g29630.1_Can,CA03g30430.1_Can,CA06g17300.1_Can,CEY00_Acc05671_Ach,CEY00_Acc15529_Ach,CEY00_Acc17936_Ach,CEY00_Acc26871_Ach,CEY00_Acc28751_Ach,CEY00_Acc29579_Ach,CEY00_Acc30622_Ach,CHR00001470-RA_Cna,CHR00004395-RA_Cna,CHR00004512-RA_Cna,CHR00066835-RA_Cna,CHR00072876-RA_Cna,Cc04_g05420_Cca,Cc07_g02130_Cca,DCAR_006540_Dca,DCAR_011231_Dca,INIL02g11543_Ini,INIL0…
522	67	CA01g00810.1_Can,CA01g34590.1_Can,CEY00_Acc15559_Ach,CEY00_Acc15560_Ach,CEY00_Acc15561_Ach,CEY00_Acc15562_Ach,CEY00_Acc16399_Ach,CHR00009029-RA_Cna,CHR00009030-RA_Cna,CHR00009034-RA_Cna,CHR00009035-RA_Cna,CHR00009036-RA_Cna,CHR00009039-RA_Cna,CHR00028422-RA_Cna,CHR00066611-RA_Cna,CHR00075814-RA_Cna,CHR00075815-RA_Cna,Cc00_g08530_Cca,Cc08_g16340_Cca,INIL15g31259_Ini,PGSC0003DMG400005795.1_Stu,PGSC…
523	67	CA01g02480.1_Can,CA01g34180.1_Can,CA05g16220.1_Can,CA08g07290.1_Can,CA12g14150.1_Can,CEY00_Acc03723_Ach,CEY00_Acc15672_Ach,CEY00_Acc20023_Ach,CEY00_Acc27795_Ach,CEY00_Acc28834_Ach,CEY00_Acc28835_Ach,CHR00029882-RA_Cna,CHR00029883-RA_Cna,CHR00029884-RA_Cna,CHR00031963-RA_Cna,CHR00056131-RA_Cna,Cc02_g06820_Cca,Cc02_g38120_Cca,DCAR_000619_Dca,DCAR_004627_Dca,DCAR_008388_Dca,DCAR_011794_Dca,DCAR_0275…
524	67	CA01g05380.1_Can,CA02g01780.1_Can,CA02g06720.1_Can,CA03g12010.1_Can,CA03g17130.1_Can,CA05g09560.1_Can,CA06g11460.1_Can,CA09g14840.1_Can,CA11g09590.1_Can,CA12g17230.1_Can,INIL00g13504_Ini,INIL00g13505_Ini,INIL00g19501_Ini,INIL00g24507_Ini,INIL01g15932_Ini,INIL01g20344_Ini,INIL01g36542_Ini,INIL02g10715_Ini,INIL03g14320_Ini,INIL03g20464_Ini,INIL04g12005_Ini,INIL04g23459_Ini,INIL04g28928_Ini,INIL05g0…
525	67	CA01g06420.1_Can,CA02g00430.1_Can,CA03g11510.1_Can,CA07g08930.1_Can,CEY00_Acc09719_Ach,CEY00_Acc15859_Ach,CEY00_Acc22678_Ach,CEY00_Acc28102_Ach,CEY00_Acc30017_Ach,CEY00_Acc32060_Ach,CHR00012203-RA_Cna,CHR00035212-RA_Cna,CHR00046346-RA_Cna,CHR00064864-RA_Cna,CHR00077086-RA_Cna,CHR00082802-RA_Cna,CHR00088966-RA_Cna,Cc04_g08320_Cca,Cc09_g01240_Cca,Cc09_g07150_Cca,DCAR_000829_Dca,DCAR_003827_Dca,DCAR…
526	67	CA01g10730.1_Can,CA03g32920.1_Can,CA05g07880.1_Can,CA08g14140.1_Can,CEY00_Acc00401_Ach,CEY00_Acc13353_Ach,CEY00_Acc21273_Ach,CEY00_Acc29272_Ach,CEY00_Acc31343_Ach,CHR00008292-RA_Cna,CHR00016472-RA_Cna,CHR00024426-RA_Cna,CHR00031252-RA_Cna,CHR00043719-RA_Cna,CHR00077635-RA_Cna,Cc00_g06480_Cca,Cc02_g23020_Cca,Cc04_g06740_Cca,Cc06_g06660_Cca,Cc11_g09320_Cca,DCAR_006632_Dca,DCAR_011374_Dca,DCAR_02069…
527	67	CA01g16500.1_Can,CA06g21930.1_Can,CA12g04330.1_Can,CEY00_Acc00276_Ach,CEY00_Acc02133_Ach,CEY00_Acc08961_Ach,CEY00_Acc24731_Ach,CEY00_Acc24919_Ach,CHR00027737-RA_Cna,CHR00042338-RA_Cna,CHR00050771-RA_Cna,CHR00052019-RA_Cna,CHR00056697-RA_Cna,CHR00061131-RA_Cna,CHR00071566-RA_Cna,CHR00086907-RA_Cna,CHR00087533-RA_Cna,CHR00088619-RA_Cna,Cc00_g08700_Cca,Cc01_g07310_Cca,Cc07_g02910_Cca,Cc09_g04050_Cca…
528	67	CA02g26240.1_Can,CA04g19880.1_Can,CA05g16120.1_Can,CEY00_Acc00955_Ach,CEY00_Acc04663_Ach,CEY00_Acc23686_Ach,CHR00006535-RA_Cna,CHR00029348-RA_Cna,CHR00032558-RA_Cna,CHR00062583-RA_Cna,CHR00072374-RA_Cna,CHR00073523-RA_Cna,Cc02_g07270_Cca,Cc07_g05240_Cca,Cc10_g03460_Cca,DCAR_011749_Dca,DCAR_019503_Dca,DCAR_026260_Dca,INIL01g25448_Ini,INIL02g16960_Ini,INIL05g04515_Ini,INIL05g24231_Ini,INIL11g18806_…
529	67	CA04g10950.1_Can,CA08g19020.1_Can,CA09g09000.1_Can,CA10g08760.1_Can,CEY00_Acc01585_Ach,CEY00_Acc01748_Ach,CEY00_Acc02843_Ach,CEY00_Acc02980_Ach,CEY00_Acc07128_Ach,CEY00_Acc08634_Ach,CEY00_Acc10793_Ach,CEY00_Acc11496_Ach,CEY00_Acc16814_Ach,CHR00049535-RA_Cna,CHR00051364-RA_Cna,CHR00070842-RA_Cna,CHR00090639-RA_Cna,Cc02_g06770_Cca,Cc02_g16390_Cca,Cc05_g00830_Cca,Cc06_g01510_Cca,Cc10_g11120_Cca,DCAR…
530	67	CA04g14510.1_Can,CA05g18920.1_Can,CA05g19820.1_Can,CA05g19860.1_Can,CA06g00590.1_Can,CA06g00630.1_Can,CA06g00840.1_Can,CA06g02010.1_Can,CA06g02020.1_Can,CA06g15480.1_Can,CA07g00750.1_Can,CA07g00780.1_Can,CA07g00830.1_Can,CA07g00840.1_Can,CA07g00860.1_Can,CA07g00870.1_Can,CA07g00880.1_Can,CA07g00900.1_Can,CA07g00910.1_Can,CA07g00970.1_Can,CA07g00980.1_Can,CA07g01010.1_Can,CA07g01020.1_Can,CA07g010…
531	67	CA09g06450.1_Can,CEY00_Acc11305_Ach,CHR00004441-RA_Cna,CHR00010831-RA_Cna,CHR00026580-RA_Cna,CHR00026581-RA_Cna,CHR00038666-RA_Cna,CHR00048008-RA_Cna,CHR00065516-RA_Cna,CHR00075058-RA_Cna,CHR00083181-RA_Cna,Cc00_g17780_Cca,Cc08_g09790_Cca,Cc08_g09800_Cca,Cc08_g10000_Cca,DCAR_029165_Dca,DCAR_029166_Dca,DCAR_029167_Dca,DCAR_029938_Dca,INIL04g34941_Ini,INIL04g34942_Ini,INIL04g34943_Ini,INIL04g34944_…
532	67	CHR00000850-RA_Cna,CHR00002591-RA_Cna,CHR00003269-RA_Cna,CHR00006377-RA_Cna,CHR00006719-RA_Cna,CHR00008008-RA_Cna,CHR00009526-RA_Cna,CHR00011519-RA_Cna,CHR00013871-RA_Cna,CHR00014541-RA_Cna,CHR00017856-RA_Cna,CHR00022196-RA_Cna,CHR00025305-RA_Cna,CHR00025886-RA_Cna,CHR00029732-RA_Cna,CHR00036220-RA_Cna,CHR00038477-RA_Cna,CHR00038839-RA_Cna,CHR00043488-RA_Cna,CHR00045259-RA_Cna,CHR00045260-RA_Cna,…
533	67	CHR00002601-RA_Cna,CHR00003136-RA_Cna,CHR00004237-RA_Cna,CHR00004238-RA_Cna,CHR00004896-RA_Cna,CHR00005806-RA_Cna,CHR00008420-RA_Cna,CHR00009333-RA_Cna,CHR00012176-RA_Cna,CHR00013305-RA_Cna,CHR00019020-RA_Cna,CHR00019021-RA_Cna,CHR00020228-RA_Cna,CHR00021681-RA_Cna,CHR00021690-RA_Cna,CHR00023679-RA_Cna,CHR00023742-RA_Cna,CHR00024290-RA_Cna,CHR00025727-RA_Cna,CHR00025728-RA_Cna,CHR00028090-RA_Cna,…
534	67	INIL00g00003_Ini,INIL00g06293_Ini,INIL00g06294_Ini,INIL00g06295_Ini,INIL00g06296_Ini,INIL00g06297_Ini,INIL00g06519_Ini,INIL00g06520_Ini,INIL00g06521_Ini,INIL00g06522_Ini,INIL00g06523_Ini,INIL00g15038_Ini,INIL00g15286_Ini,INIL00g15338_Ini,INIL00g15339_Ini,INIL00g15340_Ini,INIL00g20351_Ini,INIL00g20352_Ini,INIL00g22323_Ini,INIL00g22324_Ini,INIL00g22650_Ini,INIL00g23302_Ini,INIL00g27381_Ini,INIL00g2…
535	66	CA01g10930.1_Can,CA01g27680.1_Can,CA10g08820.1_Can,CEY00_Acc09392_Ach,CEY00_Acc15087_Ach,CEY00_Acc15890_Ach,CEY00_Acc17167_Ach,CEY00_Acc28987_Ach,CEY00_Acc29421_Ach,CEY00_Acc30429_Ach,CEY00_Acc32494_Ach,CHR00001562-RA_Cna,CHR00038430-RA_Cna,CHR00057985-RA_Cna,Cc01_g05330_Cca,Cc02_g24100_Cca,Cc02_g25980_Cca,Cc08_g02340_Cca,DCAR_000436_Dca,DCAR_005607_Dca,DCAR_008291_Dca,DCAR_025017_Dca,INIL04g3715…
536	66	CA01g16900.1_Can,CA01g16910.1_Can,CA05g18300.1_Can,CA08g12760.1_Can,CA12g21370.1_Can,CEY00_Acc11094_Ach,CEY00_Acc22877_Ach,CEY00_Acc33085_Ach,CHR00003185-RA_Cna,CHR00023677-RA_Cna,CHR00051899-RA_Cna,CHR00063955-RA_Cna,Cc00_g28760_Cca,Cc03_g01510_Cca,Cc03_g01520_Cca,Cc03_g01530_Cca,DCAR_000476_Dca,DCAR_002481_Dca,DCAR_002482_Dca,DCAR_003368_Dca,DCAR_022137_Dca,DCAR_027054_Dca,DCAR_029381_Dca,DCAR_…
537	66	CA01g30730.1_Can,CA01g30780.1_Can,CA10g18460.1_Can,CA10g19500.1_Can,CEY00_Acc13272_Ach,CEY00_Acc13273_Ach,CHR00010068-RA_Cna,CHR00010070-RA_Cna,CHR00010431-RA_Cna,CHR00067797-RA_Cna,CHR00068289-RA_Cna,Cc00_g02830_Cca,Cc00_g07510_Cca,DCAR_020636_Dca,DCAR_020637_Dca,INIL10g12614_Ini,INIL12g21805_Ini,INIL12g21806_Ini,INIL12g21807_Ini,INIL12g21808_Ini,INIL12g21809_Ini,INIL14g35332_Ini,INIL14g35333_In…
538	66	CA02g19480.1_Can,CA08g16830.1_Can,CA10g08350.1_Can,CEY00_Acc00085_Ach,CEY00_Acc01875_Ach,CEY00_Acc03055_Ach,CEY00_Acc06889_Ach,CEY00_Acc20901_Ach,CEY00_Acc25372_Ach,CHR00000787-RA_Cna,CHR00049277-RA_Cna,CHR00062992-RA_Cna,CHR00070310-RA_Cna,Cc00_g02180_Cca,Cc02_g19790_Cca,Cc06_g00380_Cca,Cc09_g04880_Cca,DCAR_001688_Dca,DCAR_003747_Dca,DCAR_003748_Dca,DCAR_004348_Dca,DCAR_015336_Dca,DCAR_021954_Dc…
539	66	CA02g25800.1_Can,CA02g25810.1_Can,CEY00_Acc10377_Ach,CEY00_Acc10606_Ach,CHR00003627-RA_Cna,CHR00003630-RA_Cna,CHR00004443-RA_Cna,CHR00011444-RA_Cna,CHR00050330-RA_Cna,CHR00081322-RA_Cna,CHR00081323-RA_Cna,CHR00087259-RA_Cna,Cc07_g05700_Cca,DCAR_010928_Dca,DCAR_021433_Dca,DCAR_021434_Dca,INIL05g04500_Ini,Solyc02g090380.2.1_Sly,VIT_00s0487g00010.1_Vvi,VIT_00s0487g00030.1_Vvi,VIT_00s0487g00050.1_Vvi…
540	66	CA03g07090.1_Can,CA03g28310.1_Can,CA06g19580.1_Can,CEY00_Acc04248_Ach,CEY00_Acc05681_Ach,CEY00_Acc18152_Ach,CEY00_Acc19528_Ach,CEY00_Acc27347_Ach,CEY00_Acc29797_Ach,CEY00_Acc30635_Ach,CHR00044982-RA_Cna,CHR00074573-RA_Cna,CHR00084555-RA_Cna,Cc01_g19140_Cca,Cc03_g04110_Cca,Cc04_g13680_Cca,Cc07_g02320_Cca,DCAR_002374_Dca,DCAR_002711_Dca,DCAR_021680_Dca,DCAR_027235_Dca,DCAR_030678_Dca,DCAR_031311_Dc…
541	66	CA03g07800.1_Can,CA09g01430.1_Can,CA10g16290.1_Can,CA12g05790.1_Can,CA12g09460.1_Can,CEY00_Acc00310_Ach,CEY00_Acc03168_Ach,CEY00_Acc04130_Ach,CEY00_Acc08438_Ach,CEY00_Acc08944_Ach,CEY00_Acc16912_Ach,CEY00_Acc27569_Ach,CHR00038917-RA_Cna,CHR00050835-RA_Cna,CHR00053845-RA_Cna,CHR00061490-RA_Cna,CHR00061491-RA_Cna,CHR00068174-RA_Cna,CHR00071945-RA_Cna,Cc02_g10250_Cca,Cc06_g05230_Cca,DCAR_000566_Dca,…
542	66	CA05g04680.1_Can,CA06g16030.1_Can,CA12g18570.1_Can,CA12g18580.1_Can,CEY00_Acc12781_Ach,CEY00_Acc14009_Ach,CEY00_Acc17679_Ach,CEY00_Acc22316_Ach,CEY00_Acc22620_Ach,CEY00_Acc26986_Ach,CEY00_Acc28676_Ach,CEY00_Acc29081_Ach,CEY00_Acc29499_Ach,CEY00_Acc32885_Ach,CHR00022607-RA_Cna,CHR00036131-RA_Cna,CHR00043988-RA_Cna,Cc04_g01680_Cca,Cc06_g11630_Cca,Cc08_g10910_Cca,Cc10_g08040_Cca,DCAR_004401_Dca,DCAR…
543	66	CHR00003133-RA_Cna,CHR00004898-RA_Cna,CHR00008181-RA_Cna,CHR00009054-RA_Cna,CHR00009988-RA_Cna,CHR00010103-RA_Cna,CHR00010785-RA_Cna,CHR00017112-RA_Cna,CHR00017958-RA_Cna,CHR00017971-RA_Cna,CHR00020224-RA_Cna,CHR00021390-RA_Cna,CHR00021482-RA_Cna,CHR00028309-RA_Cna,CHR00029633-RA_Cna,CHR00034486-RA_Cna,CHR00038196-RA_Cna,CHR00039376-RA_Cna,CHR00039449-RA_Cna,CHR00044595-RA_Cna,CHR00045032-RA_Cna,…
544	66	CHR00003274-RA_Cna,CHR00003277-RA_Cna,CHR00003281-RA_Cna,CHR00003286-RA_Cna,CHR00003296-RA_Cna,CHR00012978-RA_Cna,CHR00012980-RA_Cna,CHR00012984-RA_Cna,CHR00014211-RA_Cna,CHR00014862-RA_Cna,CHR00014865-RA_Cna,CHR00014870-RA_Cna,CHR00021121-RA_Cna,CHR00021124-RA_Cna,CHR00021125-RA_Cna,CHR00021341-RA_Cna,CHR00021353-RA_Cna,CHR00023293-RA_Cna,CHR00023658-RA_Cna,CHR00023828-RA_Cna,CHR00034593-RA_Cna,…
545	66	CHR00011148-RA_Cna,CHR00023302-RA_Cna,evm.model.Contig128_pilon.250_Mmi,evm.model.Contig25_pilon.184_Mmi,evm.model.Contig41_pilon.34_Mmi,rna103678_Han,rna105499_Han,rna106774_Han,rna107028_Han,rna107547_Han,rna108037_Han,rna116371_Han,rna116726_Han,rna117084_Han,rna1231_Han,rna14406_Han,rna15021_Han,rna15950_Aan,rna16633_Aan,rna17571_Aan,rna24173_Aan,rna27604_Han,rna28460_Han,rna29850_Han,rna3009…
546	66	CHR00082299-RA_Cna,INIL01g15862_Ini,INIL01g15863_Ini,INIL01g15864_Ini,INIL04g02635_Ini,INIL06g37037_Ini,INIL06g37038_Ini,INIL12g01416_Ini,INIL12g01417_Ini,INIL12g01418_Ini,INIL12g01419_Ini,INIL12g01420_Ini,INIL12g01421_Ini,INIL12g01422_Ini,INIL12g01423_Ini,INIL12g01424_Ini,INIL12g24817_Ini,INIL12g24819_Ini,INIL12g24823_Ini,INIL12g24828_Ini,INIL12g24840_Ini,INIL12g40005_Ini,INIL13g40287_Ini,INIL15…
547	66	CHR00082784-RA_Cna,evm.model.Contig169_pilon.16_Mmi,rna11281_Aan,rna11886_Aan,rna14477_Aan,rna14518_Aan,rna16981_Aan,rna17305_Aan,rna19794_Aan,rna19971_Aan,rna20011_Aan,rna20829_Aan,rna22485_Aan,rna2383_Aan,rna25373_Aan,rna25915_Aan,rna26014_Aan,rna26803_Aan,rna27242_Aan,rna296_Aan,rna29862_Aan,rna3239_Aan,rna33820_Aan,rna35058_Aan,rna3513_Aan,rna35189_Aan,rna35308_Aan,rna36587_Aan,rna36588_Aan,r…
548	66	DCAR_022731_Dca,rna1089_Aan,rna11919_Aan,rna12235_Aan,rna13767_Aan,rna14519_Aan,rna15996_Aan,rna17191_Aan,rna17956_Aan,rna18969_Aan,rna19674_Aan,rna21954_Aan,rna2205_Aan,rna22860_Aan,rna22869_Aan,rna23186_Aan,rna24106_Aan,rna25355_Aan,rna25401_Aan,rna25402_Aan,rna25471_Aan,rna26222_Aan,rna26573_Aan,rna3080_Aan,rna3093_Aan,rna31302_Aan,rna32686_Aan,rna35478_Aan,rna35869_Aan,rna35927_Aan,rna36269_A…
549	65	CA01g08230.1_Can,CA01g08280.1_Can,CA01g08290.1_Can,CA01g08310.1_Can,CA01g08330.1_Can,CA01g31430.1_Can,CA01g31440.1_Can,CA04g03450.1_Can,CHR00038013-RA_Cna,Cc00_g11540_Cca,Cc00_g11560_Cca,Cc00_g25750_Cca,Cc00_g27700_Cca,Cc00_g33230_Cca,Cc02_g28000_Cca,Cc03_g13980_Cca,Cc08_g04110_Cca,Cc08_g04140_Cca,Cc08_g04160_Cca,Cc08_g04220_Cca,Cc08_g04230_Cca,Cc08_g04250_Cca,Cc08_g05270_Cca,INIL02g10410_Ini,INI…
550	65	CA01g13850.1_Can,CA10g08700.1_Can,CA11g16260.1_Can,CEY00_Acc08382_Ach,CEY00_Acc13355_Ach,CEY00_Acc16962_Ach,CEY00_Acc22979_Ach,CEY00_Acc30019_Ach,CEY00_Acc32062_Ach,CHR00032650-RA_Cna,CHR00038885-RA_Cna,CHR00043502-RA_Cna,CHR00043503-RA_Cna,CHR00077638-RA_Cna,Cc01_g07700_Cca,Cc06_g06630_Cca,DCAR_012244_Dca,DCAR_016915_Dca,DCAR_020698_Dca,DCAR_020699_Dca,INIL10g12309_Ini,INIL12g21893_Ini,PGSC0003D…
551	65	CA01g18370.1_Can,CA03g24760.1_Can,CA09g04130.1_Can,CA10g12590.1_Can,CA12g21430.1_Can,CEY00_Acc02174_Ach,CEY00_Acc04412_Ach,CEY00_Acc15245_Ach,CEY00_Acc18506_Ach,CEY00_Acc24841_Ach,CEY00_Acc25510_Ach,CEY00_Acc25512_Ach,CEY00_Acc29715_Ach,CHR00005414-RA_Cna,CHR00028242-RA_Cna,CHR00033478-RA_Cna,CHR00051269-RA_Cna,CHR00055035-RA_Cna,CHR00091648-RA_Cna,Cc03_g01750_Cca,Cc06_g03150_Cca,DCAR_002470_Dca,…
552	65	CA01g18460.1_Can,CA06g00450.1_Can,CA08g06060.1_Can,CA12g21400.1_Can,CEY00_Acc09905_Ach,CEY00_Acc22870_Ach,CEY00_Acc27196_Ach,CEY00_Acc33093_Ach,CHR00039151-RA_Cna,CHR00039153-RA_Cna,CHR00039155-RA_Cna,CHR00056194-RA_Cna,CHR00060953-RA_Cna,CHR00064382-RA_Cna,CHR00079251-RA_Cna,Cc03_g01660_Cca,Cc06_g09910_Cca,DCAR_002848_Dca,DCAR_027059_Dca,DCAR_028698_Dca,DCAR_030511_Dca,INIL05g23937_Ini,INIL07g20…
553	65	CA01g20830.1_Can,CEY00_Acc09296_Ach,CEY00_Acc17068_Ach,CHR00011726-RA_Cna,CHR00011730-RA_Cna,CHR00011731-RA_Cna,CHR00019391-RA_Cna,CHR00045373-RA_Cna,CHR00045377-RA_Cna,CHR00045379-RA_Cna,CHR00045382-RA_Cna,CHR00046276-RA_Cna,CHR00050693-RA_Cna,CHR00050695-RA_Cna,CHR00050856-RA_Cna,CHR00050900-RA_Cna,CHR00053455-RA_Cna,CHR00054034-RA_Cna,CHR00057478-RA_Cna,CHR00057479-RA_Cna,CHR00057481-RA_Cna,CH…
554	65	CA01g29650.1_Can,CA01g32520.1_Can,CA01g32540.1_Can,CA07g17370.1_Can,CA09g05920.1_Can,CA09g05930.1_Can,CEY00_Acc03120_Ach,CEY00_Acc14762_Ach,CEY00_Acc31908_Ach,CHR00003312-RA_Cna,CHR00012982-RA_Cna,CHR00012983-RA_Cna,CHR00055795-RA_Cna,CHR00055797-RA_Cna,CHR00055798-RA_Cna,CHR00080750-RA_Cna,Cc00_g31000_Cca,Cc01_g01450_Cca,Cc01_g01460_Cca,Cc01_g01470_Cca,Cc01_g01490_Cca,Cc01_g09180_Cca,Cc01_g15810…
555	65	CA01g33540.1_Can,CA06g24590.1_Can,CA09g05260.1_Can,CA10g11330.1_Can,CEY00_Acc08582_Ach,CEY00_Acc15891_Ach,CEY00_Acc16855_Ach,CEY00_Acc25869_Ach,CEY00_Acc28138_Ach,CEY00_Acc30265_Ach,CEY00_Acc32331_Ach,CHR00036517-RA_Cna,CHR00040597-RA_Cna,CHR00058236-RA_Cna,CHR00065393-RA_Cna,CHR00091893-RA_Cna,Cc01_g12800_Cca,Cc06_g02670_Cca,Cc08_g02410_Cca,DCAR_005611_Dca,DCAR_008286_Dca,DCAR_009232_Dca,DCAR_01…
556	65	CA02g18190.1_Can,CA12g10600.1_Can,CA12g10620.1_Can,CEY00_Acc09758_Ach,CEY00_Acc12601_Ach,CEY00_Acc17454_Ach,CEY00_Acc17793_Ach,CEY00_Acc22250_Ach,CEY00_Acc26909_Ach,CHR00001251-RA_Cna,CHR00010764-RA_Cna,CHR00042010-RA_Cna,CHR00050280-RA_Cna,CHR00058260-RA_Cna,CHR00066710-RA_Cna,CHR00071535-RA_Cna,CHR00071536-RA_Cna,CHR00071538-RA_Cna,CHR00071541-RA_Cna,CHR00077272-RA_Cna,CHR00077276-RA_Cna,CHR000…
557	65	CA02g30100.1_Can,CA05g09480.1_Can,CA11g09710.1_Can,CEY00_Acc02457_Ach,CEY00_Acc03348_Ach,CEY00_Acc05637_Ach,CEY00_Acc08201_Ach,CEY00_Acc14225_Ach,CEY00_Acc30598_Ach,CEY00_Acc32795_Ach,CHR00040446-RA_Cna,CHR00065028-RA_Cna,CHR00085549-RA_Cna,CHR00086061-RA_Cna,CHR00091611-RA_Cna,Cc07_g01520_Cca,Cc11_g15810_Cca,DCAR_007052_Dca,DCAR_021730_Dca,DCAR_024423_Dca,DCAR_026509_Dca,DCAR_031158_Dca,INIL00g3…
558	65	CA06g03890.1_Can,CA06g24250.1_Can,CA09g04010.1_Can,CA09g04060.1_Can,CA09g04080.1_Can,CA09g04100.1_Can,CA11g14230.1_Can,CEY00_Acc24837_Ach,CEY00_Acc24838_Ach,CEY00_Acc24839_Ach,CEY00_Acc24840_Ach,CEY00_Acc27675_Ach,CEY00_Acc30221_Ach,CEY00_Acc32287_Ach,CHR00012089-RA_Cna,CHR00021430-RA_Cna,CHR00051273-RA_Cna,CHR00057045-RA_Cna,CHR00066103-RA_Cna,Cc00_g13990_Cca,Cc01_g12160_Cca,Cc06_g03160_Cca,DCAR…
559	65	CA08g19230.1_Can,CA09g02520.1_Can,CA12g17730.1_Can,CEY00_Acc07256_Ach,CEY00_Acc08687_Ach,CEY00_Acc11899_Ach,CEY00_Acc16309_Ach,CEY00_Acc20945_Ach,CEY00_Acc23548_Ach,CEY00_Acc25420_Ach,CHR00005896-RA_Cna,CHR00016895-RA_Cna,CHR00028995-RA_Cna,CHR00040037-RA_Cna,CHR00049686-RA_Cna,CHR00072121-RA_Cna,CHR00076736-RA_Cna,Cc02_g11240_Cca,Cc02_g16250_Cca,Cc06_g03970_Cca,Cc10_g01460_Cca,DCAR_003165_Dca,DC…
560	65	CA10g02820.1_Can,CEY00_Acc15046_Ach,CHR00008297-RA_Cna,CHR00008300-RA_Cna,CHR00008302-RA_Cna,CHR00013637-RA_Cna,CHR00039837-RA_Cna,CHR00056557-RA_Cna,CHR00071849-RA_Cna,CHR00071851-RA_Cna,Cc00_g12970_Cca,Cc00_g12980_Cca,Cc00_g16420_Cca,Cc00_g25490_Cca,Cc00_g29100_Cca,Cc00_g29110_Cca,Cc00_g29880_Cca,Cc00_g31130_Cca,Cc00_g31620_Cca,Cc05_g07890_Cca,Cc06_g21560_Cca,DCAR_024468_Dca,PGSC0003DMG40002185…
561	65	INIL00g23900_Ini,INIL00g27488_Ini,INIL01g00946_Ini,INIL01g14035_Ini,INIL01g15895_Ini,INIL02g02226_Ini,INIL02g10142_Ini,INIL02g10401_Ini,INIL03g13987_Ini,INIL03g15036_Ini,INIL03g23324_Ini,INIL03g25925_Ini,INIL03g30740_Ini,INIL03g30755_Ini,INIL04g12029_Ini,INIL04g28955_Ini,INIL05g02748_Ini,INIL05g21761_Ini,INIL05g31827_Ini,INIL06g00118_Ini,INIL06g23700_Ini,INIL06g36462_Ini,INIL07g00519_Ini,INIL08g3…
562	65	INIL01g00020_Ini,INIL01g00022_Ini,INIL01g00023_Ini,INIL01g00025_Ini,INIL01g00026_Ini,INIL01g01617_Ini,INIL01g20276_Ini,INIL01g20315_Ini,INIL02g08750_Ini,INIL02g14149_Ini,INIL02g14476_Ini,INIL02g22396_Ini,INIL02g26841_Ini,INIL03g01881_Ini,INIL03g08951_Ini,INIL03g27474_Ini,INIL03g29798_Ini,INIL03g37195_Ini,INIL04g06515_Ini,INIL04g28561_Ini,INIL04g33065_Ini,INIL04g37143_Ini,INIL05g19518_Ini,INIL06g0…
563	65	evm.model.Contig134_pilon.172_Mmi,evm.model.Contig180_pilon.9_Mmi,evm.model.Contig515_pilon.8_Mmi,rna102303_Han,rna102741_Han,rna10733_Han,rna108425_Han,rna110654_Han,rna111094_Han,rna115737_Han,rna116099_Han,rna116449_Han,rna117482_Han,rna12556_Han,rna12559_Han,rna13567_Han,rna1613_Han,rna18150_Han,rna20334_Han,rna2136_Han,rna26492_Han,rna27616_Han,rna28604_Han,rna32151_Han,rna32956_Han,rna33289…
564	65	evm.model.Contig1583_pilon.2_Mmi,rna101264_Han,rna102399_Han,rna104724_Han,rna105099_Han,rna106685_Han,rna107031_Han,rna108374_Han,rna111469_Han,rna111470_Han,rna11570_Han,rna118148_Han,rna118502_Han,rna119114_Han,rna120246_Han,rna120312_Han,rna14016_Han,rna14756_Han,rna1699_Han,rna18337_Han,rna20461_Han,rna20840_Han,rna24243_Han,rna25286_Han,rna25995_Han,rna26006_Han,rna31245_Han,rna31889_Han,rn…
565	65	rna100315_Han,rna101863_Han,rna102728_Han,rna103282_Han,rna103376_Han,rna103893_Han,rna103956_Han,rna103957_Han,rna10593_Han,rna106846_Han,rna109151_Han,rna109741_Han,rna110540_Han,rna110846_Han,rna115801_Han,rna116733_Han,rna118446_Han,rna119197_Han,rna119249_Han,rna119253_Han,rna119948_Han,rna13589_Han,rna13809_Han,rna16674_Han,rna17252_Han,rna18334_Han,rna20940_Han,rna22751_Han,rna22880_Han,rn…
566	65	rna100555_Han,rna100991_Han,rna102894_Han,rna10474_Han,rna10475_Han,rna109565_Han,rna112202_Han,rna114046_Han,rna114989_Han,rna116641_Han,rna117642_Han,rna117769_Han,rna118350_Han,rna119761_Han,rna120571_Han,rna13240_Han,rna15301_Han,rna16864_Han,rna17565_Han,rna18906_Han,rna20157_Han,rna2024_Han,rna21272_Han,rna2163_Han,rna23382_Han,rna24757_Han,rna25853_Han,rna25906_Han,rna31235_Han,rna3242_Han…
567	64	CA01g17820.1_Can,CA04g15500.1_Can,CA07g20420.1_Can,CA10g13560.1_Can,CEY00_Acc04903_Ach,CEY00_Acc06386_Ach,CEY00_Acc11661_Ach,CEY00_Acc14098_Ach,CEY00_Acc23938_Ach,CEY00_Acc31467_Ach,CHR00007971-RA_Cna,CHR00024108-RA_Cna,CHR00058133-RA_Cna,CHR00062489-RA_Cna,CHR00066846-RA_Cna,CHR00068381-RA_Cna,CHR00072955-RA_Cna,CHR00089632-RA_Cna,Cc10_g07070_Cca,Cc11_g12140_Cca,DCAR_012897_Dca,DCAR_019221_Dca,D…
568	64	CA01g19650.1_Can,CA03g10350.1_Can,CA06g11230.1_Can,CEY00_Acc07298_Ach,CEY00_Acc11135_Ach,CEY00_Acc14387_Ach,CEY00_Acc24104_Ach,CEY00_Acc32656_Ach,CHR00020649-RA_Cna,CHR00027044-RA_Cna,CHR00051895-RA_Cna,CHR00057416-RA_Cna,CHR00059236-RA_Cna,CHR00066582-RA_Cna,CHR00089121-RA_Cna,Cc02_g17060_Cca,Cc06_g15540_Cca,Cc10_g12150_Cca,DCAR_003649_Dca,DCAR_009689_Dca,DCAR_014381_Dca,DCAR_019861_Dca,DCAR_028…
569	64	CA01g24340.1_Can,CA05g01850.1_Can,CA05g12940.1_Can,CA12g02230.1_Can,CEY00_Acc07921_Ach,CEY00_Acc22821_Ach,CEY00_Acc26571_Ach,CEY00_Acc27276_Ach,CEY00_Acc33168_Ach,CHR00030193-RA_Cna,CHR00035697-RA_Cna,CHR00043540-RA_Cna,CHR00050324-RA_Cna,CHR00090780-RA_Cna,Cc03_g02940_Cca,Cc04_g05960_Cca,Cc07_g13290_Cca,DCAR_003425_Dca,DCAR_011632_Dca,DCAR_014164_Dca,DCAR_023452_Dca,DCAR_027142_Dca,DCAR_030389_D…
570	64	CA02g25170.1_Can,CA03g14390.1_Can,CA04g07730.1_Can,CA06g26240.1_Can,CA08g04410.1_Can,CA09g09610.1_Can,CEY00_Acc00364_Ach,CEY00_Acc00532_Ach,CEY00_Acc10275_Ach,CEY00_Acc16612_Ach,CEY00_Acc25738_Ach,CEY00_Acc31907_Ach,CHR00021344-RA_Cna,CHR00056671-RA_Cna,CHR00057563-RA_Cna,CHR00061782-RA_Cna,Cc01_g15790_Cca,Cc03_g15040_Cca,Cc07_g06990_Cca,DCAR_012708_Dca,DCAR_023777_Dca,DCAR_025793_Dca,INIL02g4083…
571	64	CA06g23430.1_Can,CA11g18060.1_Can,CA11g18070.1_Can,CA12g04640.1_Can,CEY00_Acc20932_Ach,CEY00_Acc24605_Ach,CEY00_Acc25407_Ach,CEY00_Acc30124_Ach,CEY00_Acc32181_Ach,CHR00025504-RA_Cna,CHR00038923-RA_Cna,CHR00057748-RA_Cna,CHR00057749-RA_Cna,CHR00057750-RA_Cna,CHR00064102-RA_Cna,Cc01_g10430_Cca,Cc01_g10440_Cca,Cc01_g10450_Cca,Cc02_g10850_Cca,DCAR_006112_Dca,DCAR_006406_Dca,DCAR_006411_Dca,DCAR_01877…
572	64	CA06g23550.1_Can,CA11g14110.1_Can,CA11g14120.1_Can,CEY00_Acc20935_Ach,CEY00_Acc30197_Ach,CEY00_Acc32258_Ach,CHR00028959-RA_Cna,CHR00034830-RA_Cna,CHR00038552-RA_Cna,CHR00038553-RA_Cna,CHR00039330-RA_Cna,CHR00066703-RA_Cna,CHR00081250-RA_Cna,CHR00081593-RA_Cna,CHR00083655-RA_Cna,Cc01_g11730_Cca,Cc01_g11740_Cca,Cc01_g11750_Cca,Cc01_g11760_Cca,Cc01_g11770_Cca,Cc01_g11780_Cca,DCAR_006031_Dca,DCAR_006…
573	64	CA07g19170.1_Can,CA09g00780.1_Can,CEY00_Acc16929_Ach,CEY00_Acc21635_Ach,CEY00_Acc22732_Ach,CEY00_Acc26336_Ach,CHR00030400-RA_Cna,CHR00030402-RA_Cna,CHR00030404-RA_Cna,CHR00057925-RA_Cna,CHR00058661-RA_Cna,CHR00075267-RA_Cna,CHR00084149-RA_Cna,CHR00084876-RA_Cna,Cc05_g13780_Cca,Cc06_g05610_Cca,Cc06_g05620_Cca,DCAR_007748_Dca,DCAR_009155_Dca,DCAR_010048_Dca,DCAR_020761_Dca,INIL01g19898_Ini,INIL04g0…
574	64	evm.model.Contig404_pilon.4_Mmi,rna1178_Aan,rna12338_Aan,rna13977_Aan,rna18622_Aan,rna19919_Aan,rna20266_Aan,rna21333_Aan,rna22210_Aan,rna22651_Aan,rna22765_Aan,rna22871_Aan,rna26016_Aan,rna26905_Aan,rna26907_Aan,rna26973_Aan,rna27925_Aan,rna28368_Aan,rna3066_Aan,rna30679_Aan,rna3236_Aan,rna33962_Aan,rna34061_Aan,rna34237_Aan,rna34973_Aan,rna35893_Aan,rna36115_Aan,rna38657_Aan,rna38936_Aan,rna389…
575	63	CA01g02930.1_Can,CA01g02940.1_Can,CA02g09800.1_Can,CA11g09960.1_Can,CEY00_Acc15103_Ach,CEY00_Acc15689_Ach,CEY00_Acc20811_Ach,CEY00_Acc25271_Ach,CEY00_Acc26155_Ach,CEY00_Acc32461_Ach,CHR00002969-RA_Cna,CHR00018712-RA_Cna,CHR00022399-RA_Cna,CHR00048623-RA_Cna,CHR00082215-RA_Cna,Cc00_g07800_Cca,Cc08_g14510_Cca,Cc08_g14520_Cca,Cc09_g05420_Cca,DCAR_000605_Dca,DCAR_001239_Dca,DCAR_001240_Dca,DCAR_00128…
576	63	CA01g03230.1_Can,CEY00_Acc06012_Ach,CEY00_Acc09326_Ach,CEY00_Acc16775_Ach,CEY00_Acc19085_Ach,CEY00_Acc20757_Ach,CEY00_Acc25208_Ach,CHR00050255-RA_Cna,CHR00068976-RA_Cna,Cc00_g06840_Cca,Cc00_g06850_Cca,Cc00_g06880_Cca,Cc00_g06900_Cca,Cc00_g11910_Cca,Cc00_g25310_Cca,Cc02_g08960_Cca,Cc02_g26430_Cca,Cc05_g00530_Cca,Cc08_g14080_Cca,DCAR_004671_Dca,DCAR_006757_Dca,DCAR_008417_Dca,DCAR_023685_Dca,DCAR_0…
577	63	CA01g10440.1_Can,CA03g03400.1_Can,CA03g03660.1_Can,CA03g16130.1_Can,CA06g06550.1_Can,CA11g15220.1_Can,CEY00_Acc03523_Ach,CEY00_Acc09076_Ach,CEY00_Acc14604_Ach,CEY00_Acc27999_Ach,CHR00013239-RA_Cna,CHR00024470-RA_Cna,CHR00026981-RA_Cna,CHR00083517-RA_Cna,Cc00_g03550_Cca,Cc00_g03560_Cca,Cc00_g19630_Cca,Cc02_g03620_Cca,Cc03_g11570_Cca,Cc03_g11880_Cca,Cc03_g11890_Cca,Cc03_g11900_Cca,Cc03_g11920_Cca,C…
578	63	CA01g10450.1_Can,CA05g01360.1_Can,CA10g06380.1_Can,CEY00_Acc03133_Ach,CEY00_Acc07186_Ach,CEY00_Acc09077_Ach,CEY00_Acc10868_Ach,CEY00_Acc14603_Ach,CEY00_Acc20500_Ach,CHR00003482-RA_Cna,CHR00025525-RA_Cna,CHR00061467-RA_Cna,CHR00067907-RA_Cna,Cc02_g36960_Cca,Cc09_g00120_Cca,Cc09_g10770_Cca,DCAR_006283_Dca,DCAR_015917_Dca,DCAR_025131_Dca,DCAR_030824_Dca,INIL01g05003_Ini,INIL04g31657_Ini,INIL09g35919…
579	63	CA01g14210.1_Can,CA04g15350.1_Can,CA06g00340.1_Can,CA08g04570.1_Can,CA08g13140.1_Can,CEY00_Acc06624_Ach,CEY00_Acc07799_Ach,CEY00_Acc10911_Ach,CEY00_Acc11110_Ach,CEY00_Acc15278_Ach,CEY00_Acc21469_Ach,CEY00_Acc24568_Ach,CEY00_Acc25481_Ach,CHR00035871-RA_Cna,CHR00035873-RA_Cna,CHR00048807-RA_Cna,CHR00058596-RA_Cna,CHR00061415-RA_Cna,CHR00077119-RA_Cna,Cc02_g34650_Cca,Cc03_g01180_Cca,Cc03_g01190_Cca,…
580	63	CA03g12780.1_Can,CA07g08780.1_Can,CA09g06290.1_Can,CA10g14120.1_Can,CEY00_Acc01600_Ach,CEY00_Acc01719_Ach,CEY00_Acc02962_Ach,CEY00_Acc08626_Ach,CEY00_Acc12958_Ach,CEY00_Acc16820_Ach,CHR00018229-RA_Cna,CHR00027532-RA_Cna,CHR00031665-RA_Cna,CHR00038685-RA_Cna,CHR00038686-RA_Cna,CHR00052680-RA_Cna,Cc02_g20670_Cca,Cc06_g01800_Cca,Cc06_g12070_Cca,DCAR_015475_Dca,DCAR_018738_Dca,DCAR_024041_Dca,DCAR_02…
581	63	CA03g28930.1_Can,CA06g18240.1_Can,CA11g04060.1_Can,CEY00_Acc02278_Ach,CEY00_Acc04034_Ach,CEY00_Acc06358_Ach,CEY00_Acc18379_Ach,CEY00_Acc21881_Ach,CEY00_Acc29291_Ach,CEY00_Acc31495_Ach,CHR00034398-RA_Cna,CHR00036940-RA_Cna,CHR00068929-RA_Cna,CHR00069183-RA_Cna,Cc04_g08210_Cca,Cc11_g12660_Cca,DCAR_010177_Dca,DCAR_011005_Dca,DCAR_014020_Dca,DCAR_023153_Dca,DCAR_025457_Dca,DCAR_027437_Dca,DCAR_030996…
582	63	CA03g35290.1_Can,CA06g09690.1_Can,CA10g08170.1_Can,CA10g08360.1_Can,CA12g15110.1_Can,CEY00_Acc03056_Ach,CEY00_Acc06733_Ach,CEY00_Acc12821_Ach,CEY00_Acc21237_Ach,CEY00_Acc22345_Ach,CEY00_Acc27011_Ach,CEY00_Acc27876_Ach,CHR00002114-RA_Cna,CHR00025336-RA_Cna,CHR00032882-RA_Cna,CHR00041833-RA_Cna,CHR00049275-RA_Cna,Cc02_g05290_Cca,Cc02_g22300_Cca,Cc04_g01110_Cca,DCAR_007652_Dca,DCAR_023972_Dca,DCAR_0…
583	63	CA07g03890.1_Can,CA11g05450.1_Can,CEY00_Acc00654_Ach,CEY00_Acc02357_Ach,CEY00_Acc04109_Ach,CEY00_Acc08398_Ach,CEY00_Acc08418_Ach,CEY00_Acc09979_Ach,CEY00_Acc13386_Ach,CHR00024560-RA_Cna,CHR00035992-RA_Cna,CHR00036062-RA_Cna,CHR00072651-RA_Cna,CHR00085800-RA_Cna,Cc06_g08130_Cca,Cc07_g03200_Cca,Cc11_g13480_Cca,DCAR_006724_Dca,DCAR_031050_Dca,INIL02g10648_Ini,INIL05g28428_Ini,INIL07g34289_Ini,INIL08…
584	63	DCAR_000918_Dca,DCAR_001182_Dca,DCAR_001185_Dca,DCAR_001527_Dca,DCAR_001724_Dca,DCAR_003724_Dca,DCAR_005243_Dca,DCAR_005840_Dca,DCAR_008594_Dca,DCAR_009543_Dca,DCAR_010147_Dca,DCAR_010167_Dca,DCAR_010284_Dca,DCAR_010336_Dca,DCAR_010677_Dca,DCAR_010812_Dca,DCAR_010813_Dca,DCAR_014850_Dca,DCAR_015233_Dca,DCAR_015234_Dca,DCAR_016052_Dca,DCAR_016054_Dca,DCAR_016061_Dca,DCAR_016062_Dca,DCAR_016811_Dca…
585	62	CA01g08010.1_Can,CA01g30070.1_Can,CA01g33070.1_Can,CA02g26040.1_Can,CA03g22840.1_Can,CA08g18050.1_Can,CEY00_Acc00951_Ach,CEY00_Acc06963_Ach,CEY00_Acc07001_Ach,CEY00_Acc10384_Ach,CEY00_Acc18425_Ach,CEY00_Acc29465_Ach,CHR00002092-RA_Cna,CHR00002093-RA_Cna,CHR00069673-RA_Cna,CHR00072275-RA_Cna,CHR00091519-RA_Cna,Cc00_g18040_Cca,Cc02_g18160_Cca,Cc04_g09310_Cca,Cc07_g05450_Cca,Cc08_g03810_Cca,DCAR_001…
586	62	CA01g25300.1_Can,CA07g03620.1_Can,CA08g18970.1_Can,CEY00_Acc04418_Ach,CEY00_Acc07269_Ach,CEY00_Acc10787_Ach,CEY00_Acc14502_Ach,CEY00_Acc16275_Ach,CEY00_Acc16277_Ach,CEY00_Acc16279_Ach,CEY00_Acc16281_Ach,CEY00_Acc18777_Ach,CEY00_Acc19650_Ach,CEY00_Acc27210_Ach,CEY00_Acc31606_Ach,CHR00017251-RA_Cna,CHR00036015-RA_Cna,CHR00055470-RA_Cna,Cc02_g16410_Cca,Cc03_g01880_Cca,Cc06_g07830_Cca,Cc07_g17650_Cca…
587	62	CA01g29570.1_Can,CA02g25150.1_Can,CA08g16880.1_Can,CEY00_Acc00534_Ach,CEY00_Acc06894_Ach,CEY00_Acc09995_Ach,CEY00_Acc10278_Ach,CEY00_Acc12411_Ach,CEY00_Acc21055_Ach,CEY00_Acc22431_Ach,CEY00_Acc29221_Ach,CHR00004649-RA_Cna,CHR00033631-RA_Cna,CHR00042335-RA_Cna,CHR00050036-RA_Cna,CHR00057566-RA_Cna,Cc02_g19730_Cca,Cc07_g06970_Cca,Cc08_g07000_Cca,DCAR_001684_Dca,DCAR_021959_Dca,DCAR_022860_Dca,DCAR_…
588	62	CA02g12350.1_Can,CA07g15410.1_Can,CA10g02290.1_Can,CA11g09170.1_Can,CA11g09180.1_Can,CEY00_Acc08307_Ach,CEY00_Acc14333_Ach,CEY00_Acc16298_Ach,CEY00_Acc20737_Ach,CEY00_Acc21343_Ach,CEY00_Acc25190_Ach,CEY00_Acc25191_Ach,CEY00_Acc29610_Ach,CEY00_Acc32692_Ach,CHR00031772-RA_Cna,CHR00058611-RA_Cna,CHR00069756-RA_Cna,CHR00069867-RA_Cna,Cc00_g03240_Cca,Cc05_g09470_Cca,Cc11_g15040_Cca,DCAR_003952_Dca,DCA…
589	62	CA02g14900.1_Can,CA02g30670.1_Can,CA04g00180.1_Can,CA11g09460.1_Can,CEY00_Acc05571_Ach,CEY00_Acc13138_Ach,CEY00_Acc14274_Ach,CEY00_Acc23182_Ach,CEY00_Acc30544_Ach,CEY00_Acc32756_Ach,CHR00016796-RA_Cna,CHR00019567-RA_Cna,CHR00038612-RA_Cna,CHR00058540-RA_Cna,CHR00077815-RA_Cna,Cc06_g16450_Cca,Cc07_g00640_Cca,Cc11_g16720_Cca,DCAR_007010_Dca,DCAR_013572_Dca,DCAR_021770_Dca,DCAR_021773_Dca,INIL01g257…
590	62	CA02g16810.1_Can,CA02g16830.1_Can,CA07g13190.1_Can,CA07g13200.1_Can,CA10g03610.1_Can,CEY00_Acc09610_Ach,CEY00_Acc13787_Ach,CEY00_Acc13788_Ach,CEY00_Acc19023_Ach,CEY00_Acc19024_Ach,CEY00_Acc20610_Ach,CHR00007404-RA_Cna,CHR00038074-RA_Cna,CHR00038075-RA_Cna,CHR00092020-RA_Cna,Cc02_g12400_Cca,Cc02_g12430_Cca,Cc05_g06280_Cca,Cc05_g06290_Cca,DCAR_008071_Dca,DCAR_012979_Dca,DCAR_019198_Dca,DCAR_028133_…
591	62	CA02g23590.1_Can,CA02g23600.1_Can,CA03g33280.1_Can,CA12g07990.1_Can,CEY00_Acc02235_Ach,CEY00_Acc02236_Ach,CEY00_Acc03988_Ach,CEY00_Acc03993_Ach,CHR00035606-RA_Cna,CHR00035608-RA_Cna,CHR00035613-RA_Cna,CHR00035616-RA_Cna,CHR00049587-RA_Cna,CHR00051776-RA_Cna,CHR00093463-RA_Cna,Cc04_g06940_Cca,Cc04_g06950_Cca,Cc04_g06960_Cca,Cc04_g11900_Cca,Cc04_g11920_Cca,Cc07_g08660_Cca,DCAR_004501_Dca,DCAR_01136…
592	62	CA03g27780.1_Can,CA03g27790.1_Can,CA11g05750.1_Can,CEY00_Acc06298_Ach,CEY00_Acc18224_Ach,CEY00_Acc18225_Ach,CEY00_Acc33023_Ach,CHR00010371-RA_Cna,CHR00017576-RA_Cna,CHR00085854-RA_Cna,Cc04_g15720_Cca,Cc04_g15730_Cca,Cc04_g15740_Cca,Cc04_g15750_Cca,Cc04_g15760_Cca,Cc04_g15770_Cca,Cc10_g12560_Cca,Cc11_g13590_Cca,DCAR_007127_Dca,DCAR_016531_Dca,DCAR_021538_Dca,DCAR_024491_Dca,INIL01g25070_Ini,INIL03…
593	62	CA03g28640.1_Can,CA08g08610.1_Can,CEY00_Acc06171_Ach,CEY00_Acc07551_Ach,CEY00_Acc08257_Ach,CEY00_Acc08336_Ach,CEY00_Acc18361_Ach,CEY00_Acc19747_Ach,CEY00_Acc21890_Ach,CEY00_Acc26647_Ach,CEY00_Acc29304_Ach,CHR00049194-RA_Cna,CHR00069370-RA_Cna,CHR00072065-RA_Cna,Cc02_g39780_Cca,Cc11_g04730_Cca,Cc11_g16860_Cca,DCAR_002989_Dca,DCAR_006546_Dca,DCAR_022121_Dca,DCAR_023159_Dca,DCAR_026467_Dca,INIL01g25…
594	62	CA03g32590.1_Can,CA07g03510.1_Can,CA09g17970.1_Can,CEY00_Acc00667_Ach,CEY00_Acc10035_Ach,CEY00_Acc10902_Ach,CEY00_Acc17880_Ach,CEY00_Acc22197_Ach,CEY00_Acc24182_Ach,CEY00_Acc29533_Ach,CHR00018636-RA_Cna,CHR00028748-RA_Cna,CHR00029326-RA_Cna,CHR00083149-RA_Cna,CHR00085819-RA_Cna,Cc02_g34930_Cca,Cc04_g04600_Cca,Cc06_g07770_Cca,DCAR_005417_Dca,DCAR_009337_Dca,DCAR_014909_Dca,DCAR_020893_Dca,DCAR_025…
595	62	CA04g18990.1_Can,CA08g12520.1_Can,CA11g00670.1_Can,CEY00_Acc04711_Ach,CEY00_Acc06592_Ach,CEY00_Acc07802_Ach,CEY00_Acc11103_Ach,CEY00_Acc11104_Ach,CEY00_Acc23731_Ach,CHR00034468-RA_Cna,CHR00048398-RA_Cna,CHR00064065-RA_Cna,CHR00067684-RA_Cna,CHR00077678-RA_Cna,CHR00079494-RA_Cna,Cc02_g34560_Cca,Cc10_g04270_Cca,Cc11_g09770_Cca,DCAR_003382_Dca,DCAR_007258_Dca,DCAR_008789_Dca,DCAR_012768_Dca,DCAR_019…
596	62	CA05g17080.1_Can,CA07g16140.1_Can,CEY00_Acc13541_Ach,CEY00_Acc19200_Ach,CEY00_Acc21143_Ach,CEY00_Acc21754_Ach,CEY00_Acc26525_Ach,CEY00_Acc33731_Ach,CHR00002644-RA_Cna,CHR00002646-RA_Cna,CHR00010659-RA_Cna,CHR00028035-RA_Cna,CHR00038388-RA_Cna,CHR00043083-RA_Cna,CHR00082377-RA_Cna,Cc03_g07270_Cca,Cc05_g10210_Cca,DCAR_002269_Dca,DCAR_003908_Dca,DCAR_004826_Dca,DCAR_013799_Dca,DCAR_017563_Dca,DCAR_0…
597	62	CA07g12460.1_Can,CA07g18810.1_Can,CA10g00160.1_Can,CEY00_Acc13734_Ach,CEY00_Acc15001_Ach,CEY00_Acc19440_Ach,CEY00_Acc26057_Ach,CHR00018855-RA_Cna,CHR00025931-RA_Cna,CHR00031212-RA_Cna,CHR00043152-RA_Cna,CHR00061475-RA_Cna,CHR00076382-RA_Cna,Cc05_g06090_Cca,Cc05_g13140_Cca,DCAR_000397_Dca,DCAR_008680_Dca,DCAR_012962_Dca,DCAR_021198_Dca,INIL01g19935_Ini,INIL03g17383_Ini,INIL03g17771_Ini,INIL06g3651…
598	62	CA08g05130.1_Can,CA11g00210.1_Can,CA12g18450.1_Can,CEY00_Acc17738_Ach,CEY00_Acc22280_Ach,CEY00_Acc22607_Ach,CEY00_Acc26941_Ach,CEY00_Acc28629_Ach,CEY00_Acc32933_Ach,CHR00028813-RA_Cna,CHR00032379-RA_Cna,CHR00058972-RA_Cna,CHR00065968-RA_Cna,CHR00068679-RA_Cna,Cc04_g02490_Cca,Cc04_g06780_Cca,Cc11_g09350_Cca,DCAR_007587_Dca,DCAR_007589_Dca,DCAR_015155_Dca,DCAR_021652_Dca,DCAR_026355_Dca,INIL00g4241…
599	62	CHR00001228-RA_Cna,CHR00005485-RA_Cna,CHR00007284-RA_Cna,CHR00007426-RA_Cna,CHR00008792-RA_Cna,CHR00010908-RA_Cna,CHR00014054-RA_Cna,CHR00018622-RA_Cna,CHR00020497-RA_Cna,CHR00021082-RA_Cna,CHR00027295-RA_Cna,CHR00031199-RA_Cna,CHR00034039-RA_Cna,CHR00035638-RA_Cna,CHR00036400-RA_Cna,CHR00036936-RA_Cna,CHR00050308-RA_Cna,CHR00053386-RA_Cna,CHR00056518-RA_Cna,CHR00064004-RA_Cna,CHR00067526-RA_Cna,…
600	62	INIL00g13509_Ini,INIL00g27041_Ini,INIL00g27042_Ini,INIL00g31527_Ini,INIL01g15849_Ini,INIL01g21720_Ini,INIL01g25783_Ini,INIL01g36629_Ini,INIL02g16473_Ini,INIL02g16534_Ini,INIL02g22381_Ini,INIL02g40601_Ini,INIL02g40827_Ini,INIL03g14322_Ini,INIL03g23314_Ini,INIL04g12028_Ini,INIL04g19419_Ini,INIL04g28552_Ini,INIL04g34015_Ini,INIL05g11357_Ini,INIL05g24108_Ini,INIL06g00131_Ini,INIL06g37109_Ini,INIL06g4…
601	62	rna10136_Aan,rna11685_Aan,rna12275_Aan,rna12371_Aan,rna13050_Aan,rna16053_Aan,rna16087_Aan,rna16772_Aan,rna17701_Aan,rna18408_Aan,rna18866_Aan,rna19796_Aan,rna20416_Aan,rna20745_Aan,rna22061_Aan,rna2228_Aan,rna24193_Aan,rna2540_Aan,rna28563_Aan,rna28827_Aan,rna31241_Aan,rna31375_Aan,rna33076_Aan,rna36636_Aan,rna37689_Aan,rna38181_Aan,rna38699_Aan,rna3935_Aan,rna39418_Aan,rna40049_Aan,rna40602_Aan…
602	61	CA01g06300.1_Can,CA07g03060.1_Can,CEY00_Acc07212_Ach,CEY00_Acc10053_Ach,CEY00_Acc16354_Ach,CHR00004239-RA_Cna,CHR00017169-RA_Cna,CHR00025517-RA_Cna,CHR00036267-RA_Cna,CHR00038631-RA_Cna,CHR00047967-RA_Cna,CHR00053758-RA_Cna,CHR00063034-RA_Cna,CHR00084614-RA_Cna,CHR00090553-RA_Cna,Cc06_g07530_Cca,Cc10_g00660_Cca,DCAR_025223_Dca,INIL02g10710_Ini,INIL11g18778_Ini,PGSC0003DMG400014673.2_Stu,PGSC0003D…
603	61	CA01g08430.1_Can,CA01g15220.1_Can,CA01g15240.1_Can,CA01g20330.1_Can,CA01g20350.1_Can,CA01g20360.1_Can,CA01g22930.1_Can,CA03g11440.1_Can,CA06g13370.1_Can,CA07g06080.1_Can,CA08g09110.1_Can,CA08g09240.1_Can,CA09g11970.1_Can,CA10g04330.1_Can,CA10g04360.1_Can,CA11g03070.1_Can,CA11g16390.1_Can,CA12g10320.1_Can,CA12g10330.1_Can,CA12g10340.1_Can,CA12g12310.1_Can,CHR00020335-RA_Cna,CHR00020354-RA_Cna,CHR0…
604	61	CA01g20780.1_Can,CA05g01110.1_Can,CA08g12950.1_Can,CEY00_Acc00282_Ach,CEY00_Acc08955_Ach,CEY00_Acc10908_Ach,CEY00_Acc17070_Ach,CEY00_Acc23174_Ach,CEY00_Acc24192_Ach,CHR00002932-RA_Cna,CHR00016888-RA_Cna,CHR00016891-RA_Cna,CHR00027438-RA_Cna,CHR00046460-RA_Cna,CHR00048359-RA_Cna,CHR00075896-RA_Cna,Cc02_g35060_Cca,Cc03_g13250_Cca,Cc06_g16740_Cca,DCAR_009059_Dca,DCAR_020486_Dca,DCAR_022902_Dca,DCAR_…
605	61	CA01g31190.1_Can,CA02g07240.1_Can,CA04g16870.1_Can,CEY00_Acc04808_Ach,CEY00_Acc07449_Ach,CEY00_Acc10245_Ach,CEY00_Acc11335_Ach,CEY00_Acc23843_Ach,CEY00_Acc30936_Ach,CHR00003231-RA_Cna,CHR00032353-RA_Cna,CHR00035104-RA_Cna,CHR00046308-RA_Cna,CHR00059922-RA_Cna,CHR00082888-RA_Cna,Cc02_g20360_Cca,Cc07_g07420_Cca,Cc10_g04050_Cca,Cc10_g07750_Cca,DCAR_001860_Dca,DCAR_010798_Dca,DCAR_012827_Dca,DCAR_026…
606	61	CA02g26400.1_Can,CA05g07090.1_Can,CA08g00950.1_Can,CEY00_Acc05852_Ach,CEY00_Acc05853_Ach,CEY00_Acc12911_Ach,CEY00_Acc17552_Ach,CEY00_Acc22381_Ach,CEY00_Acc27055_Ach,CHR00019978-RA_Cna,CHR00019979-RA_Cna,CHR00034389-RA_Cna,CHR00042919-RA_Cna,CHR00048809-RA_Cna,CHR00053380-RA_Cna,CHR00054150-RA_Cna,CHR00064744-RA_Cna,CHR00074411-RA_Cna,CHR00088918-RA_Cna,Cc07_g05030_Cca,Cc11_g00260_Cca,DCAR_007521_…
607	61	CA03g03160.1_Can,CA05g17600.1_Can,CA05g20040.1_Can,CA09g07270.1_Can,CA09g07280.1_Can,CA12g11690.1_Can,CEY00_Acc08873_Ach,CEY00_Acc24708_Ach,CEY00_Acc27528_Ach,CHR00017306-RA_Cna,CHR00019299-RA_Cna,CHR00043196-RA_Cna,CHR00058748-RA_Cna,CHR00068864-RA_Cna,Cc03_g10720_Cca,Cc09_g03790_Cca,DCAR_002154_Dca,DCAR_005500_Dca,DCAR_029999_Dca,INIL03g17967_Ini,INIL09g31433_Ini,INIL14g35492_Ini,PGSC0003DMG400…
608	61	CA04g19520.1_Can,CA04g22550.1_Can,CEY00_Acc04502_Ach,CEY00_Acc07164_Ach,CEY00_Acc10840_Ach,CEY00_Acc11872_Ach,CEY00_Acc12020_Ach,CEY00_Acc23503_Ach,CHR00033464-RA_Cna,CHR00042924-RA_Cna,CHR00049675-RA_Cna,CHR00058419-RA_Cna,CHR00067374-RA_Cna,CHR00085195-RA_Cna,Cc09_g10500_Cca,Cc10_g00850_Cca,Cc10_g03730_Cca,DCAR_003204_Dca,DCAR_019481_Dca,DCAR_022409_Dca,DCAR_022837_Dca,DCAR_023007_Dca,INIL01g25…
609	61	CA05g03100.1_Can,CA05g18440.1_Can,CA06g04850.1_Can,CA06g24690.1_Can,CEY00_Acc01631_Ach,CEY00_Acc02876_Ach,CEY00_Acc27724_Ach,CEY00_Acc30277_Ach,CEY00_Acc32342_Ach,CHR00006828-RA_Cna,CHR00009184-RA_Cna,CHR00083982-RA_Cna,Cc01_g13040_Cca,Cc02_g07660_Cca,DCAR_005963_Dca,DCAR_007442_Dca,DCAR_011714_Dca,DCAR_025295_Dca,DCAR_027607_Dca,INIL05g24252_Ini,INIL07g06259_Ini,INIL08g30675_Ini,INIL11g39635_Ini…
610	61	CA05g03200.1_Can,CA06g04630.1_Can,CA06g24760.1_Can,CA12g04480.1_Can,CEY00_Acc01628_Ach,CEY00_Acc02874_Ach,CEY00_Acc14853_Ach,CEY00_Acc16442_Ach,CEY00_Acc25849_Ach,CEY00_Acc27733_Ach,CEY00_Acc31758_Ach,CHR00035869-RA_Cna,CHR00065584-RA_Cna,CHR00067052-RA_Cna,CHR00075387-RA_Cna,Cc01_g13230_Cca,Cc02_g07540_Cca,Cc02_g11060_Cca,DCAR_005952_Dca,DCAR_006423_Dca,DCAR_007433_Dca,DCAR_015634_Dca,DCAR_01892…
611	61	CA07g07000.1_Can,CA10g11940.1_Can,CA10g15990.1_Can,CA10g16000.1_Can,CEY00_Acc02127_Ach,CEY00_Acc19180_Ach,CEY00_Acc24925_Ach,CEY00_Acc24926_Ach,CHR00018430-RA_Cna,CHR00045004-RA_Cna,CHR00067960-RA_Cna,Cc02_g31440_Cca,Cc05_g01800_Cca,Cc05_g01820_Cca,Cc06_g04950_Cca,DCAR_008753_Dca,DCAR_012743_Dca,DCAR_015021_Dca,DCAR_015357_Dca,INIL04g02502_Ini,INIL04g32658_Ini,INIL09g21324_Ini,INIL10g12183_Ini,IN…
612	61	CA11g00310.1_Can,CA11g00330.1_Can,CA11g00340.1_Can,CA11g00360.1_Can,CA11g00370.1_Can,CA11g00390.1_Can,CA11g00690.1_Can,CA11g00720.1_Can,CEY00_Acc14043_Ach,CEY00_Acc14044_Ach,CEY00_Acc28481_Ach,CHR00005066-RA_Cna,CHR00005067-RA_Cna,CHR00005076-RA_Cna,CHR00006338-RA_Cna,CHR00029390-RA_Cna,CHR00033449-RA_Cna,CHR00033455-RA_Cna,CHR00033514-RA_Cna,CHR00048394-RA_Cna,Cc11_g09790_Cca,PGSC0003DMG40000127…
613	61	CHR00001473-RA_Cna,CHR00002060-RA_Cna,CHR00004105-RA_Cna,CHR00004177-RA_Cna,CHR00007747-RA_Cna,CHR00013975-RA_Cna,CHR00014305-RA_Cna,CHR00015887-RA_Cna,CHR00016793-RA_Cna,CHR00017348-RA_Cna,CHR00017766-RA_Cna,CHR00021228-RA_Cna,CHR00022012-RA_Cna,CHR00022166-RA_Cna,CHR00022277-RA_Cna,CHR00023243-RA_Cna,CHR00023816-RA_Cna,CHR00024233-RA_Cna,CHR00025826-RA_Cna,CHR00029125-RA_Cna,CHR00031408-RA_Cna,…
614	61	CHR00004054-RA_Cna,CHR00061388-RA_Cna,evm.model.Contig186_pilon.23_Mmi,evm.model.Contig3_pilon.259_Mmi,rna100476_Han,rna100477_Han,rna101754_Han,rna102950_Han,rna10412_Han,rna108537_Han,rna109087_Han,rna109935_Han,rna109936_Han,rna110896_Han,rna112367_Han,rna118926_Han,rna12598_Han,rna14855_Han,rna17110_Han,rna17514_Han,rna18656_Han,rna20522_Han,rna20647_Han,rna26253_Han,rna2781_Han,rna28398_Han,…
615	61	DCAR_019782_Dca,INIL00g16152_Ini,INIL01g06595_Ini,INIL01g36597_Ini,INIL01g42444_Ini,INIL02g10136_Ini,INIL02g39836_Ini,INIL02g40572_Ini,INIL03g13937_Ini,INIL03g30794_Ini,INIL04g06513_Ini,INIL04g19349_Ini,INIL04g34048_Ini,INIL05g28837_Ini,INIL05g28849_Ini,INIL05g31943_Ini,INIL06g23771_Ini,INIL06g35729_Ini,INIL07g32381_Ini,INIL08g27294_Ini,INIL08g42144_Ini,INIL09g26374_Ini,INIL09g34152_Ini,INIL10g12…
616	61	PGSC0003DMG400009800.1_Stu,PGSC0003DMG400014522.1_Stu,PGSC0003DMG400014965.1_Stu,PGSC0003DMG400016900.1_Stu,PGSC0003DMG400034427.1_Stu,PGSC0003DMG400034960.1_Stu,PGSC0003DMG400035162.1_Stu,PGSC0003DMG400035310.1_Stu,PGSC0003DMG400035458.1_Stu,PGSC0003DMG400035570.1_Stu,PGSC0003DMG400036042.1_Stu,PGSC0003DMG400036051.1_Stu,PGSC0003DMG400036146.1_Stu,PGSC0003DMG400036550.1_Stu,PGSC0003DMG400036743.…
617	60	CA01g04790.1_Can,CA03g15480.1_Can,CEY00_Acc15785_Ach,CEY00_Acc19909_Ach,CEY00_Acc27954_Ach,CHR00014087-RA_Cna,CHR00041612-RA_Cna,CHR00045410-RA_Cna,CHR00065187-RA_Cna,CHR00065190-RA_Cna,Cc02_g04180_Cca,Cc08_g12930_Cca,DCAR_004922_Dca,DCAR_006813_Dca,DCAR_008466_Dca,DCAR_014623_Dca,DCAR_014624_Dca,DCAR_018105_Dca,INIL02g17152_Ini,INIL04g19414_Ini,INIL08g30951_Ini,INIL08g30952_Ini,INIL13g39240_Ini,…
618	60	CA01g08570.1_Can,CA06g28170.1_Can,CA12g10890.1_Can,CEY00_Acc14690_Ach,CEY00_Acc25366_Ach,CEY00_Acc27394_Ach,CEY00_Acc27395_Ach,CHR00049595-RA_Cna,CHR00049703-RA_Cna,Cc01_g17460_Cca,Cc02_g09150_Cca,Cc09_g03110_Cca,Cc09_g03130_Cca,DCAR_004700_Dca,INIL01g20223_Ini,INIL02g16838_Ini,INIL03g17984_Ini,INIL03g17985_Ini,INIL05g24354_Ini,INIL07g05999_Ini,INIL12g03308_Ini,PGSC0003DMG400000997.1_Stu,PGSC0003…
619	60	CA01g11230.1_Can,CA03g14900.1_Can,CEY00_Acc07203_Ach,CEY00_Acc09051_Ach,CEY00_Acc12914_Ach,CEY00_Acc16367_Ach,CEY00_Acc16368_Ach,CHR00030950-RA_Cna,CHR00032854-RA_Cna,CHR00034791-RA_Cna,CHR00066061-RA_Cna,CHR00079465-RA_Cna,CHR00091446-RA_Cna,CHR00092891-RA_Cna,Cc02_g36590_Cca,Cc09_g04400_Cca,Cc09_g10920_Cca,DCAR_005427_Dca,DCAR_006872_Dca,DCAR_023798_Dca,DCAR_027484_Dca,INIL03g18132_Ini,INIL04g2…
620	60	CA01g13740.1_Can,CA03g09180.1_Can,CA06g22640.1_Can,CA11g15980.1_Can,CEY00_Acc21494_Ach,CEY00_Acc26206_Ach,CEY00_Acc30014_Ach,CEY00_Acc31648_Ach,CEY00_Acc32057_Ach,CHR00002739-RA_Cna,CHR00002912-RA_Cna,CHR00017231-RA_Cna,CHR00019872-RA_Cna,CHR00031090-RA_Cna,CHR00063652-RA_Cna,Cc01_g07810_Cca,Cc01_g20060_Cca,DCAR_012245_Dca,DCAR_018205_Dca,INIL07g33915_Ini,INIL12g21885_Ini,PGSC0003DMG400003000.2_S…
621	60	CA01g16360.1_Can,CA02g02910.1_Can,CA05g06210.1_Can,CEY00_Acc10128_Ach,CEY00_Acc28271_Ach,CEY00_Acc30482_Ach,CHR00039932-RA_Cna,CHR00041160-RA_Cna,CHR00058343-RA_Cna,CHR00068717-RA_Cna,CHR00075072-RA_Cna,CHR00078673-RA_Cna,CHR00081712-RA_Cna,CHR00085775-RA_Cna,Cc01_g00290_Cca,Cc04_g09680_Cca,Cc11_g00360_Cca,DCAR_001961_Dca,DCAR_002619_Dca,DCAR_019889_Dca,DCAR_019890_Dca,DCAR_023501_Dca,DCAR_026870…
622	60	CA01g17390.1_Can,CA09g07630.1_Can,CA09g16920.1_Can,CA09g16930.1_Can,CA09g17010.1_Can,CA09g17030.1_Can,CA09g17040.1_Can,CA09g17050.1_Can,CA09g17060.1_Can,CA09g17070.1_Can,CA09g17080.1_Can,CA09g17090.1_Can,CA09g17100.1_Can,CEY00_Acc17810_Ach,CEY00_Acc19470_Ach,CEY00_Acc19493_Ach,CEY00_Acc19495_Ach,CEY00_Acc19497_Ach,CEY00_Acc26391_Ach,Cc00_g02030_Cca,Cc00_g02040_Cca,Cc00_g02080_Cca,Cc00_g02110_Cca,…
623	60	CA01g27750.1_Can,CA09g02350.1_Can,INIL00g38843_Ini,INIL01g15958_Ini,INIL01g36604_Ini,INIL01g36719_Ini,INIL02g10956_Ini,INIL02g16464_Ini,INIL02g16703_Ini,INIL03g30756_Ini,INIL04g06497_Ini,INIL04g06498_Ini,INIL04g18629_Ini,INIL04g28534_Ini,INIL04g31681_Ini,INIL04g33068_Ini,INIL05g28493_Ini,INIL06g15099_Ini,INIL06g16233_Ini,INIL06g32425_Ini,INIL06g35704_Ini,INIL06g41191_Ini,INIL07g00487_Ini,INIL07g3…
624	60	CA02g18200.1_Can,CA02g18210.1_Can,CA09g07380.1_Can,CEY00_Acc09757_Ach,CEY00_Acc13651_Ach,CEY00_Acc20557_Ach,CHR00070717-RA_Cna,CHR00070718-RA_Cna,CHR00079715-RA_Cna,CHR00079717-RA_Cna,CHR00083404-RA_Cna,Cc00_g02170_Cca,Cc00_g20800_Cca,Cc05_g04780_Cca,Cc05_g04790_Cca,Cc05_g04800_Cca,Cc09_g01770_Cca,Cc09_g01780_Cca,DCAR_008150_Dca,DCAR_021173_Dca,DCAR_026847_Dca,INIL03g17800_Ini,INIL04g39518_Ini,IN…
625	60	CA02g27750.1_Can,CA09g13230.1_Can,CA10g00390.1_Can,CEY00_Acc02318_Ach,CEY00_Acc04064_Ach,CEY00_Acc05769_Ach,CEY00_Acc05774_Ach,CEY00_Acc13715_Ach,CEY00_Acc13716_Ach,CEY00_Acc19449_Ach,CHR00019186-RA_Cna,CHR00023765-RA_Cna,CHR00034411-RA_Cna,CHR00048059-RA_Cna,Cc05_g12730_Cca,Cc07_g03850_Cca,Cc07_g03860_Cca,DCAR_009987_Dca,DCAR_011060_Dca,DCAR_011061_Dca,DCAR_016955_Dca,DCAR_016957_Dca,DCAR_016959…
626	60	CA03g09070.1_Can,CA05g05600.1_Can,CA10g10710.1_Can,CA10g10750.1_Can,CA10g12030.1_Can,CA10g12060.1_Can,CA10g14360.1_Can,CEY00_Acc03047_Ach,CEY00_Acc33656_Ach,CHR00038206-RA_Cna,CHR00038207-RA_Cna,CHR00038208-RA_Cna,CHR00049732-RA_Cna,CHR00049734-RA_Cna,CHR00092048-RA_Cna,Cc02_g14990_Cca,Cc06_g18430_Cca,Cc06_g18440_Cca,DCAR_015339_Dca,DCAR_015340_Dca,DCAR_020877_Dca,DCAR_023978_Dca,INIL10g12706_Ini…
627	60	CA06g16350.1_Can,CEY00_Acc12755_Ach,CEY00_Acc17708_Ach,CEY00_Acc18121_Ach,CEY00_Acc22292_Ach,CEY00_Acc26957_Ach,CHR00011644-RA_Cna,CHR00046474-RA_Cna,CHR00056416-RA_Cna,CHR00058251-RA_Cna,CHR00075776-RA_Cna,CHR00085788-RA_Cna,Cc04_g02130_Cca,Cc04_g12250_Cca,DCAR_026155_Dca,INIL01g20025_Ini,INIL03g18304_Ini,INIL09g21622_Ini,PGSC0003DMG400002506.1_Stu,PGSC0003DMG400006741.1_Stu,PGSC0003DMG401027084…
628	60	CA08g01600.1_Can,CEY00_Acc09356_Ach,CEY00_Acc17138_Ach,CEY00_Acc30469_Ach,CEY00_Acc32541_Ach,CHR00013556-RA_Cna,CHR00024773-RA_Cna,CHR00030510-RA_Cna,CHR00060870-RA_Cna,CHR00066876-RA_Cna,CHR00084879-RA_Cna,Cc01_g00080_Cca,Cc02_g26690_Cca,DCAR_015726_Dca,DCAR_024997_Dca,INIL04g36932_Ini,INIL07g33597_Ini,INIL08g27316_Ini,INIL12g01219_Ini,INIL12g24740_Ini,PGSC0003DMG400031115.2_Stu,PGSC0003DMG40003…
629	60	CA09g01590.1_Can,CA09g01600.1_Can,CA09g01610.1_Can,CA10g12890.1_Can,CA10g16080.1_Can,CA10g16200.1_Can,CA10g16220.1_Can,CA10g16230.1_Can,CEY00_Acc02116_Ach,CEY00_Acc02117_Ach,CEY00_Acc02118_Ach,CEY00_Acc08441_Ach,CHR00083606-RA_Cna,Cc00_g04810_Cca,Cc06_g05070_Cca,Cc08_g06610_Cca,DCAR_010185_Dca,DCAR_015022_Dca,DCAR_015031_Dca,DCAR_015032_Dca,DCAR_015422_Dca,DCAR_026852_Dca,DCAR_026853_Dca,DCAR_026…
630	60	CEY00_Acc09895_Ach,CHR00035906-RA_Cna,CHR00053034-RA_Cna,CHR00078559-RA_Cna,CHR00087633-RA_Cna,Cc06_g10080_Cca,DCAR_024694_Dca,DCAR_028680_Dca,DCAR_028682_Dca,INIL00g00096_Ini,INIL00g00714_Ini,INIL00g08370_Ini,INIL00g13516_Ini,INIL00g13517_Ini,INIL00g14653_Ini,INIL00g14766_Ini,INIL00g14768_Ini,INIL00g14769_Ini,INIL00g21709_Ini,INIL00g23612_Ini,INIL00g24508_Ini,INIL00g30810_Ini,INIL00g40301_Ini,IN…
631	60	INIL00g16240_Ini,INIL01g00063_Ini,INIL01g01653_Ini,INIL01g15918_Ini,INIL02g02207_Ini,INIL02g16716_Ini,INIL02g20823_Ini,INIL02g40518_Ini,INIL03g08950_Ini,INIL03g23350_Ini,INIL04g02352_Ini,INIL04g31627_Ini,INIL04g41035_Ini,INIL05g02777_Ini,INIL05g11352_Ini,INIL05g23978_Ini,INIL05g28824_Ini,INIL05g28853_Ini,INIL05g31826_Ini,INIL05g32167_Ini,INIL06g05804_Ini,INIL06g06369_Ini,INIL07g00576_Ini,INIL07g0…
632	59	CA01g09960.1_Can,CA03g36440.1_Can,CA05g12840.1_Can,CA07g10170.1_Can,CEY00_Acc16052_Ach,CEY00_Acc17559_Ach,CEY00_Acc22940_Ach,CEY00_Acc28191_Ach,CEY00_Acc29238_Ach,CEY00_Acc33213_Ach,CHR00016317-RA_Cna,CHR00034341-RA_Cna,CHR00034441-RA_Cna,CHR00042405-RA_Cna,CHR00043358-RA_Cna,CHR00063672-RA_Cna,CHR00081033-RA_Cna,Cc00_g00120_Cca,Cc04_g00130_Cca,DCAR_000678_Dca,DCAR_004560_Dca,DCAR_009046_Dca,DCAR…
633	59	CA02g15680.1_Can,CA10g03330.1_Can,CA10g03370.1_Can,CEY00_Acc13820_Ach,CEY00_Acc20630_Ach,CEY00_Acc20631_Ach,CEY00_Acc25089_Ach,CHR00035598-RA_Cna,CHR00052213-RA_Cna,CHR00078952-RA_Cna,Cc02_g12940_Cca,Cc02_g12980_Cca,Cc02_g13010_Cca,Cc02_g13020_Cca,Cc05_g06970_Cca,DCAR_024913_Dca,DCAR_028110_Dca,DCAR_028111_Dca,DCAR_028112_Dca,DCAR_028113_Dca,INIL04g32492_Ini,INIL04g32493_Ini,INIL04g32494_Ini,INIL…
634	59	CA03g15600.1_Can,CA06g12740.1_Can,CA09g18530.1_Can,CEY00_Acc01466_Ach,CEY00_Acc02732_Ach,CEY00_Acc18541_Ach,CEY00_Acc28088_Ach,CEY00_Acc28952_Ach,CHR00004849-RA_Cna,CHR00005146-RA_Cna,CHR00047241-RA_Cna,CHR00047242-RA_Cna,CHR00054828-RA_Cna,CHR00066526-RA_Cna,Cc02_g04240_Cca,Cc06_g07490_Cca,Cc08_g11500_Cca,DCAR_000651_Dca,DCAR_004594_Dca,DCAR_008871_Dca,DCAR_018108_Dca,DCAR_020190_Dca,INIL02g1714…
635	59	CA03g19690.1_Can,CA03g19710.1_Can,CA04g20130.1_Can,CA10g05170.1_Can,CEY00_Acc06578_Ach,CEY00_Acc09219_Ach,CEY00_Acc14532_Ach,CHR00034043-RA_Cna,CHR00046776-RA_Cna,CHR00049351-RA_Cna,CHR00071533-RA_Cna,CHR00079098-RA_Cna,Cc02_g39370_Cca,DCAR_010603_Dca,DCAR_010604_Dca,DCAR_014890_Dca,DCAR_020318_Dca,DCAR_025961_Dca,INIL02g14138_Ini,INIL02g14139_Ini,PGSC0003DMG400009124.1_Stu,PGSC0003DMG400042929.1…
636	59	CA05g02220.1_Can,CA08g16020.1_Can,CA12g03290.1_Can,CA12g03300.1_Can,CEY00_Acc05416_Ach,CEY00_Acc06787_Ach,CEY00_Acc07486_Ach,CEY00_Acc07487_Ach,CEY00_Acc07969_Ach,CEY00_Acc07971_Ach,CEY00_Acc11322_Ach,CHR00025734-RA_Cna,CHR00026039-RA_Cna,CHR00029792-RA_Cna,CHR00061580-RA_Cna,Cc02_g21170_Cca,Cc07_g14540_Cca,Cc07_g14560_Cca,DCAR_001771_Dca,DCAR_011668_Dca,DCAR_014198_Dca,DCAR_021878_Dca,INIL02g118…
637	59	CA06g03780.1_Can,CA06g24240.1_Can,CA09g03930.1_Can,CA12g19460.1_Can,CEY00_Acc00369_Ach,CEY00_Acc24834_Ach,CEY00_Acc30218_Ach,CEY00_Acc32285_Ach,CHR00057047-RA_Cna,CHR00066647-RA_Cna,CHR00090619-RA_Cna,Cc01_g12120_Cca,Cc03_g16040_Cca,DCAR_004102_Dca,DCAR_006015_Dca,DCAR_014945_Dca,DCAR_017754_Dca,DCAR_023790_Dca,INIL04g19335_Ini,INIL07g00471_Ini,INIL09g30193_Ini,INIL12g22150_Ini,INIL14g42009_Ini,P…
638	59	CA07g01080.1_Can,CA10g17960.1_Can,CA10g21950.1_Can,CA11g13690.1_Can,CEY00_Acc07556_Ach,CEY00_Acc12092_Ach,CEY00_Acc25901_Ach,CEY00_Acc30212_Ach,CEY00_Acc32277_Ach,CHR00052695-RA_Cna,CHR00057780-RA_Cna,CHR00064527-RA_Cna,CHR00066832-RA_Cna,CHR00085101-RA_Cna,Cc01_g12060_Cca,Cc02_g39700_Cca,Cc07_g19910_Cca,Cc10_g05070_Cca,DCAR_005296_Dca,DCAR_006018_Dca,DCAR_014950_Dca,DCAR_015583_Dca,DCAR_018866_D…
639	59	CA08g02080.1_Can,CA12g18440.1_Can,CEY00_Acc03599_Ach,CEY00_Acc09870_Ach,CEY00_Acc12730_Ach,CEY00_Acc29113_Ach,CEY00_Acc29525_Ach,CHR00020874-RA_Cna,CHR00058964-RA_Cna,CHR00058978-RA_Cna,CHR00059902-RA_Cna,CHR00073228-RA_Cna,CHR00075489-RA_Cna,Cc02_g04720_Cca,Cc06_g10760_Cca,Cc08_g09990_Cca,DCAR_000769_Dca,DCAR_003070_Dca,DCAR_004458_Dca,DCAR_012020_Dca,DCAR_018077_Dca,DCAR_028637_Dca,INIL01g20010…
640	59	CA08g09730.1_Can,CA08g09740.1_Can,CA10g18450.1_Can,CA10g22410.1_Can,CEY00_Acc11015_Ach,CEY00_Acc15991_Ach,CHR00028174-RA_Cna,CHR00028176-RA_Cna,CHR00037255-RA_Cna,CHR00047487-RA_Cna,CHR00052858-RA_Cna,CHR00076310-RA_Cna,Cc00_g07000_Cca,Cc06_g21170_Cca,DCAR_024470_Dca,DCAR_026618_Dca,DCAR_030801_Dca,DCAR_030807_Dca,DCAR_030808_Dca,DCAR_030809_Dca,INIL04g32926_Ini,INIL05g31991_Ini,INIL10g12617_Ini,…
641	59	rna101261_Han,rna101316_Han,rna102953_Han,rna108475_Han,rna109311_Han,rna115073_Han,rna115214_Han,rna115455_Han,rna116821_Han,rna117104_Han,rna117596_Han,rna118145_Han,rna119344_Han,rna119404_Han,rna120396_Han,rna12417_Han,rna13313_Han,rna13572_Han,rna13670_Han,rna14529_Han,rna19403_Han,rna22273_Han,rna22882_Han,rna24360_Han,rna32180_Han,rna34132_Han,rna34350_Han,rna34995_Han,rna38316_Han,rna3840…
642	59	rna10441_Aan,rna12210_Aan,rna13464_Aan,rna16367_Aan,rna17098_Aan,rna19454_Aan,rna20408_Aan,rna21126_Aan,rna21407_Aan,rna21846_Aan,rna22663_Aan,rna23771_Aan,rna23789_Aan,rna25552_Aan,rna25652_Aan,rna27855_Aan,rna28665_Aan,rna3052_Aan,rna31377_Aan,rna31878_Aan,rna34427_Aan,rna38470_Aan,rna39057_Aan,rna41719_Aan,rna42647_Aan,rna42648_Aan,rna43184_Aan,rna43880_Aan,rna46075_Aan,rna46808_Aan,rna46872_A…
643	58	CA01g00160.1_Can,CA06g22590.1_Can,CA09g09640.1_Can,CEY00_Acc13342_Ach,CEY00_Acc15508_Ach,CEY00_Acc16604_Ach,CEY00_Acc28741_Ach,CEY00_Acc30002_Ach,CEY00_Acc31901_Ach,CHR00002756-RA_Cna,CHR00029837-RA_Cna,CHR00043136-RA_Cna,CHR00049776-RA_Cna,Cc01_g07850_Cca,Cc01_g15770_Cca,Cc06_g06810_Cca,Cc08_g16950_Cca,DCAR_006189_Dca,DCAR_012711_Dca,DCAR_013447_Dca,DCAR_018602_Dca,DCAR_029901_Dca,INIL05g11350_I…
644	58	CA01g01550.1_Can,CA01g15460.1_Can,CA07g14110.1_Can,CA09g00640.1_Can,CA10g02970.1_Can,CA11g10260.1_Can,CEY00_Acc13855_Ach,CEY00_Acc15034_Ach,CEY00_Acc15104_Ach,CEY00_Acc16215_Ach,CEY00_Acc18968_Ach,CEY00_Acc26157_Ach,CEY00_Acc30400_Ach,CEY00_Acc32459_Ach,CHR00029798-RA_Cna,CHR00031999-RA_Cna,CHR00085547-RA_Cna,Cc00_g21450_Cca,Cc02_g27830_Cca,Cc05_g07460_Cca,Cc05_g07470_Cca,DCAR_000326_Dca,DCAR_002…
645	58	CA01g17680.1_Can,CA02g03290.1_Can,CA02g11290.1_Can,CA02g28310.1_Can,CEY00_Acc02350_Ach,CEY00_Acc06458_Ach,CEY00_Acc14138_Ach,CEY00_Acc14139_Ach,CEY00_Acc20768_Ach,CEY00_Acc20980_Ach,CEY00_Acc25220_Ach,CEY00_Acc33040_Ach,CHR00016601-RA_Cna,CHR00043085-RA_Cna,CHR00048776-RA_Cna,CHR00064416-RA_Cna,Cc11_g13120_Cca,Cc11_g13130_Cca,DCAR_007888_Dca,INIL02g11628_Ini,INIL05g28437_Ini,INIL06g38857_Ini,INIL…
646	58	CA01g19130.1_Can,CA01g27070.1_Can,CA01g27080.1_Can,CA04g04810.1_Can,CA10g10220.1_Can,CA12g22650.1_Can,CA12g22670.1_Can,CEY00_Acc09398_Ach,CEY00_Acc09399_Ach,CEY00_Acc17172_Ach,CHR00010429-RA_Cna,CHR00010430-RA_Cna,CHR00041981-RA_Cna,CHR00055590-RA_Cna,CHR00067798-RA_Cna,CHR00075166-RA_Cna,Cc02_g25790_Cca,Cc02_g25800_Cca,DCAR_015766_Dca,DCAR_025018_Dca,DCAR_029345_Dca,DCAR_029346_Dca,DCAR_029349_D…
647	58	CA02g04270.1_Can,CA02g04280.1_Can,CA02g10900.1_Can,CA02g11150.1_Can,CA02g11180.1_Can,CA11g02660.1_Can,CEY00_Acc09509_Ach,CEY00_Acc21406_Ach,CHR00037750-RA_Cna,CHR00041827-RA_Cna,CHR00070136-RA_Cna,Cc02_g14610_Cca,Cc02_g14620_Cca,Cc05_g05170_Cca,DCAR_021284_Dca,DCAR_028013_Dca,INIL06g37883_Ini,INIL06g37884_Ini,INIL06g37885_Ini,INIL06g37886_Ini,INIL06g37887_Ini,PGSC0003DMG400010219.1_Stu,PGSC0003DM…
648	58	CA02g08360.1_Can,CA02g27670.1_Can,CA04g09820.1_Can,CA07g18850.1_Can,CA10g00120.1_Can,CEY00_Acc02314_Ach,CEY00_Acc04062_Ach,CEY00_Acc05781_Ach,CEY00_Acc13729_Ach,CEY00_Acc19435_Ach,CEY00_Acc30755_Ach,CHR00022306-RA_Cna,CHR00051541-RA_Cna,CHR00055585-RA_Cna,CHR00075163-RA_Cna,CHR00092385-RA_Cna,Cc05_g13200_Cca,Cc07_g04060_Cca,DCAR_011052_Dca,DCAR_022521_Dca,DCAR_025413_Dca,INIL02g11660_Ini,INIL03g1…
649	58	CA03g26720.1_Can,CA09g02170.1_Can,CA10g15360.1_Can,CA11g19620.1_Can,CEY00_Acc03186_Ach,CEY00_Acc08525_Ach,CEY00_Acc18115_Ach,CEY00_Acc30131_Ach,CEY00_Acc32190_Ach,CHR00005044-RA_Cna,CHR00014317-RA_Cna,CHR00032832-RA_Cna,CHR00039648-RA_Cna,CHR00073040-RA_Cna,CHR00087422-RA_Cna,Cc01_g10600_Cca,Cc02_g15090_Cca,Cc04_g12540_Cca,Cc06_g04140_Cca,Cc06_g17260_Cca,DCAR_014993_Dca,DCAR_016471_Dca,DCAR_01768…
650	58	CA03g29180.1_Can,CA06g25020.1_Can,CA09g01480.1_Can,CA11g05860.1_Can,CEY00_Acc02112_Ach,CEY00_Acc03540_Ach,CEY00_Acc16476_Ach,CEY00_Acc18632_Ach,CEY00_Acc24941_Ach,CHR00038052-RA_Cna,CHR00038881-RA_Cna,CHR00051521-RA_Cna,CHR00069206-RA_Cna,CHR00072750-RA_Cna,Cc01_g13690_Cca,Cc04_g07840_Cca,Cc06_g05150_Cca,DCAR_011329_Dca,DCAR_018939_Dca,DCAR_020781_Dca,DCAR_020782_Dca,INIL01g25159_Ini,INIL08g30683…
651	58	CA03g34960.1_Can,CA05g18020.1_Can,CA12g21500.1_Can,CEY00_Acc04415_Ach,CEY00_Acc12611_Ach,CEY00_Acc13092_Ach,CEY00_Acc17785_Ach,CEY00_Acc22257_Ach,CEY00_Acc22864_Ach,CEY00_Acc23233_Ach,CEY00_Acc26914_Ach,CEY00_Acc27205_Ach,CEY00_Acc33102_Ach,CHR00020805-RA_Cna,CHR00042015-RA_Cna,CHR00063784-RA_Cna,CHR00081539-RA_Cna,Cc03_g01810_Cca,Cc04_g03220_Cca,Cc06_g09650_Cca,DCAR_016217_Dca,DCAR_023057_Dca,DC…
652	58	CA03g36980.1_Can,CEY00_Acc12854_Ach,CEY00_Acc17616_Ach,CHR00001424-RA_Cna,CHR00001431-RA_Cna,CHR00001434-RA_Cna,CHR00001435-RA_Cna,CHR00001436-RA_Cna,CHR00001437-RA_Cna,CHR00016932-RA_Cna,CHR00016933-RA_Cna,CHR00049641-RA_Cna,CHR00049642-RA_Cna,CHR00051243-RA_Cna,CHR00051244-RA_Cna,Cc04_g00680_Cca,DCAR_016089_Dca,DCAR_022648_Dca,DCAR_025175_Dca,INIL01g05041_Ini,INIL01g20072_Ini,INIL02g20986_Ini,I…
653	58	CA04g13190.1_Can,CA08g06000.1_Can,CA09g08250.1_Can,CA09g08260.1_Can,CA10g15080.1_Can,CEY00_Acc11579_Ach,CEY00_Acc12257_Ach,CHR00013120-RA_Cna,CHR00029838-RA_Cna,CHR00034455-RA_Cna,CHR00076545-RA_Cna,CHR00088164-RA_Cna,Cc10_g14560_Cca,DCAR_001810_Dca,DCAR_014427_Dca,DCAR_029220_Dca,INIL08g04645_Ini,INIL08g04646_Ini,INIL11g15996_Ini,PGSC0003DMG400000785.2_Stu,PGSC0003DMG400006731.1_Stu,PGSC0003DMG4…
654	58	CA04g15320.1_Can,CA07g20440.1_Can,CEY00_Acc11706_Ach,CEY00_Acc12125_Ach,CEY00_Acc12128_Ach,CEY00_Acc21578_Ach,CEY00_Acc23875_Ach,CHR00011126-RA_Cna,CHR00020517-RA_Cna,CHR00021704-RA_Cna,CHR00021705-RA_Cna,CHR00022884-RA_Cna,CHR00023917-RA_Cna,CHR00023918-RA_Cna,CHR00028655-RA_Cna,CHR00033579-RA_Cna,CHR00033580-RA_Cna,CHR00046322-RA_Cna,CHR00046323-RA_Cna,CHR00050841-RA_Cna,CHR00059610-RA_Cna,CHR0…
655	58	CA05g03820.1_Can,CA05g19550.1_Can,CA11g15800.1_Can,CA12g07660.1_Can,CEY00_Acc08994_Ach,CEY00_Acc20858_Ach,CEY00_Acc21135_Ach,CEY00_Acc24691_Ach,CEY00_Acc25319_Ach,CEY00_Acc30008_Ach,CEY00_Acc32051_Ach,CHR00062900-RA_Cna,CHR00071983-RA_Cna,CHR00093097-RA_Cna,Cc01_g07750_Cca,Cc02_g09310_Cca,Cc02_g24820_Cca,DCAR_012248_Dca,DCAR_018208_Dca,DCAR_029778_Dca,INIL02g16821_Ini,INIL05g24376_Ini,INIL07g3391…
656	58	CA05g07430.1_Can,CA07g04870.1_Can,CA11g10610.1_Can,CEY00_Acc06165_Ach,CEY00_Acc08110_Ach,CEY00_Acc11805_Ach,CEY00_Acc14294_Ach,CEY00_Acc14922_Ach,CEY00_Acc28323_Ach,CEY00_Acc32738_Ach,CHR00013614-RA_Cna,CHR00015912-RA_Cna,CHR00040557-RA_Cna,CHR00072252-RA_Cna,Cc05_g02360_Cca,Cc11_g06260_Cca,Cc11_g17030_Cca,DCAR_002667_Dca,DCAR_019705_Dca,DCAR_023548_Dca,DCAR_024678_Dca,DCAR_026815_Dca,INIL03g1785…
657	58	CA06g05580.1_Can,CA10g13310.1_Can,CA10g13370.1_Can,CEY00_Acc25835_Ach,CHR00026557-RA_Cna,CHR00026561-RA_Cna,CHR00031285-RA_Cna,CHR00031287-RA_Cna,CHR00061857-RA_Cna,Cc01_g06490_Cca,Cc01_g13570_Cca,Cc02_g30770_Cca,Cc03_g09610_Cca,Cc03_g09630_Cca,Cc11_g03080_Cca,Cc11_g03100_Cca,Cc11_g03130_Cca,Cc11_g03140_Cca,DCAR_005920_Dca,DCAR_005922_Dca,DCAR_005923_Dca,INIL12g03536_Ini,INIL12g03537_Ini,PGSC0003…
658	58	CA06g15940.1_Can,CA06g23300.1_Can,CA07g10010.1_Can,CA11g17810.1_Can,CEY00_Acc00925_Ach,CEY00_Acc09825_Ach,CEY00_Acc22325_Ach,CEY00_Acc30094_Ach,CEY00_Acc32144_Ach,CHR00034763-RA_Cna,CHR00037019-RA_Cna,CHR00055410-RA_Cna,CHR00056861-RA_Cna,CHR00078183-RA_Cna,Cc01_g09990_Cca,Cc04_g01470_Cca,Cc06_g11860_Cca,DCAR_006142_Dca,DCAR_010500_Dca,DCAR_016131_Dca,DCAR_022700_Dca,INIL02g16754_Ini,INIL03g18258…
659	58	CA06g23060.1_Can,CA11g17240.1_Can,CA11g17250.1_Can,CEY00_Acc21524_Ach,CEY00_Acc26234_Ach,CEY00_Acc30065_Ach,CEY00_Acc32122_Ach,CHR00025679-RA_Cna,CHR00025681-RA_Cna,CHR00025685-RA_Cna,CHR00057591-RA_Cna,CHR00090047-RA_Cna,CHR00092239-RA_Cna,Cc01_g09450_Cca,DCAR_010366_Dca,INIL07g06351_Ini,INIL08g41123_Ini,INIL12g21965_Ini,INIL12g21966_Ini,INIL12g21969_Ini,PGSC0003DMG400007113.2_Stu,PGSC0003DMG400…
660	58	CA09g17650.1_Can,INIL00g05476_Ini,INIL00g06320_Ini,INIL00g20832_Ini,INIL00g25985_Ini,INIL00g25987_Ini,INIL00g25989_Ini,INIL00g42283_Ini,INIL01g15867_Ini,INIL02g16463_Ini,INIL02g16479_Ini,INIL03g01823_Ini,INIL03g01824_Ini,INIL03g29791_Ini,INIL04g19443_Ini,INIL04g33050_Ini,INIL04g33051_Ini,INIL04g39698_Ini,INIL06g35700_Ini,INIL06g41202_Ini,INIL07g00547_Ini,INIL07g11140_Ini,INIL09g00194_Ini,INIL10g0…
661	58	CEY00_Acc01176_Ach,CEY00_Acc01177_Ach,CEY00_Acc05389_Ach,CEY00_Acc07942_Ach,CEY00_Acc10515_Ach,CEY00_Acc33661_Ach,CEY00_Acc33730_Ach,CHR00019090-RA_Cna,CHR00022818-RA_Cna,CHR00024093-RA_Cna,CHR00024095-RA_Cna,CHR00024097-RA_Cna,CHR00024099-RA_Cna,CHR00030363-RA_Cna,CHR00042778-RA_Cna,CHR00042779-RA_Cna,CHR00042783-RA_Cna,CHR00067802-RA_Cna,Cc07_g13900_Cca,DCAR_005724_Dca,DCAR_014179_Dca,DCAR_0152…
662	58	CEY00_Acc17889_Ach,CHR00025555-RA_Cna,CHR00025556-RA_Cna,CHR00025563-RA_Cna,CHR00025566-RA_Cna,CHR00025567-RA_Cna,CHR00058910-RA_Cna,CHR00068787-RA_Cna,CHR00079084-RA_Cna,CHR00079691-RA_Cna,CHR00079693-RA_Cna,CHR00086043-RA_Cna,Cc04_g04760_Cca,Cc04_g04770_Cca,DCAR_015478_Dca,DCAR_016282_Dca,DCAR_017995_Dca,DCAR_017996_Dca,INIL03g14288_Ini,INIL06g37468_Ini,INIL09g36297_Ini,INIL09g36298_Ini,PGSC000…
663	58	CEY00_Acc28763_Ach,CEY00_Acc28766_Ach,Cc00_g10740_Cca,Cc00_g22160_Cca,Cc00_g25040_Cca,Cc00_g25050_Cca,Cc00_g29760_Cca,Cc00_g29770_Cca,Cc00_g34720_Cca,Cc00_g35530_Cca,Cc06_g21810_Cca,Cc06_g21820_Cca,Cc06_g21860_Cca,Cc06_g21870_Cca,Cc06_g21900_Cca,Cc06_g21910_Cca,Cc06_g21920_Cca,Cc06_g21930_Cca,Cc06_g21940_Cca,Cc06_g21960_Cca,Cc06_g21980_Cca,Cc06_g21990_Cca,Cc06_g22000_Cca,Cc06_g22010_Cca,Cc06_g220…
664	58	CHR00019066-RA_Cna,CHR00047502-RA_Cna,evm.model.Contig103_pilon.113_Mmi,evm.model.Contig104_pilon.65_Mmi,evm.model.Contig1186_pilon.11_Mmi,evm.model.Contig123_pilon.11_Mmi,evm.model.Contig133_pilon.71_Mmi,evm.model.Contig13_pilon.56_Mmi,evm.model.Contig1724_pilon.66_Mmi,evm.model.Contig176_pilon.18_Mmi,evm.model.Contig204_pilon.30_Mmi,evm.model.Contig223_pilon.109_Mmi,evm.model.Contig283_pilon.80…
665	58	CHR00069556-RA_Cna,rna10035_Aan,rna10231_Aan,rna12394_Aan,rna13651_Aan,rna13957_Aan,rna15608_Aan,rna16253_Aan,rna22291_Aan,rna25748_Aan,rna26518_Aan,rna28285_Aan,rna28364_Aan,rna28447_Aan,rna29295_Aan,rna29605_Aan,rna30185_Aan,rna31218_Aan,rna32021_Aan,rna32054_Aan,rna32077_Aan,rna33167_Aan,rna33206_Aan,rna35567_Aan,rna38790_Aan,rna39671_Aan,rna39672_Aan,rna40458_Aan,rna43058_Aan,rna43479_Aan,rna…
666	58	INIL00g14661_Ini,INIL00g14904_Ini,INIL00g22657_Ini,INIL00g24537_Ini,INIL01g00011_Ini,INIL01g05068_Ini,INIL02g06483_Ini,INIL02g34133_Ini,INIL02g34134_Ini,INIL02g40326_Ini,INIL03g06290_Ini,INIL03g06291_Ini,INIL03g30758_Ini,INIL03g30761_Ini,INIL04g39683_Ini,INIL05g02734_Ini,INIL05g02794_Ini,INIL05g09752_Ini,INIL05g31780_Ini,INIL06g00129_Ini,INIL06g14538_Ini,INIL06g14592_Ini,INIL06g15251_Ini,INIL06g1…
667	58	Solyc11g039940.1.1_Sly,evm.model.Contig4_pilon.299_Mmi,rna100187_Han,rna100303_Han,rna101956_Han,rna103653_Han,rna107270_Han,rna107415_Han,rna108305_Han,rna108306_Han,rna109423_Han,rna116924_Han,rna117542_Han,rna119137_Han,rna14506_Ccar,rna15257_Han,rna1528_Han,rna15424_Ccar,rna17719_Han,rna2041_Han,rna20752_Han,rna22133_Han,rna24445_Han,rna26193_Han,rna27381_Han,rna27737_Han,rna28391_Han,rna2965…
668	58	rna11188_Aan,rna1235_Aan,rna12519_Aan,rna17201_Aan,rna17545_Aan,rna17546_Aan,rna17547_Aan,rna18555_Aan,rna24672_Aan,rna26792_Aan,rna30162_Aan,rna30487_Aan,rna30779_Aan,rna30895_Aan,rna32556_Aan,rna32572_Aan,rna33124_Aan,rna34736_Aan,rna35045_Aan,rna35923_Aan,rna35924_Aan,rna36450_Aan,rna39103_Aan,rna40236_Aan,rna41026_Aan,rna42272_Aan,rna42845_Aan,rna44542_Aan,rna44593_Aan,rna44724_Aan,rna47465_A…
669	57	CA01g28340.1_Can,CA01g29850.1_Can,CA01g29860.1_Can,CA01g32390.1_Can,CA01g32660.1_Can,CA01g33790.1_Can,CA01g33800.1_Can,CA01g33810.1_Can,CA01g33840.1_Can,CA01g33850.1_Can,CA01g33860.1_Can,CA01g33880.1_Can,CA01g33900.1_Can,CA03g02140.1_Can,CA04g10690.1_Can,CA04g10710.1_Can,CA04g10720.1_Can,CA04g10750.1_Can,CEY00_Acc13727_Ach,CHR00033282-RA_Cna,INIL01g04911_Ini,INIL01g15943_Ini,INIL01g15945_Ini,INIL…
670	57	CA01g29240.1_Can,CA01g31760.1_Can,CA01g31770.1_Can,CA01g31790.1_Can,CA01g32710.1_Can,CA01g32730.1_Can,CA01g32760.1_Can,CA01g32770.1_Can,CEY00_Acc11400_Ach,CEY00_Acc21751_Ach,CEY00_Acc24575_Ach,CHR00000325-RA_Cna,CHR00000341-RA_Cna,CHR00000346-RA_Cna,CHR00000365-RA_Cna,CHR00000368-RA_Cna,Cc00_g01130_Cca,Cc00_g12660_Cca,Cc05_g05450_Cca,Cc05_g05460_Cca,Cc05_g05470_Cca,Cc05_g05480_Cca,DCAR_006638_Dca…
671	57	CA02g16550.1_Can,CA07g00460.1_Can,CA07g00490.1_Can,CA10g05690.1_Can,CEY00_Acc09602_Ach,CEY00_Acc14542_Ach,CEY00_Acc17382_Ach,CEY00_Acc18509_Ach,CEY00_Acc18576_Ach,CEY00_Acc20140_Ach,CEY00_Acc20141_Ach,CHR00028438-RA_Cna,CHR00039551-RA_Cna,CHR00081396-RA_Cna,CHR00084161-RA_Cna,Cc02_g12500_Cca,Cc06_g13450_Cca,Cc06_g13480_Cca,DCAR_008068_Dca,DCAR_009913_Dca,DCAR_019369_Dca,INIL04g32454_Ini,INIL05g20…
672	57	CA03g00360.1_Can,CA03g00390.1_Can,CA03g00400.1_Can,CA03g00410.1_Can,CEY00_Acc00161_Ach,CEY00_Acc08812_Ach,CHR00006372-RA_Cna,CHR00006373-RA_Cna,CHR00006374-RA_Cna,CHR00006397-RA_Cna,CHR00012610-RA_Cna,CHR00021018-RA_Cna,CHR00022792-RA_Cna,CHR00022950-RA_Cna,CHR00025511-RA_Cna,CHR00032886-RA_Cna,CHR00032887-RA_Cna,CHR00048734-RA_Cna,CHR00063198-RA_Cna,CHR00063199-RA_Cna,CHR00063748-RA_Cna,CHR00080…
673	57	CA03g03180.1_Can,CA06g06070.1_Can,CA06g07910.1_Can,CA09g12500.1_Can,CEY00_Acc01508_Ach,CEY00_Acc02782_Ach,CEY00_Acc03053_Ach,CEY00_Acc15479_Ach,CHR00014679-RA_Cna,CHR00020582-RA_Cna,CHR00027735-RA_Cna,CHR00039720-RA_Cna,CHR00079783-RA_Cna,CHR00079784-RA_Cna,Cc02_g05340_Cca,Cc03_g10700_Cca,DCAR_005497_Dca,DCAR_009472_Dca,DCAR_009473_Dca,DCAR_020151_Dca,DCAR_028922_Dca,INIL02g17072_Ini,INIL04g32841…
674	57	CA03g07540.1_Can,CA06g08730.1_Can,CA09g11140.1_Can,CEY00_Acc04250_Ach,CEY00_Acc15169_Ach,CEY00_Acc19550_Ach,CEY00_Acc22783_Ach,CEY00_Acc25567_Ach,CEY00_Acc27343_Ach,CEY00_Acc31719_Ach,CEY00_Acc33336_Ach,CHR00050703-RA_Cna,CHR00057146-RA_Cna,CHR00059498-RA_Cna,CHR00069571-RA_Cna,Cc01_g19190_Cca,Cc03_g04070_Cca,DCAR_002715_Dca,DCAR_012497_Dca,DCAR_018436_Dca,DCAR_027234_Dca,DCAR_030675_Dca,INIL07g0…
675	57	CA03g26700.1_Can,CA11g11500.1_Can,CEY00_Acc06191_Ach,CEY00_Acc08179_Ach,CEY00_Acc14217_Ach,CEY00_Acc18117_Ach,CEY00_Acc22017_Ach,CEY00_Acc26761_Ach,CEY00_Acc29769_Ach,CEY00_Acc32806_Ach,CHR00046370-RA_Cna,CHR00054853-RA_Cna,CHR00071702-RA_Cna,CHR00084049-RA_Cna,Cc04_g12440_Cca,Cc04_g12520_Cca,Cc11_g15510_Cca,DCAR_007065_Dca,DCAR_016037_Dca,DCAR_021574_Dca,DCAR_024447_Dca,DCAR_031131_Dca,INIL01g25…
676	57	CA04g21590.1_Can,CEY00_Acc04562_Ach,CEY00_Acc09439_Ach,CEY00_Acc11947_Ach,CEY00_Acc20385_Ach,CEY00_Acc23574_Ach,CEY00_Acc32074_Ach,CHR00026754-RA_Cna,CHR00026756-RA_Cna,CHR00049349-RA_Cna,CHR00062470-RA_Cna,CHR00064743-RA_Cna,CHR00079020-RA_Cna,Cc01_g08590_Cca,Cc02_g00490_Cca,Cc02_g31410_Cca,Cc10_g01840_Cca,DCAR_001928_Dca,DCAR_005748_Dca,DCAR_006179_Dca,DCAR_006180_Dca,DCAR_013859_Dca,DCAR_01747…
677	57	CA06g04440.1_Can,CA12g14840.1_Can,INIL00g04482_Ini,INIL00g13514_Ini,INIL00g24543_Ini,INIL00g25841_Ini,INIL01g05412_Ini,INIL01g20338_Ini,INIL01g36693_Ini,INIL02g02215_Ini,INIL03g13942_Ini,INIL03g13943_Ini,INIL03g13977_Ini,INIL03g37281_Ini,INIL04g04388_Ini,INIL04g04389_Ini,INIL04g08995_Ini,INIL04g28584_Ini,INIL04g31679_Ini,INIL04g31704_Ini,INIL04g31705_Ini,INIL04g34016_Ini,INIL04g37154_Ini,INIL05g0…
678	57	CHR00004438-RA_Cna,CHR00004788-RA_Cna,CHR00006558-RA_Cna,CHR00006619-RA_Cna,CHR00006631-RA_Cna,CHR00007957-RA_Cna,CHR00008930-RA_Cna,CHR00009254-RA_Cna,CHR00009341-RA_Cna,CHR00014596-RA_Cna,CHR00014654-RA_Cna,CHR00015200-RA_Cna,CHR00015741-RA_Cna,CHR00016566-RA_Cna,CHR00017612-RA_Cna,CHR00019120-RA_Cna,CHR00019455-RA_Cna,CHR00021514-RA_Cna,CHR00021938-RA_Cna,CHR00023875-RA_Cna,CHR00024228-RA_Cna,…
679	56	CA01g08810.1_Can,CA01g16610.1_Can,CA01g19000.1_Can,CA01g19010.1_Can,CA01g19020.1_Can,CA01g21140.1_Can,CA01g21650.1_Can,CA01g21660.1_Can,CA01g29630.1_Can,CA01g29640.1_Can,CA02g03000.1_Can,CA02g10800.1_Can,CA02g10810.1_Can,CA02g13450.1_Can,CA02g21260.1_Can,CA02g27980.1_Can,CA02g27990.1_Can,CA03g05140.1_Can,CA03g09390.1_Can,CA03g12770.1_Can,CA03g13520.1_Can,CA03g14510.1_Can,CA03g35430.1_Can,CA04g061…
680	56	CA01g12020.1_Can,CA03g10450.1_Can,CA12g22880.1_Can,CEY00_Acc00796_Ach,CEY00_Acc10153_Ach,CEY00_Acc14450_Ach,CEY00_Acc15075_Ach,CEY00_Acc26122_Ach,CEY00_Acc30454_Ach,CEY00_Acc32525_Ach,CEY00_Acc32578_Ach,CHR00038964-RA_Cna,CHR00045548-RA_Cna,CHR00051217-RA_Cna,CHR00064081-RA_Cna,Cc01_g02470_Cca,Cc06_g08660_Cca,Cc06_g23370_Cca,DCAR_001987_Dca,DCAR_009195_Dca,DCAR_013673_Dca,DCAR_014875_Dca,DCAR_024…
681	56	CA01g16680.1_Can,CA02g18030.1_Can,CA03g07960.1_Can,CA07g19500.1_Can,CA10g00050.1_Can,CEY00_Acc21651_Ach,CEY00_Acc22884_Ach,CEY00_Acc25485_Ach,CEY00_Acc26349_Ach,CEY00_Acc33075_Ach,CHR00014012-RA_Cna,CHR00041196-RA_Cna,CHR00058594-RA_Cna,CHR00075706-RA_Cna,Cc02_g11570_Cca,Cc03_g01220_Cca,Cc05_g13340_Cca,Cc11_g08960_Cca,DCAR_010026_Dca,DCAR_018303_Dca,DCAR_028167_Dca,DCAR_030488_Dca,INIL11g09927_In…
682	56	CA01g31050.1_Can,CA01g31060.1_Can,CEY00_Acc06864_Ach,CEY00_Acc06865_Ach,CEY00_Acc06866_Ach,CEY00_Acc07445_Ach,CEY00_Acc07446_Ach,CEY00_Acc21162_Ach,CHR00003242-RA_Cna,CHR00003246-RA_Cna,Cc02_g20270_Cca,Cc02_g20290_Cca,Cc04_g11650_Cca,DCAR_022548_Dca,INIL06g11976_Ini,INIL06g11977_Ini,INIL06g38254_Ini,INIL06g38255_Ini,INIL06g38256_Ini,INIL06g38257_Ini,INIL06g38258_Ini,INIL06g38259_Ini,INIL06g38260_…
683	56	CA02g01030.1_Can,CA02g27640.1_Can,CA03g29450.1_Can,CA06g18490.1_Can,CA07g10610.1_Can,CEY00_Acc05786_Ach,CEY00_Acc18323_Ach,CEY00_Acc18324_Ach,CEY00_Acc30759_Ach,CEY00_Acc31472_Ach,CHR00000969-RA_Cna,CHR00011023-RA_Cna,CHR00035885-RA_Cna,CHR00068781-RA_Cna,Cc00_g28540_Cca,Cc07_g03990_Cca,Cc11_g12180_Cca,DCAR_011048_Dca,DCAR_025416_Dca,DCAR_026011_Dca,DCAR_027460_Dca,INIL02g11664_Ini,INIL05g28482_I…
684	56	CA02g01410.1_Can,CA02g01420.1_Can,CA02g27960.1_Can,CA11g01950.1_Can,CA11g03890.1_Can,CEY00_Acc02326_Ach,CEY00_Acc04073_Ach,CEY00_Acc06361_Ach,CEY00_Acc09920_Ach,CEY00_Acc31499_Ach,CHR00005921-RA_Cna,CHR00031936-RA_Cna,CHR00048857-RA_Cna,CHR00071445-RA_Cna,CHR00072550-RA_Cna,Cc06_g09520_Cca,Cc07_g03650_Cca,Cc11_g12600_Cca,Cc11_g12610_Cca,DCAR_011077_Dca,DCAR_011871_Dca,DCAR_014955_Dca,DCAR_014959_…
685	56	CA02g10940.1_Can,CA02g10960.1_Can,CA03g30440.1_Can,CA12g16770.1_Can,CEY00_Acc04729_Ach,CEY00_Acc06032_Ach,CEY00_Acc06033_Ach,CEY00_Acc23749_Ach,CEY00_Acc31004_Ach,CEY00_Acc31005_Ach,CHR00036880-RA_Cna,CHR00041635-RA_Cna,CHR00045959-RA_Cna,CHR00074055-RA_Cna,CHR00091050-RA_Cna,Cc00_g26450_Cca,Cc07_g06060_Cca,Cc10_g04510_Cca,Cc10_g08920_Cca,Cc10_g08940_Cca,DCAR_010887_Dca,DCAR_010888_Dca,DCAR_01088…
686	56	CA02g30250.1_Can,CA03g26200.1_Can,CEY00_Acc02459_Ach,CEY00_Acc14233_Ach,CEY00_Acc29681_Ach,CEY00_Acc30590_Ach,CHR00004276-RA_Cna,CHR00004277-RA_Cna,CHR00009676-RA_Cna,CHR00043013-RA_Cna,CHR00048050-RA_Cna,CHR00058283-RA_Cna,CHR00075021-RA_Cna,Cc04_g11140_Cca,Cc07_g00090_Cca,Cc11_g16030_Cca,DCAR_007457_Dca,DCAR_011266_Dca,DCAR_021738_Dca,DCAR_026194_Dca,INIL02g11521_Ini,INIL09g36061_Ini,PGSC0003DM…
687	56	CA03g00430.1_Can,CEY00_Acc06472_Ach,CEY00_Acc11414_Ach,CEY00_Acc14495_Ach,CEY00_Acc15447_Ach,CEY00_Acc18783_Ach,CHR00027650-RA_Cna,CHR00028407-RA_Cna,CHR00041377-RA_Cna,CHR00065591-RA_Cna,CHR00088351-RA_Cna,Cc03_g08100_Cca,Cc06_g07910_Cca,Cc10_g16060_Cca,DCAR_009328_Dca,DCAR_014063_Dca,DCAR_017776_Dca,DCAR_020891_Dca,DCAR_024461_Dca,INIL02g10674_Ini,INIL12g24781_Ini,INIL13g07464_Ini,PGSC0003DMG40…
688	56	CA03g04710.1_Can,CA04g00650.1_Can,CEY00_Acc02042_Ach,CEY00_Acc02092_Ach,CEY00_Acc23273_Ach,CEY00_Acc29128_Ach,CHR00022826-RA_Cna,CHR00035402-RA_Cna,CHR00050408-RA_Cna,CHR00076326-RA_Cna,Cc03_g05970_Cca,Cc06_g10270_Cca,Cc08_g09580_Cca,DCAR_000307_Dca,DCAR_000753_Dca,DCAR_010475_Dca,DCAR_012050_Dca,DCAR_018286_Dca,DCAR_027335_Dca,DCAR_028665_Dca,DCAR_030758_Dca,INIL01g20269_Ini,INIL09g33211_Ini,INI…
689	56	CA03g07630.1_Can,CA03g07640.1_Can,CA04g00040.1_Can,CEY00_Acc15769_Ach,CEY00_Acc19924_Ach,CEY00_Acc22799_Ach,CEY00_Acc27294_Ach,CEY00_Acc33354_Ach,CEY00_Acc33355_Ach,CHR00011186-RA_Cna,CHR00015265-RA_Cna,CHR00015270-RA_Cna,CHR00015273-RA_Cna,CHR00050765-RA_Cna,CHR00050767-RA_Cna,Cc00_g30450_Cca,Cc03_g03650_Cca,Cc03_g03660_Cca,Cc03_g03670_Cca,Cc08_g13160_Cca,Cc08_g13170_Cca,DCAR_000853_Dca,DCAR_006…
690	56	CA04g17580.1_Can,CA06g26470.1_Can,CA10g16830.1_Can,CA10g22110.1_Can,CEY00_Acc14731_Ach,CEY00_Acc16648_Ach,CEY00_Acc23822_Ach,CEY00_Acc25711_Ach,CHR00006882-RA_Cna,CHR00041187-RA_Cna,CHR00045992-RA_Cna,CHR00046516-RA_Cna,CHR00079850-RA_Cna,Cc01_g16410_Cca,Cc03_g09080_Cca,Cc06_g20290_Cca,Cc10_g05120_Cca,DCAR_004749_Dca,DCAR_020600_Dca,INIL08g13780_Ini,INIL08g13781_Ini,INIL10g12579_Ini,INIL13g07435_…
691	56	CA05g03900.1_Can,CA05g03910.1_Can,CA11g01150.1_Can,CA11g15250.1_Can,CEY00_Acc11326_Ach,CEY00_Acc14042_Ach,CEY00_Acc23878_Ach,CEY00_Acc32909_Ach,CHR00063412-RA_Cna,CHR00067543-RA_Cna,CHR00079100-RA_Cna,CHR00090800-RA_Cna,CHR00092274-RA_Cna,Cc09_g07270_Cca,Cc09_g07290_Cca,Cc11_g10230_Cca,Cc11_g10240_Cca,DCAR_003816_Dca,DCAR_004308_Dca,DCAR_007240_Dca,DCAR_023662_Dca,DCAR_026731_Dca,INIL11g08795_Ini…
692	56	CA06g05320.1_Can,CA06g07710.1_Can,CEY00_Acc03702_Ach,CEY00_Acc08655_Ach,CEY00_Acc14820_Ach,CEY00_Acc16518_Ach,CEY00_Acc16803_Ach,CEY00_Acc25810_Ach,CEY00_Acc27817_Ach,CEY00_Acc31812_Ach,CHR00019969-RA_Cna,CHR00024884-RA_Cna,CHR00037151-RA_Cna,CHR00045842-RA_Cna,CHR00050540-RA_Cna,Cc01_g14330_Cca,Cc02_g06400_Cca,DCAR_005886_Dca,DCAR_011820_Dca,DCAR_018697_Dca,DCAR_032249_Dca,INIL02g17018_Ini,INIL0…
693	56	CA06g27340.1_Can,CA07g10120.1_Can,CEY00_Acc19720_Ach,CEY00_Acc22918_Ach,CEY00_Acc23422_Ach,CEY00_Acc23426_Ach,CEY00_Acc29381_Ach,CEY00_Acc33233_Ach,CHR00008092-RA_Cna,CHR00019092-RA_Cna,CHR00020745-RA_Cna,CHR00040490-RA_Cna,CHR00085346-RA_Cna,CHR00085446-RA_Cna,Cc00_g13730_Cca,Cc01_g21820_Cca,DCAR_002550_Dca,DCAR_010487_Dca,DCAR_024784_Dca,DCAR_026943_Dca,DCAR_028536_Dca,INIL01g20112_Ini,INIL03g1…
694	56	CA08g15610.1_Can,CA08g15620.1_Can,CHR00015028-RA_Cna,CHR00037922-RA_Cna,CHR00056323-RA_Cna,CHR00056324-RA_Cna,CHR00062960-RA_Cna,CHR00062961-RA_Cna,CHR00064435-RA_Cna,CHR00070266-RA_Cna,CHR00070268-RA_Cna,Cc02_g21670_Cca,Cc02_g21680_Cca,INIL06g38169_Ini,PGSC0003DMG400012589.1_Stu,Solyc01g105070.2.1_Sly,VIT_12s0055g01000.1_Vvi,VIT_12s0055g01010.1_Vvi,VIT_12s0055g01020.1_Vvi,VIT_12s0055g01030.1_Vvi…
695	56	CA10g05570.1_Can,CA10g05820.1_Can,CEY00_Acc20590_Ach,CEY00_Acc20592_Ach,CEY00_Acc25053_Ach,CHR00009128-RA_Cna,CHR00011811-RA_Cna,CHR00019106-RA_Cna,CHR00037658-RA_Cna,CHR00038633-RA_Cna,CHR00084652-RA_Cna,CHR00093523-RA_Cna,Cc02_g11870_Cca,DCAR_002829_Dca,DCAR_002830_Dca,DCAR_002831_Dca,DCAR_024752_Dca,DCAR_024753_Dca,DCAR_024754_Dca,INIL04g32483_Ini,INIL04g36928_Ini,INIL04g39584_Ini,INIL04g39585…
696	56	CHR00002525-RA_Cna,CHR00005020-RA_Cna,CHR00011580-RA_Cna,CHR00012178-RA_Cna,CHR00012847-RA_Cna,CHR00015061-RA_Cna,CHR00015800-RA_Cna,CHR00016639-RA_Cna,CHR00021603-RA_Cna,CHR00022498-RA_Cna,CHR00023135-RA_Cna,CHR00023651-RA_Cna,CHR00024280-RA_Cna,CHR00024891-RA_Cna,CHR00025885-RA_Cna,CHR00029431-RA_Cna,CHR00030110-RA_Cna,CHR00032436-RA_Cna,CHR00032443-RA_Cna,CHR00033332-RA_Cna,CHR00036661-RA_Cna,…
697	56	CHR00024437-RA_Cna,CHR00043481-RA_Cna,Cc00_g02470_Cca,Cc00_g06960_Cca,Cc00_g07190_Cca,Cc00_g07770_Cca,Cc00_g09810_Cca,Cc00_g09860_Cca,Cc00_g17730_Cca,Cc00_g18200_Cca,Cc00_g18930_Cca,Cc00_g19430_Cca,Cc00_g19450_Cca,Cc00_g23170_Cca,Cc00_g24840_Cca,Cc00_g25430_Cca,Cc00_g25700_Cca,Cc00_g25940_Cca,Cc00_g26310_Cca,Cc00_g28290_Cca,Cc00_g31480_Cca,Cc00_g32960_Cca,Cc00_g33410_Cca,Cc00_g33430_Cca,Cc00_g340…
698	56	evm.model.Contig1013_pilon.6_Mmi,evm.model.Contig109_pilon.134_Mmi,evm.model.Contig109_pilon.32_Mmi,evm.model.Contig114_pilon.80_Mmi,evm.model.Contig1187_pilon.20_Mmi,evm.model.Contig12_pilon.290_Mmi,evm.model.Contig1359_pilon.2_Mmi,evm.model.Contig155_pilon.95_Mmi,evm.model.Contig1724_pilon.15_Mmi,evm.model.Contig181_pilon.42_Mmi,evm.model.Contig181_pilon.44_Mmi,evm.model.Contig189_pilon.32_Mmi,…
699	56	rna100365_Han,rna100494_Han,rna101075_Han,rna102062_Han,rna104462_Han,rna105402_Han,rna110074_Han,rna112961_Han,rna116097_Han,rna119697_Han,rna12065_Han,rna12681_Han,rna13598_Han,rna13755_Han,rna16712_Han,rna24330_Han,rna25423_Han,rna25424_Han,rna27586_Han,rna27669_Han,rna27752_Han,rna29487_Han,rna30821_Han,rna31057_Han,rna32070_Han,rna33111_Han,rna35487_Han,rna35574_Han,rna40409_Han,rna41200_Han…
700	56	rna10766_Aan,rna11074_Aan,rna12523_Aan,rna12821_Aan,rna15054_Aan,rna15055_Aan,rna1585_Aan,rna18966_Aan,rna20746_Aan,rna21579_Aan,rna2232_Aan,rna24453_Aan,rna25182_Aan,rna2593_Aan,rna26329_Aan,rna27709_Aan,rna28319_Aan,rna31487_Aan,rna31801_Aan,rna31855_Aan,rna32862_Aan,rna3333_Aan,rna33618_Aan,rna33770_Aan,rna33903_Aan,rna36747_Aan,rna36807_Aan,rna3718_Aan,rna43290_Aan,rna43341_Aan,rna43342_Aan,r…
701	55	CA01g16480.1_Can,CA01g16490.1_Can,CA08g00250.1_Can,CA08g00280.1_Can,CA08g01650.1_Can,CEY00_Acc15064_Ach,CEY00_Acc24253_Ach,CEY00_Acc26114_Ach,CEY00_Acc30464_Ach,CEY00_Acc32535_Ach,CEY00_Acc33665_Ach,CHR00001394-RA_Cna,CHR00004716-RA_Cna,CHR00004726-RA_Cna,CHR00011101-RA_Cna,CHR00044886-RA_Cna,CHR00066562-RA_Cna,CHR00072645-RA_Cna,CHR00086088-RA_Cna,CHR00090059-RA_Cna,Cc01_g00820_Cca,DCAR_001982_D…
702	55	CA01g25520.1_Can,CA03g08790.1_Can,CA06g01440.1_Can,CA06g27470.1_Can,CA10g18020.1_Can,CEY00_Acc15229_Ach,CEY00_Acc19633_Ach,CEY00_Acc22848_Ach,CEY00_Acc25526_Ach,CEY00_Acc33125_Ach,CHR00011637-RA_Cna,CHR00012365-RA_Cna,CHR00030272-RA_Cna,CHR00031236-RA_Cna,CHR00075908-RA_Cna,Cc01_g20500_Cca,Cc03_g02030_Cca,DCAR_002806_Dca,DCAR_024561_Dca,DCAR_027084_Dca,DCAR_030538_Dca,INIL07g20603_Ini,INIL13g0747…
703	55	CA01g27800.1_Can,CA11g12210.1_Can,CA11g12220.1_Can,CA11g12250.1_Can,CA11g12560.1_Can,CA11g12580.1_Can,CA12g21630.1_Can,CEY00_Acc10673_Ach,CEY00_Acc30375_Ach,CHR00028401-RA_Cna,CHR00030095-RA_Cna,CHR00043743-RA_Cna,CHR00054069-RA_Cna,Cc01_g04820_Cca,Cc01_g04840_Cca,Cc01_g04850_Cca,DCAR_009177_Dca,DCAR_023479_Dca,INIL07g33412_Ini,INIL08g13729_Ini,INIL08g27191_Ini,INIL08g27192_Ini,INIL08g27193_Ini,I…
704	55	CA02g02170.1_Can,CA02g03830.1_Can,CA04g05240.1_Can,CEY00_Acc01106_Ach,CEY00_Acc05274_Ach,CEY00_Acc07185_Ach,CEY00_Acc07187_Ach,CEY00_Acc07208_Ach,CEY00_Acc10869_Ach,CEY00_Acc16356_Ach,CEY00_Acc24356_Ach,CEY00_Acc24357_Ach,CHR00002029-RA_Cna,CHR00007088-RA_Cna,CHR00080681-RA_Cna,CHR00080682-RA_Cna,Cc03_g11620_Cca,Cc07_g11760_Cca,Cc09_g10790_Cca,DCAR_006281_Dca,DCAR_015659_Dca,INIL02g39822_Ini,INIL…
705	55	CA02g02430.1_Can,CA04g04240.1_Can,CA09g14490.1_Can,CEY00_Acc01134_Ach,CEY00_Acc05310_Ach,CEY00_Acc06528_Ach,CEY00_Acc10474_Ach,CEY00_Acc20780_Ach,CEY00_Acc21018_Ach,CEY00_Acc24323_Ach,CEY00_Acc25233_Ach,CHR00006287-RA_Cna,CHR00040805-RA_Cna,CHR00060327-RA_Cna,Cc05_g00510_Cca,Cc07_g12410_Cca,Cc09_g08740_Cca,DCAR_003884_Dca,DCAR_003885_Dca,DCAR_004816_Dca,DCAR_007870_Dca,DCAR_014129_Dca,DCAR_027886…
706	55	CA02g15450.1_Can,CA04g10890.1_Can,CA09g10030.1_Can,CA11g03550.1_Can,CEY00_Acc05785_Ach,CEY00_Acc09532_Ach,CEY00_Acc16485_Ach,CEY00_Acc31818_Ach,CEY00_Acc32971_Ach,CHR00028536-RA_Cna,CHR00034583-RA_Cna,CHR00073424-RA_Cna,Cc01_g13760_Cca,Cc02_g13830_Cca,Cc07_g04030_Cca,Cc11_g12220_Cca,DCAR_004047_Dca,DCAR_007400_Dca,DCAR_025414_Dca,DCAR_030028_Dca,INIL07g06232_Ini,INIL07g34337_Ini,INIL11g18733_Ini,…
707	55	CA02g17230.1_Can,CA04g02720.1_Can,CEY00_Acc05379_Ach,CEY00_Acc07934_Ach,CEY00_Acc33225_Ach,CHR00012330-RA_Cna,CHR00012335-RA_Cna,Cc02_g12160_Cca,DCAR_008902_Dca,DCAR_008903_Dca,DCAR_008904_Dca,DCAR_008905_Dca,DCAR_008906_Dca,DCAR_012217_Dca,DCAR_018234_Dca,DCAR_021869_Dca,DCAR_021870_Dca,INIL04g39595_Ini,INIL06g37436_Ini,INIL14g04062_Ini,INIL14g04063_Ini,INIL14g04064_Ini,PGSC0003DMG400005058.1_St…
708	55	CA03g08700.1_Can,CA06g02300.1_Can,CA06g27480.1_Can,CA07g09840.1_Can,CA09g11250.1_Can,CA12g12000.1_Can,CEY00_Acc01895_Ach,CEY00_Acc03072_Ach,CEY00_Acc14703_Ach,CEY00_Acc19616_Ach,CEY00_Acc25670_Ach,CEY00_Acc29896_Ach,CEY00_Acc31668_Ach,CEY00_Acc31985_Ach,CHR00000617-RA_Cna,CHR00031386-RA_Cna,CHR00031934-RA_Cna,Cc01_g17030_Cca,Cc01_g20420_Cca,DCAR_000528_Dca,DCAR_002799_Dca,DCAR_012408_Dca,DCAR_012…
709	55	CA03g12660.1_Can,CA04g07300.1_Can,CA11g11040.1_Can,CEY00_Acc04666_Ach,CEY00_Acc06203_Ach,CEY00_Acc06204_Ach,CEY00_Acc08187_Ach,CEY00_Acc08188_Ach,CEY00_Acc08191_Ach,CEY00_Acc14220_Ach,CHR00005630-RA_Cna,CHR00005633-RA_Cna,CHR00009197-RA_Cna,CHR00015857-RA_Cna,CHR00079392-RA_Cna,Cc11_g15660_Cca,Cc11_g15670_Cca,DCAR_031150_Dca,DCAR_031151_Dca,INIL01g25445_Ini,INIL06g37484_Ini,INIL06g37487_Ini,INIL0…
710	55	CA03g34780.1_Can,CA12g11770.1_Can,CEY00_Acc09906_Ach,CEY00_Acc12619_Ach,CEY00_Acc17777_Ach,CEY00_Acc23248_Ach,CEY00_Acc26922_Ach,CHR00008926-RA_Cna,CHR00020607-RA_Cna,CHR00054990-RA_Cna,CHR00055030-RA_Cna,CHR00083527-RA_Cna,Cc04_g03060_Cca,Cc06_g09860_Cca,DCAR_007569_Dca,DCAR_023060_Dca,DCAR_024692_Dca,DCAR_028702_Dca,INIL01g19980_Ini,INIL02g16619_Ini,INIL09g21659_Ini,INIL14g00698_Ini,PGSC0003DMG…
711	55	CA06g14180.1_Can,CA06g14190.1_Can,CA06g28380.1_Can,CA09g11690.1_Can,CEY00_Acc11358_Ach,CEY00_Acc12480_Ach,CEY00_Acc14701_Ach,CEY00_Acc22517_Ach,CEY00_Acc25672_Ach,CEY00_Acc29158_Ach,CEY00_Acc29899_Ach,CEY00_Acc31987_Ach,CHR00056629-RA_Cna,CHR00070784-RA_Cna,CHR00073034-RA_Cna,CHR00085872-RA_Cna,CHR00088185-RA_Cna,Cc01_g17100_Cca,Cc06_g09200_Cca,Cc11_g01310_Cca,Cc11_g01330_Cca,DCAR_007685_Dca,DCAR…
712	55	CA07g02880.1_Can,CA08g05110.1_Can,CEY00_Acc09314_Ach,CEY00_Acc17091_Ach,CEY00_Acc18849_Ach,CEY00_Acc26258_Ach,CHR00004847-RA_Cna,CHR00004848-RA_Cna,CHR00007693-RA_Cna,CHR00025432-RA_Cna,CHR00033344-RA_Cna,CHR00033347-RA_Cna,CHR00046617-RA_Cna,CHR00055056-RA_Cna,CHR00064915-RA_Cna,Cc05_g02310_Cca,Cc05_g16170_Cca,Cc08_g10850_Cca,DCAR_009642_Dca,DCAR_014922_Dca,DCAR_016826_Dca,DCAR_019928_Dca,INIL01…
713	55	CA07g13330.1_Can,CA08g08190.1_Can,CA10g06280.1_Can,CEY00_Acc09200_Ach,CEY00_Acc19795_Ach,CEY00_Acc26076_Ach,CHR00015488-RA_Cna,CHR00031099-RA_Cna,CHR00043846-RA_Cna,CHR00043847-RA_Cna,CHR00051654-RA_Cna,CHR00084479-RA_Cna,Cc02_g39050_Cca,Cc05_g06700_Cca,DCAR_006967_Dca,DCAR_012993_Dca,DCAR_025240_Dca,INIL03g17730_Ini,INIL04g12018_Ini,PGSC0003DMG400019881.1_Stu,PGSC0003DMG400021676.2_Stu,PGSC0003D…
714	55	CA09g03760.1_Can,CEY00_Acc03846_Ach,CEY00_Acc08558_Ach,CEY00_Acc16880_Ach,CEY00_Acc27665_Ach,CEY00_Acc27666_Ach,CEY00_Acc33757_Ach,CHR00008485-RA_Cna,CHR00020096-RA_Cna,CHR00060241-RA_Cna,CHR00079898-RA_Cna,CHR00085834-RA_Cna,CHR00087670-RA_Cna,CHR00088537-RA_Cna,Cc02_g08610_Cca,Cc02_g08630_Cca,DCAR_000453_Dca,DCAR_005054_Dca,DCAR_014951_Dca,DCAR_015247_Dca,DCAR_027696_Dca,INIL02g16872_Ini,INIL05…
715	55	CA11g14140.1_Can,CEY00_Acc17483_Ach,CEY00_Acc17484_Ach,CHR00014757-RA_Cna,CHR00018115-RA_Cna,CHR00045179-RA_Cna,CHR00048874-RA_Cna,CHR00048875-RA_Cna,CHR00058217-RA_Cna,CHR00058977-RA_Cna,CHR00066551-RA_Cna,CHR00066552-RA_Cna,CHR00087671-RA_Cna,DCAR_001142_Dca,DCAR_009740_Dca,DCAR_009741_Dca,DCAR_027551_Dca,PGSC0003DMG400023040.2_Stu,PGSC0003DMG400030268.1_Stu,Solyc05g016610.1.1_Sly,Solyc05g01662…
716	55	CA12g14060.1_Can,CEY00_Acc11614_Ach,CEY00_Acc11615_Ach,CEY00_Acc11616_Ach,CEY00_Acc12228_Ach,CHR00011345-RA_Cna,CHR00011347-RA_Cna,CHR00011350-RA_Cna,CHR00011353-RA_Cna,CHR00011358-RA_Cna,CHR00041524-RA_Cna,Cc10_g15290_Cca,Cc10_g15330_Cca,Cc10_g15340_Cca,DCAR_011669_Dca,INIL02g40605_Ini,INIL14g41771_Ini,INIL14g41772_Ini,PGSC0003DMG400023890.1_Stu,Solyc02g062190.1.1_Sly,VIT_18s0157g00070.1_Vvi,VIT…
717	55	CEY00_Acc09831_Ach,CHR00060323-RA_Cna,CHR00060324-RA_Cna,Cc06_g11650_Cca,DCAR_017175_Dca,VIT_09s0002g00240.1_Vvi,VIT_09s0002g00250.1_Vvi,VIT_09s0002g00270.1_Vvi,VIT_09s0002g03270.1_Vvi,VIT_09s0002g03300.1_Vvi,VIT_09s0002g03790.1_Vvi,VIT_09s0002g03800.1_Vvi,VIT_09s0002g03820.1_Vvi,VIT_09s0002g03840.1_Vvi,VIT_09s0002g03860.1_Vvi,VIT_09s0002g03870.1_Vvi,VIT_09s0002g03980.1_Vvi,VIT_09s0002g04420.1_Vv…
718	55	CHR00018144-RA_Cna,CHR00021144-RA_Cna,CHR00022708-RA_Cna,CHR00025332-RA_Cna,CHR00027640-RA_Cna,CHR00038129-RA_Cna,CHR00038130-RA_Cna,CHR00042658-RA_Cna,CHR00051103-RA_Cna,CHR00051104-RA_Cna,CHR00051107-RA_Cna,CHR00051109-RA_Cna,CHR00051110-RA_Cna,CHR00051967-RA_Cna,CHR00051968-RA_Cna,CHR00051969-RA_Cna,CHR00051972-RA_Cna,CHR00051974-RA_Cna,CHR00051975-RA_Cna,CHR00051976-RA_Cna,CHR00051977-RA_Cna,…
719	55	CHR00034723-RA_Cna,rna108521_Han,rna110670_Han,rna113213_Han,rna113443_Han,rna118914_Han,rna1194_Han,rna14212_Han,rna14467_Han,rna15688_Ccar,rna1589_Han,rna16622_Han,rna20180_Han,rna20208_Han,rna20754_Han,rna20831_Han,rna23911_Han,rna30744_Ccar,rna3081_Han,rna31671_Han,rna31801_Han,rna33488_Han,rna36905_Han,rna40346_Han,rna45690_Han,rna50993_Han,rna5305_Han,rna54677_Han,rna58079_Han,rna58916_Han,…
720	55	DCAR_001085_Dca,DCAR_001130_Dca,DCAR_001557_Dca,DCAR_001558_Dca,DCAR_002013_Dca,DCAR_005068_Dca,DCAR_005090_Dca,DCAR_005154_Dca,DCAR_005155_Dca,DCAR_005157_Dca,DCAR_005230_Dca,DCAR_005446_Dca,DCAR_005447_Dca,DCAR_006561_Dca,DCAR_007478_Dca,DCAR_008323_Dca,DCAR_009240_Dca,DCAR_009686_Dca,DCAR_010162_Dca,DCAR_010266_Dca,DCAR_010392_Dca,DCAR_010393_Dca,DCAR_010394_Dca,DCAR_011489_Dca,DCAR_012123_Dca…
721	55	INIL00g06479_Ini,INIL00g06480_Ini,INIL00g11476_Ini,INIL00g11477_Ini,INIL00g14110_Ini,INIL00g14111_Ini,INIL00g14466_Ini,INIL00g15040_Ini,INIL00g20244_Ini,INIL00g20245_Ini,INIL00g21688_Ini,INIL00g21715_Ini,INIL00g21717_Ini,INIL00g24584_Ini,INIL00g24585_Ini,INIL00g26838_Ini,INIL02g02189_Ini,INIL02g02190_Ini,INIL02g02191_Ini,INIL02g02193_Ini,INIL02g02194_Ini,INIL02g20969_Ini,INIL02g20970_Ini,INIL02g2…
722	55	rna100993_Han,rna10143_Han,rna101756_Han,rna104243_Han,rna107040_Han,rna111458_Han,rna114879_Han,rna115406_Han,rna115708_Han,rna12918_Han,rna14329_Han,rna16164_Han,rna17870_Han,rna17889_Han,rna1954_Han,rna1957_Han,rna23341_Han,rna24935_Han,rna27770_Han,rna29983_Han,rna31036_Han,rna31753_Han,rna32588_Han,rna33267_Han,rna38967_Han,rna39445_Han,rna40823_Han,rna47071_Han,rna48711_Han,rna4956_Han,rna5…
723	54	CA01g00500.1_Can,CA01g34640.1_Can,CA03g20170.1_Can,CA06g08340.1_Can,CEY00_Acc01272_Ach,CEY00_Acc02600_Ach,CEY00_Acc03276_Ach,CEY00_Acc08347_Ach,CEY00_Acc15543_Ach,CEY00_Acc19760_Ach,CEY00_Acc28758_Ach,CHR00021335-RA_Cna,CHR00031696-RA_Cna,CHR00044773-RA_Cna,CHR00049071-RA_Cna,CHR00073989-RA_Cna,CHR00076103-RA_Cna,Cc02_g01240_Cca,Cc08_g16550_Cca,DCAR_006498_Dca,DCAR_008958_Dca,DCAR_020341_Dca,INIL…
724	54	CA01g05400.1_Can,CA03g00310.1_Can,CA10g18360.1_Can,INIL00g00991_Ini,INIL00g05471_Ini,INIL00g06310_Ini,INIL00g18694_Ini,INIL00g20828_Ini,INIL00g20834_Ini,INIL00g23916_Ini,INIL00g36321_Ini,INIL00g41081_Ini,INIL04g02416_Ini,INIL04g02417_Ini,INIL04g32892_Ini,INIL04g32904_Ini,INIL04g32922_Ini,INIL06g05778_Ini,INIL06g05802_Ini,INIL06g15109_Ini,INIL06g16193_Ini,INIL06g16202_Ini,INIL06g16203_Ini,INIL06g3…
725	54	CA01g09000.1_Can,CA08g10690.1_Can,CA10g18970.1_Can,CHR00061164-RA_Cna,PGSC0003DMG400019390.1_Stu,evm.model.Contig141_pilon.54_Mmi,rna100171_Han,rna106336_Han,rna116079_Han,rna116547_Han,rna11926_Aan,rna16858_Han,rna17794_Aan,rna20609_Aan,rna20776_Aan,rna22116_Aan,rna2240_Han,rna22707_Han,rna23710_Aan,rna23722_Aan,rna2583_Aan,rna25865_Aan,rna28706_Han,rna28756_Aan,rna33214_Aan,rna38050_Aan,rna3891…
726	54	CA02g00540.1_Can,CA06g01360.1_Can,CA10g04010.1_Can,CEY00_Acc08511_Ach,CEY00_Acc24682_Ach,CEY00_Acc27414_Ach,CEY00_Acc29992_Ach,CHR00005184-RA_Cna,CHR00005185-RA_Cna,CHR00033754-RA_Cna,CHR00040800-RA_Cna,CHR00074234-RA_Cna,CHR00079277-RA_Cna,CHR00082780-RA_Cna,CHR00086341-RA_Cna,Cc01_g18230_Cca,Cc02_g08870_Cca,DCAR_000824_Dca,DCAR_007800_Dca,DCAR_018492_Dca,DCAR_018946_Dca,INIL02g16848_Ini,INIL05g…
727	54	CA02g10740.1_Can,CA03g27700.1_Can,CA06g19380.1_Can,CA11g06080.1_Can,CEY00_Acc06291_Ach,CEY00_Acc07035_Ach,CEY00_Acc21970_Ach,CEY00_Acc26713_Ach,CEY00_Acc29831_Ach,CHR00023348-RA_Cna,CHR00078811-RA_Cna,Cc04_g17240_Cca,Cc09_g08720_Cca,Cc11_g13750_Cca,DCAR_003882_Dca,DCAR_021545_Dca,DCAR_021546_Dca,DCAR_024498_Dca,DCAR_026089_Dca,DCAR_026581_Dca,INIL00g38840_Ini,INIL01g25061_Ini,INIL03g20499_Ini,INI…
728	54	CA02g26280.1_Can,CA06g13840.1_Can,CA07g04700.1_Can,CA09g17780.1_Can,CEY00_Acc00618_Ach,CEY00_Acc09965_Ach,CEY00_Acc14468_Ach,CEY00_Acc15433_Ach,CEY00_Acc22481_Ach,CEY00_Acc32598_Ach,CHR00055657-RA_Cna,CHR00061431-RA_Cna,CHR00078607-RA_Cna,CHR00082025-RA_Cna,CHR00093373-RA_Cna,Cc06_g08370_Cca,Cc08_g00670_Cca,DCAR_006219_Dca,DCAR_014888_Dca,DCAR_017808_Dca,INIL02g16461_Ini,INIL05g02756_Ini,INIL10g4…
729	54	CA03g01420.1_Can,CHR00016860-RA_Cna,CHR00024066-RA_Cna,CHR00029225-RA_Cna,CHR00037073-RA_Cna,CHR00049602-RA_Cna,Cc00_g14730_Cca,Cc00_g24720_Cca,Cc01_g00720_Cca,Cc02_g09350_Cca,Cc09_g06950_Cca,Cc09_g06960_Cca,Cc09_g06970_Cca,Cc09_g07000_Cca,DCAR_002510_Dca,DCAR_008901_Dca,DCAR_010165_Dca,DCAR_015547_Dca,DCAR_015548_Dca,DCAR_023929_Dca,DCAR_029541_Dca,DCAR_029551_Dca,DCAR_030212_Dca,PGSC0003DMG4000…
730	54	CA03g13690.1_Can,CA06g08150.1_Can,CA06g10710.1_Can,CEY00_Acc00349_Ach,CEY00_Acc00350_Ach,CEY00_Acc00352_Ach,CEY00_Acc01948_Ach,CEY00_Acc03113_Ach,CEY00_Acc24739_Ach,CHR00093700-RA_Cna,Cc03_g14260_Cca,Cc09_g04120_Cca,Cc10_g12850_Cca,DCAR_002144_Dca,DCAR_005457_Dca,DCAR_027519_Dca,DCAR_031597_Dca,INIL08g30992_Ini,INIL08g30995_Ini,INIL09g31475_Ini,INIL14g41829_Ini,INIL15g14245_Ini,PGSC0003DMG4000009…
731	54	CA03g25630.1_Can,CA03g25810.1_Can,CA06g15880.1_Can,CA08g07480.1_Can,CA08g07490.1_Can,CEY00_Acc03425_Ach,CEY00_Acc03426_Ach,CEY00_Acc07612_Ach,CEY00_Acc15966_Ach,CEY00_Acc20225_Ach,CEY00_Acc20240_Ach,CHR00047157-RA_Cna,CHR00047158-RA_Cna,CHR00051315-RA_Cna,CHR00066870-RA_Cna,CHR00085713-RA_Cna,Cc02_g38380_Cca,Cc02_g38390_Cca,DCAR_005357_Dca,DCAR_005358_Dca,DCAR_009390_Dca,DCAR_020267_Dca,DCAR_0252…
732	54	CA03g31170.1_Can,CA03g31180.1_Can,CA06g17600.1_Can,CEY00_Acc13235_Ach,CEY00_Acc14327_Ach,CEY00_Acc17979_Ach,CEY00_Acc23085_Ach,CEY00_Acc29621_Ach,CEY00_Acc29622_Ach,CEY00_Acc32697_Ach,CHR00005209-RA_Cna,CHR00040709-RA_Cna,Cc04_g05920_Cca,Cc04_g05930_Cca,DCAR_016353_Dca,DCAR_020587_Dca,DCAR_021407_Dca,DCAR_021408_Dca,DCAR_025658_Dca,INIL00g14651_Ini,INIL03g19609_Ini,INIL04g32978_Ini,INIL06g37378_I…
733	54	CA04g15730.1_Can,CA04g23140.1_Can,CA05g13240.1_Can,CA12g03410.1_Can,CEY00_Acc01196_Ach,CEY00_Acc04581_Ach,CEY00_Acc04895_Ach,CEY00_Acc05419_Ach,CEY00_Acc07975_Ach,CEY00_Acc10536_Ach,CEY00_Acc12172_Ach,CEY00_Acc23925_Ach,CHR00026469-RA_Cna,CHR00041321-RA_Cna,Cc07_g10530_Cca,Cc07_g14640_Cca,Cc10_g01990_Cca,DCAR_003470_Dca,INIL02g39792_Ini,INIL14g41682_Ini,INIL15g27871_Ini,PGSC0003DMG400003769.1_Stu…
734	54	CA09g02690.1_Can,INIL00g27483_Ini,INIL01g20294_Ini,INIL01g25775_Ini,INIL01g36531_Ini,INIL03g15020_Ini,INIL03g22563_Ini,INIL03g29813_Ini,INIL03g37257_Ini,INIL04g32555_Ini,INIL04g33069_Ini,INIL04g34096_Ini,INIL04g36896_Ini,INIL04g36897_Ini,INIL04g37121_Ini,INIL05g10527_Ini,INIL05g10529_Ini,INIL05g31745_Ini,INIL05g32222_Ini,INIL06g15183_Ini,INIL06g29852_Ini,INIL06g35670_Ini,INIL07g05956_Ini,INIL08g2…
735	53	CA01g02150.1_Can,CA03g18760.1_Can,CA03g25660.1_Can,CA05g12180.1_Can,CA08g07550.1_Can,CEY00_Acc09155_Ach,CEY00_Acc15651_Ach,CEY00_Acc20040_Ach,CEY00_Acc20245_Ach,CHR00022320-RA_Cna,CHR00022321-RA_Cna,CHR00047162-RA_Cna,CHR00091183-RA_Cna,Cc00_g17860_Cca,Cc08_g15150_Cca,DCAR_006942_Dca,DCAR_008357_Dca,DCAR_008358_Dca,DCAR_008626_Dca,DCAR_020270_Dca,DCAR_020280_Dca,INIL02g05704_Ini,INIL04g04361_Ini,…
736	53	CA01g12200.1_Can,CA01g32090.1_Can,CA10g19110.1_Can,CA10g21480.1_Can,CEY00_Acc10145_Ach,CEY00_Acc14378_Ach,CEY00_Acc30460_Ach,CEY00_Acc32530_Ach,CHR00024850-RA_Cna,CHR00037413-RA_Cna,CHR00059437-RA_Cna,CHR00062604-RA_Cna,Cc01_g00640_Cca,Cc06_g23230_Cca,DCAR_001984_Dca,DCAR_013677_Dca,INIL04g02650_Ini,INIL07g33576_Ini,INIL08g27308_Ini,INIL10g12347_Ini,PGSC0003DMG400023702.1_Stu,PGSC0003DMG400031467…
737	53	CA01g17110.1_Can,CA03g19860.1_Can,CA08g14790.1_Can,CEY00_Acc03293_Ach,CEY00_Acc20313_Ach,CEY00_Acc24168_Ach,CEY00_Acc24289_Ach,CHR00001299-RA_Cna,CHR00029398-RA_Cna,CHR00043326-RA_Cna,CHR00044908-RA_Cna,CHR00053378-RA_Cna,Cc02_g01550_Cca,Cc02_g23730_Cca,Cc02_g23740_Cca,Cc10_g16270_Cca,DCAR_010600_Dca,DCAR_014509_Dca,INIL02g14154_Ini,INIL05g22822_Ini,INIL08g27342_Ini,INIL10g16317_Ini,INIL12g24764_…
738	53	CA01g25140.1_Can,CA08g03180.1_Can,CEY00_Acc00743_Ach,CEY00_Acc00775_Ach,CEY00_Acc04331_Ach,CEY00_Acc05388_Ach,CEY00_Acc07941_Ach,CEY00_Acc10108_Ach,CEY00_Acc12472_Ach,CHR00001526-RA_Cna,CHR00057546-RA_Cna,CHR00068150-RA_Cna,Cc03_g02540_Cca,Cc06_g13680_Cca,Cc07_g13880_Cca,Cc11_g01700_Cca,DCAR_009911_Dca,DCAR_014178_Dca,DCAR_022887_Dca,DCAR_030576_Dca,INIL05g09371_Ini,INIL10g42267_Ini,INIL14g28325_…
739	53	CA02g03100.1_Can,CA07g20050.1_Can,CEY00_Acc26303_Ach,CEY00_Acc26305_Ach,CEY00_Acc33266_Ach,CHR00026718-RA_Cna,CHR00031045-RA_Cna,CHR00031048-RA_Cna,CHR00039964-RA_Cna,CHR00055663-RA_Cna,CHR00088004-RA_Cna,Cc05_g14510_Cca,Cc06_g15280_Cca,DCAR_005316_Dca,DCAR_013206_Dca,DCAR_015381_Dca,DCAR_016634_Dca,DCAR_019374_Dca,DCAR_022600_Dca,INIL02g20989_Ini,INIL03g17308_Ini,INIL11g09978_Ini,PGSC0003DMG4000…
740	53	CA02g07480.1_Can,CA02g25050.1_Can,CEY00_Acc00540_Ach,CEY00_Acc04772_Ach,CEY00_Acc05989_Ach,CEY00_Acc23797_Ach,CEY00_Acc30958_Ach,CEY00_Acc30963_Ach,CHR00050459-RA_Cna,CHR00053770-RA_Cna,CHR00053771-RA_Cna,CHR00073875-RA_Cna,CHR00073876-RA_Cna,Cc07_g06830_Cca,Cc07_g06840_Cca,Cc10_g05580_Cca,DCAR_010834_Dca,DCAR_010840_Dca,DCAR_021470_Dca,DCAR_025788_Dca,INIL02g26884_Ini,INIL02g40836_Ini,INIL05g096…
741	53	CA02g08800.1_Can,CA02g29090.1_Can,CA11g06350.1_Can,CEY00_Acc05705_Ach,CEY00_Acc06277_Ach,CEY00_Acc14170_Ach,CEY00_Acc30667_Ach,CEY00_Acc31386_Ach,CHR00004853-RA_Cna,CHR00020551-RA_Cna,CHR00021560-RA_Cna,CHR00073962-RA_Cna,CHR00089350-RA_Cna,CHR00093210-RA_Cna,Cc07_g02780_Cca,Cc11_g13980_Cca,DCAR_006713_Dca,DCAR_007116_Dca,DCAR_011183_Dca,DCAR_025360_Dca,DCAR_026572_Dca,INIL05g32201_Ini,INIL07g342…
742	53	CA02g12510.1_Can,CA02g12570.1_Can,CA02g12590.1_Can,CEY00_Acc21348_Ach,CHR00012429-RA_Cna,CHR00036151-RA_Cna,CHR00061851-RA_Cna,Cc00_g03730_Cca,Cc00_g19020_Cca,Cc00_g22590_Cca,Cc00_g28280_Cca,DCAR_005193_Dca,DCAR_031450_Dca,INIL06g05780_Ini,INIL06g05781_Ini,INIL06g05783_Ini,INIL06g05792_Ini,INIL06g05793_Ini,INIL06g05795_Ini,INIL06g05798_Ini,INIL06g29950_Ini,INIL06g32408_Ini,INIL06g32409_Ini,INIL06…
743	53	CA02g18390.1_Can,CA05g08110.1_Can,CA12g02530.1_Can,CEY00_Acc01166_Ach,CEY00_Acc10504_Ach,CEY00_Acc20552_Ach,CEY00_Acc25025_Ach,CEY00_Acc28391_Ach,CEY00_Acc31163_Ach,CHR00005987-RA_Cna,CHR00007805-RA_Cna,CHR00068372-RA_Cna,CHR00068795-RA_Cna,Cc07_g13390_Cca,Cc09_g01540_Cca,Cc11_g08050_Cca,DCAR_003430_Dca,DCAR_004227_Dca,DCAR_030255_Dca,INIL02g11912_Ini,INIL04g39513_Ini,INIL05g09387_Ini,INIL06g3803…
744	53	CA03g35280.1_Can,CA07g05270.1_Can,CA09g17180.1_Can,CEY00_Acc12817_Ach,CEY00_Acc17653_Ach,CEY00_Acc23395_Ach,CHR00014517-RA_Cna,CHR00027559-RA_Cna,CHR00054480-RA_Cna,CHR00057932-RA_Cna,CHR00059703-RA_Cna,CHR00066048-RA_Cna,Cc04_g01150_Cca,Cc06_g12400_Cca,DCAR_010493_Dca,DCAR_016109_Dca,DCAR_022684_Dca,DCAR_024761_Dca,DCAR_028484_Dca,INIL01g20137_Ini,INIL03g18094_Ini,INIL03g18221_Ini,INIL09g21464_I…
745	53	CA04g15780.1_Can,CA04g16050.1_Can,CA12g03180.1_Can,CA12g03190.1_Can,CEY00_Acc04882_Ach,CEY00_Acc05410_Ach,CEY00_Acc05411_Ach,CEY00_Acc10534_Ach,CEY00_Acc23911_Ach,CHR00032567-RA_Cna,CHR00041791-RA_Cna,CHR00050647-RA_Cna,Cc07_g14380_Cca,Cc07_g14390_Cca,Cc07_g14400_Cca,Cc07_g14420_Cca,Cc10_g06510_Cca,Cc10_g06520_Cca,Cc10_g06540_Cca,Cc10_g06550_Cca,DCAR_011665_Dca,DCAR_011666_Dca,DCAR_011667_Dca,INI…
746	53	CA04g19770.1_Can,CA08g18080.1_Can,CA08g18090.1_Can,CA08g18120.1_Can,CA11g19700.1_Can,CEY00_Acc04670_Ach,CEY00_Acc12014_Ach,CEY00_Acc12015_Ach,CEY00_Acc12016_Ach,CEY00_Acc23693_Ach,CHR00015393-RA_Cna,CHR00043848-RA_Cna,CHR00065223-RA_Cna,Cc02_g18120_Cca,Cc02_g18130_Cca,Cc10_g03570_Cca,Cc10_g03580_Cca,INIL01g25443_Ini,INIL06g38360_Ini,INIL06g38362_Ini,INIL06g38363_Ini,INIL10g13298_Ini,INIL10g13299_…
747	53	CA05g12920.1_Can,CA08g07150.1_Can,CA12g02550.1_Can,CEY00_Acc01408_Ach,CEY00_Acc05373_Ach,CEY00_Acc10505_Ach,CEY00_Acc15990_Ach,CHR00016285-RA_Cna,CHR00032111-RA_Cna,CHR00038466-RA_Cna,CHR00085508-RA_Cna,Cc02_g02760_Cca,Cc02_g37940_Cca,Cc07_g13430_Cca,Cc07_g13440_Cca,DCAR_000390_Dca,DCAR_009375_Dca,DCAR_011655_Dca,DCAR_020256_Dca,INIL02g11910_Ini,INIL04g04411_Ini,INIL05g09386_Ini,INIL05g22889_Ini,…
748	53	CA10g16680.1_Can,CA10g17140.1_Can,CA11g20010.1_Can,CA11g20020.1_Can,CHR00011857-RA_Cna,CHR00032258-RA_Cna,CHR00032263-RA_Cna,CHR00038744-RA_Cna,CHR00055646-RA_Cna,CHR00055647-RA_Cna,CHR00064688-RA_Cna,CHR00093426-RA_Cna,Cc00_g14140_Cca,Cc09_g03330_Cca,Cc09_g03340_Cca,Cc09_g03350_Cca,Cc09_g03360_Cca,INIL07g33619_Ini,INIL07g33621_Ini,INIL07g33628_Ini,INIL07g33638_Ini,INIL07g33639_Ini,INIL07g33642_I…
749	53	evm.model.Contig874_pilon.3_Mmi,rna101286_Han,rna101429_Han,rna102092_Han,rna103030_Han,rna107637_Han,rna107868_Han,rna116578_Han,rna117195_Han,rna118160_Han,rna118250_Han,rna13767_Han,rna15742_Han,rna15828_Han,rna1623_Han,rna16856_Han,rna1831_Han,rna23779_Han,rna23782_Han,rna23929_Han,rna27265_Han,rna28166_Han,rna28287_Han,rna28607_Han,rna29583_Han,rna38229_Han,rna38289_Han,rna40610_Han,rna42541…
750	53	rna100143_Han,rna103278_Han,rna108172_Han,rna109876_Han,rna112365_Han,rna115491_Han,rna11607_Han,rna117252_Han,rna119535_Han,rna120420_Han,rna12759_Han,rna14559_Han,rna15151_Han,rna15512_Han,rna15674_Han,rna25462_Han,rna25536_Han,rna25572_Han,rna2717_Han,rna2719_Han,rna28150_Han,rna2851_Han,rna30765_Han,rna32341_Han,rna33096_Han,rna35083_Han,rna3842_Han,rna43345_Han,rna4578_Han,rna48170_Han,rna49…
751	52	CA01g02120.1_Can,CA01g34210.1_Can,CA05g16730.1_Can,CA06g20660.1_Can,CEY00_Acc00665_Ach,CEY00_Acc10033_Ach,CEY00_Acc10682_Ach,CEY00_Acc10920_Ach,CEY00_Acc14506_Ach,CEY00_Acc18772_Ach,CEY00_Acc22919_Ach,CEY00_Acc24221_Ach,CEY00_Acc24222_Ach,CEY00_Acc24223_Ach,CEY00_Acc24488_Ach,CEY00_Acc27064_Ach,CEY00_Acc33232_Ach,CHR00000193-RA_Cna,DCAR_014907_Dca,INIL06g37328_Ini,INIL09g39289_Ini,INIL13g07837_In…
752	52	CA01g12660.1_Can,CEY00_Acc10668_Ach,CEY00_Acc30366_Ach,CHR00005461-RA_Cna,CHR00005462-RA_Cna,Cc00_g15190_Cca,Cc00_g15200_Cca,Cc01_g06280_Cca,Cc01_g06290_Cca,Cc01_g06300_Cca,Cc04_g05400_Cca,DCAR_008913_Dca,DCAR_008914_Dca,INIL07g33398_Ini,INIL07g33401_Ini,INIL12g39983_Ini,INIL12g39984_Ini,INIL12g39985_Ini,INIL12g39986_Ini,INIL12g39987_Ini,INIL12g39989_Ini,INIL12g39991_Ini,INIL12g39992_Ini,PGSC0003…
753	52	CA02g06340.1_Can,CA06g03050.1_Can,CA06g26020.1_Can,CEY00_Acc01892_Ach,CEY00_Acc03070_Ach,CEY00_Acc08742_Ach,CEY00_Acc09057_Ach,CEY00_Acc14784_Ach,CEY00_Acc25762_Ach,CEY00_Acc31882_Ach,CEY00_Acc31884_Ach,CHR00054243-RA_Cna,CHR00058368-RA_Cna,CHR00063644-RA_Cna,CHR00070891-RA_Cna,CHR00093812-RA_Cna,Cc01_g15400_Cca,Cc01_g15410_Cca,DCAR_006280_Dca,DCAR_018580_Dca,INIL07g06104_Ini,INIL08g30697_Ini,INI…
754	52	CA02g27950.1_Can,CA04g16830.1_Can,CA12g15910.1_Can,CEY00_Acc02325_Ach,CEY00_Acc04811_Ach,CEY00_Acc14081_Ach,CEY00_Acc23845_Ach,CEY00_Acc32958_Ach,CHR00007663-RA_Cna,CHR00024116-RA_Cna,CHR00036452-RA_Cna,CHR00068926-RA_Cna,CHR00070375-RA_Cna,Cc07_g03660_Cca,Cc10_g07790_Cca,Cc11_g12570_Cca,DCAR_009537_Dca,DCAR_011076_Dca,DCAR_012828_Dca,DCAR_019343_Dca,DCAR_020044_Dca,DCAR_021663_Dca,INIL11g18717_I…
755	52	CA02g31200.1_Can,CA08g11060.1_Can,CEY00_Acc05545_Ach,CEY00_Acc05546_Ach,CEY00_Acc11036_Ach,CHR00030014-RA_Cna,CHR00034683-RA_Cna,CHR00048641-RA_Cna,CHR00054316-RA_Cna,CHR00054318-RA_Cna,CHR00054319-RA_Cna,CHR00057659-RA_Cna,CHR00075880-RA_Cna,CHR00080814-RA_Cna,Cc02_g31120_Cca,Cc02_g31140_Cca,Cc02_g31160_Cca,Cc07_g01130_Cca,DCAR_014376_Dca,DCAR_029739_Dca,INIL01g00912_Ini,INIL06g20710_Ini,INIL10g…
756	52	CA03g33760.1_Can,CA06g17970.1_Can,CA11g01360.1_Can,CEY00_Acc18743_Ach,CEY00_Acc28527_Ach,CEY00_Acc29411_Ach,CEY00_Acc31287_Ach,CEY00_Acc33246_Ach,CHR00015572-RA_Cna,CHR00032938-RA_Cna,CHR00047528-RA_Cna,CHR00068256-RA_Cna,CHR00091830-RA_Cna,Cc04_g07250_Cca,Cc04_g07270_Cca,Cc11_g10380_Cca,DCAR_023674_Dca,DCAR_026723_Dca,DCAR_027817_Dca,INIL01g04877_Ini,INIL03g37203_Ini,INIL07g34453_Ini,PGSC0003DMG…
757	52	CA03g36800.1_Can,CEY00_Acc12874_Ach,CEY00_Acc17603_Ach,CEY00_Acc17604_Ach,CHR00019320-RA_Cna,CHR00027137-RA_Cna,CHR00068155-RA_Cna,CHR00069191-RA_Cna,CHR00083861-RA_Cna,CHR00089321-RA_Cna,Cc04_g00480_Cca,DCAR_020112_Dca,DCAR_022629_Dca,INIL03g18181_Ini,INIL03g18183_Ini,INIL09g21510_Ini,PGSC0003DMG400009158.1_Stu,Solyc03g123820.1.1_Sly,VIT_02s0012g01670.1_Vvi,evm.model.Contig205_pilon.87_Mmi,evm.m…
758	52	CA04g19410.1_Can,CA04g19430.1_Can,CA04g19440.1_Can,CEY00_Acc12022_Ach,CHR00035223-RA_Cna,CHR00061488-RA_Cna,CHR00063852-RA_Cna,CHR00074085-RA_Cna,CHR00074088-RA_Cna,Cc10_g03790_Cca,DCAR_001422_Dca,DCAR_019474_Dca,DCAR_019475_Dca,DCAR_019478_Dca,DCAR_019479_Dca,INIL09g11107_Ini,INIL09g11108_Ini,PGSC0003DMG400008034.1_Stu,PGSC0003DMG400011684.1_Stu,PGSC0003DMG400011685.1_Stu,PGSC0003DMG400011686.2_…
759	52	CA04g21870.1_Can,CA06g14110.1_Can,CEY00_Acc04546_Ach,CEY00_Acc05150_Ach,CEY00_Acc08690_Ach,CEY00_Acc11904_Ach,CEY00_Acc22697_Ach,CEY00_Acc23557_Ach,CEY00_Acc24363_Ach,CHR00029571-RA_Cna,CHR00069794-RA_Cna,CHR00083013-RA_Cna,CHR00087937-RA_Cna,Cc00_g07180_Cca,Cc10_g01590_Cca,DCAR_009490_Dca,DCAR_010069_Dca,DCAR_013873_Dca,DCAR_014782_Dca,DCAR_016724_Dca,DCAR_028428_Dca,INIL01g25564_Ini,INIL11g1916…
760	52	CA05g13290.1_Can,CA09g16860.1_Can,CA09g16870.1_Can,CEY00_Acc13039_Ach,CEY00_Acc13040_Ach,CEY00_Acc23300_Ach,CEY00_Acc23302_Ach,CHR00052795-RA_Cna,CHR00061293-RA_Cna,CHR00069952-RA_Cna,CHR00086669-RA_Cna,CHR00090910-RA_Cna,CHR00093489-RA_Cna,Cc06_g10740_Cca,Cc06_g10780_Cca,Cc07_g15850_Cca,DCAR_001003_Dca,DCAR_012019_Dca,DCAR_022720_Dca,DCAR_028634_Dca,INIL02g16672_Ini,INIL05g02098_Ini,INIL05g20933…
761	52	CA06g03790.1_Can,CA11g14240.1_Can,CA11g14260.1_Can,CEY00_Acc01667_Ach,CEY00_Acc14966_Ach,CEY00_Acc25898_Ach,CEY00_Acc30220_Ach,CEY00_Acc32286_Ach,CHR00021812-RA_Cna,CHR00028951-RA_Cna,CHR00028952-RA_Cna,CHR00042109-RA_Cna,CHR00042554-RA_Cna,CHR00043455-RA_Cna,CHR00046529-RA_Cna,Cc00_g14010_Cca,Cc00_g14020_Cca,Cc01_g12150_Cca,Cc09_g07830_Cca,DCAR_003337_Dca,DCAR_005300_Dca,DCAR_006013_Dca,DCAR_015…
762	52	CA08g13510.1_Can,CA11g08000.1_Can,CA12g04120.1_Can,CEY00_Acc10709_Ach,CEY00_Acc10935_Ach,CEY00_Acc24295_Ach,CHR00005374-RA_Cna,CHR00037872-RA_Cna,CHR00037873-RA_Cna,CHR00059961-RA_Cna,CHR00061999-RA_Cna,Cc00_g25070_Cca,Cc02_g36780_Cca,Cc08_g13800_Cca,DCAR_003266_Dca,DCAR_003360_Dca,DCAR_022313_Dca,DCAR_022315_Dca,DCAR_022316_Dca,DCAR_029792_Dca,INIL01g04930_Ini,INIL01g25683_Ini,INIL10g16246_Ini,I…
763	52	CA10g14690.1_Can,CA10g15940.1_Can,CA11g18400.1_Can,CEY00_Acc03160_Ach,CEY00_Acc08570_Ach,CEY00_Acc16867_Ach,CEY00_Acc20482_Ach,CEY00_Acc24861_Ach,CEY00_Acc30109_Ach,CEY00_Acc32165_Ach,CHR00028679-RA_Cna,CHR00034515-RA_Cna,CHR00055241-RA_Cna,Cc01_g10190_Cca,Cc06_g02940_Cca,Cc06_g04700_Cca,DCAR_006130_Dca,DCAR_020799_Dca,INIL04g02494_Ini,INIL05g31971_Ini,INIL12g22017_Ini,PGSC0003DMG400000459.1_Stu,…
764	52	CA11g17940.1_Can,CA11g17970.1_Can,CEY00_Acc14641_Ach,CEY00_Acc25971_Ach,CEY00_Acc25973_Ach,CHR00006319-RA_Cna,CHR00008573-RA_Cna,CHR00008577-RA_Cna,CHR00024552-RA_Cna,CHR00071975-RA_Cna,Cc01_g10510_Cca,Cc01_g10540_Cca,Cc06_g04280_Cca,DCAR_018780_Dca,DCAR_018781_Dca,DCAR_018782_Dca,DCAR_028348_Dca,INIL01g36716_Ini,INIL07g14075_Ini,INIL08g14061_Ini,INIL12g05502_Ini,INIL12g22055_Ini,PGSC0003DMG40000…
765	52	CEY00_Acc01615_Ach,CEY00_Acc01616_Ach,CEY00_Acc01618_Ach,CEY00_Acc02866_Ach,CHR00004440-RA_Cna,CHR00004444-RA_Cna,CHR00033937-RA_Cna,CHR00033938-RA_Cna,CHR00044405-RA_Cna,CHR00079074-RA_Cna,CHR00082265-RA_Cna,CHR00085659-RA_Cna,CHR00091417-RA_Cna,CHR00091418-RA_Cna,CHR00091419-RA_Cna,CHR00091873-RA_Cna,DCAR_005722_Dca,DCAR_021605_Dca,DCAR_021608_Dca,DCAR_024848_Dca,PGSC0003DMG400021694.1_Stu,Soly…
766	52	CHR00000570-RA_Cna,CHR00001420-RA_Cna,CHR00003339-RA_Cna,CHR00003576-RA_Cna,CHR00006344-RA_Cna,CHR00006890-RA_Cna,CHR00010633-RA_Cna,CHR00011064-RA_Cna,CHR00013588-RA_Cna,CHR00014592-RA_Cna,CHR00015213-RA_Cna,CHR00017488-RA_Cna,CHR00019893-RA_Cna,CHR00020496-RA_Cna,CHR00021337-RA_Cna,CHR00023258-RA_Cna,CHR00023689-RA_Cna,CHR00028178-RA_Cna,CHR00030895-RA_Cna,CHR00032152-RA_Cna,CHR00032518-RA_Cna,…
767	52	CHR00018111-RA_Cna,CHR00074319-RA_Cna,rna13572_Aan,rna1611_Aan,rna16386_Aan,rna19665_Aan,rna21252_Aan,rna21780_Aan,rna22419_Aan,rna23844_Aan,rna24478_Aan,rna25838_Aan,rna26612_Aan,rna27224_Aan,rna32274_Aan,rna32664_Aan,rna34194_Aan,rna34837_Aan,rna36403_Aan,rna36568_Aan,rna38165_Aan,rna39106_Aan,rna39536_Aan,rna40021_Aan,rna40727_Aan,rna41741_Aan,rna42094_Aan,rna42696_Aan,rna43648_Aan,rna4395_Aan…
768	52	CHR00044719-RA_Cna,CHR00056254-RA_Cna,CHR00064971-RA_Cna,CHR00080172-RA_Cna,rna10033_Aan,rna11346_Aan,rna126_Aan,rna13649_Aan,rna14279_Aan,rna15090_Aan,rna17360_Aan,rna17639_Aan,rna18177_Aan,rna20668_Aan,rna21505_Aan,rna24408_Aan,rna26933_Aan,rna27271_Aan,rna29185_Aan,rna31587_Aan,rna33528_Aan,rna34920_Aan,rna36467_Aan,rna43053_Aan,rna43054_Aan,rna45165_Aan,rna47699_Aan,rna49102_Aan,rna49110_Aan,…
769	52	DCAR_001027_Dca,DCAR_001028_Dca,DCAR_001080_Dca,DCAR_001163_Dca,DCAR_002657_Dca,DCAR_002658_Dca,DCAR_005070_Dca,DCAR_005071_Dca,DCAR_005112_Dca,DCAR_005123_Dca,DCAR_005347_Dca,DCAR_005348_Dca,DCAR_005964_Dca,DCAR_009099_Dca,DCAR_009978_Dca,DCAR_010132_Dca,DCAR_010539_Dca,DCAR_010562_Dca,DCAR_010792_Dca,DCAR_010926_Dca,DCAR_010991_Dca,DCAR_010992_Dca,DCAR_011112_Dca,DCAR_015843_Dca,DCAR_017260_Dca…
770	52	DCAR_011271_Dca,DCAR_011272_Dca,INIL00g28249_Ini,INIL00g28250_Ini,INIL01g06537_Ini,INIL02g10696_Ini,INIL02g10697_Ini,INIL02g10698_Ini,INIL04g12074_Ini,INIL04g12077_Ini,INIL07g33685_Ini,INIL07g33700_Ini,INIL07g33701_Ini,INIL07g33704_Ini,INIL07g33705_Ini,INIL07g33706_Ini,INIL07g33707_Ini,INIL07g33710_Ini,INIL07g33711_Ini,INIL07g33728_Ini,INIL07g33740_Ini,INIL07g33741_Ini,INIL08g13654_Ini,INIL08g136…
771	52	PGSC0003DMG400009573.1_Stu,PGSC0003DMG400021974.1_Stu,PGSC0003DMG400031341.1_Stu,PGSC0003DMG400034541.1_Stu,PGSC0003DMG400034558.1_Stu,PGSC0003DMG400035147.1_Stu,PGSC0003DMG400035328.1_Stu,PGSC0003DMG400036165.1_Stu,PGSC0003DMG400036353.1_Stu,PGSC0003DMG400036483.1_Stu,PGSC0003DMG400036784.1_Stu,PGSC0003DMG400036929.1_Stu,PGSC0003DMG400037085.1_Stu,PGSC0003DMG400037107.1_Stu,PGSC0003DMG400037264.…
772	52	rna101011_Han,rna10107_Han,rna101434_Han,rna106348_Han,rna108548_Han,rna114003_Han,rna114846_Han,rna11559_Han,rna118005_Han,rna119001_Han,rna119036_Han,rna15461_Han,rna1622_Han,rna20443_Han,rna22116_Han,rna2235_Han,rna22370_Han,rna252_Han,rna28348_Han,rna29987_Han,rna30231_Han,rna33499_Han,rna35261_Han,rna42267_Ccar,rna4589_Han,rna47618_Han,rna50310_Han,rna505_Han,rna51213_Han,rna5276_Han,rna5304…
773	51	CA01g02220.1_Can,CA06g24180.1_Can,CA08g07580.1_Can,CA11g13870.1_Can,CA12g10710.1_Can,CEY00_Acc14971_Ach,CEY00_Acc15655_Ach,CEY00_Acc20038_Ach,CEY00_Acc20227_Ach,CEY00_Acc25909_Ach,CEY00_Acc28825_Ach,CHR00023516-RA_Cna,CHR00049039-RA_Cna,CHR00072033-RA_Cna,Cc00_g17830_Cca,Cc01_g11910_Cca,Cc08_g15090_Cca,DCAR_001998_Dca,DCAR_005571_Dca,DCAR_008360_Dca,DCAR_010494_Dca,DCAR_018858_Dca,INIL05g23993_In…
774	51	CA01g09280.1_Can,CA01g29370.1_Can,CA01g29470.1_Can,CA01g31740.1_Can,CEY00_Acc22624_Ach,CEY00_Acc28680_Ach,CEY00_Acc29080_Ach,CEY00_Acc29497_Ach,CHR00000453-RA_Cna,CHR00036570-RA_Cna,CHR00061207-RA_Cna,CHR00061210-RA_Cna,Cc08_g04610_Cca,Cc08_g04630_Cca,DCAR_000709_Dca,DCAR_018937_Dca,DCAR_030947_Dca,INIL01g25606_Ini,INIL01g25607_Ini,INIL14g41274_Ini,INIL15g27810_Ini,INIL15g27812_Ini,PGSC0003DMG400…
775	51	CA01g11870.1_Can,CA12g09850.1_Can,CEY00_Acc16674_Ach,CEY00_Acc16675_Ach,CEY00_Acc31127_Ach,CEY00_Acc31128_Ach,CEY00_Acc31136_Ach,CEY00_Acc31968_Ach,CHR00011265-RA_Cna,CHR00035162-RA_Cna,Cc01_g06720_Cca,Cc07_g15590_Cca,Cc07_g15600_Cca,Cc07_g15610_Cca,DCAR_001649_Dca,DCAR_011498_Dca,DCAR_014245_Dca,DCAR_018979_Dca,DCAR_026694_Dca,INIL00g36444_Ini,INIL02g10118_Ini,INIL02g15660_Ini,INIL07g33352_Ini,P…
776	51	CA01g12310.1_Can,CA01g20190.1_Can,CA11g13100.1_Can,CEY00_Acc09306_Ach,CEY00_Acc10201_Ach,CEY00_Acc17081_Ach,CEY00_Acc32449_Ach,CHR00018785-RA_Cna,CHR00038124-RA_Cna,CHR00048726-RA_Cna,CHR00066345-RA_Cna,CHR00081838-RA_Cna,Cc02_g27950_Cca,Cc06_g16970_Cca,DCAR_002071_Dca,DCAR_003211_Dca,DCAR_022401_Dca,DCAR_022402_Dca,INIL04g02275_Ini,INIL04g02276_Ini,INIL12g01147_Ini,INIL12g01148_Ini,INIL12g01149_…
777	51	CA01g15010.1_Can,CA01g20530.1_Can,CA01g23100.1_Can,CA01g29040.1_Can,CA02g07630.1_Can,CA03g02160.1_Can,CA03g14950.1_Can,CA04g14340.1_Can,CA04g14360.1_Can,CA06g05260.1_Can,CA07g00410.1_Can,CA07g06900.1_Can,CA08g04280.1_Can,CA09g07530.1_Can,CA09g07540.1_Can,CA09g07550.1_Can,CA11g09240.1_Can,CA11g11050.1_Can,CA11g11060.1_Can,CA12g11300.1_Can,CA12g14160.1_Can,CEY00_Acc00809_Ach,CHR00020323-RA_Cna,CHR0…
778	51	CA02g00800.1_Can,CA05g20760.1_Can,CA11g18830.1_Can,CEY00_Acc03784_Ach,CEY00_Acc20947_Ach,CEY00_Acc25422_Ach,CEY00_Acc25959_Ach,CEY00_Acc30148_Ach,CEY00_Acc32207_Ach,CEY00_Acc33457_Ach,CHR00060548-RA_Cna,CHR00069311-RA_Cna,CHR00069312-RA_Cna,CHR00069314-RA_Cna,CHR00084157-RA_Cna,Cc01_g10900_Cca,Cc02_g11250_Cca,DCAR_003804_Dca,DCAR_015298_Dca,DCAR_016553_Dca,DCAR_018794_Dca,DCAR_019099_Dca,INIL01g2…
779	51	CA02g09020.1_Can,CA02g26840.1_Can,CA03g25400.1_Can,CEY00_Acc05621_Ach,CEY00_Acc05829_Ach,CEY00_Acc18076_Ach,CEY00_Acc29685_Ach,CEY00_Acc30584_Ach,CEY00_Acc30803_Ach,CHR00009668-RA_Cna,CHR00015382-RA_Cna,CHR00034390-RA_Cna,CHR00051412-RA_Cna,Cc04_g10850_Cca,Cc07_g00140_Cca,Cc07_g04600_Cca,DCAR_011274_Dca,DCAR_016433_Dca,DCAR_025462_Dca,INIL02g11726_Ini,INIL05g04545_Ini,INIL09g31400_Ini,PGSC0003DMG…
780	51	CA02g16990.1_Can,CA10g05780.1_Can,CEY00_Acc15013_Ach,CEY00_Acc17394_Ach,CHR00029508-RA_Cna,CHR00054643-RA_Cna,CHR00079206-RA_Cna,CHR00079942-RA_Cna,CHR00080548-RA_Cna,CHR00084600-RA_Cna,Cc02_g12240_Cca,Cc02_g12250_Cca,Cc02_g12260_Cca,Cc05_g05950_Cca,DCAR_004155_Dca,DCAR_004156_Dca,DCAR_008087_Dca,DCAR_008088_Dca,DCAR_028149_Dca,INIL03g17751_Ini,INIL04g32435_Ini,INIL04g32436_Ini,INIL12g02928_Ini,I…
781	51	CA02g20590.1_Can,CA08g19620.1_Can,CA12g17800.1_Can,CEY00_Acc04512_Ach,CEY00_Acc05247_Ach,CEY00_Acc07157_Ach,CEY00_Acc07227_Ach,CEY00_Acc10830_Ach,CEY00_Acc24411_Ach,CHR00012427-RA_Cna,CHR00045217-RA_Cna,CHR00050377-RA_Cna,CHR00055225-RA_Cna,CHR00055229-RA_Cna,Cc07_g11410_Cca,Cc09_g10420_Cca,Cc10_g01060_Cca,DCAR_003195_Dca,DCAR_022418_Dca,DCAR_022826_Dca,INIL02g39882_Ini,INIL04g34719_Ini,INIL05g09…
782	51	CA02g21480.1_Can,CA04g05430.1_Can,CA05g04910.1_Can,CA08g19000.1_Can,CA12g01480.1_Can,CEY00_Acc05216_Ach,CEY00_Acc07126_Ach,CEY00_Acc10791_Ach,CEY00_Acc24444_Ach,CHR00021509-RA_Cna,CHR00023076-RA_Cna,CHR00025799-RA_Cna,CHR00072241-RA_Cna,Cc05_g03090_Cca,Cc07_g10790_Cca,DCAR_000816_Dca,DCAR_003712_Dca,DCAR_016601_Dca,INIL00g19649_Ini,INIL02g39924_Ini,INIL05g09509_Ini,INIL06g36949_Ini,PGSC0003DMG400…
783	51	CA02g25390.1_Can,CA02g25400.1_Can,CEY00_Acc00521_Ach,CEY00_Acc05967_Ach,CEY00_Acc05968_Ach,CEY00_Acc10263_Ach,CEY00_Acc10264_Ach,CEY00_Acc14751_Ach,CEY00_Acc30948_Ach,CHR00029312-RA_Cna,CHR00053051-RA_Cna,CHR00074647-RA_Cna,CHR00077888-RA_Cna,CHR00088278-RA_Cna,Cc07_g07210_Cca,Cc07_g07220_Cca,Cc07_g07230_Cca,Cc07_g07240_Cca,DCAR_002617_Dca,DCAR_010816_Dca,INIL02g40799_Ini,INIL05g09690_Ini,PGSC000…
784	51	CA02g31260.1_Can,CA03g22730.1_Can,CA06g20980.1_Can,CEY00_Acc02523_Ach,CEY00_Acc04391_Ach,CEY00_Acc22106_Ach,CEY00_Acc26850_Ach,CEY00_Acc29624_Ach,CEY00_Acc30496_Ach,CHR00009771-RA_Cna,CHR00047430-RA_Cna,CHR00056352-RA_Cna,CHR00082925-RA_Cna,CHR00092187-RA_Cna,Cc04_g09390_Cca,Cc04_g09400_Cca,Cc07_g01200_Cca,DCAR_002974_Dca,DCAR_014478_Dca,DCAR_025659_Dca,DCAR_032046_Dca,INIL01g00028_Ini,INIL12g147…
785	51	CA03g17410.1_Can,CA04g00030.1_Can,CA09g10930.1_Can,CEY00_Acc19536_Ach,CEY00_Acc22795_Ach,CEY00_Acc31711_Ach,CEY00_Acc31712_Ach,CEY00_Acc33348_Ach,CHR00030721-RA_Cna,CHR00057145-RA_Cna,CHR00060150-RA_Cna,CHR00076835-RA_Cna,CHR00085748-RA_Cna,CHR00088428-RA_Cna,Cc01_g01180_Cca,Cc03_g03740_Cca,DCAR_018426_Dca,DCAR_024156_Dca,DCAR_027215_Dca,INIL07g20531_Ini,INIL08g13630_Ini,INIL12g00260_Ini,INIL13g0…
786	51	CA03g22800.1_Can,CA05g13020.1_Can,CA06g11650.1_Can,CA12g02080.1_Can,CEY00_Acc05361_Ach,CEY00_Acc07916_Ach,CEY00_Acc10493_Ach,CEY00_Acc18423_Ach,CHR00000624-RA_Cna,CHR00001953-RA_Cna,CHR00017352-RA_Cna,CHR00056650-RA_Cna,CHR00073258-RA_Cna,CHR00073259-RA_Cna,Cc04_g09340_Cca,Cc07_g13170_Cca,DCAR_003422_Dca,DCAR_011386_Dca,DCAR_024742_Dca,INIL00g14628_Ini,INIL02g11930_Ini,INIL11g05274_Ini,PGSC0003DM…
787	51	CA03g25910.1_Can,CA09g04390.1_Can,CA11g11400.1_Can,CEY00_Acc14232_Ach,CEY00_Acc22036_Ach,CEY00_Acc22537_Ach,CEY00_Acc24845_Ach,CEY00_Acc26780_Ach,CEY00_Acc32789_Ach,CHR00006503-RA_Cna,CHR00085235-RA_Cna,Cc04_g11320_Cca,Cc06_g03100_Cca,Cc08_g08540_Cca,Cc11_g16010_Cca,DCAR_003059_Dca,DCAR_007453_Dca,DCAR_016445_Dca,DCAR_017892_Dca,INIL09g08922_Ini,INIL10g05432_Ini,INIL10g12980_Ini,INIL12g10991_Ini,…
788	51	CA04g05420.1_Can,CA05g04920.1_Can,CEY00_Acc08478_Ach,CEY00_Acc08527_Ach,CEY00_Acc27433_Ach,CHR00032837-RA_Cna,CHR00059160-RA_Cna,CHR00067048-RA_Cna,CHR00070025-RA_Cna,CHR00081098-RA_Cna,Cc02_g11090_Cca,DCAR_015292_Dca,DCAR_017696_Dca,INIL04g02456_Ini,INIL09g21429_Ini,INIL10g12130_Ini,PGSC0003DMG400021551.6_Stu,Solyc09g008010.2.1_Sly,Solyc09g075720.2.1_Sly,VIT_13s0019g04610.1_Vvi,evm.model.Contig1…
789	51	CA05g00380.1_Can,CEY00_Acc03933_Ach,CEY00_Acc30365_Ach,CEY00_Acc32434_Ach,CHR00005458-RA_Cna,CHR00016133-RA_Cna,CHR00031141-RA_Cna,CHR00031435-RA_Cna,CHR00031436-RA_Cna,CHR00031437-RA_Cna,CHR00049774-RA_Cna,CHR00066651-RA_Cna,CHR00072958-RA_Cna,CHR00075321-RA_Cna,CHR00084278-RA_Cna,CHR00084405-RA_Cna,Cc01_g06230_Cca,Cc06_g18180_Cca,DCAR_020513_Dca,DCAR_023772_Dca,INIL07g33397_Ini,INIL12g29120_Ini…
790	51	CA05g03360.1_Can,CA09g04860.1_Can,CA10g11570.1_Can,CA11g13240.1_Can,CEY00_Acc01645_Ach,CEY00_Acc02184_Ach,CEY00_Acc02889_Ach,CEY00_Acc08580_Ach,CEY00_Acc16858_Ach,CEY00_Acc24870_Ach,CEY00_Acc30256_Ach,CEY00_Acc32320_Ach,CHR00037332-RA_Cna,CHR00039980-RA_Cna,CHR00079394-RA_Cna,Cc01_g12680_Cca,Cc02_g08030_Cca,Cc06_g02790_Cca,DCAR_009241_Dca,DCAR_015616_Dca,DCAR_027641_Dca,INIL04g34030_Ini,INIL05g24…
791	51	CA05g09340.1_Can,CA07g07740.1_Can,CA08g02980.1_Can,CEY00_Acc09430_Ach,CEY00_Acc09862_Ach,CEY00_Acc28650_Ach,CEY00_Acc29100_Ach,CEY00_Acc29512_Ach,CHR00011646-RA_Cna,CHR00051673-RA_Cna,CHR00054557-RA_Cna,CHR00085367-RA_Cna,CHR00088301-RA_Cna,Cc02_g31780_Cca,Cc06_g11120_Cca,Cc08_g10430_Cca,DCAR_007724_Dca,DCAR_011996_Dca,DCAR_011997_Dca,DCAR_028603_Dca,INIL01g42438_Ini,INIL02g16700_Ini,PGSC0003DMG4…
792	51	CA05g10920.1_Can,CA07g06810.1_Can,CA07g07400.1_Can,CEY00_Acc00874_Ach,CEY00_Acc09765_Ach,CEY00_Acc12933_Ach,CEY00_Acc22947_Ach,CEY00_Acc23407_Ach,CEY00_Acc33209_Ach,CHR00024014-RA_Cna,CHR00043356-RA_Cna,CHR00043357-RA_Cna,CHR00051938-RA_Cna,CHR00057310-RA_Cna,CHR00072492-RA_Cna,Cc00_g00210_Cca,Cc06_g12540_Cca,DCAR_011930_Dca,DCAR_020464_Dca,INIL03g18106_Ini,INIL03g18107_Ini,INIL14g41902_Ini,PGSC0…
793	51	CA07g01290.1_Can,CA08g08530.1_Can,CEY00_Acc09218_Ach,CEY00_Acc17877_Ach,CEY00_Acc18562_Ach,CEY00_Acc19775_Ach,CEY00_Acc20174_Ach,CEY00_Acc29530_Ach,CHR00029328-RA_Cna,CHR00029329-RA_Cna,CHR00041731-RA_Cna,CHR00047190-RA_Cna,CHR00071531-RA_Cna,Cc02_g28850_Cca,Cc02_g39330_Cca,Cc02_g39340_Cca,Cc04_g04580_Cca,Cc06_g14470_Cca,DCAR_005387_Dca,DCAR_016272_Dca,DCAR_020092_Dca,DCAR_021354_Dca,DCAR_025251_…
794	51	CA07g02920.1_Can,INIL01g15928_Ini,INIL01g36631_Ini,INIL01g42440_Ini,INIL02g14477_Ini,INIL02g39951_Ini,INIL03g13919_Ini,INIL03g14282_Ini,INIL03g22527_Ini,INIL03g25915_Ini,INIL04g02511_Ini,INIL04g04432_Ini,INIL04g18631_Ini,INIL04g34049_Ini,INIL05g02899_Ini,INIL06g06471_Ini,INIL06g23656_Ini,INIL06g36491_Ini,INIL06g36522_Ini,INIL07g06173_Ini,INIL08g13892_Ini,INIL08g23186_Ini,INIL09g26431_Ini,INIL09g3…
795	51	CA08g09650.1_Can,CA11g02960.1_Can,CA11g02970.1_Can,CA11g03250.1_Can,CA11g03260.1_Can,CEY00_Acc16990_Ach,CEY00_Acc16992_Ach,CEY00_Acc16994_Ach,CHR00027179-RA_Cna,Cc11_g02540_Cca,Cc11_g11580_Cca,DCAR_006601_Dca,INIL13g08266_Ini,INIL13g08267_Ini,INIL13g08269_Ini,INIL13g08270_Ini,INIL13g08271_Ini,INIL13g08272_Ini,PGSC0003DMG400003287.1_Stu,PGSC0003DMG400005584.1_Stu,PGSC0003DMG400025717.1_Stu,PGSC000…
796	51	CA09g08160.1_Can,CEY00_Acc00022_Ach,CEY00_Acc13958_Ach,CEY00_Acc16608_Ach,CEY00_Acc18967_Ach,CHR00043528-RA_Cna,CHR00058264-RA_Cna,Cc05_g08560_Cca,DCAR_013305_Dca,DCAR_013306_Dca,DCAR_013307_Dca,DCAR_013311_Dca,DCAR_013312_Dca,INIL03g17597_Ini,INIL03g17598_Ini,INIL03g17599_Ini,PGSC0003DMG400007794.2_Stu,PGSC0003DMG400007854.1_Stu,PGSC0003DMG400017298.1_Stu,PGSC0003DMG400017299.3_Stu,PGSC0003DMG40…
797	51	CEY00_Acc02385_Ach,CEY00_Acc02386_Ach,CEY00_Acc02387_Ach,CEY00_Acc04136_Ach,CEY00_Acc04137_Ach,CEY00_Acc04138_Ach,CEY00_Acc04139_Ach,CEY00_Acc04140_Ach,CEY00_Acc04141_Ach,CEY00_Acc04142_Ach,CEY00_Acc04143_Ach,CHR00018458-RA_Cna,CHR00073853-RA_Cna,DCAR_006708_Dca,DCAR_006709_Dca,DCAR_006711_Dca,DCAR_011487_Dca,DCAR_013963_Dca,DCAR_013964_Dca,DCAR_030383_Dca,DCAR_030385_Dca,DCAR_030386_Dca,DCAR_030…
798	51	CHR00002286-RA_Cna,CHR00006105-RA_Cna,CHR00007626-RA_Cna,CHR00008796-RA_Cna,CHR00009378-RA_Cna,CHR00012104-RA_Cna,CHR00013709-RA_Cna,CHR00013797-RA_Cna,CHR00013872-RA_Cna,CHR00015208-RA_Cna,CHR00017474-RA_Cna,CHR00018481-RA_Cna,CHR00025714-RA_Cna,CHR00026258-RA_Cna,CHR00027079-RA_Cna,CHR00036694-RA_Cna,CHR00039413-RA_Cna,CHR00042026-RA_Cna,CHR00044180-RA_Cna,CHR00046186-RA_Cna,CHR00046629-RA_Cna,…
799	51	CHR00002296-RA_Cna,CHR00003147-RA_Cna,CHR00007374-RA_Cna,CHR00009041-RA_Cna,CHR00010932-RA_Cna,CHR00012478-RA_Cna,CHR00014794-RA_Cna,CHR00018330-RA_Cna,CHR00018570-RA_Cna,CHR00018775-RA_Cna,CHR00019207-RA_Cna,CHR00020115-RA_Cna,CHR00021970-RA_Cna,CHR00022467-RA_Cna,CHR00022735-RA_Cna,CHR00023084-RA_Cna,CHR00028324-RA_Cna,CHR00028341-RA_Cna,CHR00030300-RA_Cna,CHR00030924-RA_Cna,CHR00031445-RA_Cna,…
800	51	CHR00008183-RA_Cna,CHR00020139-RA_Cna,CHR00023747-RA_Cna,CHR00041387-RA_Cna,CHR00047348-RA_Cna,CHR00052058-RA_Cna,CHR00067157-RA_Cna,CHR00068615-RA_Cna,CHR00072407-RA_Cna,CHR00076325-RA_Cna,CHR00079195-RA_Cna,CHR00083589-RA_Cna,evm.model.Contig267_pilon.121_Mmi,evm.model.Contig267_pilon.123_Mmi,evm.model.Contig267_pilon.132_Mmi,evm.model.Contig267_pilon.137_Mmi,evm.model.Contig267_pilon.142_Mmi,e…
801	51	CHR00027697-RA_Cna,CHR00034965-RA_Cna,CHR00035269-RA_Cna,CHR00049186-RA_Cna,CHR00058988-RA_Cna,CHR00073283-RA_Cna,CHR00073287-RA_Cna,CHR00073811-RA_Cna,CHR00073813-RA_Cna,CHR00074988-RA_Cna,CHR00078393-RA_Cna,evm.model.Contig0_pilon.398_Mmi,evm.model.Contig1493_pilon.1_Mmi,evm.model.Contig1572_pilon.1_Mmi,evm.model.Contig166_pilon.19_Mmi,evm.model.Contig1_pilon.44_Mmi,evm.model.Contig291_pilon.1_…
802	51	Cc00_g32120_Cca,INIL01g04919_Ini,INIL01g15327_Ini,INIL01g36579_Ini,INIL01g36628_Ini,INIL03g22565_Ini,INIL03g41090_Ini,INIL05g11345_Ini,INIL05g31818_Ini,INIL06g37732_Ini,INIL07g06184_Ini,INIL07g32371_Ini,INIL08g23591_Ini,INIL08g27314_Ini,INIL08g30648_Ini,INIL08g38602_Ini,INIL08g42385_Ini,INIL09g21594_Ini,INIL11g18386_Ini,INIL13g15451_Ini,INIL15g29410_Ini,PGSC0003DMG400040114.1_Stu,rna103703_Han,rn…
803	51	INIL00g10114_Ini,INIL00g18508_Ini,INIL00g25983_Ini,INIL00g28532_Ini,INIL00g30871_Ini,INIL01g00951_Ini,INIL01g01673_Ini,INIL01g20346_Ini,INIL01g21739_Ini,INIL02g17184_Ini,INIL03g15002_Ini,INIL03g23335_Ini,INIL04g04436_Ini,INIL04g40982_Ini,INIL05g23987_Ini,INIL05g32066_Ini,INIL06g05848_Ini,INIL06g36940_Ini,INIL07g06060_Ini,INIL07g06322_Ini,INIL07g14096_Ini,INIL07g33389_Ini,INIL07g33613_Ini,INIL07g3…
804	51	INIL00g14764_Ini,INIL02g10182_Ini,INIL04g08653_Ini,INIL04g18622_Ini,INIL09g26357_Ini,INIL11g18420_Ini,INIL12g21905_Ini,Solyc08g059810.1.1_Sly,evm.model.Contig140_pilon.71_Mmi,rna105427_Han,rna109726_Han,rna11476_Ccar,rna11549_Aan,rna14049_Ccar,rna14424_Ccar,rna14541_Ccar,rna14790_Han,rna14791_Han,rna15797_Han,rna16465_Ccar,rna18694_Ccar,rna21510_Ccar,rna21511_Ccar,rna22210_Han,rna27380_Han,rna278…
805	51	INIL00g15248_Ini,INIL00g18507_Ini,INIL00g27037_Ini,INIL00g40784_Ini,INIL01g00965_Ini,INIL01g06544_Ini,INIL01g15919_Ini,INIL01g15920_Ini,INIL01g15921_Ini,INIL01g36615_Ini,INIL02g10943_Ini,INIL02g16655_Ini,INIL03g01848_Ini,INIL03g22484_Ini,INIL03g25922_Ini,INIL03g30752_Ini,INIL03g30760_Ini,INIL04g11991_Ini,INIL04g24516_Ini,INIL04g33072_Ini,INIL04g39652_Ini,INIL04g39653_Ini,INIL04g39715_Ini,INIL05g1…
806	51	PGSC0003DMG400004488.1_Stu,PGSC0003DMG400006468.1_Stu,PGSC0003DMG400015697.1_Stu,PGSC0003DMG400034411.1_Stu,PGSC0003DMG400034657.1_Stu,PGSC0003DMG400035119.1_Stu,PGSC0003DMG400035224.1_Stu,PGSC0003DMG400035300.1_Stu,PGSC0003DMG400035803.1_Stu,PGSC0003DMG400035869.1_Stu,PGSC0003DMG400035941.1_Stu,PGSC0003DMG400036285.1_Stu,PGSC0003DMG400036287.1_Stu,PGSC0003DMG400036391.1_Stu,PGSC0003DMG400036597.…
807	50	CA01g09150.1_Can,CA01g09160.1_Can,CA01g33020.1_Can,CA03g04850.1_Can,CEY00_Acc08759_Ach,CEY00_Acc29494_Ach,CEY00_Acc29978_Ach,CHR00040496-RA_Cna,CHR00067928-RA_Cna,CHR00072542-RA_Cna,Cc01_g18050_Cca,Cc03_g05800_Cca,Cc08_g06040_Cca,Cc11_g04070_Cca,DCAR_000925_Dca,DCAR_012565_Dca,DCAR_018502_Dca,DCAR_024279_Dca,DCAR_027330_Dca,INIL01g25614_Ini,INIL08g13708_Ini,INIL12g03270_Ini,INIL13g08199_Ini,INIL1…
808	50	CA01g22690.1_Can,CA02g22200.1_Can,CEY00_Acc06220_Ach,CEY00_Acc08054_Ach,CEY00_Acc14202_Ach,CEY00_Acc24212_Ach,CEY00_Acc24519_Ach,CEY00_Acc32816_Ach,CHR00040652-RA_Cna,CHR00040654-RA_Cna,CHR00056448-RA_Cna,CHR00085132-RA_Cna,Cc02_g35340_Cca,Cc02_g35350_Cca,Cc02_g35360_Cca,Cc03_g00450_Cca,DCAR_007083_Dca,DCAR_012322_Dca,DCAR_029329_Dca,INIL05g09547_Ini,INIL05g09548_Ini,INIL10g40499_Ini,PGSC0003DMG4…
809	50	CA01g24050.1_Can,CA02g14490.1_Can,CA04g06480.1_Can,CEY00_Acc06024_Ach,CEY00_Acc06025_Ach,CEY00_Acc19683_Ach,CEY00_Acc30997_Ach,CEY00_Acc30999_Ach,CHR00049446-RA_Cna,CHR00057128-RA_Cna,CHR00059037-RA_Cna,CHR00059038-RA_Cna,Cc01_g21480_Cca,Cc07_g06150_Cca,Cc07_g06160_Cca,DCAR_002893_Dca,DCAR_010878_Dca,INIL02g10176_Ini,INIL05g09730_Ini,INIL07g20651_Ini,PGSC0003DMG400004008.1_Stu,PGSC0003DMG40000400…
810	50	CA02g04510.1_Can,CA06g25490.1_Can,CA10g11150.1_Can,CEY00_Acc01807_Ach,CEY00_Acc17284_Ach,CEY00_Acc25802_Ach,CHR00077656-RA_Cna,Cc02_g14490_Cca,Cc03_g06870_Cca,Cc06_g01070_Cca,DCAR_018682_Dca,INIL04g32559_Ini,INIL04g32789_Ini,INIL08g13889_Ini,INIL10g12792_Ini,PGSC0003DMG400006270.1_Stu,PGSC0003DMG400022953.1_Stu,PGSC0003DMG400030369.1_Stu,PGSC0003DMG400038451.1_Stu,Solyc02g077240.2.1_Sly,Solyc06g0…
811	50	CA02g04860.1_Can,CA11g15330.1_Can,CA12g12250.1_Can,CEY00_Acc01244_Ach,CEY00_Acc10576_Ach,CEY00_Acc20791_Ach,CEY00_Acc25249_Ach,CEY00_Acc32351_Ach,CHR00024005-RA_Cna,CHR00025628-RA_Cna,CHR00047199-RA_Cna,Cc01_g07520_Cca,Cc07_g16010_Cca,Cc09_g07840_Cca,DCAR_000997_Dca,DCAR_003848_Dca,DCAR_007836_Dca,DCAR_011441_Dca,INIL02g40311_Ini,INIL05g20920_Ini,INIL06g06430_Ini,INIL06g37731_Ini,INIL12g21854_Ini…
812	50	CA03g05660.1_Can,CA03g05670.1_Can,CA12g05640.1_Can,CEY00_Acc04169_Ach,CEY00_Acc32706_Ach,CHR00024855-RA_Cna,CHR00024858-RA_Cna,CHR00024860-RA_Cna,CHR00024861-RA_Cna,CHR00025086-RA_Cna,CHR00051867-RA_Cna,CHR00051872-RA_Cna,CHR00074863-RA_Cna,CHR00074930-RA_Cna,Cc03_g05420_Cca,Cc07_g00040_Cca,DCAR_002322_Dca,DCAR_002345_Dca,DCAR_002346_Dca,DCAR_002348_Dca,DCAR_018408_Dca,DCAR_018409_Dca,DCAR_030719…
813	50	CA03g06550.1_Can,CA06g27730.1_Can,CA08g16520.1_Can,CEY00_Acc06872_Ach,CEY00_Acc13472_Ach,CEY00_Acc15154_Ach,CEY00_Acc22770_Ach,CEY00_Acc25584_Ach,CHR00003251-RA_Cna,CHR00038626-RA_Cna,CHR00060027-RA_Cna,CHR00090970-RA_Cna,Cc01_g18910_Cca,Cc02_g20130_Cca,Cc03_g04490_Cca,DCAR_002690_Dca,DCAR_018442_Dca,DCAR_027259_Dca,INIL08g13665_Ini,INIL12g03212_Ini,INIL12g15722_Ini,INIL13g08133_Ini,INIL14g34994_…
814	50	CA03g35340.1_Can,CA09g17250.1_Can,CEY00_Acc00911_Ach,CEY00_Acc09800_Ach,CEY00_Acc12825_Ach,CEY00_Acc12938_Ach,CEY00_Acc22346_Ach,CEY00_Acc23403_Ach,CEY00_Acc27012_Ach,CHR00002123-RA_Cna,CHR00025342-RA_Cna,CHR00029262-RA_Cna,CHR00049940-RA_Cna,CHR00053627-RA_Cna,Cc00_g22720_Cca,Cc04_g01060_Cca,DCAR_024768_Dca,DCAR_026422_Dca,DCAR_028476_Dca,INIL01g20059_Ini,INIL03g18217_Ini,INIL09g21469_Ini,INIL09…
815	50	CA03g36130.1_Can,CA06g16460.1_Can,CA08g02930.1_Can,CEY00_Acc12742_Ach,CEY00_Acc17720_Ach,CEY00_Acc22597_Ach,CEY00_Acc28641_Ach,CEY00_Acc29105_Ach,CEY00_Acc29516_Ach,CHR00015593-RA_Cna,CHR00090156-RA_Cna,Cc04_g02300_Cca,Cc08_g10150_Cca,DCAR_004447_Dca,DCAR_007603_Dca,DCAR_007702_Dca,DCAR_026320_Dca,DCAR_026368_Dca,DCAR_026369_Dca,INIL01g42431_Ini,INIL03g18314_Ini,INIL10g11178_Ini,PGSC0003DMG400002…
816	50	CA05g06300.1_Can,CEY00_Acc09587_Ach,CEY00_Acc17366_Ach,CEY00_Acc28244_Ach,CHR00001747-RA_Cna,CHR00020706-RA_Cna,CHR00023853-RA_Cna,CHR00023854-RA_Cna,CHR00023855-RA_Cna,CHR00023856-RA_Cna,Cc00_g11530_Cca,Cc02_g12720_Cca,Cc11_g00320_Cca,DCAR_004126_Dca,DCAR_023502_Dca,DCAR_026869_Dca,DCAR_028121_Dca,INIL04g32469_Ini,INIL06g37962_Ini,INIL06g37963_Ini,INIL09g33246_Ini,PGSC0003DMG400022423.1_Stu,PGSC…
817	50	CA06g15840.1_Can,CA07g06530.1_Can,CA08g02280.1_Can,CEY00_Acc12812_Ach,CEY00_Acc12952_Ach,CEY00_Acc17657_Ach,CEY00_Acc23384_Ach,CHR00001847-RA_Cna,CHR00018234-RA_Cna,CHR00023312-RA_Cna,CHR00057656-RA_Cna,Cc04_g01240_Cca,Cc06_g12210_Cca,DCAR_024751_Dca,DCAR_026416_Dca,INIL00g19182_Ini,INIL02g16771_Ini,INIL05g24440_Ini,INIL09g21567_Ini,PGSC0003DMG400002327.2_Stu,PGSC0003DMG400004363.1_Stu,PGSC0003DM…
818	50	CA08g05960.1_Can,CEY00_Acc07539_Ach,CEY00_Acc07540_Ach,CEY00_Acc22552_Ach,CHR00002003-RA_Cna,CHR00020402-RA_Cna,CHR00030947-RA_Cna,CHR00035730-RA_Cna,CHR00046944-RA_Cna,CHR00046945-RA_Cna,CHR00046946-RA_Cna,CHR00055877-RA_Cna,Cc08_g09200_Cca,Cc11_g06610_Cca,Cc11_g06620_Cca,Cc11_g06640_Cca,Cc11_g06650_Cca,DCAR_007710_Dca,DCAR_008625_Dca,DCAR_022331_Dca,INIL02g10691_Ini,INIL02g10692_Ini,INIL10g1062…
819	50	CA08g16530.1_Can,CEY00_Acc06873_Ach,CEY00_Acc07440_Ach,CEY00_Acc21148_Ach,CHR00008074-RA_Cna,CHR00069159-RA_Cna,CHR00069413-RA_Cna,Cc02_g20120_Cca,DCAR_021939_Dca,INIL14g34995_Ini,PGSC0003DMG400025735.2_Stu,Solyc01g106790.2.1_Sly,VIT_03s0088g00400.1_Vvi,evm.model.Contig391_pilon.39_Mmi,rna104570_Han,rna14236_Aan,rna15516_Ccar,rna15788_Aan,rna16427_Aan,rna16926_Aan,rna17192_Aan,rna23519_Aan,rna242…
820	50	CA11g14670.1_Can,CEY00_Acc11474_Ach,CEY00_Acc28683_Ach,CEY00_Acc30458_Ach,CHR00063961-RA_Cna,CHR00089387-RA_Cna,CHR00089388-RA_Cna,Cc00_g13580_Cca,Cc01_g02680_Cca,Cc01_g07240_Cca,DCAR_021806_Dca,DCAR_021807_Dca,DCAR_021808_Dca,DCAR_027837_Dca,DCAR_027839_Dca,DCAR_027846_Dca,INIL00g22254_Ini,INIL07g33566_Ini,INIL07g33567_Ini,INIL07g33568_Ini,INIL07g33569_Ini,INIL07g33570_Ini,INIL07g33573_Ini,INIL0…
821	50	CA12g18200.1_Can,CEY00_Acc24910_Ach,CEY00_Acc30003_Ach,CEY00_Acc30005_Ach,CHR00003833-RA_Cna,CHR00071492-RA_Cna,CHR00071494-RA_Cna,CHR00071496-RA_Cna,CHR00073432-RA_Cna,CHR00073435-RA_Cna,CHR00085915-RA_Cna,DCAR_012250_Dca,DCAR_012251_Dca,PGSC0003DMG400029313.1_Stu,PGSC0003DMG400029314.1_Stu,PGSC0003DMG400029405.1_Stu,Solyc12g094660.1.1_Sly,VIT_00s0226g00050.1_Vvi,VIT_00s0226g00080.1_Vvi,VIT_00s2…
822	50	CEY00_Acc13051_Ach,CEY00_Acc23288_Ach,CHR00010404-RA_Cna,CHR00014869-RA_Cna,CHR00016995-RA_Cna,CHR00023144-RA_Cna,CHR00024959-RA_Cna,CHR00027147-RA_Cna,CHR00043599-RA_Cna,CHR00043600-RA_Cna,CHR00044515-RA_Cna,CHR00045436-RA_Cna,CHR00052267-RA_Cna,CHR00056381-RA_Cna,CHR00067805-RA_Cna,CHR00069243-RA_Cna,CHR00073539-RA_Cna,CHR00074751-RA_Cna,CHR00074752-RA_Cna,CHR00076276-RA_Cna,CHR00076344-RA_Cna,…
823	50	CHR00003851-RA_Cna,CHR00003854-RA_Cna,CHR00041774-RA_Cna,CHR00041776-RA_Cna,CHR00042614-RA_Cna,CHR00042620-RA_Cna,CHR00053888-RA_Cna,CHR00059126-RA_Cna,CHR00061439-RA_Cna,evm.model.Contig1068_pilon.14_Mmi,evm.model.Contig1068_pilon.2_Mmi,evm.model.Contig1068_pilon.3_Mmi,evm.model.Contig1068_pilon.4_Mmi,evm.model.Contig1068_pilon.7_Mmi,evm.model.Contig1068_pilon.8_Mmi,evm.model.Contig188_pilon.83_…
824	50	CHR00027138-RA_Cna,CHR00045251-RA_Cna,CHR00066188-RA_Cna,CHR00066620-RA_Cna,CHR00066623-RA_Cna,CHR00071561-RA_Cna,CHR00071563-RA_Cna,CHR00073627-RA_Cna,CHR00077996-RA_Cna,CHR00079039-RA_Cna,CHR00079042-RA_Cna,CHR00079043-RA_Cna,CHR00084658-RA_Cna,CHR00084682-RA_Cna,evm.model.Contig24_pilon.405_Mmi,evm.model.Contig24_pilon.408_Mmi,evm.model.Contig24_pilon.409_Mmi,evm.model.Contig24_pilon.410_Mmi,e…
825	50	PGSC0003DMG400047130.1_Stu,Solyc00g013330.1.1_Sly,Solyc00g027870.1.1_Sly,Solyc00g094850.1.1_Sly,Solyc00g113230.1.1_Sly,Solyc00g113330.1.1_Sly,Solyc00g116150.1.1_Sly,Solyc01g015190.1.1_Sly,Solyc01g016310.1.1_Sly,Solyc01g048600.1.1_Sly,Solyc01g048610.1.1_Sly,Solyc01g066530.1.1_Sly,Solyc01g112360.1.1_Sly,Solyc01g112400.1.1_Sly,Solyc01g113430.1.1_Sly,Solyc01g113450.1.1_Sly,Solyc01g113460.1.1_Sly,Soly…
826	50	Solyc00g006650.1.1_Sly,Solyc00g007910.1.1_Sly,Solyc00g007920.1.1_Sly,Solyc00g007930.1.1_Sly,Solyc00g007940.1.1_Sly,Solyc00g007950.1.1_Sly,Solyc00g007960.1.1_Sly,Solyc00g007970.1.1_Sly,Solyc00g007980.1.1_Sly,Solyc00g008000.1.1_Sly,Solyc00g008010.1.1_Sly,Solyc00g008020.1.1_Sly,Solyc00g008030.1.1_Sly,Solyc00g008040.1.1_Sly,Solyc00g008050.1.1_Sly,Solyc00g008060.1.1_Sly,Solyc00g008070.1.1_Sly,Solyc00g…
827	50	rna102009_Han,rna104287_Han,rna104356_Han,rna104392_Han,rna104406_Han,rna106431_Han,rna106441_Han,rna106446_Han,rna112144_Han,rna117363_Han,rna15259_Han,rna20065_Han,rna22799_Han,rna24084_Han,rna25352_Han,rna29238_Han,rna31525_Han,rna37608_Han,rna37712_Han,rna38658_Han,rna38818_Han,rna42531_Han,rna49606_Han,rna49688_Han,rna52789_Han,rna52858_Han,rna62659_Han,rna62698_Han,rna63140_Han,rna63165_Han…
828	50	rna102808_Han,rna103280_Han,rna103405_Han,rna104234_Han,rna1052_Han,rna105500_Han,rna105501_Han,rna107554_Han,rna109003_Han,rna110188_Han,rna111838_Han,rna115068_Han,rna117802_Han,rna120351_Han,rna1329_Han,rna13344_Han,rna20540_Han,rna22608_Han,rna23576_Han,rna23852_Han,rna28508_Han,rna29320_Han,rna29995_Han,rna32091_Han,rna32840_Han,rna38359_Han,rna38446_Han,rna4479_Han,rna48753_Han,rna50058_Han…
829	49	CA01g04020.1_Can,CA01g18800.1_Can,CA12g04700.1_Can,CA12g04710.1_Can,CEY00_Acc09062_Ach,CEY00_Acc09063_Ach,CEY00_Acc10647_Ach,CEY00_Acc12659_Ach,CEY00_Acc15755_Ach,CEY00_Acc27603_Ach,CEY00_Acc28887_Ach,CHR00032739-RA_Cna,CHR00057878-RA_Cna,CHR00060458-RA_Cna,Cc02_g10930_Cca,Cc02_g36560_Cca,Cc08_g13470_Cca,DCAR_000867_Dca,DCAR_006416_Dca,DCAR_006874_Dca,INIL03g18064_Ini,INIL04g24968_Ini,INIL12g0142…
830	49	CA01g06670.1_Can,CA01g07070.1_Can,CA03g14240.1_Can,CA03g17090.1_Can,CEY00_Acc16699_Ach,CEY00_Acc28114_Ach,CHR00001542-RA_Cna,CHR00013979-RA_Cna,CHR00013980-RA_Cna,CHR00036779-RA_Cna,Cc00_g05920_Cca,Cc08_g01490_Cca,Cc08_g06190_Cca,DCAR_002749_Dca,DCAR_002750_Dca,DCAR_008315_Dca,INIL04g07162_Ini,INIL15g27653_Ini,PGSC0003DMG400001835.1_Stu,PGSC0003DMG400001851.2_Stu,PGSC0003DMG400001852.1_Stu,PGSC00…
831	49	CA01g08750.1_Can,evm.model.Contig160_pilon.48_Mmi,rna100108_Han,rna100188_Han,rna102458_Han,rna103779_Han,rna107210_Han,rna108079_Han,rna108987_Han,rna110706_Han,rna11251_Han,rna11326_Han,rna116849_Han,rna117358_Han,rna17129_Han,rna19928_Han,rna21055_Han,rna2238_Han,rna23330_Han,rna25221_Han,rna25675_Han,rna25911_Han,rna275_Han,rna33452_Han,rna33508_Han,rna37461_Han,rna37645_Han,rna39638_Han,rna4…
832	49	CA01g19770.1_Can,CA02g05860.1_Can,CA11g00180.1_Can,CEY00_Acc07094_Ach,CEY00_Acc10755_Ach,CEY00_Acc14059_Ach,CEY00_Acc28458_Ach,CEY00_Acc32935_Ach,CHR00013946-RA_Cna,CHR00072026-RA_Cna,Cc02_g16950_Cca,Cc07_g10450_Cca,Cc11_g09330_Cca,DCAR_003683_Dca,DCAR_007274_Dca,DCAR_022915_Dca,DCAR_025991_Dca,DCAR_030182_Dca,INIL02g39948_Ini,INIL04g34780_Ini,INIL12g30859_Ini,PGSC0003DMG400003123.2_Stu,PGSC0003D…
833	49	CA01g22020.1_Can,CA01g25030.1_Can,CA08g04550.1_Can,CA08g11250.1_Can,CA08g11280.1_Can,CA08g11890.1_Can,CEY00_Acc04334_Ach,CEY00_Acc09452_Ach,CEY00_Acc17225_Ach,CEY00_Acc27257_Ach,CEY00_Acc27258_Ach,CEY00_Acc33150_Ach,CHR00002667-RA_Cna,CHR00011453-RA_Cna,CHR00079901-RA_Cna,Cc02_g32910_Cca,Cc03_g02490_Cca,DCAR_011224_Dca,DCAR_017113_Dca,DCAR_027116_Dca,DCAR_027117_Dca,INIL13g07996_Ini,INIL14g33110_…
834	49	CA01g26890.1_Can,CA02g08670.1_Can,CA02g28520.1_Can,CA06g19200.1_Can,CA11g05400.1_Can,CEY00_Acc04098_Ach,CEY00_Acc06309_Ach,CEY00_Acc18239_Ach,CHR00038486-RA_Cna,CHR00042172-RA_Cna,Cc04_g15470_Cca,Cc07_g03030_Cca,Cc11_g13410_Cca,DCAR_007134_Dca,DCAR_025367_Dca,DCAR_026070_Dca,DCAR_027390_Dca,DCAR_031705_Dca,INIL02g11612_Ini,INIL03g21090_Ini,INIL09g35838_Ini,INIL13g08335_Ini,INIL13g08337_Ini,INIL13…
835	49	CA02g00580.1_Can,CA06g09100.1_Can,CA06g24020.1_Can,CA11g18940.1_Can,CEY00_Acc20799_Ach,CEY00_Acc25243_Ach,CEY00_Acc25953_Ach,CEY00_Acc30160_Ach,CEY00_Acc32216_Ach,CHR00011465-RA_Cna,CHR00050110-RA_Cna,CHR00064314-RA_Cna,CHR00068080-RA_Cna,CHR00086006-RA_Cna,CHR00092702-RA_Cna,Cc01_g11060_Cca,Cc09_g08120_Cca,DCAR_003860_Dca,INIL06g06363_Ini,INIL07g00594_Ini,INIL08g34646_Ini,PGSC0003DMG400024322.2_…
836	49	CA02g19050.1_Can,CA04g22590.1_Can,CA07g14520.1_Can,CEY00_Acc04500_Ach,CEY00_Acc13924_Ach,CEY00_Acc13925_Ach,CEY00_Acc18900_Ach,CEY00_Acc23500_Ach,CHR00015931-RA_Cna,CHR00034372-RA_Cna,CHR00058585-RA_Cna,CHR00078752-RA_Cna,CHR00079592-RA_Cna,Cc05_g08640_Cca,Cc07_g12510_Cca,Cc10_g00780_Cca,DCAR_003385_Dca,DCAR_009779_Dca,DCAR_013907_Dca,DCAR_016767_Dca,INIL05g09428_Ini,INIL09g30322_Ini,INIL10g13126…
837	49	CA02g19830.1_Can,CA04g22770.1_Can,CA12g18140.1_Can,CEY00_Acc04489_Ach,CEY00_Acc04490_Ach,CEY00_Acc05272_Ach,CEY00_Acc11960_Ach,CEY00_Acc23488_Ach,CEY00_Acc24359_Ach,CHR00035579-RA_Cna,CHR00047040-RA_Cna,CHR00047042-RA_Cna,CHR00073545-RA_Cna,CHR00080449-RA_Cna,Cc07_g11710_Cca,Cc07_g11720_Cca,Cc10_g00570_Cca,Cc10_g00580_Cca,DCAR_009536_Dca,DCAR_013924_Dca,DCAR_013925_Dca,DCAR_016776_Dca,DCAR_016777…
838	49	CA02g20200.1_Can,CA03g22810.1_Can,CEY00_Acc13984_Ach,CEY00_Acc13985_Ach,CEY00_Acc28446_Ach,CEY00_Acc32854_Ach,CEY00_Acc32855_Ach,CHR00055096-RA_Cna,CHR00082412-RA_Cna,Cc00_g25820_Cca,Cc03_g10210_Cca,Cc07_g08390_Cca,Cc07_g18720_Cca,Cc07_g18730_Cca,Cc07_g18740_Cca,Cc08_g11680_Cca,Cc11_g09140_Cca,DCAR_030190_Dca,DCAR_030191_Dca,DCAR_030193_Dca,DCAR_030204_Dca,INIL02g40619_Ini,PGSC0003DMG400009726.1_…
839	49	CA02g29320.1_Can,CA02g29330.1_Can,CA02g29340.1_Can,CA03g33050.1_Can,CA03g33070.1_Can,CEY00_Acc30648_Ach,CEY00_Acc30649_Ach,CHR00019301-RA_Cna,CHR00019304-RA_Cna,CHR00051825-RA_Cna,CHR00065496-RA_Cna,CHR00093262-RA_Cna,Cc04_g06610_Cca,Cc07_g02500_Cca,INIL11g26517_Ini,PGSC0003DMG400000505.1_Stu,PGSC0003DMG400005738.2_Stu,PGSC0003DMG401000506.2_Stu,PGSC0003DMG402000506.2_Stu,Solyc02g087070.2.1_Sly,S…
840	49	CA03g13190.1_Can,CA05g11970.1_Can,CA07g07150.1_Can,CA09g14590.1_Can,CEY00_Acc00752_Ach,CEY00_Acc10113_Ach,CEY00_Acc18572_Ach,CEY00_Acc20143_Ach,CEY00_Acc21550_Ach,CEY00_Acc26254_Ach,CEY00_Acc33453_Ach,CHR00056109-RA_Cna,CHR00079126-RA_Cna,Cc05_g00170_Cca,Cc05_g16020_Cca,DCAR_009637_Dca,DCAR_009821_Dca,DCAR_019931_Dca,DCAR_023037_Dca,INIL01g25669_Ini,INIL03g17917_Ini,INIL03g17918_Ini,INIL11g10044_…
841	49	CA03g20780.1_Can,CA03g33750.1_Can,CA06g21450.1_Can,CA11g01340.1_Can,CA11g01350.1_Can,CEY00_Acc03208_Ach,CEY00_Acc20386_Ach,CEY00_Acc29410_Ach,CEY00_Acc31288_Ach,CEY00_Acc33245_Ach,CHR00019859-RA_Cna,CHR00039191-RA_Cna,CHR00039574-RA_Cna,CHR00066996-RA_Cna,CHR00084344-RA_Cna,Cc02_g00480_Cca,Cc04_g07240_Cca,DCAR_008998_Dca,DCAR_010552_Dca,DCAR_015137_Dca,DCAR_020397_Dca,DCAR_023198_Dca,INIL02g22347…
842	49	CA03g23040.1_Can,CA03g23050.1_Can,CA06g07760.1_Can,CA06g20820.1_Can,CEY00_Acc27814_Ach,CEY00_Acc29271_Ach,CHR00000736-RA_Cna,CHR00035756-RA_Cna,CHR00055301-RA_Cna,CHR00085971-RA_Cna,CHR00086234-RA_Cna,Cc02_g06470_Cca,Cc04_g09050_Cca,DCAR_011814_Dca,DCAR_014008_Dca,DCAR_023268_Dca,INIL03g42094_Ini,INIL03g42095_Ini,INIL04g34044_Ini,INIL05g24185_Ini,PGSC0003DMG400016943.2_Stu,PGSC0003DMG401026960.1_…
843	49	CA03g37090.1_Can,CA04g08930.1_Can,CA07g04460.1_Can,CEY00_Acc12841_Ach,CEY00_Acc12919_Ach,CEY00_Acc17632_Ach,CEY00_Acc21800_Ach,CEY00_Acc22357_Ach,CEY00_Acc26568_Ach,CEY00_Acc27022_Ach,CHR00002150-RA_Cna,CHR00014581-RA_Cna,CHR00070678-RA_Cna,CHR00089417-RA_Cna,Cc04_g00880_Cca,Cc06_g12710_Cca,Cc10_g10150_Cca,DCAR_001460_Dca,DCAR_010489_Dca,DCAR_011522_Dca,DCAR_024779_Dca,DCAR_026431_Dca,INIL01g2011…
844	49	CA04g11040.1_Can,CEY00_Acc05171_Ach,CEY00_Acc24369_Ach,CEY00_Acc28415_Ach,CEY00_Acc31189_Ach,CHR00030722-RA_Cna,CHR00032375-RA_Cna,CHR00040294-RA_Cna,Cc10_g10300_Cca,Cc10_g10580_Cca,Cc11_g08500_Cca,DCAR_001449_Dca,DCAR_007305_Dca,DCAR_011592_Dca,DCAR_011593_Dca,DCAR_014115_Dca,DCAR_017383_Dca,DCAR_023150_Dca,INIL12g29267_Ini,INIL12g36431_Ini,INIL13g09210_Ini,PGSC0003DMG400018403.3_Stu,PGSC0003DMG…
845	49	CA04g16370.1_Can,CA09g01440.1_Can,CA10g12690.1_Can,CA10g16330.1_Can,CEY00_Acc02110_Ach,CEY00_Acc04133_Ach,CEY00_Acc08437_Ach,CEY00_Acc11703_Ach,CEY00_Acc12134_Ach,CEY00_Acc16913_Ach,CEY00_Acc24944_Ach,CHR00040902-RA_Cna,CHR00069177-RA_Cna,CHR00080240-RA_Cna,CHR00093557-RA_Cna,Cc06_g05240_Cca,Cc10_g08440_Cca,DCAR_009186_Dca,DCAR_020025_Dca,INIL01g25294_Ini,INIL10g12217_Ini,INIL14g07089_Ini,INIL14g…
846	49	CA05g05820.1_Can,CA05g05830.1_Can,CEY00_Acc28258_Ach,CEY00_Acc28259_Ach,CEY00_Acc28260_Ach,CEY00_Acc28261_Ach,CEY00_Acc31369_Ach,CHR00001773-RA_Cna,CHR00001774-RA_Cna,CHR00075860-RA_Cna,Cc00_g01920_Cca,Cc00_g12050_Cca,Cc00_g20830_Cca,Cc00_g22290_Cca,DCAR_030354_Dca,INIL06g37008_Ini,INIL09g29604_Ini,INIL09g29605_Ini,Solyc04g008930.1.1_Sly,Solyc04g008940.2.1_Sly,Solyc04g008950.2.1_Sly,Solyc04g00896…
847	49	CA05g07570.1_Can,CA08g01490.1_Can,CEY00_Acc13225_Ach,CEY00_Acc13980_Ach,CEY00_Acc23095_Ach,CEY00_Acc28377_Ach,CEY00_Acc31146_Ach,CEY00_Acc32849_Ach,CHR00017841-RA_Cna,CHR00027804-RA_Cna,CHR00083762-RA_Cna,Cc06_g19370_Cca,Cc11_g07390_Cca,DCAR_007332_Dca,DCAR_016881_Dca,DCAR_023575_Dca,DCAR_026804_Dca,INIL04g33005_Ini,INIL07g39159_Ini,INIL08g04577_Ini,PGSC0003DMG400019974.1_Stu,PGSC0003DMG400021781…
848	49	CA05g10880.1_Can,CA06g05000.1_Can,CA06g05030.1_Can,CA08g14880.1_Can,CEY00_Acc00872_Ach,CEY00_Acc16480_Ach,CEY00_Acc21306_Ach,CHR00020093-RA_Cna,CHR00020094-RA_Cna,CHR00024015-RA_Cna,CHR00025923-RA_Cna,CHR00051939-RA_Cna,Cc00_g00180_Cca,Cc01_g13740_Cca,Cc02_g23550_Cca,DCAR_003282_Dca,DCAR_009044_Dca,DCAR_015643_Dca,DCAR_015644_Dca,DCAR_015645_Dca,INIL02g02167_Ini,INIL04g39462_Ini,INIL07g06230_Ini,…
849	49	CA05g15210.1_Can,CEY00_Acc01591_Ach,CEY00_Acc01592_Ach,CEY00_Acc02848_Ach,CEY00_Acc03729_Ach,CEY00_Acc27787_Ach,CHR00014125-RA_Cna,CHR00014806-RA_Cna,CHR00014807-RA_Cna,CHR00016478-RA_Cna,CHR00023649-RA_Cna,CHR00040224-RA_Cna,CHR00057297-RA_Cna,CHR00063531-RA_Cna,CHR00077124-RA_Cna,CHR00083461-RA_Cna,Cc02_g06930_Cca,DCAR_011788_Dca,DCAR_027555_Dca,DCAR_032136_Dca,INIL02g16988_Ini,INIL05g24213_Ini…
850	49	CA05g17300.1_Can,CA07g11230.1_Can,CEY00_Acc02910_Ach,CEY00_Acc13615_Ach,CEY00_Acc13616_Ach,CEY00_Acc16287_Ach,CEY00_Acc19256_Ach,CHR00006613-RA_Cna,CHR00006615-RA_Cna,CHR00006616-RA_Cna,CHR00024372-RA_Cna,Cc05_g02520_Cca,Cc05_g02600_Cca,Cc05_g02610_Cca,Cc05_g03680_Cca,DCAR_019739_Dca,DCAR_021128_Dca,DCAR_021130_Dca,DCAR_021131_Dca,INIL03g17841_Ini,INIL09g30496_Ini,INIL09g30510_Ini,INIL14g41978_In…
851	49	CA05g17850.1_Can,CA10g16480.1_Can,CA10g16490.1_Can,CA12g01240.1_Can,CA12g18080.1_Can,CA12g18090.1_Can,CEY00_Acc09696_Ach,CEY00_Acc17509_Ach,CHR00011539-RA_Cna,CHR00017317-RA_Cna,CHR00039652-RA_Cna,CHR00039654-RA_Cna,CHR00039656-RA_Cna,CHR00039657-RA_Cna,CHR00039662-RA_Cna,CHR00046298-RA_Cna,CHR00054285-RA_Cna,CHR00079682-RA_Cna,Cc09_g00830_Cca,DCAR_004908_Dca,DCAR_030867_Dca,DCAR_030868_Dca,INIL0…
852	49	CA06g25370.1_Can,CEY00_Acc01568_Ach,CEY00_Acc02832_Ach,CEY00_Acc14821_Ach,CEY00_Acc16517_Ach,CEY00_Acc25812_Ach,CHR00003392-RA_Cna,CHR00019968-RA_Cna,CHR00037149-RA_Cna,CHR00060200-RA_Cna,Cc01_g14310_Cca,Cc02_g06420_Cca,DCAR_005888_Dca,DCAR_007382_Dca,DCAR_011819_Dca,DCAR_024822_Dca,INIL02g17017_Ini,INIL05g24181_Ini,INIL07g06164_Ini,INIL12g03501_Ini,PGSC0003DMG400027176.1_Stu,PGSC0003DMG400030361…
853	49	CA07g00930.1_Can,CEY00_Acc18254_Ach,CHR00045965-RA_Cna,CHR00045968-RA_Cna,CHR00045970-RA_Cna,CHR00045972-RA_Cna,CHR00067294-RA_Cna,CHR00076944-RA_Cna,CHR00076945-RA_Cna,CHR00076946-RA_Cna,CHR00083631-RA_Cna,Cc06_g13940_Cca,Cc06_g13950_Cca,DCAR_023512_Dca,DCAR_024475_Dca,DCAR_024476_Dca,INIL02g05587_Ini,PGSC0003DMG400011227.1_Stu,Solyc07g006390.1.1_Sly,VIT_07s0005g04330.1_Vvi,evm.model.Contig291_p…
854	49	CA07g17220.1_Can,CA09g12890.1_Can,CA10g01610.1_Can,CEY00_Acc13902_Ach,CEY00_Acc18922_Ach,CEY00_Acc19132_Ach,CEY00_Acc21741_Ach,CEY00_Acc26448_Ach,CHR00023549-RA_Cna,CHR00031143-RA_Cna,CHR00044699-RA_Cna,CHR00092329-RA_Cna,Cc05_g11240_Cca,DCAR_013147_Dca,DCAR_013165_Dca,DCAR_019595_Dca,INIL01g01634_Ini,INIL03g17502_Ini,INIL14g26186_Ini,PGSC0003DMG400012429.3_Stu,PGSC0003DMG400021268.1_Stu,PGSC0003…
855	49	CA08g11850.1_Can,CA09g07940.1_Can,CEY00_Acc05385_Ach,CEY00_Acc07824_Ach,CEY00_Acc07938_Ach,CEY00_Acc09487_Ach,CEY00_Acc12129_Ach,CEY00_Acc13550_Ach,CEY00_Acc17260_Ach,CHR00002081-RA_Cna,CHR00028656-RA_Cna,CHR00076019-RA_Cna,CHR00087622-RA_Cna,Cc05_g10030_Cca,Cc07_g13820_Cca,Cc10_g08390_Cca,Cc11_g03540_Cca,DCAR_001937_Dca,DCAR_003440_Dca,DCAR_019643_Dca,INIL02g11889_Ini,INIL10g13288_Ini,INIL14g262…
856	49	CA10g18960.1_Can,CA11g01500.1_Can,CEY00_Acc02191_Ach,CEY00_Acc03906_Ach,CEY00_Acc28532_Ach,CEY00_Acc30325_Ach,CHR00010547-RA_Cna,CHR00017843-RA_Cna,CHR00041152-RA_Cna,CHR00047527-RA_Cna,Cc01_g05110_Cca,Cc06_g19350_Cca,Cc11_g10460_Cca,DCAR_029986_Dca,DCAR_030075_Dca,INIL04g33004_Ini,INIL07g33375_Ini,INIL07g34441_Ini,INIL08g27161_Ini,INIL12g15270_Ini,INIL14g35288_Ini,PGSC0003DMG400009449.2_Stu,PGSC…
857	49	CA11g18500.1_Can,CEY00_Acc03149_Ach,CEY00_Acc16901_Ach,CEY00_Acc30099_Ach,CEY00_Acc32153_Ach,CHR00003077-RA_Cna,CHR00017324-RA_Cna,CHR00034834-RA_Cna,CHR00066529-RA_Cna,CHR00074927-RA_Cna,CHR00078595-RA_Cna,Cc01_g10070_Cca,DCAR_017647_Dca,DCAR_018753_Dca,DCAR_031640_Dca,INIL04g02497_Ini,INIL08g23548_Ini,INIL10g12175_Ini,PGSC0003DMG400008597.5_Stu,PGSC0003DMG400012989.3_Stu,PGSC0003DMG401000428.5_…
858	49	CEY00_Acc04740_Ach,CEY00_Acc04954_Ach,CEY00_Acc06936_Ach,CEY00_Acc11782_Ach,CEY00_Acc12049_Ach,CEY00_Acc23761_Ach,CHR00067891-RA_Cna,CHR00086715-RA_Cna,Cc02_g19020_Cca,Cc02_g19040_Cca,Cc10_g04690_Cca,DCAR_008811_Dca,DCAR_011437_Dca,DCAR_012787_Dca,DCAR_019434_Dca,DCAR_020922_Dca,DCAR_022009_Dca,DCAR_029076_Dca,INIL01g25224_Ini,INIL01g25394_Ini,INIL14g35044_Ini,INIL14g41491_Ini,INIL15g27981_Ini,PG…
859	49	CHR00000291-RA_Cna,CHR00000625-RA_Cna,CHR00000638-RA_Cna,CHR00000684-RA_Cna,CHR00002710-RA_Cna,CHR00004960-RA_Cna,CHR00004967-RA_Cna,CHR00005661-RA_Cna,CHR00005785-RA_Cna,CHR00006059-RA_Cna,CHR00007041-RA_Cna,CHR00007697-RA_Cna,CHR00011479-RA_Cna,CHR00013297-RA_Cna,CHR00013488-RA_Cna,CHR00013803-RA_Cna,CHR00016665-RA_Cna,CHR00019434-RA_Cna,CHR00021641-RA_Cna,CHR00026672-RA_Cna,CHR00027575-RA_Cna,…
860	49	CHR00001343-RA_Cna,CHR00006012-RA_Cna,CHR00015110-RA_Cna,CHR00019114-RA_Cna,CHR00036955-RA_Cna,CHR00036956-RA_Cna,CHR00038900-RA_Cna,CHR00039525-RA_Cna,CHR00040275-RA_Cna,CHR00057418-RA_Cna,CHR00057420-RA_Cna,CHR00062497-RA_Cna,CHR00062498-RA_Cna,CHR00065534-RA_Cna,CHR00069460-RA_Cna,CHR00078343-RA_Cna,CHR00078815-RA_Cna,rna13531_Aan,rna13740_Aan,rna13813_Aan,rna14651_Aan,rna15504_Aan,rna16073_Aa…
861	49	CHR00007253-RA_Cna,CHR00007255-RA_Cna,CHR00024672-RA_Cna,CHR00029897-RA_Cna,CHR00044750-RA_Cna,CHR00049687-RA_Cna,CHR00051480-RA_Cna,CHR00065636-RA_Cna,CHR00076734-RA_Cna,CHR00077328-RA_Cna,CHR00083322-RA_Cna,CHR00086927-RA_Cna,evm.model.Contig102_pilon.50_Mmi,evm.model.Contig283_pilon.3_Mmi,evm.model.Contig283_pilon.4_Mmi,evm.model.Contig283_pilon.5_Mmi,evm.model.Contig283_pilon.6_Mmi,evm.model.…
862	49	CHR00031395-RA_Cna,rna11446_Aan,rna12263_Aan,rna14397_Aan,rna17292_Aan,rna17574_Aan,rna18138_Aan,rna18253_Aan,rna20242_Aan,rna20607_Aan,rna22770_Aan,rna23007_Aan,rna25416_Aan,rna27571_Aan,rna28493_Aan,rna29073_Aan,rna29140_Aan,rna29203_Aan,rna3099_Aan,rna31568_Aan,rna34270_Aan,rna34622_Aan,rna38057_Aan,rna39199_Aan,rna39436_Aan,rna39468_Aan,rna4004_Aan,rna40915_Aan,rna41255_Aan,rna41644_Aan,rna43…
863	49	Solyc01g017910.1.1_Sly,Solyc01g017930.1.1_Sly,Solyc01g017940.1.1_Sly,Solyc01g017950.1.1_Sly,Solyc01g017960.1.1_Sly,Solyc01g017970.1.1_Sly,Solyc01g017990.1.1_Sly,Solyc01g018000.1.1_Sly,Solyc02g084270.1.1_Sly,Solyc03g013400.1.1_Sly,Solyc03g013410.1.1_Sly,Solyc03g013520.1.1_Sly,Solyc03g013530.1.1_Sly,Solyc03g013550.1.1_Sly,Solyc03g013580.1.1_Sly,Solyc03g058520.1.1_Sly,Solyc03g058530.1.1_Sly,Solyc03g…
864	48	CA01g04390.1_Can,CA01g10970.1_Can,CA03g16870.1_Can,CEY00_Acc09036_Ach,CEY00_Acc10631_Ach,CEY00_Acc15767_Ach,CEY00_Acc19928_Ach,CEY00_Acc27975_Ach,CHR00012841-RA_Cna,CHR00038584-RA_Cna,CHR00084068-RA_Cna,Cc02_g03970_Cca,Cc02_g23990_Cca,Cc08_g13220_Cca,DCAR_000855_Dca,DCAR_006802_Dca,DCAR_006864_Dca,DCAR_014615_Dca,INIL02g17170_Ini,INIL04g24987_Ini,INIL12g01391_Ini,INIL13g16387_Ini,INIL15g31164_Ini…
865	48	CA01g09880.1_Can,CA01g13390.1_Can,CA03g09250.1_Can,CA07g00370.1_Can,CHR00027618-RA_Cna,rna10149_Aan,rna10489_Aan,rna12584_Aan,rna14496_Aan,rna16071_Aan,rna16635_Aan,rna17291_Aan,rna18380_Aan,rna18664_Aan,rna21811_Aan,rna23504_Aan,rna25158_Aan,rna26351_Aan,rna26517_Aan,rna26681_Aan,rna28471_Aan,rna32025_Aan,rna32901_Aan,rna35522_Aan,rna36022_Aan,rna38475_Aan,rna4022_Aan,rna4068_Aan,rna41485_Aan,rn…
866	48	CA01g24230.1_Can,CA05g15050.1_Can,CA09g09160.1_Can,CA09g09170.1_Can,CEY00_Acc01912_Ach,CEY00_Acc04305_Ach,CEY00_Acc19575_Ach,CEY00_Acc25554_Ach,CEY00_Acc27280_Ach,CEY00_Acc31626_Ach,CHR00008923-RA_Cna,CHR00027400-RA_Cna,CHR00058201-RA_Cna,Cc01_g19770_Cca,Cc03_g03030_Cca,DCAR_012449_Dca,DCAR_018405_Dca,DCAR_024573_Dca,DCAR_030591_Dca,INIL07g06210_Ini,INIL07g20565_Ini,INIL12g23274_Ini,PGSC0003DMG40…
867	48	CA01g28860.1_Can,CA01g28980.1_Can,CA03g21520.1_Can,CA04g17570.1_Can,CA04g17590.1_Can,CA04g18870.1_Can,CA12g16000.1_Can,CEY00_Acc12093_Ach,CHR00039561-RA_Cna,CHR00039562-RA_Cna,CHR00040686-RA_Cna,CHR00072919-RA_Cna,Cc00_g23880_Cca,Cc00_g23900_Cca,Cc01_g02440_Cca,Cc01_g02650_Cca,Cc01_g09140_Cca,Cc10_g05090_Cca,Cc10_g05100_Cca,Cc10_g05110_Cca,INIL01g25352_Ini,INIL01g25353_Ini,PGSC0003DMG400008018.3_…
868	48	CA01g30110.1_Can,CA03g20710.1_Can,CA06g21360.1_Can,CEY00_Acc02566_Ach,CEY00_Acc03212_Ach,CHR00019192-RA_Cna,CHR00027394-RA_Cna,CHR00038767-RA_Cna,CHR00042416-RA_Cna,CHR00048692-RA_Cna,CHR00050701-RA_Cna,CHR00061354-RA_Cna,CHR00061357-RA_Cna,CHR00062998-RA_Cna,CHR00073334-RA_Cna,CHR00085602-RA_Cna,Cc02_g00420_Cca,Cc08_g04380_Cca,DCAR_009001_Dca,DCAR_024948_Dca,INIL10g16250_Ini,INIL10g42611_Ini,INI…
869	48	CA02g04610.1_Can,CA07g16200.1_Can,CA07g16210.1_Can,CEY00_Acc13547_Ach,CEY00_Acc16582_Ach,CEY00_Acc19195_Ach,CEY00_Acc26473_Ach,CHR00018043-RA_Cna,Cc00_g22480_Cca,Cc05_g10100_Cca,Cc05_g10110_Cca,Cc05_g10120_Cca,Cc07_g20010_Cca,Cc07_g20060_Cca,DCAR_013805_Dca,DCAR_013806_Dca,DCAR_026577_Dca,INIL13g14835_Ini,PGSC0003DMG400014657.2_Stu,PGSC0003DMG400014672.2_Stu,PGSC0003DMG400031091.1_Stu,Solyc07g056…
870	48	CA02g06320.1_Can,CA02g18340.1_Can,CA02g18790.1_Can,CA07g11190.1_Can,CA07g11250.1_Can,CA09g10480.1_Can,CEY00_Acc09717_Ach,CEY00_Acc13619_Ach,CEY00_Acc17490_Ach,CEY00_Acc19252_Ach,CEY00_Acc20538_Ach,CEY00_Acc24995_Ach,CHR00007539-RA_Cna,CHR00007540-RA_Cna,CHR00007541-RA_Cna,CHR00073880-RA_Cna,CHR00080695-RA_Cna,Cc05_g02890_Cca,Cc05_g02900_Cca,Cc09_g01110_Cca,DCAR_004833_Dca,DCAR_019257_Dca,DCAR_019…
871	48	CA02g10400.1_Can,CA07g21120.1_Can,CEY00_Acc15369_Ach,CEY00_Acc18826_Ach,CEY00_Acc33498_Ach,CEY00_Acc33759_Ach,CHR00024304-RA_Cna,CHR00051240-RA_Cna,CHR00051241-RA_Cna,CHR00056794-RA_Cna,CHR00065353-RA_Cna,CHR00079994-RA_Cna,CHR00079996-RA_Cna,CHR00092562-RA_Cna,Cc05_g16450_Cca,Cc05_g16460_Cca,Cc09_g05830_Cca,DCAR_013719_Dca,DCAR_016842_Dca,DCAR_019916_Dca,INIL06g23663_Ini,INIL11g10066_Ini,INIL11g…
872	48	CA02g18660.1_Can,CA02g18670.1_Can,CA07g10700.1_Can,CA07g10710.1_Can,CA08g11370.1_Can,CA08g11380.1_Can,CEY00_Acc13633_Ach,CEY00_Acc19243_Ach,CEY00_Acc20542_Ach,CEY00_Acc26047_Ach,CHR00011508-RA_Cna,CHR00011509-RA_Cna,CHR00040374-RA_Cna,Cc05_g03310_Cca,Cc05_g03320_Cca,Cc05_g03340_Cca,Cc09_g01300_Cca,DCAR_028345_Dca,INIL03g17828_Ini,INIL06g38051_Ini,PGSC0003DMG400016433.1_Stu,PGSC0003DMG400028561.1_…
873	48	CA03g02720.1_Can,CA04g08420.1_Can,CA12g11150.1_Can,CA12g11160.1_Can,CEY00_Acc00237_Ach,CEY00_Acc08890_Ach,CEY00_Acc16506_Ach,CEY00_Acc20890_Ach,CHR00031075-RA_Cna,CHR00063844-RA_Cna,CHR00086703-RA_Cna,Cc01_g14140_Cca,Cc01_g17670_Cca,Cc03_g06810_Cca,Cc09_g03020_Cca,DCAR_002293_Dca,DCAR_030772_Dca,INIL03g17993_Ini,INIL12g03297_Ini,INIL12g08482_Ini,INIL13g07532_Ini,PGSC0003DMG400001508.1_Stu,PGSC000…
874	48	CA03g31310.1_Can,CA05g16810.1_Can,CA05g16820.1_Can,CA06g17520.1_Can,CEY00_Acc07846_Ach,CEY00_Acc11047_Ach,CEY00_Acc17228_Ach,CEY00_Acc17967_Ach,CEY00_Acc22112_Ach,CEY00_Acc26856_Ach,CEY00_Acc29607_Ach,CHR00053689-RA_Cna,CHR00067939-RA_Cna,CHR00073410-RA_Cna,CHR00079462-RA_Cna,CHR00090175-RA_Cna,Cc02_g32840_Cca,Cc04_g05870_Cca,DCAR_021395_Dca,DCAR_022261_Dca,DCAR_022262_Dca,DCAR_025651_Dca,INIL06g…
875	48	CA05g05190.1_Can,CA05g05200.1_Can,CA05g05210.1_Can,CA05g05230.1_Can,CA05g05240.1_Can,CEY00_Acc08131_Ach,CEY00_Acc08132_Ach,CHR00072224-RA_Cna,CHR00080432-RA_Cna,CHR00080433-RA_Cna,CHR00089591-RA_Cna,Cc08_g09610_Cca,Cc11_g02730_Cca,Cc11_g07100_Cca,Cc11_g07130_Cca,DCAR_023521_Dca,DCAR_023522_Dca,DCAR_023523_Dca,PGSC0003DMG400015106.2_Stu,PGSC0003DMG400027614.1_Stu,Solyc11g018800.1.1_Sly,VIT_01s0010…
876	48	CA05g10460.1_Can,CA06g18660.1_Can,CA06g20020.1_Can,CEY00_Acc06195_Ach,CEY00_Acc18107_Ach,CEY00_Acc29762_Ach,CEY00_Acc29763_Ach,CHR00005643-RA_Cna,CHR00039253-RA_Cna,CHR00058490-RA_Cna,CHR00069870-RA_Cna,CHR00078272-RA_Cna,Cc11_g15540_Cca,Cc11_g15550_Cca,DCAR_007062_Dca,DCAR_016035_Dca,DCAR_026528_Dca,DCAR_031137_Dca,INIL03g09023_Ini,INIL07g33776_Ini,INIL15g35588_Ini,PGSC0003DMG400001136.1_Stu,Sol…
877	48	CA06g08980.1_Can,CA09g02820.1_Can,CA11g19070.1_Can,CEY00_Acc08538_Ach,CEY00_Acc27450_Ach,CEY00_Acc30170_Ach,CEY00_Acc32226_Ach,CHR00029754-RA_Cna,CHR00056619-RA_Cna,Cc01_g11190_Cca,Cc06_g03850_Cca,DCAR_009291_Dca,DCAR_022737_Dca,INIL07g00564_Ini,INIL08g30941_Ini,INIL12g15810_Ini,INIL12g15811_Ini,PGSC0003DMG400001776.7_Stu,PGSC0003DMG400008105.3_Stu,PGSC0003DMG400029165.5_Stu,Solyc06g016770.2.1_Sl…
878	48	CA06g20540.1_Can,CEY00_Acc00581_Ach,CEY00_Acc10356_Ach,CEY00_Acc18012_Ach,CEY00_Acc22086_Ach,CEY00_Acc26834_Ach,CHR00007529-RA_Cna,CHR00031836-RA_Cna,CHR00070029-RA_Cna,CHR00070601-RA_Cna,Cc04_g10010_Cca,Cc07_g19540_Cca,DCAR_007498_Dca,DCAR_019959_Dca,DCAR_021626_Dca,INIL01g19702_Ini,INIL02g10940_Ini,INIL09g21319_Ini,PGSC0003DMG400015266.2_Stu,PGSC0003DMG402026974.1_Stu,Solyc03g019680.2.1_Sly,Sol…
879	48	CA06g25610.1_Can,CA09g11730.1_Can,CEY00_Acc03008_Ach,CEY00_Acc16533_Ach,CEY00_Acc16534_Ach,CEY00_Acc25796_Ach,CEY00_Acc31833_Ach,CEY00_Acc31834_Ach,CHR00027370-RA_Cna,CHR00032107-RA_Cna,CHR00052209-RA_Cna,Cc01_g14650_Cca,Cc01_g14660_Cca,Cc02_g20710_Cca,DCAR_005876_Dca,DCAR_007353_Dca,DCAR_012284_Dca,DCAR_028876_Dca,INIL04g32796_Ini,INIL08g13893_Ini,INIL12g03468_Ini,INIL12g03470_Ini,PGSC0003DMG400…
880	48	CA07g03910.1_Can,CEY00_Acc03541_Ach,Solyc00g075040.1.1_Sly,rna103271_Han,rna104229_Han,rna104620_Han,rna106114_Han,rna106172_Han,rna11105_Ccar,rna116109_Han,rna12402_Han,rna13859_Ccar,rna14850_Han,rna23743_Han,rna2502_Han,rna27196_Han,rna27349_Han,rna28356_Han,rna30716_Han,rna33610_Han,rna3613_Han,rna39002_Han,rna40041_Han,rna41268_Han,rna44367_Han,rna48685_Han,rna50604_Han,rna5218_Han,rna52199_H…
881	48	CA07g15570.1_Can,CEY00_Acc19181_Ach,CEY00_Acc19182_Ach,CEY00_Acc19183_Ach,CHR00047483-RA_Cna,CHR00064518-RA_Cna,Cc05_g09760_Cca,Cc05_g09770_Cca,DCAR_008754_Dca,DCAR_008755_Dca,DCAR_015686_Dca,DCAR_019657_Dca,DCAR_019659_Dca,DCAR_019660_Dca,DCAR_021079_Dca,DCAR_021080_Dca,INIL09g30281_Ini,PGSC0003DMG400017307.1_Stu,PGSC0003DMG400017308.1_Stu,Solyc07g056180.1.1_Sly,Solyc07g056190.2.1_Sly,Solyc07g05…
882	48	CA08g15910.1_Can,CA12g03600.1_Can,CA12g03620.1_Can,CEY00_Acc04898_Ach,CEY00_Acc07491_Ach,CEY00_Acc11666_Ach,CEY00_Acc12176_Ach,CHR00003843-RA_Cna,CHR00003844-RA_Cna,CHR00056087-RA_Cna,CHR00079640-RA_Cna,Cc00_g20100_Cca,Cc07_g14820_Cca,Cc10_g06820_Cca,DCAR_011674_Dca,DCAR_014209_Dca,DCAR_019217_Dca,INIL04g39359_Ini,INIL11g16091_Ini,INIL11g26802_Ini,INIL14g41678_Ini,PGSC0003DMG400012549.1_Stu,PGSC0…
883	48	CA10g17710.1_Can,CEY00_Acc08375_Ach,CEY00_Acc13334_Ach,CEY00_Acc16969_Ach,CEY00_Acc22998_Ach,CEY00_Acc25325_Ach,CHR00006909-RA_Cna,CHR00009141-RA_Cna,CHR00038256-RA_Cna,CHR00039824-RA_Cna,Cc06_g06900_Cca,DCAR_009074_Dca,DCAR_013456_Dca,DCAR_020682_Dca,INIL04g02624_Ini,INIL10g12326_Ini,INIL14g25890_Ini,PGSC0003DMG400021372.2_Stu,PGSC0003DMG400028137.1_Stu,Solyc10g081720.1.1_Sly,VIT_08s0032g00910.1…
884	48	CA10g19840.1_Can,CEY00_Acc09653_Ach,CEY00_Acc17398_Ach,CEY00_Acc17408_Ach,CHR00006360-RA_Cna,CHR00020862-RA_Cna,CHR00032021-RA_Cna,CHR00087102-RA_Cna,CHR00092833-RA_Cna,Cc00_g25600_Cca,Cc00_g32420_Cca,Cc03_g14360_Cca,Cc03_g14550_Cca,Cc03_g14720_Cca,Cc11_g07600_Cca,Cc11_g12910_Cca,DCAR_004158_Dca,DCAR_005204_Dca,DCAR_005206_Dca,DCAR_005209_Dca,DCAR_006531_Dca,DCAR_008090_Dca,DCAR_008091_Dca,DCAR_0…
885	48	CA11g10470.1_Can,CA11g10480.1_Can,CEY00_Acc12150_Ach,CEY00_Acc30330_Ach,CEY00_Acc32400_Ach,CHR00010539-RA_Cna,CHR00011135-RA_Cna,CHR00064050-RA_Cna,CHR00084022-RA_Cna,CHR00091998-RA_Cna,CHR00092804-RA_Cna,Cc01_g05360_Cca,Cc10_g15720_Cca,DCAR_019308_Dca,DCAR_029989_Dca,INIL01g25282_Ini,INIL08g27168_Ini,INIL14g41635_Ini,INIL15g28140_Ini,PGSC0003DMG401009459.2_Stu,PGSC0003DMG402012907.1_Stu,Solyc01g…
886	48	CA11g15360.1_Can,CA11g15370.1_Can,CA11g15390.1_Can,CEY00_Acc07117_Ach,CEY00_Acc07271_Ach,CHR00017273-RA_Cna,CHR00052028-RA_Cna,CHR00055473-RA_Cna,CHR00058154-RA_Cna,Cc00_g05620_Cca,Cc00_g05670_Cca,Cc00_g05690_Cca,Cc00_g26370_Cca,Cc00_g34260_Cca,Cc02_g14740_Cca,Cc02_g16440_Cca,Cc02_g29320_Cca,Cc02_g29340_Cca,DCAR_003244_Dca,DCAR_003706_Dca,DCAR_003708_Dca,DCAR_005955_Dca,INIL04g34753_Ini,INIL05g02…
887	48	CA11g18110.1_Can,CEY00_Acc00498_Ach,CEY00_Acc05914_Ach,CEY00_Acc07524_Ach,CEY00_Acc32149_Ach,CHR00010416-RA_Cna,CHR00048503-RA_Cna,CHR00048504-RA_Cna,CHR00086174-RA_Cna,CHR00093512-RA_Cna,Cc07_g07930_Cca,Cc11_g02390_Cca,DCAR_010514_Dca,DCAR_021620_Dca,DCAR_021641_Dca,DCAR_025863_Dca,DCAR_029720_Dca,INIL05g09655_Ini,INIL13g08325_Ini,PGSC0003DMG400030613.1_Stu,Solyc02g091580.2.1_Sly,Solyc11g066290.…
888	48	CA12g04970.1_Can,CA12g05300.1_Can,CEY00_Acc20921_Ach,CEY00_Acc20922_Ach,CEY00_Acc24655_Ach,CEY00_Acc24657_Ach,CEY00_Acc25395_Ach,CEY00_Acc25396_Ach,CEY00_Acc27590_Ach,CHR00003169-RA_Cna,CHR00008542-RA_Cna,CHR00061621-RA_Cna,CHR00061622-RA_Cna,Cc02_g10610_Cca,Cc02_g10630_Cca,DCAR_006391_Dca,DCAR_006394_Dca,DCAR_019077_Dca,INIL03g18079_Ini,INIL09g21455_Ini,INIL15g23501_Ini,PGSC0003DMG400031071.2_St…
889	48	CEY00_Acc04745_Ach,CEY00_Acc04746_Ach,CEY00_Acc06935_Ach,CEY00_Acc21101_Ach,CEY00_Acc21103_Ach,CEY00_Acc21105_Ach,CEY00_Acc21106_Ach,CEY00_Acc23766_Ach,CHR00012077-RA_Cna,Cc02_g19070_Cca,Cc02_g24770_Cca,DCAR_022006_Dca,DCAR_028465_Dca,INIL01g15944_Ini,INIL04g34882_Ini,INIL04g34883_Ini,INIL04g34884_Ini,INIL04g34885_Ini,INIL04g34886_Ini,INIL04g34887_Ini,INIL06g38312_Ini,INIL06g38314_Ini,INIL06g3831…
890	48	CHR00008013-RA_Cna,CHR00015826-RA_Cna,CHR00030977-RA_Cna,CHR00031130-RA_Cna,CHR00032217-RA_Cna,CHR00039014-RA_Cna,CHR00042851-RA_Cna,CHR00050300-RA_Cna,CHR00051337-RA_Cna,CHR00053499-RA_Cna,CHR00059410-RA_Cna,CHR00059948-RA_Cna,CHR00063953-RA_Cna,CHR00068154-RA_Cna,CHR00068157-RA_Cna,CHR00069924-RA_Cna,CHR00074092-RA_Cna,CHR00092448-RA_Cna,rna10480_Aan,rna10685_Aan,rna12987_Aan,rna13368_Aan,rna13…
891	48	rna13301_Aan,rna149_Aan,rna15725_Aan,rna16747_Aan,rna17051_Aan,rna17300_Aan,rna17827_Aan,rna19987_Aan,rna20539_Aan,rna21008_Aan,rna23137_Aan,rna26374_Aan,rna27243_Aan,rna27244_Aan,rna27402_Aan,rna28338_Aan,rna28676_Aan,rna30756_Aan,rna31945_Aan,rna37977_Aan,rna38816_Aan,rna39343_Aan,rna40265_Aan,rna41564_Aan,rna44492_Aan,rna44702_Aan,rna46723_Aan,rna47191_Aan,rna47192_Aan,rna47973_Aan,rna49008_Aa…
892	47	CA01g08600.1_Can,CA03g32690.1_Can,CA08g02040.1_Can,CA08g19520.1_Can,CEY00_Acc06898_Ach,CEY00_Acc21060_Ach,CEY00_Acc29069_Ach,CEY00_Acc29488_Ach,CHR00008479-RA_Cna,CHR00042796-RA_Cna,CHR00045365-RA_Cna,Cc00_g07480_Cca,Cc02_g19660_Cca,DCAR_002198_Dca,DCAR_021962_Dca,DCAR_022818_Dca,DCAR_030895_Dca,INIL06g38282_Ini,INIL13g09177_Ini,INIL14g35361_Ini,INIL15g27754_Ini,PGSC0003DMG400003415.1_Stu,PGSC000…
893	47	CA01g13640.1_Can,CA01g21470.1_Can,CA01g21480.1_Can,CA11g15430.1_Can,CEY00_Acc16452_Ach,CHR00063957-RA_Cna,CHR00093199-RA_Cna,CHR00093200-RA_Cna,Cc00_g06140_Cca,Cc00_g06160_Cca,Cc00_g06170_Cca,Cc00_g06180_Cca,Cc01_g08420_Cca,Cc01_g08430_Cca,Cc01_g08440_Cca,Cc04_g10210_Cca,Cc04_g10220_Cca,DCAR_022905_Dca,DCAR_031841_Dca,INIL08g20865_Ini,INIL08g20866_Ini,PGSC0003DMG400008710.1_Stu,PGSC0003DMG4010068…
894	47	CA01g20180.1_Can,CA10g19560.1_Can,CA10g20650.1_Can,CEY00_Acc07764_Ach,CEY00_Acc09305_Ach,CEY00_Acc13152_Ach,CEY00_Acc15109_Ach,CEY00_Acc16222_Ach,CEY00_Acc17080_Ach,CEY00_Acc23165_Ach,CEY00_Acc26162_Ach,CHR00038123-RA_Cna,CHR00052701-RA_Cna,CHR00065215-RA_Cna,Cc02_g27960_Cca,Cc06_g16960_Cca,DCAR_020476_Dca,DCAR_022398_Dca,DCAR_022399_Dca,DCAR_022400_Dca,INIL04g02277_Ini,INIL04g02702_Ini,INIL09g30…
895	47	CA01g29520.1_Can,CA06g02910.1_Can,CA06g25800.1_Can,CA10g12940.1_Can,CEY00_Acc01862_Ach,CEY00_Acc03039_Ach,CEY00_Acc16567_Ach,CEY00_Acc31861_Ach,CHR00052510-RA_Cna,CHR00061175-RA_Cna,CHR00090084-RA_Cna,Cc01_g15180_Cca,Cc06_g00520_Cca,INIL05g10526_Ini,INIL10g12717_Ini,INIL12g03428_Ini,PGSC0003DMG400011106.1_Stu,PGSC0003DMG400020564.1_Stu,PGSC0003DMG400022019.1_Stu,PGSC0003DMG400030462.1_Stu,Solyc06…
896	47	CA02g05880.1_Can,CA11g09980.1_Can,CEY00_Acc01054_Ach,CEY00_Acc05193_Ach,CEY00_Acc07089_Ach,CEY00_Acc10409_Ach,CEY00_Acc10751_Ach,CEY00_Acc24470_Ach,CHR00004192-RA_Cna,CHR00015496-RA_Cna,CHR00022969-RA_Cna,CHR00081840-RA_Cna,CHR00081841-RA_Cna,CHR00086325-RA_Cna,Cc02_g16990_Cca,Cc07_g10410_Cca,DCAR_017341_Dca,DCAR_022912_Dca,INIL02g39952_Ini,INIL06g38421_Ini,PGSC0003DMG401012010.1_Stu,Solyc02g0623…
897	47	CA03g02420.1_Can,CA03g36370.1_Can,CA05g16900.1_Can,CEY00_Acc12771_Ach,CEY00_Acc24956_Ach,CEY00_Acc29922_Ach,CEY00_Acc32010_Ach,CHR00013182-RA_Cna,CHR00015934-RA_Cna,CHR00046677-RA_Cna,CHR00056865-RA_Cna,CHR00085668-RA_Cna,Cc01_g17440_Cca,Cc03_g07040_Cca,Cc04_g01900_Cca,DCAR_002283_Dca,DCAR_012624_Dca,DCAR_016155_Dca,DCAR_030777_Dca,INIL09g21587_Ini,INIL13g08330_Ini,INIL14g35448_Ini,PGSC0003DMG400…
898	47	CA03g09260.1_Can,CA05g15060.1_Can,CA06g19900.1_Can,CA08g10140.1_Can,CEY00_Acc18086_Ach,CEY00_Acc19578_Ach,CEY00_Acc22032_Ach,CEY00_Acc26775_Ach,CEY00_Acc29676_Ach,CEY00_Acc31629_Ach,CHR00070177-RA_Cna,CHR00089944-RA_Cna,Cc00_g27350_Cca,Cc01_g19830_Cca,Cc03_g02960_Cca,DCAR_002422_Dca,DCAR_002757_Dca,DCAR_005822_Dca,DCAR_026176_Dca,DCAR_026177_Dca,DCAR_030588_Dca,INIL09g08915_Ini,INIL12g03170_Ini,P…
899	47	CA03g19170.1_Can,CA03g19240.1_Can,CA08g08110.1_Can,CEY00_Acc03320_Ach,CEY00_Acc03375_Ach,CEY00_Acc19803_Ach,CEY00_Acc20282_Ach,CEY00_Acc20286_Ach,CHR00001330-RA_Cna,CHR00001336-RA_Cna,CHR00028320-RA_Cna,CHR00031741-RA_Cna,Cc02_g01850_Cca,Cc02_g01920_Cca,DCAR_006963_Dca,DCAR_014530_Dca,DCAR_020299_Dca,INIL05g22845_Ini,INIL05g22849_Ini,INIL11g19016_Ini,INIL12g01555_Ini,PGSC0003DMG400000092.2_Stu,PG…
900	47	CA03g21580.1_Can,CA03g30500.1_Can,CA06g17350.1_Can,CA10g04060.1_Can,CEY00_Acc01331_Ach,CEY00_Acc02556_Ach,CEY00_Acc02557_Ach,CEY00_Acc17942_Ach,CEY00_Acc18560_Ach,CEY00_Acc29585_Ach,CHR00031660-RA_Cna,CHR00032949-RA_Cna,CHR00070206-RA_Cna,Cc04_g05510_Cca,Cc06_g13370_Cca,DCAR_021385_Dca,DCAR_025617_Dca,INIL02g22379_Ini,INIL03g13936_Ini,INIL09g36291_Ini,PGSC0003DMG400003155.1_Stu,PGSC0003DMG4000142…
901	47	CA03g22360.1_Can,CEY00_Acc17986_Ach,CEY00_Acc22096_Ach,CHR00027582-RA_Cna,CHR00027583-RA_Cna,CHR00027585-RA_Cna,CHR00060889-RA_Cna,CHR00060891-RA_Cna,CHR00070984-RA_Cna,CHR00073272-RA_Cna,CHR00077646-RA_Cna,CHR00077647-RA_Cna,Cc04_g09790_Cca,Cc08_g08620_Cca,DCAR_026240_Dca,DCAR_026243_Dca,DCAR_026246_Dca,DCAR_026249_Dca,DCAR_026252_Dca,INIL03g11397_Ini,INIL03g11407_Ini,INIL03g11408_Ini,INIL03g114…
902	47	CA03g23180.1_Can,CA05g17810.1_Can,CA08g01070.1_Can,CA12g01290.1_Can,CEY00_Acc05343_Ach,CEY00_Acc08121_Ach,CEY00_Acc08122_Ach,CEY00_Acc24245_Ach,CHR00071582-RA_Cna,CHR00073163-RA_Cna,CHR00073809-RA_Cna,Cc04_g09100_Cca,Cc07_g12910_Cca,Cc11_g05190_Cca,Cc11_g05210_Cca,DCAR_002639_Dca,DCAR_003413_Dca,DCAR_010207_Dca,DCAR_026838_Dca,INIL05g09408_Ini,INIL08g04644_Ini,PGSC0003DMG400013331.1_Stu,PGSC0003D…
903	47	CA03g24420.1_Can,CA09g03070.1_Can,CA11g14450.1_Can,CEY00_Acc04959_Ach,CEY00_Acc24791_Ach,CEY00_Acc30187_Ach,CEY00_Acc32242_Ach,CEY00_Acc33106_Ach,CEY00_Acc33107_Ach,CHR00031477-RA_Cna,CHR00053318-RA_Cna,CHR00053319-RA_Cna,Cc01_g11550_Cca,Cc01_g11560_Cca,Cc06_g03580_Cca,DCAR_006041_Dca,DCAR_006042_Dca,DCAR_014964_Dca,DCAR_018832_Dca,DCAR_018835_Dca,DCAR_024905_Dca,INIL07g00533_Ini,INIL07g00539_Ini…
904	47	CA04g15760.1_Can,CA04g22510.1_Can,CA12g10130.1_Can,CA12g18000.1_Can,CEY00_Acc23508_Ach,CEY00_Acc23926_Ach,CHR00006565-RA_Cna,CHR00006566-RA_Cna,Cc01_g07390_Cca,Cc01_g07400_Cca,Cc01_g07410_Cca,Cc01_g07420_Cca,Cc01_g08270_Cca,Cc01_g08300_Cca,Cc07_g19290_Cca,Cc07_g20370_Cca,Cc10_g00750_Cca,Cc10_g06760_Cca,INIL00g19172_Ini,INIL10g13023_Ini,INIL10g13025_Ini,INIL11g16095_Ini,INIL11g16096_Ini,INIL11g160…
905	47	CA04g21220.1_Can,CEY00_Acc04594_Ach,CEY00_Acc04595_Ach,CEY00_Acc04596_Ach,CEY00_Acc07305_Ach,CEY00_Acc10733_Ach,CEY00_Acc11129_Ach,CEY00_Acc23603_Ach,CEY00_Acc23604_Ach,CEY00_Acc23605_Ach,CHR00029248-RA_Cna,CHR00033734-RA_Cna,CHR00040209-RA_Cna,CHR00044283-RA_Cna,Cc00_g20290_Cca,Cc10_g02220_Cca,DCAR_017510_Dca,DCAR_023030_Dca,INIL01g25529_Ini,INIL14g35180_Ini,INIL14g41340_Ini,PGSC0003DMG400003707…
906	47	CA04g23500.1_Can,CA06g22340.1_Can,CA07g06160.1_Can,CA08g09850.1_Can,CA10g11370.1_Can,CEY00_Acc04444_Ach,CEY00_Acc05316_Ach,CEY00_Acc07202_Ach,CEY00_Acc07884_Ach,CEY00_Acc10885_Ach,CEY00_Acc10886_Ach,CEY00_Acc11002_Ach,CEY00_Acc13267_Ach,CEY00_Acc16369_Ach,CEY00_Acc23061_Ach,CEY00_Acc30283_Ach,CEY00_Acc32348_Ach,CHR00007962-RA_Cna,CHR00066066-RA_Cna,DCAR_014362_Dca,DCAR_031927_Dca,INIL03g01874_Ini…
907	47	CA05g16620.1_Can,CA07g20470.1_Can,CA07g20480.1_Can,CEY00_Acc09670_Ach,CEY00_Acc26280_Ach,CEY00_Acc33398_Ach,CEY00_Acc33399_Ach,CHR00009823-RA_Cna,CHR00009824-RA_Cna,CHR00032797-RA_Cna,CHR00032800-RA_Cna,CHR00034418-RA_Cna,CHR00038605-RA_Cna,Cc05_g15060_Cca,Cc05_g15080_Cca,DCAR_009905_Dca,DCAR_009906_Dca,INIL03g17257_Ini,INIL03g17258_Ini,INIL03g17260_Ini,INIL03g17261_Ini,INIL11g05183_Ini,INIL11g05…
908	47	CA06g07920.1_Can,CA07g18700.1_Can,CA10g22080.1_Can,Cc04_g14940_Cca,Cc04_g14950_Cca,INIL09g34151_Ini,PGSC0003DMG400010967.1_Stu,PGSC0003DMG400034762.1_Stu,PGSC0003DMG400044656.1_Stu,Solyc00g007240.1.1_Sly,Solyc00g007250.1.1_Sly,Solyc01g015090.1.1_Sly,Solyc01g015100.1.1_Sly,Solyc01g016950.1.1_Sly,Solyc01g017780.1.1_Sly,Solyc01g067050.1.1_Sly,Solyc02g043930.1.1_Sly,Solyc02g062480.1.1_Sly,Solyc03g043…
909	47	CA07g02050.1_Can,CEY00_Acc09990_Ach,CEY00_Acc18481_Ach,CEY00_Acc22437_Ach,CHR00024071-RA_Cna,CHR00026386-RA_Cna,CHR00026394-RA_Cna,CHR00064088-RA_Cna,CHR00064867-RA_Cna,CHR00070907-RA_Cna,CHR00070908-RA_Cna,CHR00092811-RA_Cna,Cc06_g15130_Cca,Cc08_g07890_Cca,DCAR_014813_Dca,DCAR_017905_Dca,DCAR_022856_Dca,INIL01g36619_Ini,INIL08g38789_Ini,INIL14g06649_Ini,PGSC0003DMG400011179.1_Stu,PGSC0003DMG4010…
910	47	CA07g18120.1_Can,CA10g08150.1_Can,CA12g04670.1_Can,CEY00_Acc07494_Ach,CEY00_Acc21695_Ach,CEY00_Acc25410_Ach,CHR00004462-RA_Cna,CHR00025741-RA_Cna,CHR00048348-RA_Cna,CHR00069659-RA_Cna,Cc02_g10900_Cca,Cc10_g13240_Cca,Cc11_g10370_Cca,DCAR_006413_Dca,DCAR_009981_Dca,DCAR_029206_Dca,INIL03g18066_Ini,INIL06g38183_Ini,INIL14g26081_Ini,PGSC0003DMG400007432.2_Stu,PGSC0003DMG400019290.1_Stu,PGSC0003DMG400…
911	47	rna101267_Han,rna102408_Han,rna102417_Han,rna102837_Han,rna104749_Han,rna107023_Han,rna107024_Han,rna108038_Han,rna109384_Han,rna109874_Han,rna116268_Han,rna120747_Han,rna13722_Han,rna14639_Han,rna14775_Han,rna15868_Han,rna19101_Han,rna2007_Han,rna20117_Han,rna21705_Han,rna28537_Han,rna30759_Han,rna31107_Han,rna48041_Han,rna50930_Han,rna55547_Han,rna57463_Han,rna57465_Han,rna5978_Han,rna60101_Han…
912	47	rna10711_Aan,rna13200_Aan,rna13629_Aan,rna15256_Aan,rna17075_Aan,rna17788_Aan,rna22697_Aan,rna228_Aan,rna23250_Aan,rna23384_Aan,rna24361_Aan,rna25290_Aan,rna28165_Aan,rna30673_Aan,rna3162_Aan,rna33459_Aan,rna35512_Aan,rna36380_Aan,rna36522_Aan,rna39768_Aan,rna40295_Aan,rna41174_Aan,rna4144_Aan,rna42525_Aan,rna42760_Aan,rna44635_Aan,rna45574_Aan,rna46030_Aan,rna46171_Aan,rna47003_Aan,rna47753_Aan,…
913	47	rna11186_Ccar,rna11206_Ccar,rna11260_Ccar,rna11333_Ccar,rna19797_Ccar,rna27487_Ccar,rna27566_Ccar,rna30298_Ccar,rna30394_Ccar,rna35358_Ccar,rna37004_Ccar,rna37184_Ccar,rna39044_Ccar,rna39121_Ccar,rna39231_Ccar,rna40081_Ccar,rna40133_Ccar,rna40485_Ccar,rna40640_Ccar,rna40819_Ccar,rna40851_Ccar,rna40988_Ccar,rna41026_Ccar,rna41185_Ccar,rna41196_Ccar,rna41202_Ccar,rna41207_Ccar,rna41399_Ccar,rna4190…
914	46	CA01g02460.1_Can,CA06g13340.1_Can,CA06g25140.1_Can,CA08g07320.1_Can,CEY00_Acc07620_Ach,CEY00_Acc15983_Ach,CEY00_Acc16500_Ach,CEY00_Acc28833_Ach,CEY00_Acc31796_Ach,CHR00011863-RA_Cna,CHR00013066-RA_Cna,CHR00053729-RA_Cna,Cc02_g13800_Cca,Cc02_g38150_Cca,Cc08_g14880_Cca,DCAR_000623_Dca,DCAR_004623_Dca,DCAR_008613_Dca,DCAR_018964_Dca,INIL05g23972_Ini,INIL12g01501_Ini,INIL12g03515_Ini,PGSC0003DMG40001…
915	46	CA01g17420.1_Can,CA01g21250.1_Can,CA02g06630.1_Can,CA02g07760.1_Can,CA03g08870.1_Can,CA03g11660.1_Can,CA04g10440.1_Can,CA04g15430.1_Can,CA05g12680.1_Can,CA05g12950.1_Can,CA06g14390.1_Can,CA07g15870.1_Can,CA07g16520.1_Can,CA09g09460.1_Can,CA11g12900.1_Can,CA11g18470.1_Can,CA12g19580.1_Can,Solyc00g005130.1.1_Sly,Solyc01g014340.1.1_Sly,Solyc01g021660.1.1_Sly,Solyc01g044390.1.1_Sly,Solyc02g014260.1.1…
916	46	CA02g02980.1_Can,CA04g02620.1_Can,CEY00_Acc09581_Ach,CEY00_Acc17360_Ach,CEY00_Acc20624_Ach,CEY00_Acc25083_Ach,CEY00_Acc28279_Ach,CHR00009930-RA_Cna,CHR00027009-RA_Cna,CHR00047408-RA_Cna,CHR00053985-RA_Cna,CHR00057946-RA_Cna,CHR00079140-RA_Cna,Cc02_g12750_Cca,Cc11_g01100_Cca,DCAR_008057_Dca,INIL04g32478_Ini,INIL06g37958_Ini,INIL09g18572_Ini,INIL09g35864_Ini,Solyc02g050280.2.1_Sly,Solyc03g006570.2.…
917	46	CA02g11830.1_Can,CA02g11860.1_Can,CA02g11870.1_Can,CA02g11880.1_Can,Cc00_g02990_Cca,Cc00_g09900_Cca,Cc00_g09920_Cca,Cc00_g09930_Cca,Cc00_g10780_Cca,Cc00_g10790_Cca,Cc00_g10800_Cca,Cc00_g19810_Cca,Cc00_g31040_Cca,Cc00_g31100_Cca,Cc00_g34350_Cca,Cc00_g35030_Cca,Cc00_g35060_Cca,Cc00_g35070_Cca,Cc04_g11070_Cca,Cc04_g11620_Cca,Cc04_g11970_Cca,Cc04_g12030_Cca,Cc04_g12050_Cca,Cc04_g12060_Cca,Cc04_g12630…
918	46	CA02g19500.1_Can,CA03g36990.1_Can,CA10g10820.1_Can,CEY00_Acc12853_Ach,CEY00_Acc17617_Ach,CEY00_Acc24701_Ach,CHR00018541-RA_Cna,CHR00019504-RA_Cna,CHR00032851-RA_Cna,CHR00044888-RA_Cna,CHR00051246-RA_Cna,CHR00080471-RA_Cna,Cc04_g00690_Cca,Cc04_g00700_Cca,Cc11_g00160_Cca,DCAR_002138_Dca,DCAR_022649_Dca,DCAR_028535_Dca,INIL03g18196_Ini,INIL03g18197_Ini,INIL06g23643_Ini,INIL12g15792_Ini,PGSC0003DMG40…
919	46	CA02g20150.1_Can,CA04g04510.1_Can,CA04g23330.1_Can,CEY00_Acc01118_Ach,CEY00_Acc10466_Ach,CEY00_Acc11968_Ach,CEY00_Acc16361_Ach,CHR00002039-RA_Cna,CHR00008407-RA_Cna,CHR00084051-RA_Cna,CHR00084075-RA_Cna,Cc07_g12080_Cca,Cc09_g10840_Cca,Cc10_g00310_Cca,DCAR_006269_Dca,DCAR_013938_Dca,DCAR_014302_Dca,DCAR_016794_Dca,INIL02g39788_Ini,INIL10g13074_Ini,INIL15g23862_Ini,PGSC0003DMG400009994.1_Stu,PGSC00…
920	46	CA02g21160.1_Can,CA04g05280.1_Can,CA04g22740.1_Can,CA05g11700.1_Can,CA09g07840.1_Can,CA12g18120.1_Can,CEY00_Acc01102_Ach,CEY00_Acc04491_Ach,CEY00_Acc10862_Ach,CEY00_Acc11958_Ach,CEY00_Acc23489_Ach,CHR00002207-RA_Cna,CHR00050966-RA_Cna,CHR00076365-RA_Cna,Cc07_g11680_Cca,Cc10_g00620_Cca,DCAR_016774_Dca,DCAR_022936_Dca,INIL02g39842_Ini,INIL05g09469_Ini,INIL10g13104_Ini,INIL11g05335_Ini,PGSC0003DMG40…
921	46	CA02g28930.1_Can,CA11g06100.1_Can,CEY00_Acc02375_Ach,CEY00_Acc04121_Ach,CEY00_Acc06287_Ach,CEY00_Acc14165_Ach,CEY00_Acc33018_Ach,CHR00010805-RA_Cna,CHR00021598-RA_Cna,CHR00054503-RA_Cna,CHR00076130-RA_Cna,Cc00_g19910_Cca,Cc11_g13800_Cca,DCAR_006719_Dca,DCAR_031073_Dca,INIL05g32206_Ini,INIL07g34261_Ini,INIL08g38699_Ini,INIL15g29446_Ini,PGSC0003DMG400001302.1_Stu,PGSC0003DMG400002868.2_Stu,PGSC0003…
922	46	CA03g05990.1_Can,CA04g15050.1_Can,CA10g06100.1_Can,CA10g06140.1_Can,CEY00_Acc07596_Ach,CEY00_Acc09174_Ach,CEY00_Acc15952_Ach,CEY00_Acc19822_Ach,CEY00_Acc22608_Ach,CEY00_Acc28662_Ach,CHR00049606-RA_Cna,CHR00059390-RA_Cna,CHR00081817-RA_Cna,Cc02_g38710_Cca,Cc08_g10680_Cca,DCAR_006954_Dca,DCAR_008642_Dca,DCAR_025231_Dca,DCAR_025232_Dca,INIL07g20544_Ini,INIL09g29973_Ini,INIL10g32289_Ini,INIL10g32301_…
923	46	CA03g11460.1_Can,CA10g10490.1_Can,CEY00_Acc01499_Ach,CEY00_Acc01904_Ach,CEY00_Acc02770_Ach,CEY00_Acc03080_Ach,CHR00008597-RA_Cna,CHR00061458-RA_Cna,CHR00084702-RA_Cna,Cc02_g05080_Cca,Cc06_g00180_Cca,DCAR_004786_Dca,DCAR_014657_Dca,DCAR_015324_Dca,INIL02g17088_Ini,INIL05g23023_Ini,INIL10g12680_Ini,PGSC0003DMG400027593.3_Stu,PGSC0003DMG400027698.1_Stu,Solyc03g095450.2.1_Sly,Solyc06g048520.2.1_Sly,S…
924	46	CA03g19850.1_Can,CA05g10640.1_Can,CA06g09770.1_Can,CEY00_Acc02611_Ach,CEY00_Acc02629_Ach,CEY00_Acc03295_Ach,CEY00_Acc07570_Ach,CEY00_Acc09224_Ach,CEY00_Acc19772_Ach,CEY00_Acc20312_Ach,CHR00001300-RA_Cna,CHR00037421-RA_Cna,CHR00040756-RA_Cna,CHR00044907-RA_Cna,Cc02_g01560_Cca,Cc02_g39440_Cca,DCAR_008926_Dca,DCAR_020323_Dca,INIL02g14153_Ini,INIL05g22823_Ini,INIL11g19029_Ini,PGSC0003DMG400000229.2_S…
925	46	CA03g20140.1_Can,CA05g18490.1_Can,CA06g24640.1_Can,CEY00_Acc01269_Ach,CEY00_Acc01638_Ach,CEY00_Acc02603_Ach,CEY00_Acc02883_Ach,CEY00_Acc27714_Ach,CHR00004232-RA_Cna,CHR00006208-RA_Cna,CHR00006852-RA_Cna,CHR00022865-RA_Cna,CHR00088817-RA_Cna,Cc00_g27990_Cca,Cc02_g01270_Cca,Cc02_g07840_Cca,DCAR_010587_Dca,DCAR_011697_Dca,INIL02g14166_Ini,INIL11g39625_Ini,PGSC0003DMG400003181.1_Stu,PGSC0003DMG400018…
926	46	CA03g25510.1_Can,CEY00_Acc01374_Ach,CEY00_Acc01375_Ach,CEY00_Acc01376_Ach,CEY00_Acc01377_Ach,CEY00_Acc01378_Ach,CEY00_Acc01379_Ach,CEY00_Acc01380_Ach,CEY00_Acc01381_Ach,CEY00_Acc02654_Ach,CEY00_Acc02655_Ach,CEY00_Acc02656_Ach,CEY00_Acc02657_Ach,CEY00_Acc02658_Ach,CEY00_Acc02659_Ach,CEY00_Acc02660_Ach,CEY00_Acc02661_Ach,CEY00_Acc03385_Ach,CEY00_Acc03401_Ach,CEY00_Acc03402_Ach,CEY00_Acc03403_Ach,CE…
927	46	CA03g26830.1_Can,CA05g08200.1_Can,CA11g05030.1_Can,CA11g05040.1_Can,CA11g05050.1_Can,CEY00_Acc06325_Ach,CEY00_Acc14144_Ach,CEY00_Acc18248_Ach,CEY00_Acc21947_Ach,CEY00_Acc29854_Ach,CEY00_Acc31397_Ach,CEY00_Acc33036_Ach,CHR00036179-RA_Cna,Cc04_g17100_Cca,Cc11_g13250_Cca,DCAR_007145_Dca,DCAR_027403_Dca,DCAR_031031_Dca,INIL03g21106_Ini,INIL07g34308_Ini,INIL08g38634_Ini,PGSC0003DMG400002826.2_Stu,PGSC…
928	46	CA03g31270.1_Can,CA05g06380.1_Can,CA11g10950.1_Can,CEY00_Acc08305_Ach,CEY00_Acc14330_Ach,CEY00_Acc28349_Ach,CEY00_Acc29617_Ach,CEY00_Acc32695_Ach,CHR00003924-RA_Cna,CHR00031766-RA_Cna,CHR00039532-RA_Cna,CHR00076922-RA_Cna,Cc00_g12240_Cca,Cc11_g02240_Cca,Cc11_g15080_Cca,DCAR_021405_Dca,DCAR_023425_Dca,DCAR_024630_Dca,INIL03g19595_Ini,INIL09g29654_Ini,INIL13g07782_Ini,PGSC0003DMG400002249.3_Stu,PGS…
929	46	CA03g32080.1_Can,CA04g12370.1_Can,CEY00_Acc05051_Ach,CEY00_Acc10514_Ach,CEY00_Acc17929_Ach,CEY00_Acc24100_Ach,CEY00_Acc29559_Ach,CHR00015347-RA_Cna,CHR00065078-RA_Cna,CHR00066465-RA_Cna,CHR00067142-RA_Cna,CHR00089370-RA_Cna,Cc00_g16360_Cca,Cc04_g05050_Cca,Cc10_g12370_Cca,Cc10_g12390_Cca,Cc10_g12410_Cca,DCAR_014378_Dca,DCAR_016670_Dca,DCAR_025566_Dca,INIL03g14355_Ini,INIL11g05253_Ini,INIL13g09228_…
930	46	CA03g35080.1_Can,CA12g13130.1_Can,CEY00_Acc12646_Ach,CEY00_Acc17751_Ach,CEY00_Acc25695_Ach,CEY00_Acc26934_Ach,CEY00_Acc26935_Ach,CHR00052479-RA_Cna,CHR00061266-RA_Cna,CHR00071067-RA_Cna,CHR00071069-RA_Cna,CHR00071070-RA_Cna,Cc04_g02660_Cca,DCAR_023076_Dca,INIL01g19996_Ini,INIL01g19997_Ini,INIL03g18336_Ini,PGSC0003DMG400002615.1_Stu,PGSC0003DMG400016498.1_Stu,PGSC0003DMG400016523.1_Stu,PGSC0003DMG…
931	46	CA04g10490.1_Can,CA04g13110.1_Can,CA06g10990.1_Can,CEY00_Acc08063_Ach,CEY00_Acc11566_Ach,CEY00_Acc12273_Ach,CHR00038936-RA_Cna,CHR00038937-RA_Cna,CHR00038940-RA_Cna,Cc01_g17340_Cca,Cc07_g18150_Cca,Cc07_g18190_Cca,Cc10_g12960_Cca,DCAR_009385_Dca,DCAR_014409_Dca,DCAR_014410_Dca,DCAR_027612_Dca,DCAR_027613_Dca,INIL14g41822_Ini,INIL14g41830_Ini,INIL14g41831_Ini,PGSC0003DMG400024849.2_Stu,PGSC0003DMG4…
932	46	CA04g11890.1_Can,CA06g10900.1_Can,CA06g10910.1_Can,CA12g00060.1_Can,CA12g00070.1_Can,CEY00_Acc11555_Ach,CEY00_Acc12285_Ach,CEY00_Acc12286_Ach,CHR00014372-RA_Cna,CHR00038166-RA_Cna,CHR00062754-RA_Cna,CHR00079838-RA_Cna,Cc10_g13270_Cca,DCAR_001207_Dca,DCAR_014112_Dca,DCAR_014113_Dca,INIL02g08740_Ini,INIL14g41890_Ini,PGSC0003DMG400013029.2_Stu,PGSC0003DMG400024860.1_Stu,PGSC0003DMG402023446.2_Stu,So…
933	46	CA04g16190.1_Can,CA04g18350.1_Can,CEY00_Acc04747_Ach,CEY00_Acc04854_Ach,CEY00_Acc23767_Ach,CEY00_Acc23882_Ach,CHR00000177-RA_Cna,CHR00004532-RA_Cna,CHR00011628-RA_Cna,CHR00045619-RA_Cna,CHR00061040-RA_Cna,Cc10_g04770_Cca,Cc10_g15880_Cca,DCAR_012856_Dca,DCAR_019314_Dca,DCAR_019424_Dca,DCAR_025750_Dca,DCAR_025751_Dca,INIL01g25391_Ini,INIL14g41496_Ini,INIL14g41627_Ini,INIL15g27989_Ini,PGSC0003DMG400…
934	46	CA04g18170.1_Can,CA08g17110.1_Can,CEY00_Acc04767_Ach,CEY00_Acc06911_Ach,CEY00_Acc07419_Ach,CEY00_Acc11288_Ach,CEY00_Acc11289_Ach,CEY00_Acc21075_Ach,CEY00_Acc23792_Ach,CHR00003453-RA_Cna,CHR00016292-RA_Cna,CHR00087796-RA_Cna,CHR00089258-RA_Cna,Cc02_g19530_Cca,Cc10_g05470_Cca,DCAR_001665_Dca,DCAR_008846_Dca,DCAR_012807_Dca,DCAR_020081_Dca,DCAR_021974_Dca,DCAR_029103_Dca,INIL01g25370_Ini,INIL04g3491…
935	46	CA06g01950.1_Can,CA12g11100.1_Can,CEY00_Acc11589_Ach,CEY00_Acc12246_Ach,CEY00_Acc25377_Ach,CEY00_Acc29911_Ach,CEY00_Acc32001_Ach,CHR00016739-RA_Cna,CHR00021742-RA_Cna,CHR00065718-RA_Cna,CHR00093872-RA_Cna,Cc01_g17300_Cca,Cc10_g14450_Cca,DCAR_004710_Dca,DCAR_005506_Dca,DCAR_014437_Dca,INIL01g25709_Ini,INIL03g17978_Ini,INIL11g26827_Ini,INIL12g03319_Ini,INIL14g41797_Ini,PGSC0003DMG400015817.3_Stu,So…
936	46	CA06g04120.1_Can,CA06g23480.1_Can,CA06g23490.1_Can,CA12g05350.1_Can,CEY00_Acc14858_Ach,CEY00_Acc25885_Ach,CEY00_Acc30251_Ach,CHR00017126-RA_Cna,CHR00055880-RA_Cna,Cc01_g12470_Cca,DCAR_006129_Dca,DCAR_015504_Dca,DCAR_018759_Dca,DCAR_018894_Dca,PGSC0003DMG400000420.1_Stu,PGSC0003DMG400007158.1_Stu,PGSC0003DMG400027363.1_Stu,PGSC0003DMG400029167.1_Stu,Solyc06g005390.1.1_Sly,Solyc11g007920.1.1_Sly,VI…
937	46	CA06g18420.1_Can,CA06g20070.1_Can,CA06g20080.1_Can,CA06g25450.1_Can,CA06g25460.1_Can,CEY00_Acc04441_Ach,CEY00_Acc23435_Ach,CEY00_Acc29322_Ach,CHR00008118-RA_Cna,CHR00008119-RA_Cna,CHR00008120-RA_Cna,CHR00025765-RA_Cna,CHR00027514-RA_Cna,CHR00050528-RA_Cna,CHR00076569-RA_Cna,CHR00091161-RA_Cna,Cc00_g02560_Cca,Cc01_g07720_Cca,Cc02_g28440_Cca,Cc05_g03370_Cca,DCAR_003081_Dca,DCAR_011555_Dca,INIL01g25…
938	46	CA07g03190.1_Can,CA07g10760.1_Can,CEY00_Acc14514_Ach,CEY00_Acc22463_Ach,CHR00042065-RA_Cna,CHR00042066-RA_Cna,CHR00063951-RA_Cna,CHR00080644-RA_Cna,CHR00088821-RA_Cna,Cc06_g07650_Cca,Cc08_g00330_Cca,DCAR_003107_Dca,DCAR_009344_Dca,DCAR_017771_Dca,DCAR_023687_Dca,INIL01g05050_Ini,INIL02g10701_Ini,INIL10g42590_Ini,PGSC0003DMG400014835.1_Stu,PGSC0003DMG400019104.1_Stu,PGSC0003DMG400026101.1_Stu,PGSC…
939	46	CA07g19540.1_Can,CA08g12930.1_Can,CA09g02700.1_Can,CEY00_Acc08541_Ach,CEY00_Acc20571_Ach,CEY00_Acc21654_Ach,CEY00_Acc25042_Ach,CEY00_Acc26352_Ach,Cc02_g31520_Cca,Cc02_g31540_Cca,Cc02_g31600_Cca,Cc05_g13290_Cca,INIL01g19931_Ini,INIL03g17366_Ini,INIL04g02422_Ini,INIL11g09923_Ini,INIL12g15799_Ini,PGSC0003DMG400003984.1_Stu,PGSC0003DMG400010476.2_Stu,PGSC0003DMG400014430.1_Stu,PGSC0003DMG400014431.1_…
940	46	CA07g20410.1_Can,CA10g14930.1_Can,CEY00_Acc21580_Ach,CEY00_Acc24780_Ach,CEY00_Acc26292_Ach,CEY00_Acc27461_Ach,CHR00021702-RA_Cna,CHR00029843-RA_Cna,CHR00047399-RA_Cna,CHR00066169-RA_Cna,CHR00066170-RA_Cna,CHR00084065-RA_Cna,Cc05_g14970_Cca,Cc06_g03720_Cca,DCAR_009278_Dca,DCAR_013237_Dca,DCAR_014973_Dca,DCAR_017080_Dca,INIL03g17268_Ini,INIL09g30230_Ini,INIL11g09998_Ini,PGSC0003DMG400001773.1_Stu,P…
941	46	CA09g00290.1_Can,CA09g00300.1_Can,CA09g00310.1_Can,CA09g00320.1_Can,CEY00_Acc04186_Ach,CEY00_Acc27499_Ach,CHR00009089-RA_Cna,CHR00024808-RA_Cna,CHR00043402-RA_Cna,CHR00063676-RA_Cna,CHR00066072-RA_Cna,CHR00088774-RA_Cna,Cc03_g05230_Cca,DCAR_030794_Dca,INIL13g07600_Ini,INIL14g19245_Ini,INIL14g19248_Ini,INIL14g19249_Ini,INIL14g19257_Ini,PGSC0003DMG400008947.4_Stu,PGSC0003DMG400038034.1_Stu,PGSC0003…
942	46	CA09g01640.1_Can,CA10g16030.1_Can,CA12g05650.1_Can,CEY00_Acc02121_Ach,CEY00_Acc08442_Ach,CEY00_Acc16909_Ach,CEY00_Acc24932_Ach,CEY00_Acc25385_Ach,CHR00026765-RA_Cna,CHR00047565-RA_Cna,CHR00071004-RA_Cna,Cc02_g10330_Cca,Cc06_g05020_Cca,DCAR_006376_Dca,DCAR_015026_Dca,DCAR_017635_Dca,INIL02g16778_Ini,INIL04g02509_Ini,INIL10g12196_Ini,INIL14g07093_Ini,PGSC0003DMG400002690.1_Stu,PGSC0003DMG400027321.…
943	46	CEY00_Acc12956_Ach,CEY00_Acc12957_Ach,CEY00_Acc19014_Ach,CEY00_Acc23377_Ach,CEY00_Acc23378_Ach,CHR00034053-RA_Cna,CHR00034059-RA_Cna,CHR00034063-RA_Cna,CHR00040083-RA_Cna,CHR00042870-RA_Cna,CHR00048266-RA_Cna,CHR00048956-RA_Cna,CHR00055659-RA_Cna,CHR00057717-RA_Cna,CHR00060922-RA_Cna,CHR00072469-RA_Cna,CHR00079852-RA_Cna,CHR00083230-RA_Cna,CHR00093159-RA_Cna,Cc06_g12370_Cca,INIL01g20138_Ini,INIL0…
944	46	CHR00002321-RA_Cna,CHR00002322-RA_Cna,CHR00005337-RA_Cna,CHR00005338-RA_Cna,CHR00005349-RA_Cna,CHR00005360-RA_Cna,CHR00005361-RA_Cna,CHR00015148-RA_Cna,CHR00015675-RA_Cna,CHR00025118-RA_Cna,CHR00029206-RA_Cna,CHR00029212-RA_Cna,CHR00056047-RA_Cna,CHR00061867-RA_Cna,CHR00077028-RA_Cna,CHR00084628-RA_Cna,evm.model.Contig1578_pilon.1_Mmi,evm.model.Contig212_pilon.14_Mmi,evm.model.Contig212_pilon.20_…
945	46	CHR00002369-RA_Cna,CHR00003049-RA_Cna,CHR00008060-RA_Cna,CHR00011757-RA_Cna,CHR00024260-RA_Cna,CHR00043338-RA_Cna,CHR00044913-RA_Cna,CHR00064633-RA_Cna,CHR00065361-RA_Cna,CHR00066214-RA_Cna,CHR00066987-RA_Cna,CHR00080457-RA_Cna,evm.model.Contig0_pilon.611_Mmi,evm.model.Contig179_pilon.58_Mmi,evm.model.Contig179_pilon.59_Mmi,evm.model.Contig202_pilon.104_Mmi,evm.model.Contig234_pilon.139_Mmi,evm.m…
946	46	CHR00017007-RA_Cna,evm.model.Contig137_pilon.112_Mmi,rna13850_Aan,rna14488_Aan,rna15399_Aan,rna15416_Aan,rna16155_Aan,rna16428_Aan,rna16688_Aan,rna17008_Aan,rna18389_Aan,rna18987_Ccar,rna19161_Aan,rna2551_Aan,rna26113_Aan,rna26304_Aan,rna28923_Aan,rna33443_Aan,rna36140_Aan,rna36717_Aan,rna37843_Aan,rna37966_Aan,rna3900_Aan,rna39208_Aan,rna40702_Aan,rna46162_Aan,rna46837_Aan,rna48419_Aan,rna48569_…
947	46	INIL00g00890_Ini,INIL00g31524_Ini,INIL01g00931_Ini,INIL02g10157_Ini,INIL02g10159_Ini,INIL02g10179_Ini,INIL02g31623_Ini,INIL02g40535_Ini,INIL03g01850_Ini,INIL03g01877_Ini,INIL03g06281_Ini,INIL03g13930_Ini,INIL03g14990_Ini,INIL04g04360_Ini,INIL04g40997_Ini,INIL04g41005_Ini,INIL04g41034_Ini,INIL05g02793_Ini,INIL05g31879_Ini,INIL06g05797_Ini,INIL06g06381_Ini,INIL06g15122_Ini,INIL06g37000_Ini,INIL07g0…
948	46	PGSC0003DMG400000255.1_Stu,PGSC0003DMG400000256.1_Stu,PGSC0003DMG400002247.1_Stu,PGSC0003DMG400013592.1_Stu,PGSC0003DMG400013818.1_Stu,PGSC0003DMG400014500.1_Stu,PGSC0003DMG400015712.2_Stu,PGSC0003DMG400016024.1_Stu,PGSC0003DMG400017232.1_Stu,PGSC0003DMG400017599.1_Stu,PGSC0003DMG400019609.1_Stu,PGSC0003DMG400020692.1_Stu,PGSC0003DMG400023567.1_Stu,PGSC0003DMG400024383.1_Stu,PGSC0003DMG400031492.…
949	46	VIT_00s0131g00370.1_Vvi,VIT_00s0194g00240.1_Vvi,VIT_00s0267g00040.1_Vvi,VIT_00s0282g00060.1_Vvi,VIT_00s0287g00090.1_Vvi,VIT_00s2246g00010.1_Vvi,VIT_01s0010g01190.1_Vvi,VIT_01s0010g03840.1_Vvi,VIT_02s0033g00490.1_Vvi,VIT_02s0087g00020.1_Vvi,VIT_03s0038g00530.1_Vvi,VIT_03s0097g00250.1_Vvi,VIT_03s0097g00330.1_Vvi,VIT_03s0110g00130.1_Vvi,VIT_03s0132g00030.1_Vvi,VIT_04s0043g00810.1_Vvi,VIT_05s0049g016…
950	46	rna100812_Han,rna101806_Han,rna10236_Han,rna103176_Han,rna10342_Han,rna111396_Han,rna11198_Han,rna112895_Han,rna114730_Han,rna115441_Han,rna14641_Han,rna17133_Han,rna17757_Han,rna20503_Han,rna21012_Han,rna26367_Han,rna32290_Han,rna34205_Han,rna35580_Han,rna3585_Han,rna47137_Han,rna50119_Han,rna53998_Han,rna54966_Han,rna5550_Han,rna59481_Han,rna60721_Han,rna62707_Han,rna66144_Han,rna72096_Han,rna7…
951	46	rna10653_Aan,rna11462_Aan,rna12761_Aan,rna12762_Aan,rna13339_Aan,rna14751_Aan,rna15136_Aan,rna15435_Aan,rna15655_Aan,rna19251_Aan,rna19352_Aan,rna19556_Aan,rna19596_Aan,rna21262_Aan,rna21274_Aan,rna21883_Aan,rna24023_Aan,rna2409_Aan,rna24962_Aan,rna25126_Aan,rna26592_Aan,rna29351_Aan,rna3216_Aan,rna34528_Aan,rna35844_Aan,rna36277_Aan,rna36627_Aan,rna37557_Aan,rna39837_Aan,rna41798_Aan,rna42229_Aa…
952	45	CA01g03970.1_Can,CA01g20140.1_Can,CA03g20470.1_Can,CA05g02490.1_Can,CA05g02540.1_Can,CA05g02810.1_Can,CA05g02840.1_Can,CA05g04310.1_Can,CA05g07170.1_Can,CA08g00730.1_Can,CA09g03410.1_Can,CA09g16830.1_Can,CA10g20620.1_Can,CA10g21000.1_Can,CA10g21050.1_Can,CA10g21150.1_Can,CA10g21180.1_Can,CA11g04500.1_Can,CA11g04520.1_Can,Cc03_g10130_Cca,Cc10_g10090_Cca,Cc11_g08980_Cca,Cc11_g09430_Cca,PGSC0003DMG4…
953	45	CA01g04290.1_Can,CA01g11070.1_Can,CEY00_Acc07655_Ach,CEY00_Acc15764_Ach,CEY00_Acc19931_Ach,CHR00011106-RA_Cna,CHR00038821-RA_Cna,CHR00040029-RA_Cna,CHR00052237-RA_Cna,CHR00077938-RA_Cna,CHR00088644-RA_Cna,Cc02_g23890_Cca,Cc08_g13280_Cca,DCAR_006484_Dca,DCAR_008559_Dca,DCAR_021194_Dca,INIL12g01408_Ini,INIL15g31160_Ini,PGSC0003DMG400007771.1_Stu,Solyc01g091300.2.1_Sly,Solyc08g079520.2.1_Sly,VIT_13s…
954	45	CA01g06870.1_Can,CA05g09420.1_Can,CA08g02190.1_Can,CEY00_Acc09849_Ach,CEY00_Acc22601_Ach,CEY00_Acc28122_Ach,CEY00_Acc28635_Ach,CHR00041251-RA_Cna,CHR00041252-RA_Cna,CHR00041534-RA_Cna,CHR00050980-RA_Cna,CHR00052879-RA_Cna,CHR00062321-RA_Cna,Cc06_g10810_Cca,Cc08_g01680_Cca,Cc08_g10050_Cca,DCAR_000725_Dca,DCAR_003056_Dca,DCAR_004517_Dca,DCAR_024681_Dca,INIL02g16676_Ini,INIL10g11207_Ini,INIL15g27663…
955	45	CA01g19820.1_Can,CA04g21040.1_Can,CA10g08640.1_Can,CEY00_Acc04584_Ach,CEY00_Acc07098_Ach,CEY00_Acc07291_Ach,CEY00_Acc10406_Ach,CEY00_Acc10759_Ach,CEY00_Acc11524_Ach,CEY00_Acc11860_Ach,CEY00_Acc23592_Ach,CEY00_Acc24025_Ach,CHR00072086-RA_Cna,Cc07_g10510_Cca,Cc10_g02030_Cca,Cc10_g02040_Cca,DCAR_009943_Dca,DCAR_017504_Dca,DCAR_022793_Dca,DCAR_022917_Dca,INIL01g25540_Ini,INIL04g34775_Ini,INIL06g38426…
956	45	CA01g24300.1_Can,CA03g09420.1_Can,CA05g16290.1_Can,CEY00_Acc15207_Ach,CEY00_Acc19576_Ach,CEY00_Acc25550_Ach,CEY00_Acc27747_Ach,CEY00_Acc31627_Ach,Cc01_g19810_Cca,Cc02_g07400_Cca,DCAR_002421_Dca,DCAR_002756_Dca,DCAR_011734_Dca,DCAR_024880_Dca,DCAR_030589_Dca,INIL05g24236_Ini,INIL07g06196_Ini,INIL11g28630_Ini,INIL12g03172_Ini,INIL12g23265_Ini,INIL13g08020_Ini,PGSC0003DMG400003837.1_Stu,PGSC0003DMG4…
957	45	CA02g00090.1_Can,CEY00_Acc02411_Ach,CHR00059302-RA_Cna,CHR00060227-RA_Cna,CHR00060229-RA_Cna,CHR00081410-RA_Cna,Cc04_g12870_Cca,Cc04_g12890_Cca,Cc04_g12900_Cca,Cc04_g12910_Cca,Cc07_g02370_Cca,DCAR_000267_Dca,DCAR_011212_Dca,DCAR_011213_Dca,INIL02g11558_Ini,PGSC0003DMG400006907.1_Stu,PGSC0003DMG400006908.1_Stu,PGSC0003DMG400006946.1_Stu,PGSC0003DMG400006949.1_Stu,PGSC0003DMG400024593.1_Stu,PGSC000…
958	45	CA02g02100.1_Can,CA02g20060.1_Can,CA04g22940.1_Can,CEY00_Acc01113_Ach,CEY00_Acc10464_Ach,CEY00_Acc11965_Ach,CHR00021005-RA_Cna,CHR00047036-RA_Cna,CHR00061119-RA_Cna,Cc07_g11960_Cca,Cc10_g00470_Cca,DCAR_013931_Dca,DCAR_016787_Dca,DCAR_016788_Dca,DCAR_031565_Dca,INIL02g11833_Ini,INIL06g15129_Ini,INIL10g13091_Ini,INIL11g05208_Ini,PGSC0003DMG400001510.1_Stu,PGSC0003DMG400009990.1_Stu,PGSC0003DMG40002…
959	45	CA02g08170.1_Can,CA02g26800.1_Can,CEY00_Acc02272_Ach,CEY00_Acc04029_Ach,CEY00_Acc05832_Ach,CEY00_Acc23841_Ach,CEY00_Acc30807_Ach,CHR00020614-RA_Cna,CHR00051988-RA_Cna,Cc07_g04660_Cca,Cc10_g07730_Cca,Cc11_g11400_Cca,DCAR_010999_Dca,DCAR_011001_Dca,DCAR_012826_Dca,DCAR_026294_Dca,DCAR_030146_Dca,INIL02g11729_Ini,INIL08g23174_Ini,INIL11g18772_Ini,INIL15g28069_Ini,PGSC0003DMG400001474.1_Stu,PGSC0003D…
960	45	CA02g12830.1_Can,CA07g16650.1_Can,CEY00_Acc06511_Ach,CEY00_Acc19227_Ach,CEY00_Acc21356_Ach,CEY00_Acc33537_Ach,CHR00015230-RA_Cna,CHR00023374-RA_Cna,CHR00037351-RA_Cna,CHR00058425-RA_Cna,CHR00077873-RA_Cna,CHR00083988-RA_Cna,CHR00087388-RA_Cna,CHR00088436-RA_Cna,Cc05_g10670_Cca,Cc05_g10680_Cca,Cc09_g10130_Cca,DCAR_003959_Dca,DCAR_007921_Dca,DCAR_013781_Dca,DCAR_017588_Dca,DCAR_021041_Dca,INIL03g17…
961	45	CA02g12900.1_Can,CA02g12940.1_Can,CA02g12950.1_Can,CEY00_Acc06513_Ach,CEY00_Acc21358_Ach,CEY00_Acc25179_Ach,CHR00091908-RA_Cna,Cc00_g24010_Cca,DCAR_031438_Dca,DCAR_031442_Dca,INIL14g15213_Ini,PGSC0003DMG400007241.1_Stu,PGSC0003DMG400007242.1_Stu,PGSC0003DMG400028406.4_Stu,Solyc02g071690.1.1_Sly,Solyc02g071700.2.1_Sly,Solyc02g071710.2.1_Sly,Solyc02g071720.2.1_Sly,VIT_05s0020g04810.1_Vvi,VIT_09s005…
962	45	CA02g14150.1_Can,CEY00_Acc06557_Ach,CEY00_Acc21390_Ach,CHR00036932-RA_Cna,CHR00065586-RA_Cna,CHR00065587-RA_Cna,CHR00072672-RA_Cna,Cc07_g15430_Cca,DCAR_007947_Dca,DCAR_007948_Dca,DCAR_017168_Dca,DCAR_027997_Dca,DCAR_027998_Dca,DCAR_027999_Dca,PGSC0003DMG400010240.1_Stu,Solyc02g076830.1.1_Sly,VIT_19s0014g01150.1_Vvi,VIT_19s0014g01370.1_Vvi,evm.model.Contig184_pilon.104_Mmi,evm.model.Contig184_pilo…
963	45	CA02g22750.1_Can,CA03g34870.1_Can,CA08g06220.1_Can,CA11g20310.1_Can,CA12g11800.1_Can,CEY00_Acc06106_Ach,CEY00_Acc12502_Ach,CEY00_Acc22542_Ach,CEY00_Acc28590_Ach,CEY00_Acc31070_Ach,CHR00030934-RA_Cna,CHR00030935-RA_Cna,Cc04_g03130_Cca,Cc07_g09400_Cca,Cc08_g08990_Cca,DCAR_000745_Dca,DCAR_003114_Dca,DCAR_004496_Dca,DCAR_026330_Dca,INIL01g20320_Ini,INIL03g18358_Ini,INIL05g09589_Ini,INIL10g10596_Ini,P…
964	45	CA02g26010.1_Can,CEY00_Acc10383_Ach,CHR00019731-RA_Cna,CHR00034731-RA_Cna,CHR00034732-RA_Cna,CHR00053394-RA_Cna,CHR00072272-RA_Cna,Cc07_g05510_Cca,Cc10_g03690_Cca,DCAR_010937_Dca,DCAR_025682_Dca,INIL01g25440_Ini,INIL02g11777_Ini,INIL05g04509_Ini,PGSC0003DMG400010030.1_Stu,Solyc02g090190.1.1_Sly,VIT_07s0255g00050.1_Vvi,VIT_18s0001g11350.1_Vvi,evm.model.Contig103_pilon.106_Mmi,evm.model.Contig103_p…
965	45	CA02g26610.1_Can,CA02g30940.1_Can,CA11g02180.1_Can,CEY00_Acc04011_Ach,CEY00_Acc05840_Ach,CEY00_Acc14119_Ach,CEY00_Acc28573_Ach,CEY00_Acc30818_Ach,CEY00_Acc31250_Ach,CEY00_Acc32995_Ach,CHR00008271-RA_Cna,CHR00017239-RA_Cna,CHR00060540-RA_Cna,Cc07_g04840_Cca,Cc11_g11130_Cca,DCAR_007213_Dca,DCAR_007531_Dca,DCAR_026286_Dca,INIL02g11737_Ini,INIL04g31710_Ini,INIL07g34369_Ini,INIL08g04595_Ini,INIL08g231…
966	45	CA03g01510.1_Can,CA08g15020.1_Can,CEY00_Acc00184_Ach,CEY00_Acc11429_Ach,CEY00_Acc21296_Ach,CEY00_Acc32726_Ach,CHR00004332-RA_Cna,CHR00017323-RA_Cna,CHR00039348-RA_Cna,CHR00067166-RA_Cna,Cc00_g26990_Cca,Cc02_g23410_Cca,Cc03_g07570_Cca,Cc03_g07580_Cca,DCAR_006658_Dca,DCAR_024488_Dca,DCAR_026598_Dca,DCAR_029164_Dca,DCAR_030789_Dca,DCAR_030790_Dca,INIL06g38083_Ini,INIL12g24809_Ini,INIL13g07501_Ini,PG…
967	45	CA03g16520.1_Can,CA11g15230.1_Can,CEY00_Acc03503_Ach,CEY00_Acc28015_Ach,CHR00019458-RA_Cna,CHR00062247-RA_Cna,Cc02_g03430_Cca,DCAR_009396_Dca,DCAR_009398_Dca,DCAR_009399_Dca,DCAR_009401_Dca,DCAR_009402_Dca,DCAR_009403_Dca,DCAR_010855_Dca,DCAR_020226_Dca,DCAR_020227_Dca,DCAR_020228_Dca,INIL02g17197_Ini,PGSC0003DMG400014309.1_Stu,PGSC0003DMG400014310.1_Stu,PGSC0003DMG400014311.1_Stu,Solyc03g026270.…
968	45	CA03g24910.1_Can,CA03g27110.1_Can,CA04g09150.1_Can,CA07g07230.1_Can,CA09g04430.1_Can,PGSC0003DMG400004103.1_Stu,PGSC0003DMG400004104.1_Stu,PGSC0003DMG400004105.1_Stu,PGSC0003DMG400013047.2_Stu,PGSC0003DMG400026053.1_Stu,PGSC0003DMG400029014.1_Stu,PGSC0003DMG400039421.1_Stu,Solyc00g105340.1.1_Sly,Solyc00g105350.1.1_Sly,Solyc01g008750.1.1_Sly,Solyc02g005170.1.1_Sly,Solyc02g014710.1.1_Sly,Solyc03g06…
969	45	CA03g27860.1_Can,CA03g33410.1_Can,CA06g19350.1_Can,CA11g00770.1_Can,CEY00_Acc14035_Ach,CEY00_Acc18216_Ach,CEY00_Acc29260_Ach,CEY00_Acc29836_Ach,CEY00_Acc32921_Ach,CEY00_Acc33221_Ach,CHR00071425-RA_Cna,CHR00077453-RA_Cna,Cc04_g07020_Cca,Cc04_g15950_Cca,Cc11_g09850_Cca,DCAR_007254_Dca,DCAR_021543_Dca,DCAR_023640_Dca,INIL03g20495_Ini,INIL03g37219_Ini,INIL08g31050_Ini,PGSC0003DMG400013184.2_Stu,PGSC0…
[truncated: 35,669 more rows]
