# Supplementary material for: Population Genomics Reveals Gene Flow and Adaptive Signature in Invasive Weed Mikania micrantha
Source: Genes (Basel). 2021 Aug 20;12(8):1279. doi: 10.3390/genes12081279 (PMC8394975; doi:10.3390/genes12081279)
Supplement: Supplementary file 1 [file genes-12-01279-s001.zip › Table S19.xlsx]

## Sheet: a
Gene families unique to M. micrantha.
Gene family	Gene number	Gene ID
299	98	evm.model.Contig0_pilon.403_Mmi,evm.model.Contig101_pilon.34_Mmi,evm.model.Contig1029_pilon.38_Mmi,evm.model.Contig110_pilon.89_Mmi,evm.model.Contig1161_pilon.49_Mmi,evm.model.Contig128_pilon.196_Mmi,evm.model.Contig128_pilon.200_Mmi,evm.model.Contig131_pilon.181_Mmi,evm.model.Contig134_pilon.47_Mmi,evm.model.Contig1359_pilon.112_Mmi,evm.model.Contig137_pilon.77_Mmi,evm.model.Contig13_pilon.281_M…
346	89	evm.model.Contig0_pilon.20_Mmi,evm.model.Contig0_pilon.441_Mmi,evm.model.Contig0_pilon.483_Mmi,evm.model.Contig10_pilon.383_Mmi,evm.model.Contig1161_pilon.33_Mmi,evm.model.Contig118_pilon.22_Mmi,evm.model.Contig11_pilon.126_Mmi,evm.model.Contig122_pilon.21_Mmi,evm.model.Contig124_pilon.5_Mmi,evm.model.Contig1278_pilon.13_Mmi,evm.model.Contig13_pilon.294_Mmi,evm.model.Contig1402_pilon.19_Mmi,evm.m…
458	74	evm.model.Contig0_pilon.490_Mmi,evm.model.Contig0_pilon.732_Mmi,evm.model.Contig1033_pilon.2_Mmi,evm.model.Contig10_pilon.119_Mmi,evm.model.Contig10_pilon.46_Mmi,evm.model.Contig1111_pilon.46_Mmi,evm.model.Contig111_pilon.141_Mmi,evm.model.Contig111_pilon.142_Mmi,evm.model.Contig124_pilon.139_Mmi,evm.model.Contig126_pilon.148_Mmi,evm.model.Contig128_pilon.136_Mmi,evm.model.Contig128_pilon.38_Mmi,…
1467	35	evm.model.Contig1111_pilon.30_Mmi,evm.model.Contig119_pilon.6_Mmi,evm.model.Contig1237_pilon.38_Mmi,evm.model.Contig142_pilon.32_Mmi,evm.model.Contig157_pilon.86_Mmi,evm.model.Contig157_pilon.87_Mmi,evm.model.Contig1615_pilon.23_Mmi,evm.model.Contig162_pilon.73_Mmi,evm.model.Contig168_pilon.123_Mmi,evm.model.Contig168_pilon.127_Mmi,evm.model.Contig180_pilon.23_Mmi,evm.model.Contig181_pilon.28_Mmi…
1468	35	evm.model.Contig1159_pilon.17_Mmi,evm.model.Contig1165_pilon.5_Mmi,evm.model.Contig128_pilon.65_Mmi,evm.model.Contig1333_pilon.4_Mmi,evm.model.Contig13_pilon.108_Mmi,evm.model.Contig1461_pilon.9_Mmi,evm.model.Contig1482_pilon.2_Mmi,evm.model.Contig149_pilon.46_Mmi,evm.model.Contig153_pilon.7_Mmi,evm.model.Contig169_pilon.37_Mmi,evm.model.Contig1721_pilon.46_Mmi,evm.model.Contig191_pilon.103_Mmi,e…
2577	26	evm.model.Contig1056_pilon.3_Mmi,evm.model.Contig1103_pilon.7_Mmi,evm.model.Contig118_pilon.75_Mmi,evm.model.Contig120_pilon.22_Mmi,evm.model.Contig1268_pilon.51_Mmi,evm.model.Contig1359_pilon.83_Mmi,evm.model.Contig1366_pilon.12_Mmi,evm.model.Contig14_pilon.11_Mmi,evm.model.Contig1705_pilon.11_Mmi,evm.model.Contig234_pilon.178_Mmi,evm.model.Contig249_pilon.186_Mmi,evm.model.Contig259_pilon.20_Mm…
3651	22	evm.model.Contig10_pilon.359_Mmi,evm.model.Contig115_pilon.31_Mmi,evm.model.Contig122_pilon.35_Mmi,evm.model.Contig140_pilon.100_Mmi,evm.model.Contig16_pilon.12_Mmi,evm.model.Contig1723_pilon.54_Mmi,evm.model.Contig211_pilon.11_Mmi,evm.model.Contig249_pilon.70_Mmi,evm.model.Contig24_pilon.164_Mmi,evm.model.Contig2_pilon.92_Mmi,evm.model.Contig303_pilon.31_Mmi,evm.model.Contig36_pilon.352_Mmi,evm.…
5815	18	evm.model.Contig108_pilon.44_Mmi,evm.model.Contig11_pilon.178_Mmi,evm.model.Contig126_pilon.101_Mmi,evm.model.Contig129_pilon.57_Mmi,evm.model.Contig1574_pilon.9_Mmi,evm.model.Contig166_pilon.27_Mmi,evm.model.Contig180_pilon.24_Mmi,evm.model.Contig200_pilon.27_Mmi,evm.model.Contig26_pilon.57_Mmi,evm.model.Contig31_pilon.90_Mmi,evm.model.Contig358_pilon.1_Mmi,evm.model.Contig39_pilon.26_Mmi,evm.mo…
6614	17	evm.model.Contig10_pilon.355_Mmi,evm.model.Contig11_pilon.184_Mmi,evm.model.Contig1377_pilon.32_Mmi,evm.model.Contig1457_pilon.11_Mmi,evm.model.Contig1467_pilon.1_Mmi,evm.model.Contig15_pilon.123_Mmi,evm.model.Contig199_pilon.175_Mmi,evm.model.Contig204_pilon.98_Mmi,evm.model.Contig207_pilon.3_Mmi,evm.model.Contig291_pilon.25_Mmi,evm.model.Contig291_pilon.26_Mmi,evm.model.Contig372_pilon.99_Mmi,e…
6615	17	evm.model.Contig1192_pilon.10_Mmi,evm.model.Contig14_pilon.429_Mmi,evm.model.Contig14_pilon.432_Mmi,evm.model.Contig1_pilon.424_Mmi,evm.model.Contig218_pilon.1_Mmi,evm.model.Contig21_pilon.102_Mmi,evm.model.Contig29_pilon.15_Mmi,evm.model.Contig337_pilon.39_Mmi,evm.model.Contig35_pilon.121_Mmi,evm.model.Contig495_pilon.6_Mmi,evm.model.Contig526_pilon.117_Mmi,evm.model.Contig53_pilon.30_Mmi,evm.mo…
7621	16	evm.model.Contig0_pilon.421_Mmi,evm.model.Contig117_pilon.9_Mmi,evm.model.Contig13_pilon.50_Mmi,evm.model.Contig150_pilon.149_Mmi,evm.model.Contig154_pilon.81_Mmi,evm.model.Contig1577_pilon.8_Mmi,evm.model.Contig1709_pilon.23_Mmi,evm.model.Contig267_pilon.71_Mmi,evm.model.Contig321_pilon.66_Mmi,evm.model.Contig36_pilon.262_Mmi,evm.model.Contig42_pilon.131_Mmi,evm.model.Contig536_pilon.43_Mmi,evm.…
8915	15	evm.model.Contig1550_pilon.3_Mmi,evm.model.Contig157_pilon.91_Mmi,evm.model.Contig157_pilon.92_Mmi,evm.model.Contig182_pilon.22_Mmi,evm.model.Contig219_pilon.53_Mmi,evm.model.Contig230_pilon.29_Mmi,evm.model.Contig290_pilon.14_Mmi,evm.model.Contig312_pilon.11_Mmi,evm.model.Contig368_pilon.70_Mmi,evm.model.Contig410_pilon.35_Mmi,evm.model.Contig554_pilon.13_Mmi,evm.model.Contig574_pilon.31_Mmi,evm…
8916	15	evm.model.Contig197_pilon.63_Mmi,evm.model.Contig21_pilon.359_Mmi,evm.model.Contig256_pilon.103_Mmi,evm.model.Contig256_pilon.99_Mmi,evm.model.Contig25_pilon.17_Mmi,evm.model.Contig303_pilon.16_Mmi,evm.model.Contig361_pilon.63_Mmi,evm.model.Contig365_pilon.101_Mmi,evm.model.Contig483_pilon.17_Mmi,evm.model.Contig499_pilon.41_Mmi,evm.model.Contig505_pilon.14_Mmi,evm.model.Contig525_pilon.48_Mmi,ev…
10453	14	evm.model.Contig123_pilon.113_Mmi,evm.model.Contig1319_pilon.37_Mmi,evm.model.Contig1713_pilon.10_Mmi,evm.model.Contig231_pilon.76_Mmi,evm.model.Contig288_pilon.17_Mmi,evm.model.Contig28_pilon.5_Mmi,evm.model.Contig29_pilon.29_Mmi,evm.model.Contig30_pilon.144_Mmi,evm.model.Contig30_pilon.90_Mmi,evm.model.Contig386_pilon.105_Mmi,evm.model.Contig386_pilon.106_Mmi,evm.model.Contig43_pilon.150_Mmi,ev…
11988	13	evm.model.Contig140_pilon.124_Mmi,evm.model.Contig145_pilon.21_Mmi,evm.model.Contig148_pilon.112_Mmi,evm.model.Contig1578_pilon.13_Mmi,evm.model.Contig218_pilon.198_Mmi,evm.model.Contig348_pilon.80_Mmi,evm.model.Contig358_pilon.45_Mmi,evm.model.Contig43_pilon.78_Mmi,evm.model.Contig492_pilon.8_Mmi,evm.model.Contig57_pilon.150_Mmi,evm.model.Contig587_pilon.100_Mmi,evm.model.Contig64_pilon.153_Mmi,…
13089	12	evm.model.Contig100_pilon.26_Mmi,evm.model.Contig1420_pilon.32_Mmi,evm.model.Contig16_pilon.51_Mmi,evm.model.Contig17_pilon.149_Mmi,evm.model.Contig220_pilon.78_Mmi,evm.model.Contig349_pilon.3_Mmi,evm.model.Contig395_pilon.14_Mmi,evm.model.Contig785_pilon.10_Mmi,evm.model.Contig785_pilon.9_Mmi,evm.model.Contig78_pilon.111_Mmi,evm.model.Contig78_pilon.112_Mmi,evm.model.Contig7_pilon.422_Mmi,
13091	12	evm.model.Contig1137_pilon.18_Mmi,evm.model.Contig124_pilon.86_Mmi,evm.model.Contig1374_pilon.16_Mmi,evm.model.Contig1608_pilon.8_Mmi,evm.model.Contig22_pilon.45_Mmi,evm.model.Contig236_pilon.34_Mmi,evm.model.Contig285_pilon.2_Mmi,evm.model.Contig285_pilon.4_Mmi,evm.model.Contig33_pilon.202_Mmi,evm.model.Contig498_pilon.48_Mmi,evm.model.Contig796_pilon.3_Mmi,evm.model.Contig979_pilon.21_Mmi,
13837	11	evm.model.Contig1166_pilon.4_Mmi,evm.model.Contig124_pilon.83_Mmi,evm.model.Contig1375_pilon.37_Mmi,evm.model.Contig147_pilon.22_Mmi,evm.model.Contig1544_pilon.6_Mmi,evm.model.Contig193_pilon.5_Mmi,evm.model.Contig221_pilon.22_Mmi,evm.model.Contig27_pilon.209_Mmi,evm.model.Contig55_pilon.50_Mmi,evm.model.Contig571_pilon.18_Mmi,evm.model.Contig64_pilon.189_Mmi,
13838	11	evm.model.Contig1359_pilon.85_Mmi,evm.model.Contig1520_pilon.13_Mmi,evm.model.Contig181_pilon.36_Mmi,evm.model.Contig21_pilon.300_Mmi,evm.model.Contig342_pilon.96_Mmi,evm.model.Contig383_pilon.21_Mmi,evm.model.Contig39_pilon.174_Mmi,evm.model.Contig39_pilon.175_Mmi,evm.model.Contig40_pilon.208_Mmi,evm.model.Contig55_pilon.203_Mmi,evm.model.Contig57_pilon.11_Mmi,
14393	10	evm.model.Contig0_pilon.190_Mmi,evm.model.Contig100_pilon.113_Mmi,evm.model.Contig108_pilon.78_Mmi,evm.model.Contig1275_pilon.28_Mmi,evm.model.Contig1377_pilon.6_Mmi,evm.model.Contig285_pilon.7_Mmi,evm.model.Contig428_pilon.7_Mmi,evm.model.Contig58_pilon.50_Mmi,evm.model.Contig88_pilon.97_Mmi,evm.model.Contig958_pilon.32_Mmi,
14934	9	evm.model.Contig1062_pilon.1_Mmi,evm.model.Contig107_pilon.42_Mmi,evm.model.Contig223_pilon.20_Mmi,evm.model.Contig232_pilon.103_Mmi,evm.model.Contig372_pilon.134_Mmi,evm.model.Contig372_pilon.43_Mmi,evm.model.Contig38_pilon.156_Mmi,evm.model.Contig549_pilon.11_Mmi,evm.model.Contig901_pilon.1_Mmi,
14935	9	evm.model.Contig108_pilon.12_Mmi,evm.model.Contig1118_pilon.9_Mmi,evm.model.Contig197_pilon.42_Mmi,evm.model.Contig24_pilon.22_Mmi,evm.model.Contig306_pilon.8_Mmi,evm.model.Contig359_pilon.24_Mmi,evm.model.Contig363_pilon.19_Mmi,evm.model.Contig58_pilon.118_Mmi,evm.model.Contig900_pilon.23_Mmi,
14936	9	evm.model.Contig1137_pilon.28_Mmi,evm.model.Contig1283_pilon.28_Mmi,evm.model.Contig1358_pilon.13_Mmi,evm.model.Contig142_pilon.113_Mmi,evm.model.Contig16_pilon.159_Mmi,evm.model.Contig384_pilon.54_Mmi,evm.model.Contig393_pilon.19_Mmi,evm.model.Contig498_pilon.14_Mmi,evm.model.Contig67_pilon.150_Mmi,
14942	9	evm.model.Contig217_pilon.62_Mmi,evm.model.Contig217_pilon.65_Mmi,evm.model.Contig217_pilon.66_Mmi,evm.model.Contig217_pilon.68_Mmi,evm.model.Contig30_pilon.149_Mmi,evm.model.Contig30_pilon.152_Mmi,evm.model.Contig30_pilon.154_Mmi,evm.model.Contig30_pilon.156_Mmi,evm.model.Contig30_pilon.157_Mmi,
15522	8	evm.model.Contig0_pilon.49_Mmi,evm.model.Contig107_pilon.74_Mmi,evm.model.Contig17_pilon.110_Mmi,evm.model.Contig187_pilon.199_Mmi,evm.model.Contig192_pilon.14_Mmi,evm.model.Contig75_pilon.138_Mmi,evm.model.Contig785_pilon.1_Mmi,evm.model.Contig7_pilon.186_Mmi,
15524	8	evm.model.Contig1010_pilon.1_Mmi,evm.model.Contig126_pilon.130_Mmi,evm.model.Contig126_pilon.132_Mmi,evm.model.Contig126_pilon.140_Mmi,evm.model.Contig126_pilon.146_Mmi,evm.model.Contig132_pilon.2_Mmi,evm.model.Contig132_pilon.4_Mmi,evm.model.Contig527_pilon.55_Mmi,
15525	8	evm.model.Contig102_pilon.156_Mmi,evm.model.Contig109_pilon.84_Mmi,evm.model.Contig146_pilon.83_Mmi,evm.model.Contig152_pilon.37_Mmi,evm.model.Contig1580_pilon.62_Mmi,evm.model.Contig197_pilon.14_Mmi,evm.model.Contig48_pilon.81_Mmi,evm.model.Contig531_pilon.49_Mmi,
15532	8	evm.model.Contig184_pilon.64_Mmi,evm.model.Contig22_pilon.160_Mmi,evm.model.Contig331_pilon.19_Mmi,evm.model.Contig33_pilon.96_Mmi,evm.model.Contig341_pilon.35_Mmi,evm.model.Contig450_pilon.117_Mmi,evm.model.Contig576_pilon.27_Mmi,evm.model.Contig719_pilon.4_Mmi,
15534	8	evm.model.Contig21_pilon.190_Mmi,evm.model.Contig21_pilon.213_Mmi,evm.model.Contig21_pilon.221_Mmi,evm.model.Contig21_pilon.232_Mmi,evm.model.Contig420_pilon.15_Mmi,evm.model.Contig420_pilon.21_Mmi,evm.model.Contig420_pilon.27_Mmi,evm.model.Contig420_pilon.28_Mmi,
16315	7	evm.model.Contig1033_pilon.1_Mmi,evm.model.Contig103_pilon.2_Mmi,evm.model.Contig196_pilon.5_Mmi,evm.model.Contig198_pilon.16_Mmi,evm.model.Contig2_pilon.415_Mmi,evm.model.Contig610_pilon.11_Mmi,evm.model.Contig93_pilon.94_Mmi,
16317	7	evm.model.Contig1192_pilon.12_Mmi,evm.model.Contig14_pilon.428_Mmi,evm.model.Contig1_pilon.421_Mmi,evm.model.Contig35_pilon.120_Mmi,evm.model.Contig571_pilon.29_Mmi,evm.model.Contig571_pilon.36_Mmi,evm.model.Contig7_pilon.469_Mmi,
16321	7	evm.model.Contig1338_pilon.10_Mmi,evm.model.Contig160_pilon.82_Mmi,evm.model.Contig199_pilon.70_Mmi,evm.model.Contig23_pilon.140_Mmi,evm.model.Contig267_pilon.65_Mmi,evm.model.Contig26_pilon.273_Mmi,evm.model.Contig97_pilon.81_Mmi,
16329	7	evm.model.Contig197_pilon.46_Mmi,evm.model.Contig324_pilon.44_Mmi,evm.model.Contig452_pilon.38_Mmi,evm.model.Contig452_pilon.39_Mmi,evm.model.Contig46_pilon.19_Mmi,evm.model.Contig46_pilon.20_Mmi,evm.model.Contig593_pilon.11_Mmi,
16335	7	evm.model.Contig30_pilon.117_Mmi,evm.model.Contig33_pilon.47_Mmi,evm.model.Contig372_pilon.6_Mmi,evm.model.Contig530_pilon.4_Mmi,evm.model.Contig595_pilon.26_Mmi,evm.model.Contig63_pilon.178_Mmi,evm.model.Contig81_pilon.62_Mmi,
17333	6	evm.model.Contig100_pilon.146_Mmi,evm.model.Contig109_pilon.49_Mmi,evm.model.Contig17_pilon.144_Mmi,evm.model.Contig49_pilon.201_Mmi,evm.model.Contig552_pilon.4_Mmi,evm.model.Contig697_pilon.2_Mmi,
17334	6	evm.model.Contig1085_pilon.4_Mmi,evm.model.Contig1685_pilon.13_Mmi,evm.model.Contig1685_pilon.9_Mmi,evm.model.Contig346_pilon.15_Mmi,evm.model.Contig346_pilon.4_Mmi,evm.model.Contig923_pilon.3_Mmi,
17335	6	evm.model.Contig111_pilon.103_Mmi,evm.model.Contig184_pilon.50_Mmi,evm.model.Contig35_pilon.167_Mmi,evm.model.Contig43_pilon.77_Mmi,evm.model.Contig523_pilon.11_Mmi,evm.model.Contig98_pilon.8_Mmi,
17338	6	evm.model.Contig1149_pilon.3_Mmi,evm.model.Contig137_pilon.29_Mmi,evm.model.Contig137_pilon.30_Mmi,evm.model.Contig137_pilon.32_Mmi,evm.model.Contig137_pilon.34_Mmi,evm.model.Contig137_pilon.35_Mmi,
17340	6	evm.model.Contig1177_pilon.3_Mmi,evm.model.Contig1177_pilon.5_Mmi,evm.model.Contig1177_pilon.6_Mmi,evm.model.Contig261_pilon.55_Mmi,evm.model.Contig261_pilon.58_Mmi,evm.model.Contig261_pilon.60_Mmi,
17342	6	evm.model.Contig11_pilon.124_Mmi,evm.model.Contig165_pilon.70_Mmi,evm.model.Contig165_pilon.71_Mmi,evm.model.Contig1721_pilon.44_Mmi,evm.model.Contig241_pilon.60_Mmi,evm.model.Contig38_pilon.359_Mmi,
17349	6	evm.model.Contig1375_pilon.35_Mmi,evm.model.Contig291_pilon.101_Mmi,evm.model.Contig31_pilon.213_Mmi,evm.model.Contig31_pilon.214_Mmi,evm.model.Contig55_pilon.52_Mmi,evm.model.Contig64_pilon.190_Mmi,
17350	6	evm.model.Contig1402_pilon.24_Mmi,evm.model.Contig1402_pilon.2_Mmi,evm.model.Contig308_pilon.12_Mmi,evm.model.Contig308_pilon.2_Mmi,evm.model.Contig758_pilon.10_Mmi,evm.model.Contig758_pilon.1_Mmi,
17352	6	evm.model.Contig145_pilon.95_Mmi,evm.model.Contig1592_pilon.8_Mmi,evm.model.Contig169_pilon.52_Mmi,evm.model.Contig1_pilon.508_Mmi,evm.model.Contig217_pilon.15_Mmi,evm.model.Contig225_pilon.24_Mmi,
17358	6	evm.model.Contig1603_pilon.60_Mmi,evm.model.Contig350_pilon.36_Mmi,evm.model.Contig429_pilon.15_Mmi,evm.model.Contig65_pilon.174_Mmi,evm.model.Contig7_pilon.316_Mmi,evm.model.Contig9_pilon.249_Mmi,
17367	6	evm.model.Contig22_pilon.242_Mmi,evm.model.Contig403_pilon.43_Mmi,evm.model.Contig409_pilon.5_Mmi,evm.model.Contig548_pilon.85_Mmi,evm.model.Contig562_pilon.4_Mmi,evm.model.Contig64_pilon.256_Mmi,
18778	5	evm.model.Contig0_pilon.348_Mmi,evm.model.Contig1804_pilon.5_Mmi,evm.model.Contig188_pilon.71_Mmi,evm.model.Contig483_pilon.15_Mmi,evm.model.Contig592_pilon.127_Mmi,
18779	5	evm.model.Contig1013_pilon.1_Mmi,evm.model.Contig126_pilon.32_Mmi,evm.model.Contig211_pilon.60_Mmi,evm.model.Contig291_pilon.67_Mmi,evm.model.Contig308_pilon.29_Mmi,
18780	5	evm.model.Contig105_pilon.36_Mmi,evm.model.Contig158_pilon.31_Mmi,evm.model.Contig189_pilon.34_Mmi,evm.model.Contig222_pilon.39_Mmi,evm.model.Contig87_pilon.2_Mmi,
18781	5	evm.model.Contig105_pilon.78_Mmi,evm.model.Contig155_pilon.83_Mmi,evm.model.Contig337_pilon.51_Mmi,evm.model.Contig3_pilon.53_Mmi,evm.model.Contig548_pilon.55_Mmi,
18785	5	evm.model.Contig1095_pilon.20_Mmi,evm.model.Contig363_pilon.54_Mmi,evm.model.Contig38_pilon.143_Mmi,evm.model.Contig393_pilon.29_Mmi,evm.model.Contig62_pilon.76_Mmi,
18788	5	evm.model.Contig1108_pilon.6_Mmi,evm.model.Contig148_pilon.48_Mmi,evm.model.Contig329_pilon.31_Mmi,evm.model.Contig36_pilon.275_Mmi,evm.model.Contig46_pilon.18_Mmi,
18789	5	evm.model.Contig111_pilon.74_Mmi,evm.model.Contig1307_pilon.8_Mmi,evm.model.Contig1569_pilon.2_Mmi,evm.model.Contig210_pilon.108_Mmi,evm.model.Contig531_pilon.24_Mmi,
18790	5	evm.model.Contig112_pilon.22_Mmi,evm.model.Contig112_pilon.23_Mmi,evm.model.Contig112_pilon.25_Mmi,evm.model.Contig112_pilon.26_Mmi,evm.model.Contig112_pilon.30_Mmi,
18792	5	evm.model.Contig116_pilon.3_Mmi,evm.model.Contig168_pilon.59_Mmi,evm.model.Contig249_pilon.208_Mmi,evm.model.Contig360_pilon.87_Mmi,evm.model.Contig363_pilon.40_Mmi,
18793	5	evm.model.Contig118_pilon.34_Mmi,evm.model.Contig12_pilon.471_Mmi,evm.model.Contig1633_pilon.3_Mmi,evm.model.Contig27_pilon.152_Mmi,evm.model.Contig37_pilon.30_Mmi,
18794	5	evm.model.Contig11_pilon.133_Mmi,evm.model.Contig1517_pilon.18_Mmi,evm.model.Contig2_pilon.453_Mmi,evm.model.Contig342_pilon.60_Mmi,evm.model.Contig783_pilon.32_Mmi,
18795	5	evm.model.Contig120_pilon.65_Mmi,evm.model.Contig148_pilon.93_Mmi,evm.model.Contig222_pilon.14_Mmi,evm.model.Contig559_pilon.51_Mmi,evm.model.Contig794_pilon.16_Mmi,
18798	5	evm.model.Contig1315_pilon.4_Mmi,evm.model.Contig263_pilon.20_Mmi,evm.model.Contig264_pilon.123_Mmi,evm.model.Contig47_pilon.243_Mmi,evm.model.Contig51_pilon.31_Mmi,
18802	5	evm.model.Contig133_pilon.64_Mmi,evm.model.Contig136_pilon.75_Mmi,evm.model.Contig13_pilon.138_Mmi,evm.model.Contig35_pilon.336_Mmi,evm.model.Contig48_pilon.304_Mmi,
18810	5	evm.model.Contig1432_pilon.9_Mmi,evm.model.Contig169_pilon.156_Mmi,evm.model.Contig397_pilon.4_Mmi,evm.model.Contig50_pilon.77_Mmi,evm.model.Contig5_pilon.179_Mmi,
18817	5	evm.model.Contig156_pilon.33_Mmi,evm.model.Contig156_pilon.34_Mmi,evm.model.Contig156_pilon.35.2_Mmi,evm.model.Contig156_pilon.46_Mmi,evm.model.Contig156_pilon.47.2_Mmi,
18832	5	evm.model.Contig188_pilon.39_Mmi,evm.model.Contig188_pilon.52_Mmi,evm.model.Contig28_pilon.203_Mmi,evm.model.Contig28_pilon.207_Mmi,evm.model.Contig28_pilon.69_Mmi,
18833	5	evm.model.Contig199_pilon.195_Mmi,evm.model.Contig472_pilon.13_Mmi,evm.model.Contig592_pilon.141_Mmi,evm.model.Contig5_pilon.279_Mmi,evm.model.Contig6_pilon.40_Mmi,
18868	5	evm.model.Contig360_pilon.86_Mmi,evm.model.Contig371_pilon.20_Mmi,evm.model.Contig3_pilon.31_Mmi,evm.model.Contig3_pilon.62_Mmi,evm.model.Contig87_pilon.75_Mmi,
18877	5	evm.model.Contig440_pilon.10_Mmi,evm.model.Contig440_pilon.4_Mmi,evm.model.Contig440_pilon.5_Mmi,evm.model.Contig440_pilon.6_Mmi,evm.model.Contig440_pilon.8_Mmi,
20713	4	evm.model.Contig0_pilon.337_Mmi,evm.model.Contig0_pilon.338_Mmi,evm.model.Contig11_pilon.102_Mmi,evm.model.Contig99_pilon.58_Mmi,
20714	4	evm.model.Contig0_pilon.647_Mmi,evm.model.Contig165_pilon.147_Mmi,evm.model.Contig307_pilon.18_Mmi,evm.model.Contig314_pilon.34_Mmi,
20715	4	evm.model.Contig0_pilon.649_Mmi,evm.model.Contig0_pilon.650_Mmi,evm.model.Contig0_pilon.660_Mmi,evm.model.Contig1593_pilon.3_Mmi,
20716	4	evm.model.Contig0_pilon.710_Mmi,evm.model.Contig124_pilon.42_Mmi,evm.model.Contig18_pilon.97_Mmi,evm.model.Contig97_pilon.178_Mmi,
20725	4	evm.model.Contig1105_pilon.29_Mmi,evm.model.Contig46_pilon.111_Mmi,evm.model.Contig46_pilon.90_Mmi,evm.model.Contig475_pilon.41_Mmi,
20735	4	evm.model.Contig117_pilon.82_Mmi,evm.model.Contig217_pilon.11_Mmi,evm.model.Contig246_pilon.47_Mmi,evm.model.Contig784_pilon.12_Mmi,
20737	4	evm.model.Contig118_pilon.65_Mmi,evm.model.Contig160_pilon.147_Mmi,evm.model.Contig166_pilon.61_Mmi,evm.model.Contig349_pilon.15_Mmi,
20738	4	evm.model.Contig11_pilon.135_Mmi,evm.model.Contig403_pilon.12_Mmi,evm.model.Contig403_pilon.2_Mmi,evm.model.Contig529_pilon.15_Mmi,
20739	4	evm.model.Contig11_pilon.153_Mmi,evm.model.Contig294_pilon.50_Mmi,evm.model.Contig49_pilon.162_Mmi,evm.model.Contig95_pilon.91_Mmi,
20741	4	evm.model.Contig1214_pilon.48_Mmi,evm.model.Contig1214_pilon.49_Mmi,evm.model.Contig1214_pilon.51_Mmi,evm.model.Contig1214_pilon.52_Mmi,
20742	4	evm.model.Contig1217_pilon.2_Mmi,evm.model.Contig128_pilon.42_Mmi,evm.model.Contig546_pilon.135_Mmi,evm.model.Contig567_pilon.33_Mmi,
20746	4	evm.model.Contig1283_pilon.24_Mmi,evm.model.Contig201_pilon.139_Mmi,evm.model.Contig579_pilon.32_Mmi,evm.model.Contig93_pilon.50_Mmi,
20750	4	evm.model.Contig1296_pilon.23_Mmi,evm.model.Contig1788_pilon.11_Mmi,evm.model.Contig273_pilon.83_Mmi,evm.model.Contig35_pilon.180_Mmi,
20754	4	evm.model.Contig131_pilon.109_Mmi,evm.model.Contig13_pilon.248_Mmi,evm.model.Contig189_pilon.41_Mmi,evm.model.Contig558_pilon.19_Mmi,
20757	4	evm.model.Contig131_pilon.159_Mmi,evm.model.Contig31_pilon.256_Mmi,evm.model.Contig362_pilon.57_Mmi,evm.model.Contig60_pilon.66_Mmi,
20758	4	evm.model.Contig1337_pilon.13_Mmi,evm.model.Contig1342_pilon.18_Mmi,evm.model.Contig22_pilon.196_Mmi,evm.model.Contig283_pilon.67_Mmi,
20765	4	evm.model.Contig135_pilon.48_Mmi,evm.model.Contig19_pilon.168_Mmi,evm.model.Contig252_pilon.6_Mmi,evm.model.Contig425_pilon.13_Mmi,
20766	4	evm.model.Contig136_pilon.41_Mmi,evm.model.Contig154_pilon.120_Mmi,evm.model.Contig210_pilon.1_Mmi,evm.model.Contig519_pilon.19_Mmi,
20769	4	evm.model.Contig137_pilon.13_Mmi,evm.model.Contig165_pilon.18_Mmi,evm.model.Contig1805_pilon.123_Mmi,evm.model.Contig264_pilon.34_Mmi,
20770	4	evm.model.Contig13_pilon.340_Mmi,evm.model.Contig17_pilon.139_Mmi,evm.model.Contig19_pilon.89_Mmi,evm.model.Contig5_pilon.356_Mmi,
20773	4	evm.model.Contig144_pilon.21_Mmi,evm.model.Contig46_pilon.8_Mmi,evm.model.Contig46_pilon.9_Mmi,evm.model.Contig573_pilon.25_Mmi,
20778	4	evm.model.Contig1498_pilon.1_Mmi,evm.model.Contig1685_pilon.16_Mmi,evm.model.Contig1685_pilon.7_Mmi,evm.model.Contig74_pilon.3_Mmi,
20785	4	evm.model.Contig159_pilon.121_Mmi,evm.model.Contig210_pilon.72_Mmi,evm.model.Contig364_pilon.36_Mmi,evm.model.Contig48_pilon.32_Mmi,
20793	4	evm.model.Contig169_pilon.105_Mmi,evm.model.Contig221_pilon.50_Mmi,evm.model.Contig249_pilon.221_Mmi,evm.model.Contig262_pilon.54_Mmi,
20800	4	evm.model.Contig176_pilon.42_Mmi,evm.model.Contig186_pilon.49_Mmi,evm.model.Contig264_pilon.61_Mmi,evm.model.Contig920_pilon.1_Mmi,
20814	4	evm.model.Contig204_pilon.66_Mmi,evm.model.Contig204_pilon.67_Mmi,evm.model.Contig204_pilon.72_Mmi,evm.model.Contig204_pilon.75_Mmi,
20817	4	evm.model.Contig217_pilon.52_Mmi,evm.model.Contig217_pilon.60_Mmi,evm.model.Contig30_pilon.146_Mmi,evm.model.Contig398_pilon.8_Mmi,
20825	4	evm.model.Contig24_pilon.348_Mmi,evm.model.Contig486_pilon.13_Mmi,evm.model.Contig486_pilon.15_Mmi,evm.model.Contig486_pilon.16_Mmi,
20828	4	evm.model.Contig267_pilon.155_Mmi,evm.model.Contig267_pilon.157_Mmi,evm.model.Contig267_pilon.158_Mmi,evm.model.Contig267_pilon.159_Mmi,
20829	4	evm.model.Contig26_pilon.33_Mmi,evm.model.Contig26_pilon.34_Mmi,evm.model.Contig26_pilon.52_Mmi,evm.model.Contig26_pilon.58_Mmi,
20835	4	evm.model.Contig27_pilon.185_Mmi,evm.model.Contig32_pilon.100_Mmi,evm.model.Contig483_pilon.25_Mmi,evm.model.Contig587_pilon.91_Mmi,
20841	4	evm.model.Contig31_pilon.13_Mmi,evm.model.Contig38_pilon.151_Mmi,evm.model.Contig546_pilon.115_Mmi,evm.model.Contig579_pilon.22_Mmi,
20854	4	evm.model.Contig34_pilon.1242_Mmi,evm.model.Contig34_pilon.1660_Mmi,evm.model.Contig34_pilon.1692_Mmi,evm.model.Contig83_pilon.284_Mmi,
20855	4	evm.model.Contig34_pilon.1295_Mmi,evm.model.Contig34_pilon.1357_Mmi,evm.model.Contig34_pilon.440_Mmi,evm.model.Contig83_pilon.929_Mmi,
20856	4	evm.model.Contig34_pilon.1460_Mmi,evm.model.Contig34_pilon.918_Mmi,evm.model.Contig83_pilon.1028_Mmi,evm.model.Contig83_pilon.826_Mmi,
20858	4	evm.model.Contig37_pilon.83_Mmi,evm.model.Contig391_pilon.4_Mmi,evm.model.Contig485_pilon.14_Mmi,evm.model.Contig731_pilon.89_Mmi,
20863	4	evm.model.Contig398_pilon.26_Mmi,evm.model.Contig485_pilon.6_Mmi,evm.model.Contig504_pilon.34_Mmi,evm.model.Contig56_pilon.138_Mmi,
20888	4	evm.model.Contig541_pilon.25_Mmi,evm.model.Contig541_pilon.27_Mmi,evm.model.Contig541_pilon.36_Mmi,evm.model.Contig541_pilon.41_Mmi,
20904	4	evm.model.Contig75_pilon.120_Mmi,evm.model.Contig75_pilon.123_Mmi,evm.model.Contig7_pilon.442_Mmi,evm.model.Contig7_pilon.456_Mmi,
20908	4	evm.model.Contig7_pilon.127_Mmi,evm.model.Contig7_pilon.129_Mmi,evm.model.Contig7_pilon.131_Mmi,evm.model.Contig87_pilon.19_Mmi,
20909	4	evm.model.Contig83_pilon.1242_Mmi,evm.model.Contig83_pilon.389_Mmi,evm.model.Contig83_pilon.409_Mmi,evm.model.Contig83_pilon.472_Mmi,
24469	3	evm.model.Contig0_pilon.699_Mmi,evm.model.Contig267_pilon.89_Mmi,evm.model.Contig312_pilon.44_Mmi,
24471	3	evm.model.Contig1005_pilon.5_Mmi,evm.model.Contig1487_pilon.94_Mmi,evm.model.Contig149_pilon.38_Mmi,
24472	3	evm.model.Contig1018_pilon.4_Mmi,evm.model.Contig219_pilon.55_Mmi,evm.model.Contig219_pilon.58_Mmi,
24479	3	evm.model.Contig1085_pilon.7_Mmi,evm.model.Contig346_pilon.12_Mmi,evm.model.Contig346_pilon.17_Mmi,
24480	3	evm.model.Contig108_pilon.18_Mmi,evm.model.Contig191_pilon.59_Mmi,evm.model.Contig52_pilon.105_Mmi,
24481	3	evm.model.Contig10_pilon.231_Mmi,evm.model.Contig10_pilon.233_Mmi,evm.model.Contig419_pilon.13_Mmi,
24483	3	evm.model.Contig1105_pilon.8_Mmi,evm.model.Contig1429_pilon.2_Mmi,evm.model.Contig148_pilon.46_Mmi,
24484	3	evm.model.Contig110_pilon.75_Mmi,evm.model.Contig17_pilon.248_Mmi,evm.model.Contig39_pilon.130_Mmi,
24487	3	evm.model.Contig112_pilon.79_Mmi,evm.model.Contig32_pilon.27_Mmi,evm.model.Contig528_pilon.6_Mmi,
24488	3	evm.model.Contig1136_pilon.2_Mmi,evm.model.Contig11_pilon.174_Mmi,evm.model.Contig40_pilon.93_Mmi,
24489	3	evm.model.Contig114_pilon.128_Mmi,evm.model.Contig179_pilon.1_Mmi,evm.model.Contig327_pilon.4_Mmi,
24490	3	evm.model.Contig1166_pilon.11_Mmi,evm.model.Contig204_pilon.34_Mmi,evm.model.Contig26_pilon.301_Mmi,
24497	3	evm.model.Contig117_pilon.69_Mmi,evm.model.Contig117_pilon.70_Mmi,evm.model.Contig1771_pilon.5_Mmi,
24498	3	evm.model.Contig1187_pilon.2_Mmi,evm.model.Contig128_pilon.232_Mmi,evm.model.Contig864_pilon.1_Mmi,
24501	3	evm.model.Contig11_pilon.150_Mmi,evm.model.Contig251_pilon.82_Mmi,evm.model.Contig39_pilon.168_Mmi,
24504	3	evm.model.Contig1212_pilon.5_Mmi,evm.model.Contig83_pilon.1350_Mmi,evm.model.Contig83_pilon.1354_Mmi,
24511	3	evm.model.Contig124_pilon.88_Mmi,evm.model.Contig1321_pilon.34_Mmi,evm.model.Contig285_pilon.1_Mmi,
24513	3	evm.model.Contig127_pilon.55_Mmi,evm.model.Contig33_pilon.216_Mmi,evm.model.Contig33_pilon.255_Mmi,
24514	3	evm.model.Contig1282_pilon.4_Mmi,evm.model.Contig25_pilon.138_Mmi,evm.model.Contig25_pilon.78_Mmi,
24515	3	evm.model.Contig128_pilon.235_Mmi,evm.model.Contig128_pilon.245_Mmi,evm.model.Contig247_pilon.104_Mmi,
24517	3	evm.model.Contig12_pilon.282_Mmi,evm.model.Contig24_pilon.431_Mmi,evm.model.Contig2_pilon.395_Mmi,
24518	3	evm.model.Contig12_pilon.90_Mmi,evm.model.Contig131_pilon.169_Mmi,evm.model.Contig403_pilon.1_Mmi,
24523	3	evm.model.Contig132_pilon.21_Mmi,evm.model.Contig264_pilon.129_Mmi,evm.model.Contig264_pilon.151_Mmi,
24524	3	evm.model.Contig132_pilon.56_Mmi,evm.model.Contig156_pilon.14_Mmi,evm.model.Contig67_pilon.93_Mmi,
24525	3	evm.model.Contig133_pilon.129_Mmi,evm.model.Contig133_pilon.132_Mmi,evm.model.Contig6_pilon.238_Mmi,
24526	3	evm.model.Contig133_pilon.18_Mmi,evm.model.Contig195_pilon.103_Mmi,evm.model.Contig453_pilon.3_Mmi,
24528	3	evm.model.Contig133_pilon.74_Mmi,evm.model.Contig133_pilon.77_Mmi,evm.model.Contig175_pilon.137_Mmi,
24529	3	evm.model.Contig133_pilon.75_Mmi,evm.model.Contig133_pilon.81_Mmi,evm.model.Contig133_pilon.91_Mmi,
24530	3	evm.model.Contig1359_pilon.44_Mmi,evm.model.Contig162_pilon.217_Mmi,evm.model.Contig22_pilon.20_Mmi,
24532	3	evm.model.Contig1377_pilon.42_Mmi,evm.model.Contig1546_pilon.5_Mmi,evm.model.Contig216_pilon.6_Mmi,
24535	3	evm.model.Contig137_pilon.82_Mmi,evm.model.Contig1_pilon.392_Mmi,evm.model.Contig37_pilon.88_Mmi,
24537	3	evm.model.Contig13_pilon.169_Mmi,evm.model.Contig13_pilon.170_Mmi,evm.model.Contig212_pilon.17_Mmi,
24540	3	evm.model.Contig1423_pilon.28_Mmi,evm.model.Contig1423_pilon.29_Mmi,evm.model.Contig333_pilon.172_Mmi,
24543	3	evm.model.Contig1440_pilon.1_Mmi,evm.model.Contig317_pilon.1_Mmi,evm.model.Contig484_pilon.4_Mmi,
24544	3	evm.model.Contig1446_pilon.62_Mmi,evm.model.Contig85_pilon.12_Mmi,evm.model.Contig9_pilon.134_Mmi,
24549	3	evm.model.Contig146_pilon.62_Mmi,evm.model.Contig201_pilon.123_Mmi,evm.model.Contig201_pilon.124_Mmi,
24551	3	evm.model.Contig1475_pilon.44_Mmi,evm.model.Contig55_pilon.210_Mmi,evm.model.Contig55_pilon.211_Mmi,
24553	3	evm.model.Contig1481_pilon.1_Mmi,evm.model.Contig29_pilon.107_Mmi,evm.model.Contig29_pilon.133_Mmi,
24555	3	evm.model.Contig148_pilon.132_Mmi,evm.model.Contig48_pilon.340_Mmi,evm.model.Contig48_pilon.347_Mmi,
24556	3	evm.model.Contig1492_pilon.10_Mmi,evm.model.Contig1492_pilon.8_Mmi,evm.model.Contig1492_pilon.9_Mmi,
24560	3	evm.model.Contig14_pilon.343_Mmi,evm.model.Contig63_pilon.42_Mmi,evm.model.Contig76_pilon.57_Mmi,
24563	3	evm.model.Contig1525_pilon.11_Mmi,evm.model.Contig391_pilon.3_Mmi,evm.model.Contig590_pilon.130_Mmi,
24564	3	evm.model.Contig152_pilon.125_Mmi,evm.model.Contig16_pilon.145_Mmi,evm.model.Contig354_pilon.34_Mmi,
24565	3	evm.model.Contig152_pilon.43_Mmi,evm.model.Contig152_pilon.44_Mmi,evm.model.Contig152_pilon.45_Mmi,
24568	3	evm.model.Contig154_pilon.106_Mmi,evm.model.Contig154_pilon.107_Mmi,evm.model.Contig529_pilon.3_Mmi,
24574	3	evm.model.Contig159_pilon.119_Mmi,evm.model.Contig437_pilon.22_Mmi,evm.model.Contig437_pilon.34_Mmi,
24575	3	evm.model.Contig15_pilon.140.1_Mmi,evm.model.Contig616_pilon.18_Mmi,evm.model.Contig616_pilon.33_Mmi,
24576	3	evm.model.Contig15_pilon.195_Mmi,evm.model.Contig170_pilon.23_Mmi,evm.model.Contig31_pilon.128_Mmi,
24578	3	evm.model.Contig162_pilon.61_Mmi,evm.model.Contig162_pilon.62_Mmi,evm.model.Contig162_pilon.63_Mmi,
24579	3	evm.model.Contig163_pilon.125_Mmi,evm.model.Contig163_pilon.83_Mmi,evm.model.Contig1781_pilon.2_Mmi,
24580	3	evm.model.Contig1665_pilon.9_Mmi,evm.model.Contig196_pilon.19_Mmi,evm.model.Contig79_pilon.145_Mmi,
24581	3	evm.model.Contig168_pilon.133_Mmi,evm.model.Contig199_pilon.113_Mmi,evm.model.Contig74_pilon.38_Mmi,
24582	3	evm.model.Contig168_pilon.54_Mmi,evm.model.Contig60_pilon.263_Mmi,evm.model.Contig616_pilon.2_Mmi,
24583	3	evm.model.Contig168_pilon.69_Mmi,evm.model.Contig225_pilon.25_Mmi,evm.model.Contig40_pilon.193_Mmi,
24584	3	evm.model.Contig16_pilon.11_Mmi,evm.model.Contig228_pilon.47_Mmi,evm.model.Contig554_pilon.22_Mmi,
24585	3	evm.model.Contig16_pilon.240_Mmi,evm.model.Contig265_pilon.50_Mmi,evm.model.Contig410_pilon.27_Mmi,
24594	3	evm.model.Contig1805_pilon.22_Mmi,evm.model.Contig360_pilon.27_Mmi,evm.model.Contig360_pilon.45_Mmi,
24598	3	evm.model.Contig187_pilon.99.1_Mmi,evm.model.Contig36_pilon.181_Mmi,evm.model.Contig40_pilon.37_Mmi,
24599	3	evm.model.Contig189_pilon.16_Mmi,evm.model.Contig31_pilon.308_Mmi,evm.model.Contig85_pilon.3_Mmi,
24605	3	evm.model.Contig1_pilon.135_Mmi,evm.model.Contig1_pilon.324_Mmi,evm.model.Contig592_pilon.68_Mmi,
24609	3	evm.model.Contig200_pilon.153_Mmi,evm.model.Contig200_pilon.154_Mmi,evm.model.Contig200_pilon.155_Mmi,
24622	3	evm.model.Contig21_pilon.207_Mmi,evm.model.Contig21_pilon.228_Mmi,evm.model.Contig3_pilon.349_Mmi,
24626	3	evm.model.Contig225_pilon.40_Mmi,evm.model.Contig225_pilon.42_Mmi,evm.model.Contig225_pilon.43_Mmi,
24628	3	evm.model.Contig234_pilon.41_Mmi,evm.model.Contig41_pilon.76_Mmi,evm.model.Contig8_pilon.189_Mmi,
24629	3	evm.model.Contig234_pilon.44_Mmi,evm.model.Contig234_pilon.54_Mmi,evm.model.Contig234_pilon.58_Mmi,
24630	3	evm.model.Contig235_pilon.108_Mmi,evm.model.Contig32_pilon.202_Mmi,evm.model.Contig85_pilon.119_Mmi,
24638	3	evm.model.Contig250_pilon.20_Mmi,evm.model.Contig250_pilon.21_Mmi,evm.model.Contig341_pilon.13_Mmi,
24639	3	evm.model.Contig251_pilon.39_Mmi,evm.model.Contig38_pilon.63_Mmi,evm.model.Contig81_pilon.79_Mmi,
24640	3	evm.model.Contig258_pilon.28_Mmi,evm.model.Contig9_pilon.155_Mmi,evm.model.Contig9_pilon.324_Mmi,
24643	3	evm.model.Contig263_pilon.46_Mmi,evm.model.Contig360_pilon.40_Mmi,evm.model.Contig372_pilon.71_Mmi,
24648	3	evm.model.Contig269_pilon.36_Mmi,evm.model.Contig283_pilon.73_Mmi,evm.model.Contig311_pilon.28_Mmi,
24650	3	evm.model.Contig26_pilon.27_Mmi,evm.model.Contig26_pilon.28_Mmi,evm.model.Contig26_pilon.47_Mmi,
24653	3	evm.model.Contig271_pilon.6_Mmi,evm.model.Contig271_pilon.7_Mmi,evm.model.Contig97_pilon.179_Mmi,
24661	3	evm.model.Contig29_pilon.22_Mmi,evm.model.Contig29_pilon.23_Mmi,evm.model.Contig65_pilon.104_Mmi,
24667	3	evm.model.Contig30_pilon.77_Mmi,evm.model.Contig30_pilon.78_Mmi,evm.model.Contig30_pilon.82_Mmi,
24670	3	evm.model.Contig318_pilon.21_Mmi,evm.model.Contig318_pilon.34_Mmi,evm.model.Contig318_pilon.35_Mmi,
24671	3	evm.model.Contig318_pilon.44_Mmi,evm.model.Contig36_pilon.140_Mmi,evm.model.Contig592_pilon.91_Mmi,
24676	3	evm.model.Contig324_pilon.23_Mmi,evm.model.Contig324_pilon.26_Mmi,evm.model.Contig324_pilon.29_Mmi,
24677	3	evm.model.Contig324_pilon.82_Mmi,evm.model.Contig646_pilon.14_Mmi,evm.model.Contig646_pilon.15_Mmi,
24679	3	evm.model.Contig32_pilon.112_Mmi,evm.model.Contig32_pilon.113_Mmi,evm.model.Contig32_pilon.114_Mmi,
24681	3	evm.model.Contig32_pilon.323_Mmi,evm.model.Contig32_pilon.325_Mmi,evm.model.Contig32_pilon.330_Mmi,
24683	3	evm.model.Contig331_pilon.72_Mmi,evm.model.Contig38_pilon.75_Mmi,evm.model.Contig509_pilon.3_Mmi,
24695	3	evm.model.Contig34_pilon.1485_Mmi,evm.model.Contig83_pilon.505_Mmi,evm.model.Contig83_pilon.956_Mmi,
24696	3	evm.model.Contig34_pilon.1651_Mmi,evm.model.Contig34_pilon.1685_Mmi,evm.model.Contig83_pilon.477_Mmi,
24697	3	evm.model.Contig34_pilon.1655_Mmi,evm.model.Contig34_pilon.1682_Mmi,evm.model.Contig34_pilon.514_Mmi,
24698	3	evm.model.Contig34_pilon.2_Mmi,evm.model.Contig83_pilon.53_Mmi,evm.model.Contig83_pilon.824_Mmi,
24701	3	evm.model.Contig358_pilon.11_Mmi,evm.model.Contig358_pilon.18_Mmi,evm.model.Contig358_pilon.8_Mmi,
24702	3	evm.model.Contig35_pilon.119_Mmi,evm.model.Contig373_pilon.14_Mmi,evm.model.Contig526_pilon.120_Mmi,
24710	3	evm.model.Contig368_pilon.44_Mmi,evm.model.Contig368_pilon.47_Mmi,evm.model.Contig368_pilon.49_Mmi,
24713	3	evm.model.Contig371_pilon.24_Mmi,evm.model.Contig3_pilon.29_Mmi,evm.model.Contig65_pilon.131_Mmi,
24715	3	evm.model.Contig386_pilon.73_Mmi,evm.model.Contig386_pilon.76_Mmi,evm.model.Contig386_pilon.85_Mmi,
24721	3	evm.model.Contig38_pilon.277_Mmi,evm.model.Contig38_pilon.278_Mmi,evm.model.Contig38_pilon.279_Mmi,
24728	3	evm.model.Contig398_pilon.36_Mmi,evm.model.Contig497_pilon.97_Mmi,evm.model.Contig557_pilon.79_Mmi,
24731	3	evm.model.Contig39_pilon.77_Mmi,evm.model.Contig3_pilon.51_Mmi,evm.model.Contig497_pilon.14_Mmi,
24737	3	evm.model.Contig413_pilon.44_Mmi,evm.model.Contig474_pilon.59_Mmi,evm.model.Contig9_pilon.247_Mmi,
24743	3	evm.model.Contig45_pilon.181_Mmi,evm.model.Contig45_pilon.204_Mmi,evm.model.Contig45_pilon.205_Mmi,
24749	3	evm.model.Contig484_pilon.3_Mmi,evm.model.Contig932_pilon.12_Mmi,evm.model.Contig932_pilon.13_Mmi,
24753	3	evm.model.Contig48_pilon.367_Mmi,evm.model.Contig5_pilon.334_Mmi,evm.model.Contig61_pilon.37_Mmi,
24768	3	evm.model.Contig56_pilon.56_Mmi,evm.model.Contig56_pilon.62_Mmi,evm.model.Contig56_pilon.63_Mmi,
24769	3	evm.model.Contig57_pilon.146_Mmi,evm.model.Contig57_pilon.153_Mmi,evm.model.Contig57_pilon.158_Mmi,
24793	3	evm.model.Contig9_pilon.359_Mmi,evm.model.Contig9_pilon.360_Mmi,evm.model.Contig9_pilon.362_Mmi,
33464	2	evm.model.Contig0_pilon.135_Mmi,evm.model.Contig0_pilon.94_Mmi,
33465	2	evm.model.Contig0_pilon.237_Mmi,evm.model.Contig150_pilon.145_Mmi,
33466	2	evm.model.Contig0_pilon.294_Mmi,evm.model.Contig22_pilon.244_Mmi,
33467	2	evm.model.Contig0_pilon.424_Mmi,evm.model.Contig201_pilon.1_Mmi,
33468	2	evm.model.Contig0_pilon.442_Mmi,evm.model.Contig391_pilon.36_Mmi,
33469	2	evm.model.Contig0_pilon.449_Mmi,evm.model.Contig519_pilon.14_Mmi,
33472	2	evm.model.Contig0_pilon.648_Mmi,evm.model.Contig0_pilon.652_Mmi,
33473	2	evm.model.Contig0_pilon.698_Mmi,evm.model.Contig267_pilon.88_Mmi,
33474	2	evm.model.Contig100_pilon.57_Mmi,evm.model.Contig105_pilon.63_Mmi,
33475	2	evm.model.Contig101_pilon.51_Mmi,evm.model.Contig479_pilon.2_Mmi,
33476	2	evm.model.Contig1029_pilon.22_Mmi,evm.model.Contig1691_pilon.30_Mmi,
33477	2	evm.model.Contig1029_pilon.26.2_Mmi,evm.model.Contig1214_pilon.3.3_Mmi,
33479	2	evm.model.Contig102_pilon.114_Mmi,evm.model.Contig3_pilon.162_Mmi,
33480	2	evm.model.Contig102_pilon.56_Mmi,evm.model.Contig563_pilon.120_Mmi,
33483	2	evm.model.Contig103_pilon.94_Mmi,evm.model.Contig990_pilon.1_Mmi,
33484	2	evm.model.Contig105_pilon.79_Mmi,evm.model.Contig565_pilon.7_Mmi,
33485	2	evm.model.Contig106_pilon.30_Mmi,evm.model.Contig11_pilon.79_Mmi,
33486	2	evm.model.Contig106_pilon.82_Mmi,evm.model.Contig537_pilon.26_Mmi,
33487	2	evm.model.Contig1073_pilon.21_Mmi,evm.model.Contig14_pilon.118_Mmi,
33488	2	evm.model.Contig1073_pilon.25_Mmi,evm.model.Contig134_pilon.31_Mmi,
33489	2	evm.model.Contig1073_pilon.34_Mmi,evm.model.Contig14_pilon.107_Mmi,
33490	2	evm.model.Contig1073_pilon.3_Mmi,evm.model.Contig14_pilon.144_Mmi,
33491	2	evm.model.Contig107_pilon.3_Mmi,evm.model.Contig197_pilon.2_Mmi,
33492	2	evm.model.Contig1088_pilon.7_Mmi,evm.model.Contig1429_pilon.17_Mmi,
33493	2	evm.model.Contig108_pilon.25_Mmi,evm.model.Contig1_pilon.102_Mmi,
33496	2	evm.model.Contig1099_pilon.9_Mmi,evm.model.Contig11_pilon.158_Mmi,
33498	2	evm.model.Contig109_pilon.37_Mmi,evm.model.Contig497_pilon.20_Mmi,
33499	2	evm.model.Contig109_pilon.90_Mmi,evm.model.Contig222_pilon.51_Mmi,
33503	2	evm.model.Contig10_pilon.354_Mmi,evm.model.Contig25_pilon.179_Mmi,
33505	2	evm.model.Contig1105_pilon.16_Mmi,evm.model.Contig231_pilon.54_Mmi,
33506	2	evm.model.Contig1105_pilon.3_Mmi,evm.model.Contig46_pilon.138_Mmi,
33508	2	evm.model.Contig110_pilon.69_Mmi,evm.model.Contig2_pilon.676_Mmi,
33510	2	evm.model.Contig111_pilon.70_Mmi,evm.model.Contig274_pilon.27_Mmi,
33511	2	evm.model.Contig1125_pilon.11_Mmi,evm.model.Contig1125_pilon.9_Mmi,
33513	2	evm.model.Contig112_pilon.3_Mmi,evm.model.Contig51_pilon.49_Mmi,
33514	2	evm.model.Contig112_pilon.44_Mmi,evm.model.Contig277_pilon.8_Mmi,
33515	2	evm.model.Contig112_pilon.45_Mmi,evm.model.Contig277_pilon.9_Mmi,
33516	2	evm.model.Contig112_pilon.62_Mmi,evm.model.Contig1161_pilon.18_Mmi,
33518	2	evm.model.Contig1137_pilon.25_Mmi,evm.model.Contig136_pilon.52_Mmi,
33519	2	evm.model.Contig1137_pilon.44_Mmi,evm.model.Contig979_pilon.2_Mmi,
33520	2	evm.model.Contig1137_pilon.8_Mmi,evm.model.Contig342_pilon.163_Mmi,
33521	2	evm.model.Contig1155_pilon.3_Mmi,evm.model.Contig507_pilon.69_Mmi,
33522	2	evm.model.Contig115_pilon.13_Mmi,evm.model.Contig249_pilon.96_Mmi,
33523	2	evm.model.Contig1166_pilon.3_Mmi,evm.model.Contig39_pilon.76_Mmi,
33525	2	evm.model.Contig1168_pilon.12_Mmi,evm.model.Contig577_pilon.22_Mmi,
33529	2	evm.model.Contig117_pilon.14_Mmi,evm.model.Contig83_pilon.1369_Mmi,
33530	2	evm.model.Contig117_pilon.23_Mmi,evm.model.Contig122_pilon.2_Mmi,
33533	2	evm.model.Contig1186_pilon.16_Mmi,evm.model.Contig1186_pilon.22_Mmi,
33534	2	evm.model.Contig1187_pilon.44_Mmi,evm.model.Contig1187_pilon.51_Mmi,
33536	2	evm.model.Contig118_pilon.147_Mmi,evm.model.Contig118_pilon.157_Mmi,
33537	2	evm.model.Contig118_pilon.170_Mmi,evm.model.Contig527_pilon.13_Mmi,
33538	2	evm.model.Contig118_pilon.5_Mmi,evm.model.Contig509_pilon.2_Mmi,
33540	2	evm.model.Contig1190_pilon.32_Mmi,evm.model.Contig498_pilon.37_Mmi,
33541	2	evm.model.Contig1192_pilon.11_Mmi,evm.model.Contig14_pilon.431_Mmi,
33543	2	evm.model.Contig11_pilon.179_Mmi,evm.model.Contig1245_pilon.21_Mmi,
33544	2	evm.model.Contig11_pilon.218_Mmi,evm.model.Contig11_pilon.221_Mmi,
33545	2	evm.model.Contig11_pilon.225_Mmi,evm.model.Contig567_pilon.70_Mmi,
33546	2	evm.model.Contig1202_pilon.2_Mmi,evm.model.Contig1402_pilon.26_Mmi,
33547	2	evm.model.Contig1206_pilon.21_Mmi,evm.model.Contig48_pilon.201_Mmi,
33548	2	evm.model.Contig1206_pilon.23_Mmi,evm.model.Contig48_pilon.203_Mmi,
33549	2	evm.model.Contig1206_pilon.53_Mmi,evm.model.Contig42_pilon.224_Mmi,
33550	2	evm.model.Contig1213_pilon.31_Mmi,evm.model.Contig1213_pilon.32_Mmi,
33551	2	evm.model.Contig121_pilon.13_Mmi,evm.model.Contig1580_pilon.1_Mmi,
33552	2	evm.model.Contig1226_pilon.14_Mmi,evm.model.Contig205_pilon.2_Mmi,
33556	2	evm.model.Contig1268_pilon.17_Mmi,evm.model.Contig271_pilon.21_Mmi,
33559	2	evm.model.Contig126_pilon.91_Mmi,evm.model.Contig183_pilon.35_Mmi,
33560	2	evm.model.Contig1272_pilon.23_Mmi,evm.model.Contig243_pilon.70_Mmi,
33561	2	evm.model.Contig1278_pilon.15_Mmi,evm.model.Contig13_pilon.345_Mmi,
33562	2	evm.model.Contig1278_pilon.16_Mmi,evm.model.Contig13_pilon.344_Mmi,
33563	2	evm.model.Contig1283_pilon.27_Mmi,evm.model.Contig1283_pilon.33_Mmi,
33564	2	evm.model.Contig128_pilon.111_Mmi,evm.model.Contig310_pilon.3_Mmi,
33565	2	evm.model.Contig128_pilon.213_Mmi,evm.model.Contig12_pilon.378_Mmi,
33566	2	evm.model.Contig128_pilon.246_Mmi,evm.model.Contig247_pilon.105_Mmi,
33567	2	evm.model.Contig128_pilon.89_Mmi,evm.model.Contig128_pilon.91_Mmi,
33568	2	evm.model.Contig128_pilon.90_Mmi,evm.model.Contig148_pilon.45_Mmi,
33570	2	evm.model.Contig1297_pilon.1_Mmi,evm.model.Contig958_pilon.35_Mmi,
33572	2	evm.model.Contig129_pilon.44_Mmi,evm.model.Contig54_pilon.52_Mmi,
33573	2	evm.model.Contig12_pilon.118_Mmi,evm.model.Contig1457_pilon.12_Mmi,
33574	2	evm.model.Contig12_pilon.239_Mmi,evm.model.Contig12_pilon.240_Mmi,
33577	2	evm.model.Contig12_pilon.421_Mmi,evm.model.Contig14_pilon.325_Mmi,
33578	2	evm.model.Contig12_pilon.433_Mmi,evm.model.Contig9_pilon.241_Mmi,
33579	2	evm.model.Contig12_pilon.476_Mmi,evm.model.Contig932_pilon.14_Mmi,
33580	2	evm.model.Contig12_pilon.70_Mmi,evm.model.Contig245_pilon.3_Mmi,
33581	2	evm.model.Contig1319_pilon.29_Mmi,evm.model.Contig450_pilon.202_Mmi,
33582	2	evm.model.Contig131_pilon.133_Mmi,evm.model.Contig1569_pilon.10_Mmi,
33583	2	evm.model.Contig131_pilon.187_Mmi,evm.model.Contig1771_pilon.1_Mmi,
33584	2	evm.model.Contig131_pilon.24_Mmi,evm.model.Contig4_pilon.2_Mmi,
33586	2	evm.model.Contig131_pilon.58_Mmi,evm.model.Contig131_pilon.60_Mmi,
33588	2	evm.model.Contig1332_pilon.4_Mmi,evm.model.Contig652_pilon.1_Mmi,
33589	2	evm.model.Contig1338_pilon.19_Mmi,evm.model.Contig1432_pilon.2_Mmi,
33590	2	evm.model.Contig1338_pilon.23_Mmi,evm.model.Contig1432_pilon.7_Mmi,
33591	2	evm.model.Contig1338_pilon.25_Mmi,evm.model.Contig146_pilon.90_Mmi,
33592	2	evm.model.Contig133_pilon.4_Mmi,evm.model.Contig189_pilon.8_Mmi,
33593	2	evm.model.Contig133_pilon.70_Mmi,evm.model.Contig175_pilon.131_Mmi,
33594	2	evm.model.Contig1340_pilon.18_Mmi,evm.model.Contig1602_pilon.1_Mmi,
33595	2	evm.model.Contig1345_pilon.22_Mmi,evm.model.Contig368_pilon.166_Mmi,
33596	2	evm.model.Contig1349_pilon.24_Mmi,evm.model.Contig372_pilon.130_Mmi,
33597	2	evm.model.Contig134_pilon.127_Mmi,evm.model.Contig148_pilon.127_Mmi,
33598	2	evm.model.Contig134_pilon.63_Mmi,evm.model.Contig134_pilon.68_Mmi,
33599	2	evm.model.Contig134_pilon.69_Mmi,evm.model.Contig17_pilon.247_Mmi,
33600	2	evm.model.Contig1358_pilon.48_Mmi,evm.model.Contig234_pilon.69_Mmi,
33601	2	evm.model.Contig1359_pilon.72_Mmi,evm.model.Contig62_pilon.172_Mmi,
33602	2	evm.model.Contig1359_pilon.77_Mmi,evm.model.Contig702_pilon.88_Mmi,
33604	2	evm.model.Contig1368_pilon.3_Mmi,evm.model.Contig1615_pilon.7_Mmi,
33605	2	evm.model.Contig1368_pilon.4_Mmi,evm.model.Contig32_pilon.347_Mmi,
33608	2	evm.model.Contig137_pilon.174_Mmi,evm.model.Contig289_pilon.26_Mmi,
33611	2	evm.model.Contig13_pilon.275_Mmi,evm.model.Contig928_pilon.80_Mmi,
33613	2	evm.model.Contig13_pilon.324_Mmi,evm.model.Contig13_pilon.336_Mmi,
33615	2	evm.model.Contig1427_pilon.82_Mmi,evm.model.Contig69_pilon.43_Mmi,
33616	2	evm.model.Contig1427_pilon.83_Mmi,evm.model.Contig90_pilon.114_Mmi,
33617	2	evm.model.Contig142_pilon.18_Mmi,evm.model.Contig142_pilon.22_Mmi,
33620	2	evm.model.Contig143_pilon.20_Mmi,evm.model.Contig143_pilon.22_Mmi,
33621	2	evm.model.Contig143_pilon.7_Mmi,evm.model.Contig259_pilon.16_Mmi,
33622	2	evm.model.Contig1446_pilon.113_Mmi,evm.model.Contig1492_pilon.90_Mmi,
33623	2	evm.model.Contig1446_pilon.67_Mmi,evm.model.Contig1714_pilon.9_Mmi,
33624	2	evm.model.Contig1446_pilon.92_Mmi,evm.model.Contig1492_pilon.109_Mmi,
33626	2	evm.model.Contig146_pilon.8_Mmi,evm.model.Contig797_pilon.19_Mmi,
33630	2	evm.model.Contig1487_pilon.85_Mmi,evm.model.Contig1487_pilon.88_Mmi,
33632	2	evm.model.Contig148_pilon.107_Mmi,evm.model.Contig708_pilon.7_Mmi,
33633	2	evm.model.Contig148_pilon.24_Mmi,evm.model.Contig148_pilon.38_Mmi,
33635	2	evm.model.Contig1492_pilon.17_Mmi,evm.model.Contig168_pilon.109_Mmi,
33637	2	evm.model.Contig1492_pilon.3_Mmi,evm.model.Contig265_pilon.2_Mmi,
33638	2	evm.model.Contig1492_pilon.47_Mmi,evm.model.Contig1492_pilon.49_Mmi,
33639	2	evm.model.Contig1492_pilon.53_Mmi,evm.model.Contig823_pilon.3_Mmi,
33640	2	evm.model.Contig149_pilon.10_Mmi,evm.model.Contig238_pilon.73_Mmi,
33641	2	evm.model.Contig149_pilon.32_Mmi,evm.model.Contig473_pilon.83_Mmi,
33643	2	evm.model.Contig14_pilon.131_Mmi,evm.model.Contig325_pilon.27_Mmi,
33644	2	evm.model.Contig14_pilon.1_Mmi,evm.model.Contig190_pilon.4_Mmi,
33645	2	evm.model.Contig14_pilon.302_Mmi,evm.model.Contig14_pilon.306_Mmi,
33646	2	evm.model.Contig14_pilon.33_Mmi,evm.model.Contig592_pilon.125_Mmi,
33647	2	evm.model.Contig14_pilon.39_Mmi,evm.model.Contig14_pilon.63_Mmi,
33648	2	evm.model.Contig14_pilon.41_Mmi,evm.model.Contig14_pilon.65_Mmi,
33649	2	evm.model.Contig14_pilon.59_Mmi,evm.model.Contig14_pilon.80_Mmi,
33650	2	evm.model.Contig14_pilon.7_Mmi,evm.model.Contig218_pilon.160_Mmi,
33652	2	evm.model.Contig1506_pilon.15_Mmi,evm.model.Contig535_pilon.3_Mmi,
33654	2	evm.model.Contig150_pilon.78_Mmi,evm.model.Contig354_pilon.49_Mmi,
33655	2	evm.model.Contig151_pilon.13_Mmi,evm.model.Contig450_pilon.289_Mmi,
33656	2	evm.model.Contig151_pilon.24_Mmi,evm.model.Contig450_pilon.128_Mmi,
33661	2	evm.model.Contig153_pilon.24_Mmi,evm.model.Contig188_pilon.43_Mmi,
33662	2	evm.model.Contig153_pilon.4_Mmi,evm.model.Contig4_pilon.103_Mmi,
33664	2	evm.model.Contig154_pilon.53_Mmi,evm.model.Contig213_pilon.16_Mmi,
33667	2	evm.model.Contig1567_pilon.35_Mmi,evm.model.Contig264_pilon.148_Mmi,
33668	2	evm.model.Contig1567_pilon.44_Mmi,evm.model.Contig264_pilon.137_Mmi,
33669	2	evm.model.Contig156_pilon.15_Mmi,evm.model.Contig61_pilon.70_Mmi,
33670	2	evm.model.Contig156_pilon.1_Mmi,evm.model.Contig244_pilon.13_Mmi,
33671	2	evm.model.Contig1580_pilon.57_Mmi,evm.model.Contig8_pilon.118_Mmi,
33674	2	evm.model.Contig158_pilon.34_Mmi,evm.model.Contig920_pilon.16_Mmi,
33675	2	evm.model.Contig1592_pilon.13_Mmi,evm.model.Contig1592_pilon.7_Mmi,
33676	2	evm.model.Contig1592_pilon.16_Mmi,evm.model.Contig40_pilon.132_Mmi,
33677	2	evm.model.Contig1592_pilon.37_Mmi,evm.model.Contig1592_pilon.39_Mmi,
33678	2	evm.model.Contig15_pilon.118_Mmi,evm.model.Contig25_pilon.60_Mmi,
33679	2	evm.model.Contig15_pilon.157_Mmi,evm.model.Contig15_pilon.162_Mmi,
33681	2	evm.model.Contig15_pilon.71_Mmi,evm.model.Contig15_pilon.75_Mmi,
33683	2	evm.model.Contig160_pilon.113_Mmi,evm.model.Contig699_pilon.2_Mmi,
33685	2	evm.model.Contig1614_pilon.17_Mmi,evm.model.Contig26_pilon.234_Mmi,
33689	2	evm.model.Contig162_pilon.167_Mmi,evm.model.Contig326_pilon.3_Mmi,
33690	2	evm.model.Contig162_pilon.172_Mmi,evm.model.Contig326_pilon.9_Mmi,
33693	2	evm.model.Contig1633_pilon.5_Mmi,evm.model.Contig66_pilon.49_Mmi,
33694	2	evm.model.Contig163_pilon.155.2_Mmi,evm.model.Contig846_pilon.6.2_Mmi,
33695	2	evm.model.Contig1641_pilon.8_Mmi,evm.model.Contig266_pilon.26_Mmi,
33696	2	evm.model.Contig1653_pilon.4_Mmi,evm.model.Contig204_pilon.1_Mmi,
33699	2	evm.model.Contig1660_pilon.1_Mmi,evm.model.Contig635_pilon.7_Mmi,
33700	2	evm.model.Contig1673_pilon.6_Mmi,evm.model.Contig318_pilon.38_Mmi,
33701	2	evm.model.Contig168_pilon.132_Mmi,evm.model.Contig74_pilon.41_Mmi,
33703	2	evm.model.Contig168_pilon.70_Mmi,evm.model.Contig274_pilon.6_Mmi,
33704	2	evm.model.Contig1691_pilon.37_Mmi,evm.model.Contig1691_pilon.39_Mmi,
33708	2	evm.model.Contig16_pilon.19_Mmi,evm.model.Contig16_pilon.29_Mmi,
33709	2	evm.model.Contig16_pilon.317_Mmi,evm.model.Contig531_pilon.27_Mmi,
33710	2	evm.model.Contig16_pilon.322_Mmi,evm.model.Contig531_pilon.30_Mmi,
33711	2	evm.model.Contig16_pilon.6_Mmi,evm.model.Contig35_pilon.129_Mmi,
33713	2	evm.model.Contig1708_pilon.11.1_Mmi,evm.model.Contig474_pilon.12_Mmi,
33717	2	evm.model.Contig1714_pilon.10_Mmi,evm.model.Contig59_pilon.30_Mmi,
33718	2	evm.model.Contig1719_pilon.5_Mmi,evm.model.Contig36_pilon.314_Mmi,
33719	2	evm.model.Contig1733_pilon.29_Mmi,evm.model.Contig173_pilon.59_Mmi,
33720	2	evm.model.Contig1746_pilon.1_Mmi,evm.model.Contig38_pilon.367_Mmi,
33721	2	evm.model.Contig175_pilon.151_Mmi,evm.model.Contig175_pilon.167_Mmi,
33722	2	evm.model.Contig175_pilon.152.1_Mmi,evm.model.Contig175_pilon.166_Mmi,
33723	2	evm.model.Contig175_pilon.154_Mmi,evm.model.Contig175_pilon.164_Mmi,
33725	2	evm.model.Contig175_pilon.78_Mmi,evm.model.Contig586_pilon.44_Mmi,
33726	2	evm.model.Contig176_pilon.40_Mmi,evm.model.Contig316_pilon.29_Mmi,
33729	2	evm.model.Contig17_pilon.119_Mmi,evm.model.Contig199_pilon.91_Mmi,
33730	2	evm.model.Contig17_pilon.134_Mmi,evm.model.Contig19_pilon.20_Mmi,
33731	2	evm.model.Contig17_pilon.145_Mmi,evm.model.Contig182_pilon.30_Mmi,
33734	2	evm.model.Contig17_pilon.222_Mmi,evm.model.Contig5_pilon.223_Mmi,
33735	2	evm.model.Contig1805_pilon.42_Mmi,evm.model.Contig256_pilon.92_Mmi,
33736	2	evm.model.Contig181_pilon.37_Mmi,evm.model.Contig564_pilon.15_Mmi,
33738	2	evm.model.Contig182_pilon.16_Mmi,evm.model.Contig427_pilon.7_Mmi,
33739	2	evm.model.Contig183_pilon.5_Mmi,evm.model.Contig332_pilon.48_Mmi,
33742	2	evm.model.Contig185_pilon.64_Mmi,evm.model.Contig43_pilon.122_Mmi,
33743	2	evm.model.Contig186_pilon.11_Mmi,evm.model.Contig243_pilon.120_Mmi,
33749	2	evm.model.Contig188_pilon.69_Mmi,evm.model.Contig791_pilon.1_Mmi,
33750	2	evm.model.Contig189_pilon.21_Mmi,evm.model.Contig22_pilon.195_Mmi,
33751	2	evm.model.Contig18_pilon.15_Mmi,evm.model.Contig479_pilon.8_Mmi,
33752	2	evm.model.Contig18_pilon.60_Mmi,evm.model.Contig691_pilon.11_Mmi,
33753	2	evm.model.Contig18_pilon.61_Mmi,evm.model.Contig924_pilon.14_Mmi,
33754	2	evm.model.Contig192_pilon.21_Mmi,evm.model.Contig192_pilon.25_Mmi,
33757	2	evm.model.Contig198_pilon.30_Mmi,evm.model.Contig360_pilon.101_Mmi,
33758	2	evm.model.Contig198_pilon.32_Mmi,evm.model.Contig198_pilon.40_Mmi,
33759	2	evm.model.Contig199_pilon.102_Mmi,evm.model.Contig4_pilon.267_Mmi,
33760	2	evm.model.Contig199_pilon.138_Mmi,evm.model.Contig199_pilon.141_Mmi,
33761	2	evm.model.Contig199_pilon.178_Mmi,evm.model.Contig199_pilon.179_Mmi,
33764	2	evm.model.Contig199_pilon.31_Mmi,evm.model.Contig199_pilon.35_Mmi,
33766	2	evm.model.Contig1_pilon.245_Mmi,evm.model.Contig1_pilon.291_Mmi,
33767	2	evm.model.Contig1_pilon.253_Mmi,evm.model.Contig1_pilon.282_Mmi,
33768	2	evm.model.Contig1_pilon.258_Mmi,evm.model.Contig1_pilon.277_Mmi,
33769	2	evm.model.Contig1_pilon.259_Mmi,evm.model.Contig1_pilon.276_Mmi,
33770	2	evm.model.Contig1_pilon.302_Mmi,evm.model.Contig25_pilon.87_Mmi,
33771	2	evm.model.Contig1_pilon.311_Mmi,evm.model.Contig517_pilon.20_Mmi,
33772	2	evm.model.Contig1_pilon.315_Mmi,evm.model.Contig517_pilon.22_Mmi,
33773	2	evm.model.Contig1_pilon.339.1_Mmi,evm.model.Contig607_pilon.42_Mmi,
33774	2	evm.model.Contig1_pilon.344_Mmi,evm.model.Contig607_pilon.47_Mmi,
33775	2	evm.model.Contig1_pilon.399_Mmi,evm.model.Contig83_pilon.1342_Mmi,
33776	2	evm.model.Contig1_pilon.457_Mmi,evm.model.Contig574_pilon.27_Mmi,
33777	2	evm.model.Contig1_pilon.506_Mmi,evm.model.Contig476_pilon.21_Mmi,
33778	2	evm.model.Contig1_pilon.510_Mmi,evm.model.Contig561_pilon.25_Mmi,
33779	2	evm.model.Contig1_pilon.529_Mmi,evm.model.Contig26_pilon.160_Mmi,
33780	2	evm.model.Contig1_pilon.657_Mmi,evm.model.Contig1_pilon.659_Mmi,
33783	2	evm.model.Contig1_pilon.88_Mmi,evm.model.Contig79_pilon.18_Mmi,
33784	2	evm.model.Contig200_pilon.157_Mmi,evm.model.Contig200_pilon.60_Mmi,
33787	2	evm.model.Contig201_pilon.134_Mmi,evm.model.Contig401_pilon.11_Mmi,
33788	2	evm.model.Contig202_pilon.56_Mmi,evm.model.Contig202_pilon.66_Mmi,
33789	2	evm.model.Contig204_pilon.64_Mmi,evm.model.Contig204_pilon.68_Mmi,
33790	2	evm.model.Contig204_pilon.70_Mmi,evm.model.Contig204_pilon.73_Mmi,
33791	2	evm.model.Contig204_pilon.71_Mmi,evm.model.Contig204_pilon.74_Mmi,
33793	2	evm.model.Contig208_pilon.45_Mmi,evm.model.Contig987_pilon.18_Mmi,
33794	2	evm.model.Contig209_pilon.8_Mmi,evm.model.Contig563_pilon.74_Mmi,
33795	2	evm.model.Contig20_pilon.139_Mmi,evm.model.Contig280_pilon.55_Mmi,
33796	2	evm.model.Contig20_pilon.150_Mmi,evm.model.Contig20_pilon.151_Mmi,
33797	2	evm.model.Contig20_pilon.200_Mmi,evm.model.Contig246_pilon.74_Mmi,
33798	2	evm.model.Contig20_pilon.201_Mmi,evm.model.Contig246_pilon.73_Mmi,
33799	2	evm.model.Contig20_pilon.213_Mmi,evm.model.Contig246_pilon.71_Mmi,
33800	2	evm.model.Contig210_pilon.171_Mmi,evm.model.Contig240_pilon.37_Mmi,
33804	2	evm.model.Contig217_pilon.24_Mmi,evm.model.Contig368_pilon.16_Mmi,
33805	2	evm.model.Contig217_pilon.61_Mmi,evm.model.Contig30_pilon.148_Mmi,
33806	2	evm.model.Contig218_pilon.107_Mmi,evm.model.Contig218_pilon.111_Mmi,
33807	2	evm.model.Contig218_pilon.191.1_Mmi,evm.model.Contig366_pilon.72_Mmi,
33808	2	evm.model.Contig218_pilon.51_Mmi,evm.model.Contig218_pilon.52_Mmi,
33810	2	evm.model.Contig218_pilon.97_Mmi,evm.model.Contig218_pilon.98_Mmi,
33811	2	evm.model.Contig21_pilon.208_Mmi,evm.model.Contig21_pilon.214_Mmi,
33813	2	evm.model.Contig21_pilon.323_Mmi,evm.model.Contig252_pilon.30_Mmi,
33815	2	evm.model.Contig21_pilon.403_Mmi,evm.model.Contig21_pilon.452_Mmi,
33816	2	evm.model.Contig220_pilon.59_Mmi,evm.model.Contig334_pilon.23_Mmi,
33818	2	evm.model.Contig222_pilon.20_Mmi,evm.model.Contig222_pilon.28_Mmi,
33820	2	evm.model.Contig223_pilon.49_Mmi,evm.model.Contig223_pilon.62_Mmi,
33821	2	evm.model.Contig224_pilon.17_Mmi,evm.model.Contig224_pilon.6_Mmi,
33823	2	evm.model.Contig226_pilon.20.2_Mmi,evm.model.Contig315_pilon.29.2_Mmi,
33824	2	evm.model.Contig226_pilon.9_Mmi,evm.model.Contig315_pilon.12_Mmi,
33825	2	evm.model.Contig22_pilon.162_Mmi,evm.model.Contig22_pilon.164_Mmi,
33826	2	evm.model.Contig22_pilon.171_Mmi,evm.model.Contig22_pilon.174_Mmi,
33827	2	evm.model.Contig22_pilon.187_Mmi,evm.model.Contig294_pilon.49_Mmi,
33829	2	evm.model.Contig22_pilon.221_Mmi,evm.model.Contig22_pilon.223_Mmi,
33830	2	evm.model.Contig22_pilon.222_Mmi,evm.model.Contig22_pilon.224_Mmi,
33831	2	evm.model.Contig232_pilon.113_Mmi,evm.model.Contig48_pilon.164_Mmi,
33832	2	evm.model.Contig232_pilon.52_Mmi,evm.model.Contig47_pilon.216_Mmi,
33833	2	evm.model.Contig232_pilon.68_Mmi,evm.model.Contig7_pilon.454_Mmi,
33834	2	evm.model.Contig234_pilon.42_Mmi,evm.model.Contig41_pilon.75_Mmi,
33835	2	evm.model.Contig235_pilon.118_Mmi,evm.model.Contig235_pilon.127_Mmi,
33839	2	evm.model.Contig238_pilon.45_Mmi,evm.model.Contig23_pilon.188_Mmi,
33840	2	evm.model.Contig239_pilon.102_Mmi,evm.model.Contig534_pilon.37_Mmi,
33843	2	evm.model.Contig242_pilon.20_Mmi,evm.model.Contig48_pilon.23_Mmi,
33844	2	evm.model.Contig243_pilon.134_Mmi,evm.model.Contig64_pilon.43_Mmi,
33846	2	evm.model.Contig243_pilon.82_Mmi,evm.model.Contig534_pilon.42_Mmi,
33847	2	evm.model.Contig244_pilon.11_Mmi,evm.model.Contig82_pilon.75_Mmi,
33849	2	evm.model.Contig247_pilon.58_Mmi,evm.model.Contig304_pilon.7_Mmi,
33850	2	evm.model.Contig249_pilon.11_Mmi,evm.model.Contig249_pilon.9_Mmi,
33853	2	evm.model.Contig249_pilon.17_Mmi,evm.model.Contig249_pilon.24_Mmi,
33854	2	evm.model.Contig249_pilon.54_Mmi,evm.model.Contig249_pilon.60_Mmi,
33861	2	evm.model.Contig252_pilon.13_Mmi,evm.model.Contig342_pilon.33_Mmi,
33862	2	evm.model.Contig252_pilon.42_Mmi,evm.model.Contig434_pilon.2_Mmi,
33863	2	evm.model.Contig256_pilon.131_Mmi,evm.model.Contig256_pilon.132_Mmi,
33864	2	evm.model.Contig256_pilon.91_Mmi,evm.model.Contig74_pilon.106_Mmi,
33865	2	evm.model.Contig257_pilon.57_Mmi,evm.model.Contig311_pilon.71_Mmi,
33866	2	evm.model.Contig25_pilon.186_Mmi,evm.model.Contig99_pilon.19_Mmi,
33867	2	evm.model.Contig262_pilon.42_Mmi,evm.model.Contig550_pilon.28_Mmi,
33870	2	evm.model.Contig267_pilon.141_Mmi,evm.model.Contig267_pilon.146_Mmi,
33871	2	evm.model.Contig267_pilon.143_Mmi,evm.model.Contig267_pilon.148_Mmi,
33872	2	evm.model.Contig26_pilon.123_Mmi,evm.model.Contig356_pilon.5_Mmi,
33875	2	evm.model.Contig26_pilon.222_Mmi,evm.model.Contig333_pilon.42_Mmi,
33877	2	evm.model.Contig271_pilon.48_Mmi,evm.model.Contig84_pilon.28_Mmi,
33878	2	evm.model.Contig272_pilon.20_Mmi,evm.model.Contig440_pilon.32_Mmi,
33879	2	evm.model.Contig274_pilon.31_Mmi,evm.model.Contig531_pilon.25_Mmi,
33881	2	evm.model.Contig277_pilon.50_Mmi,evm.model.Contig348_pilon.135_Mmi,
33882	2	evm.model.Contig278_pilon.80_Mmi,evm.model.Contig531_pilon.133_Mmi,
33883	2	evm.model.Contig278_pilon.93_Mmi,evm.model.Contig283_pilon.79_Mmi,
33884	2	evm.model.Contig280_pilon.47_Mmi,evm.model.Contig280_pilon.51_Mmi,
33886	2	evm.model.Contig281_pilon.69_Mmi,evm.model.Contig324_pilon.10_Mmi,
33887	2	evm.model.Contig281_pilon.75_Mmi,evm.model.Contig324_pilon.15_Mmi,
33889	2	evm.model.Contig286_pilon.19_Mmi,evm.model.Contig467_pilon.1_Mmi,
33890	2	evm.model.Contig291_pilon.78_Mmi,evm.model.Contig347_pilon.40_Mmi,
33893	2	evm.model.Contig294_pilon.53_Mmi,evm.model.Contig49_pilon.40_Mmi,
33895	2	evm.model.Contig298_pilon.6_Mmi,evm.model.Contig45_pilon.138_Mmi,
33896	2	evm.model.Contig2_pilon.516_Mmi,evm.model.Contig417_pilon.43_Mmi,
33897	2	evm.model.Contig2_pilon.524_Mmi,evm.model.Contig417_pilon.38_Mmi,
33898	2	evm.model.Contig2_pilon.551_Mmi,evm.model.Contig440_pilon.70_Mmi,
33899	2	evm.model.Contig2_pilon.624_Mmi,evm.model.Contig42_pilon.80_Mmi,
33900	2	evm.model.Contig300_pilon.23_Mmi,evm.model.Contig300_pilon.24_Mmi,
33901	2	evm.model.Contig300_pilon.58_Mmi,evm.model.Contig310_pilon.79_Mmi,
33902	2	evm.model.Contig302_pilon.27_Mmi,evm.model.Contig360_pilon.70_Mmi,
33903	2	evm.model.Contig302_pilon.63_Mmi,evm.model.Contig70_pilon.135_Mmi,
33905	2	evm.model.Contig306_pilon.173_Mmi,evm.model.Contig38_pilon.93_Mmi,
33908	2	evm.model.Contig308_pilon.10_Mmi,evm.model.Contig758_pilon.8_Mmi,
33909	2	evm.model.Contig308_pilon.11_Mmi,evm.model.Contig758_pilon.9_Mmi,
33910	2	evm.model.Contig309_pilon.20_Mmi,evm.model.Contig30_pilon.115_Mmi,
33911	2	evm.model.Contig310_pilon.62_Mmi,evm.model.Contig41_pilon.51_Mmi,
33912	2	evm.model.Contig311_pilon.117_Mmi,evm.model.Contig481_pilon.27_Mmi,
33913	2	evm.model.Contig311_pilon.122_Mmi,evm.model.Contig948_pilon.7_Mmi,
33915	2	evm.model.Contig314_pilon.28_Mmi,evm.model.Contig433_pilon.3_Mmi,
33917	2	evm.model.Contig316_pilon.14_Mmi,evm.model.Contig7_pilon.268_Mmi,
33920	2	evm.model.Contig319_pilon.10_Mmi,evm.model.Contig47_pilon.91_Mmi,
33921	2	evm.model.Contig31_pilon.141_Mmi,evm.model.Contig332_pilon.4_Mmi,
33922	2	evm.model.Contig31_pilon.197_Mmi,evm.model.Contig60_pilon.264_Mmi,
33928	2	evm.model.Contig324_pilon.6_Mmi,evm.model.Contig363_pilon.23_Mmi,
33929	2	evm.model.Contig324_pilon.79_Mmi,evm.model.Contig646_pilon.18_Mmi,
33930	2	evm.model.Contig324_pilon.80_Mmi,evm.model.Contig474_pilon.42_Mmi,
33931	2	evm.model.Contig324_pilon.91_Mmi,evm.model.Contig646_pilon.1_Mmi,
33932	2	evm.model.Contig326_pilon.49_Mmi,evm.model.Contig326_pilon.54_Mmi,
33933	2	evm.model.Contig326_pilon.70_Mmi,evm.model.Contig326_pilon.89_Mmi,
33934	2	evm.model.Contig326_pilon.79_Mmi,evm.model.Contig68_pilon.55_Mmi,
33935	2	evm.model.Contig329_pilon.12_Mmi,evm.model.Contig329_pilon.20_Mmi,
33937	2	evm.model.Contig32_pilon.204_Mmi,evm.model.Contig32_pilon.205_Mmi,
33938	2	evm.model.Contig32_pilon.20_Mmi,evm.model.Contig39_pilon.24_Mmi,
33942	2	evm.model.Contig332_pilon.3_Mmi,evm.model.Contig85_pilon.115_Mmi,
33943	2	evm.model.Contig333_pilon.141_Mmi,evm.model.Contig68_pilon.40_Mmi,
33944	2	evm.model.Contig333_pilon.47_Mmi,evm.model.Contig333_pilon.49_Mmi,
33945	2	evm.model.Contig333_pilon.94_Mmi,evm.model.Contig333_pilon.99_Mmi,
33946	2	evm.model.Contig335_pilon.40_Mmi,evm.model.Contig90_pilon.16_Mmi,
33947	2	evm.model.Contig33_pilon.182_Mmi,evm.model.Contig525_pilon.51_Mmi,
33948	2	evm.model.Contig33_pilon.228_Mmi,evm.model.Contig468_pilon.181_Mmi,
33949	2	evm.model.Contig33_pilon.81_Mmi,evm.model.Contig9_pilon.304_Mmi,
33950	2	evm.model.Contig340_pilon.61_Mmi,evm.model.Contig943_pilon.15_Mmi,
33951	2	evm.model.Contig340_pilon.76_Mmi,evm.model.Contig89_pilon.43_Mmi,
33952	2	evm.model.Contig342_pilon.109_Mmi,evm.model.Contig342_pilon.110_Mmi,
33953	2	evm.model.Contig342_pilon.118_Mmi,evm.model.Contig425_pilon.29_Mmi,
33954	2	evm.model.Contig342_pilon.123_Mmi,evm.model.Contig342_pilon.124_Mmi,
33958	2	evm.model.Contig344_pilon.44_Mmi,evm.model.Contig344_pilon.60_Mmi,
33959	2	evm.model.Contig346_pilon.16_Mmi,evm.model.Contig346_pilon.3_Mmi,
33960	2	evm.model.Contig348_pilon.161_Mmi,evm.model.Contig348_pilon.164_Mmi,
33962	2	evm.model.Contig349_pilon.128_Mmi,evm.model.Contig61_pilon.116_Mmi,
33964	2	evm.model.Contig34_pilon.1012_Mmi,evm.model.Contig34_pilon.702_Mmi,
33965	2	evm.model.Contig34_pilon.1015_Mmi,evm.model.Contig34_pilon.1133_Mmi,
33966	2	evm.model.Contig34_pilon.1052_Mmi,evm.model.Contig34_pilon.1578_Mmi,
33967	2	evm.model.Contig34_pilon.1200_Mmi,evm.model.Contig83_pilon.295_Mmi,
33968	2	evm.model.Contig34_pilon.1224_Mmi,evm.model.Contig83_pilon.898_Mmi,
33969	2	evm.model.Contig34_pilon.1229_Mmi,evm.model.Contig83_pilon.1202_Mmi,
33970	2	evm.model.Contig34_pilon.1259_Mmi,evm.model.Contig34_pilon.759_Mmi,
33971	2	evm.model.Contig34_pilon.1283_Mmi,evm.model.Contig83_pilon.37_Mmi,
33972	2	evm.model.Contig34_pilon.1337_Mmi,evm.model.Contig34_pilon.1533_Mmi,
33973	2	evm.model.Contig34_pilon.1353_Mmi,evm.model.Contig34_pilon.458_Mmi,
33974	2	evm.model.Contig34_pilon.13_Mmi,evm.model.Contig83_pilon.747_Mmi,
33975	2	evm.model.Contig34_pilon.1636_Mmi,evm.model.Contig83_pilon.559_Mmi,
33976	2	evm.model.Contig34_pilon.1654_Mmi,evm.model.Contig83_pilon.350_Mmi,
33977	2	evm.model.Contig34_pilon.1689_Mmi,evm.model.Contig34_pilon.735_Mmi,
33978	2	evm.model.Contig34_pilon.1694_Mmi,evm.model.Contig83_pilon.911_Mmi,
33979	2	evm.model.Contig34_pilon.240_Mmi,evm.model.Contig83_pilon.1319_Mmi,
33980	2	evm.model.Contig34_pilon.318_Mmi,evm.model.Contig34_pilon.92_Mmi,
33981	2	evm.model.Contig34_pilon.353_Mmi,evm.model.Contig83_pilon.353_Mmi,
33982	2	evm.model.Contig34_pilon.444_Mmi,evm.model.Contig83_pilon.379_Mmi,
33983	2	evm.model.Contig34_pilon.473_Mmi,evm.model.Contig83_pilon.349_Mmi,
33984	2	evm.model.Contig34_pilon.475_Mmi,evm.model.Contig83_pilon.518_Mmi,
33985	2	evm.model.Contig34_pilon.605_Mmi,evm.model.Contig83_pilon.667_Mmi,
33986	2	evm.model.Contig34_pilon.73_Mmi,evm.model.Contig83_pilon.434_Mmi,
33987	2	evm.model.Contig34_pilon.830_Mmi,evm.model.Contig83_pilon.46_Mmi,
33988	2	evm.model.Contig34_pilon.958_Mmi,evm.model.Contig83_pilon.326_Mmi,
33990	2	evm.model.Contig353_pilon.60_Mmi,evm.model.Contig353_pilon.61_Mmi,
33991	2	evm.model.Contig356_pilon.37_Mmi,evm.model.Contig7_pilon.106_Mmi,
33992	2	evm.model.Contig358_pilon.71_Mmi,evm.model.Contig968_pilon.2_Mmi,
33993	2	evm.model.Contig358_pilon.85_Mmi,evm.model.Contig97_pilon.10_Mmi,
33994	2	evm.model.Contig358_pilon.93_Mmi,evm.model.Contig97_pilon.21_Mmi,
33996	2	evm.model.Contig35_pilon.139_Mmi,evm.model.Contig533_pilon.21_Mmi,
33997	2	evm.model.Contig35_pilon.166_Mmi,evm.model.Contig73_pilon.120_Mmi,
33999	2	evm.model.Contig35_pilon.319_Mmi,evm.model.Contig35_pilon.322_Mmi,
34001	2	evm.model.Contig35_pilon.5_Mmi,evm.model.Contig456_pilon.8_Mmi,
34002	2	evm.model.Contig362_pilon.9_Mmi,evm.model.Contig768_pilon.2_Mmi,
34005	2	evm.model.Contig368_pilon.64_Mmi,evm.model.Contig370_pilon.20_Mmi,
34006	2	evm.model.Contig369_pilon.107_Mmi,evm.model.Contig369_pilon.40_Mmi,
34011	2	evm.model.Contig36_pilon.76_Mmi,evm.model.Contig928_pilon.44_Mmi,
34012	2	evm.model.Contig36_pilon.79_Mmi,evm.model.Contig36_pilon.81_Mmi,
34015	2	evm.model.Contig375_pilon.4_Mmi,evm.model.Contig686_pilon.24_Mmi,
34018	2	evm.model.Contig37_pilon.145_Mmi,evm.model.Contig418_pilon.7_Mmi,
34019	2	evm.model.Contig37_pilon.5_Mmi,evm.model.Contig37_pilon.8_Mmi,
34020	2	evm.model.Contig37_pilon.92_Mmi,evm.model.Contig37_pilon.94_Mmi,
34021	2	evm.model.Contig381_pilon.9_Mmi,evm.model.Contig44_pilon.7_Mmi,
34026	2	evm.model.Contig389_pilon.69_Mmi,evm.model.Contig511_pilon.1_Mmi,
34040	2	evm.model.Contig39_pilon.224_Mmi,evm.model.Contig39_pilon.228_Mmi,
34041	2	evm.model.Contig39_pilon.70_Mmi,evm.model.Contig39_pilon.86_Mmi,
34046	2	evm.model.Contig408_pilon.2_Mmi,evm.model.Contig408_pilon.3_Mmi,
34047	2	evm.model.Contig40_pilon.140_Mmi,evm.model.Contig526_pilon.112_Mmi,
34053	2	evm.model.Contig42_pilon.7_Mmi,evm.model.Contig48_pilon.163_Mmi,
34054	2	evm.model.Contig43_pilon.125_Mmi,evm.model.Contig44_pilon.44_Mmi,
34057	2	evm.model.Contig43_pilon.94_Mmi,evm.model.Contig43_pilon.95_Mmi,
34058	2	evm.model.Contig440_pilon.3_Mmi,evm.model.Contig90_pilon.17_Mmi,
34060	2	evm.model.Contig440_pilon.66_Mmi,evm.model.Contig495_pilon.5_Mmi,
34062	2	evm.model.Contig446_pilon.12_Mmi,evm.model.Contig57_pilon.137_Mmi,
34063	2	evm.model.Contig44_pilon.116_Mmi,evm.model.Contig514_pilon.3_Mmi,
34064	2	evm.model.Contig44_pilon.56_Mmi,evm.model.Contig7_pilon.191_Mmi,
34067	2	evm.model.Contig452_pilon.88_Mmi,evm.model.Contig75_pilon.135_Mmi,
34068	2	evm.model.Contig456_pilon.3_Mmi,evm.model.Contig61_pilon.78_Mmi,
34069	2	evm.model.Contig45_pilon.182_Mmi,evm.model.Contig45_pilon.206_Mmi,
34070	2	evm.model.Contig45_pilon.201_Mmi,evm.model.Contig45_pilon.222_Mmi,
34074	2	evm.model.Contig468_pilon.149_Mmi,evm.model.Contig5_pilon.144_Mmi,
34076	2	evm.model.Contig468_pilon.91.1_Mmi,evm.model.Contig709_pilon.9_Mmi,
34081	2	evm.model.Contig47_pilon.192_Mmi,evm.model.Contig47_pilon.195_Mmi,
34082	2	evm.model.Contig481_pilon.11_Mmi,evm.model.Contig76_pilon.107_Mmi,
34083	2	evm.model.Contig482_pilon.25_Mmi,evm.model.Contig926_pilon.5_Mmi,
34086	2	evm.model.Contig48_pilon.152_Mmi,evm.model.Contig48_pilon.156_Mmi,
34087	2	evm.model.Contig48_pilon.162_Mmi,evm.model.Contig764_pilon.16_Mmi,
34089	2	evm.model.Contig48_pilon.252_Mmi,evm.model.Contig7_pilon.324_Mmi,
34090	2	evm.model.Contig48_pilon.265_Mmi,evm.model.Contig7_pilon.339_Mmi,
34093	2	evm.model.Contig48_pilon.397_Mmi,evm.model.Contig48_pilon.404_Mmi,
34094	2	evm.model.Contig48_pilon.398_Mmi,evm.model.Contig48_pilon.405_Mmi,
34095	2	evm.model.Contig48_pilon.408_Mmi,evm.model.Contig48_pilon.415_Mmi,
34096	2	evm.model.Contig48_pilon.4_Mmi,evm.model.Contig654_pilon.11_Mmi,
34097	2	evm.model.Contig48_pilon.68_Mmi,evm.model.Contig48_pilon.74_Mmi,
34098	2	evm.model.Contig48_pilon.9_Mmi,evm.model.Contig65_pilon.205_Mmi,
34105	2	evm.model.Contig4_pilon.364_Mmi,evm.model.Contig4_pilon.365_Mmi,
34107	2	evm.model.Contig4_pilon.447_Mmi,evm.model.Contig97_pilon.69_Mmi,
34112	2	evm.model.Contig522_pilon.19_Mmi,evm.model.Contig58_pilon.49_Mmi,
34113	2	evm.model.Contig523_pilon.42_Mmi,evm.model.Contig527_pilon.53_Mmi,
34114	2	evm.model.Contig529_pilon.10_Mmi,evm.model.Contig529_pilon.8_Mmi,
34117	2	evm.model.Contig535_pilon.13_Mmi,evm.model.Contig705_pilon.2_Mmi,
34118	2	evm.model.Contig548_pilon.39_Mmi,evm.model.Contig548_pilon.40_Mmi,
34119	2	evm.model.Contig54_pilon.42_Mmi,evm.model.Contig99_pilon.68_Mmi,
34120	2	evm.model.Contig552_pilon.77_Mmi,evm.model.Contig80_pilon.9_Mmi,
34123	2	evm.model.Contig556_pilon.14_Mmi,evm.model.Contig556_pilon.1_Mmi,
34127	2	evm.model.Contig55_pilon.29_Mmi,evm.model.Contig55_pilon.43_Mmi,
34128	2	evm.model.Contig561_pilon.6_Mmi,evm.model.Contig7_pilon.352_Mmi,
34129	2	evm.model.Contig562_pilon.7_Mmi,evm.model.Contig855_pilon.106_Mmi,
34130	2	evm.model.Contig562_pilon.8_Mmi,evm.model.Contig855_pilon.107_Mmi,
34131	2	evm.model.Contig563_pilon.11_Mmi,evm.model.Contig784_pilon.83_Mmi,
34132	2	evm.model.Contig563_pilon.126_Mmi,evm.model.Contig563_pilon.127_Mmi,
34136	2	evm.model.Contig571_pilon.28_Mmi,evm.model.Contig571_pilon.35_Mmi,
34137	2	evm.model.Contig576_pilon.34_Mmi,evm.model.Contig576_pilon.8_Mmi,
34138	2	evm.model.Contig578_pilon.26_Mmi,evm.model.Contig987_pilon.4_Mmi,
34139	2	evm.model.Contig578_pilon.6_Mmi,evm.model.Contig578_pilon.8_Mmi,
34141	2	evm.model.Contig57_pilon.119_Mmi,evm.model.Contig57_pilon.160_Mmi,
34143	2	evm.model.Contig57_pilon.206_Mmi,evm.model.Contig746_pilon.13_Mmi,
34144	2	evm.model.Contig57_pilon.248_Mmi,evm.model.Contig57_pilon.250_Mmi,
34147	2	evm.model.Contig592_pilon.98.1_Mmi,evm.model.Contig592_pilon.99.4_Mmi,
34148	2	evm.model.Contig595_pilon.10_Mmi,evm.model.Contig595_pilon.25_Mmi,
34149	2	evm.model.Contig595_pilon.15_Mmi,evm.model.Contig595_pilon.34_Mmi,
34150	2	evm.model.Contig596_pilon.11_Mmi,evm.model.Contig596_pilon.15_Mmi,
34153	2	evm.model.Contig59_pilon.18_Mmi,evm.model.Contig59_pilon.19_Mmi,
34154	2	evm.model.Contig5_pilon.319_Mmi,evm.model.Contig5_pilon.362_Mmi,
34158	2	evm.model.Contig60_pilon.71_Mmi,evm.model.Contig60_pilon.74_Mmi,
34161	2	evm.model.Contig62_pilon.47_Mmi,evm.model.Contig62_pilon.58_Mmi,
34162	2	evm.model.Contig62_pilon.50_Mmi,evm.model.Contig62_pilon.61_Mmi,
34166	2	evm.model.Contig64_pilon.236_Mmi,evm.model.Contig90_pilon.48_Mmi,
34168	2	evm.model.Contig660_pilon.20_Mmi,evm.model.Contig79_pilon.27_Mmi,
34170	2	evm.model.Contig67_pilon.119_Mmi,evm.model.Contig67_pilon.120_Mmi,
34171	2	evm.model.Contig67_pilon.123_Mmi,evm.model.Contig67_pilon.154_Mmi,
34173	2	evm.model.Contig67_pilon.199_Mmi,evm.model.Contig67_pilon.202_Mmi,
34175	2	evm.model.Contig688_pilon.5_Mmi,evm.model.Contig81_pilon.30_Mmi,
34176	2	evm.model.Contig68_pilon.85_Mmi,evm.model.Contig855_pilon.11_Mmi,
34178	2	evm.model.Contig691_pilon.4_Mmi,evm.model.Contig90_pilon.3_Mmi,
34182	2	evm.model.Contig75_pilon.133_Mmi,evm.model.Contig7_pilon.448_Mmi,
34184	2	evm.model.Contig768_pilon.1_Mmi,evm.model.Contig98_pilon.46_Mmi,
34190	2	evm.model.Contig7_pilon.108_Mmi,evm.model.Contig87_pilon.3_Mmi,
34192	2	evm.model.Contig7_pilon.145_Mmi,evm.model.Contig8_pilon.50_Mmi,
34193	2	evm.model.Contig7_pilon.44_Mmi,evm.model.Contig928_pilon.50_Mmi,
34195	2	evm.model.Contig806_pilon.26_Mmi,evm.model.Contig824_pilon.1_Mmi,
34196	2	evm.model.Contig83_pilon.1046_Mmi,evm.model.Contig83_pilon.945_Mmi,
34197	2	evm.model.Contig83_pilon.1131_Mmi,evm.model.Contig83_pilon.1153_Mmi,
34198	2	evm.model.Contig83_pilon.11_Mmi,evm.model.Contig83_pilon.1322_Mmi,
34199	2	evm.model.Contig83_pilon.1249_Mmi,evm.model.Contig83_pilon.939_Mmi,
34200	2	evm.model.Contig83_pilon.1253_Mmi,evm.model.Contig83_pilon.1259_Mmi,
34201	2	evm.model.Contig83_pilon.204_Mmi,evm.model.Contig83_pilon.206_Mmi,
34202	2	evm.model.Contig83_pilon.235_Mmi,evm.model.Contig83_pilon.474_Mmi,
34203	2	evm.model.Contig83_pilon.546_Mmi,evm.model.Contig83_pilon.602_Mmi,
34204	2	evm.model.Contig83_pilon.629_Mmi,evm.model.Contig83_pilon.829_Mmi,
34205	2	evm.model.Contig83_pilon.883_Mmi,evm.model.Contig83_pilon.906_Mmi,
34209	2	evm.model.Contig8_pilon.128_Mmi,evm.model.Contig8_pilon.129_Mmi,
34212	2	evm.model.Contig928_pilon.29_Mmi,evm.model.Contig928_pilon.32_Mmi,
34215	2	evm.model.Contig93_pilon.12_Mmi,evm.model.Contig93_pilon.55_Mmi,
34216	2	evm.model.Contig942_pilon.13_Mmi,evm.model.Contig942_pilon.8_Mmi,
34219	2	evm.model.Contig97_pilon.114_Mmi,evm.model.Contig97_pilon.129_Mmi,
34225	2	evm.model.Contig9_pilon.363_Mmi,evm.model.Contig9_pilon.369_Mmi,

## Sheet: b
The length distribution of 2256 genes unique to M. micrantha.
Gene ID	Gene length
evm.model.Contig0_pilon.403	467
evm.model.Contig101_pilon.34	1218
evm.model.Contig1029_pilon.38	948
evm.model.Contig110_pilon.89	4727
evm.model.Contig1161_pilon.49	1549
evm.model.Contig128_pilon.196	713
evm.model.Contig128_pilon.200	254
evm.model.Contig131_pilon.181	680
evm.model.Contig134_pilon.47	8204
evm.model.Contig1359_pilon.112	2531
evm.model.Contig137_pilon.77	869
evm.model.Contig13_pilon.281	434
evm.model.Contig13_pilon.282	936
evm.model.Contig1420_pilon.13	1386
evm.model.Contig1446_pilon.102	2122
evm.model.Contig1446_pilon.42	8302
evm.model.Contig150_pilon.132	571
evm.model.Contig1517_pilon.8	744
evm.model.Contig153_pilon.95	1429
evm.model.Contig155_pilon.7	761
evm.model.Contig157_pilon.55	989
evm.model.Contig15_pilon.64	1771
evm.model.Contig160_pilon.149	620
evm.model.Contig1647_pilon.4	587
evm.model.Contig1647_pilon.5	697
evm.model.Contig165_pilon.120	8160
evm.model.Contig169_pilon.155	899
evm.model.Contig187_pilon.1	760
evm.model.Contig19_pilon.2	820
evm.model.Contig19_pilon.3	617
evm.model.Contig200_pilon.92	1188
evm.model.Contig211_pilon.29	875
evm.model.Contig218_pilon.124	1175
evm.model.Contig21_pilon.20	1665
evm.model.Contig220_pilon.1	3743
evm.model.Contig234_pilon.102	1305
evm.model.Contig238_pilon.36	4018
evm.model.Contig240_pilon.97	1402
evm.model.Contig249_pilon.85	428
evm.model.Contig249_pilon.86	10916
evm.model.Contig264_pilon.18	752
evm.model.Contig265_pilon.31	578
evm.model.Contig26_pilon.366	977
evm.model.Contig277_pilon.25	3747
evm.model.Contig294_pilon.46	464
evm.model.Contig294_pilon.48	464
evm.model.Contig306_pilon.108	1272
evm.model.Contig31_pilon.51	603
evm.model.Contig321_pilon.180	2524
evm.model.Contig32_pilon.131	1113
evm.model.Contig348_pilon.31	1103
evm.model.Contig356_pilon.16	584
evm.model.Contig359_pilon.3	1054
evm.model.Contig38_pilon.139	1528
evm.model.Contig38_pilon.161	689
evm.model.Contig38_pilon.261	307
evm.model.Contig38_pilon.262	686
evm.model.Contig403_pilon.3	521
evm.model.Contig408_pilon.18	1351
evm.model.Contig410_pilon.102	720
evm.model.Contig445_pilon.17	1395
evm.model.Contig450_pilon.172	829
evm.model.Contig46_pilon.46	621
evm.model.Contig478_pilon.17	853
evm.model.Contig47_pilon.188	10414
evm.model.Contig497_pilon.118	600
evm.model.Contig4_pilon.320	761
evm.model.Contig509_pilon.13	617
evm.model.Contig519_pilon.129	1407
evm.model.Contig538_pilon.49	639
evm.model.Contig546_pilon.66	1455
evm.model.Contig552_pilon.15	734
evm.model.Contig552_pilon.16	682
evm.model.Contig55_pilon.166	1355
evm.model.Contig563_pilon.105	4320
evm.model.Contig563_pilon.1	2866
evm.model.Contig578_pilon.37	693
evm.model.Contig587_pilon.59	1390
evm.model.Contig60_pilon.137	1428
evm.model.Contig62_pilon.191	603
evm.model.Contig67_pilon.87	886
evm.model.Contig68_pilon.36	835
evm.model.Contig708_pilon.8	1471
evm.model.Contig708_pilon.9	1096
evm.model.Contig784_pilon.73	12612
evm.model.Contig784_pilon.88	1326
evm.model.Contig7_pilon.27	503
evm.model.Contig7_pilon.306	434
evm.model.Contig7_pilon.307	233
evm.model.Contig805_pilon.1	744
evm.model.Contig81_pilon.109	1204
evm.model.Contig81_pilon.143	5458
evm.model.Contig85_pilon.113	3192
evm.model.Contig90_pilon.12	1517
evm.model.Contig928_pilon.16	6079
evm.model.Contig932_pilon.9	1334
evm.model.Contig9_pilon.411	2480
evm.model.Contig9_pilon.77	1488
evm.model.Contig0_pilon.20	383
evm.model.Contig0_pilon.441	1133
evm.model.Contig0_pilon.483	792
evm.model.Contig10_pilon.383	846
evm.model.Contig1161_pilon.33	1130
evm.model.Contig118_pilon.22	1121
evm.model.Contig11_pilon.126	677
evm.model.Contig122_pilon.21	485
evm.model.Contig124_pilon.5	1217
evm.model.Contig1278_pilon.13	343
evm.model.Contig13_pilon.294	1216
evm.model.Contig1402_pilon.19	1177
evm.model.Contig1402_pilon.27	644
evm.model.Contig140_pilon.35	722
evm.model.Contig141_pilon.14	500
evm.model.Contig1446_pilon.11	1219
evm.model.Contig1487_pilon.34	610
evm.model.Contig1492_pilon.24	1182
evm.model.Contig1492_pilon.45	1965
evm.model.Contig151_pilon.55	659
evm.model.Contig163_pilon.20	269
evm.model.Contig1641_pilon.7	1052
evm.model.Contig1691_pilon.33	820
evm.model.Contig169_pilon.99	895
evm.model.Contig16_pilon.290	1111
evm.model.Contig1708_pilon.96	1181
evm.model.Contig175_pilon.132	209
evm.model.Contig187_pilon.200	1505
evm.model.Contig187_pilon.98	1217
evm.model.Contig191_pilon.9	870
evm.model.Contig195_pilon.78	587
evm.model.Contig1_pilon.116	1612
evm.model.Contig1_pilon.183	755
evm.model.Contig201_pilon.94	788
evm.model.Contig20_pilon.125	404
evm.model.Contig212_pilon.32	856
evm.model.Contig218_pilon.154	482
evm.model.Contig226_pilon.32	755
evm.model.Contig228_pilon.17	404
evm.model.Contig238_pilon.10	578
evm.model.Contig246_pilon.4	566
evm.model.Contig278_pilon.69	530
evm.model.Contig28_pilon.85	295
evm.model.Contig2_pilon.475	407
evm.model.Contig308_pilon.17	2264
evm.model.Contig312_pilon.49	826
evm.model.Contig319_pilon.19	1089
evm.model.Contig322_pilon.51	326
evm.model.Contig325_pilon.78	1009
evm.model.Contig326_pilon.27	1039
evm.model.Contig328_pilon.35	1132
evm.model.Contig329_pilon.64	939
evm.model.Contig32_pilon.47	647
evm.model.Contig348_pilon.195	527
evm.model.Contig34_pilon.1799	420
evm.model.Contig353_pilon.34	230
evm.model.Contig355_pilon.5	1214
evm.model.Contig360_pilon.63	858
evm.model.Contig368_pilon.138	166
evm.model.Contig37_pilon.91	3622
evm.model.Contig388_pilon.62	1217
evm.model.Contig39_pilon.103	341
evm.model.Contig3_pilon.418	516
evm.model.Contig40_pilon.206	647
evm.model.Contig42_pilon.143	1172
evm.model.Contig42_pilon.148	717
evm.model.Contig42_pilon.153	717
evm.model.Contig469_pilon.36	341
evm.model.Contig469_pilon.37	554
evm.model.Contig4_pilon.390	937
evm.model.Contig4_pilon.43	822
evm.model.Contig4_pilon.85	1172
evm.model.Contig507_pilon.14	1216
evm.model.Contig507_pilon.58	353
evm.model.Contig519_pilon.38	1138
evm.model.Contig52_pilon.4	1219
evm.model.Contig578_pilon.32	629
evm.model.Contig596_pilon.17	2114
evm.model.Contig5_pilon.193	1009
evm.model.Contig62_pilon.26	455
evm.model.Contig64_pilon.132	1001
evm.model.Contig67_pilon.43	1519
evm.model.Contig701_pilon.2	383
evm.model.Contig80_pilon.33	692
evm.model.Contig855_pilon.54	459
evm.model.Contig920_pilon.18	902
evm.model.Contig93_pilon.118	886
evm.model.Contig95_pilon.27	946
evm.model.Contig9_pilon.76	1182
evm.model.Contig0_pilon.490	269
evm.model.Contig0_pilon.732	868
evm.model.Contig1033_pilon.2	996
evm.model.Contig10_pilon.119	1154
evm.model.Contig10_pilon.46	269
evm.model.Contig1111_pilon.46	269
evm.model.Contig111_pilon.141	455
evm.model.Contig111_pilon.142	413
evm.model.Contig124_pilon.139	551
evm.model.Contig126_pilon.148	386
evm.model.Contig128_pilon.136	524
evm.model.Contig128_pilon.38	200
evm.model.Contig14_pilon.112	1654
evm.model.Contig1506_pilon.5	242
evm.model.Contig153_pilon.15	977
evm.model.Contig155_pilon.11	200
evm.model.Contig158_pilon.74	593
evm.model.Contig15_pilon.269	4391
evm.model.Contig1633_pilon.10	1831
evm.model.Contig169_pilon.93	1042
evm.model.Contig16_pilon.47	227
evm.model.Contig179_pilon.55	278
evm.model.Contig184_pilon.87	234
evm.model.Contig188_pilon.79	775
evm.model.Contig196_pilon.38	650
evm.model.Contig199_pilon.185	1489
evm.model.Contig19_pilon.210	754
evm.model.Contig1_pilon.644	28556
evm.model.Contig218_pilon.129	4496
evm.model.Contig218_pilon.201	191
evm.model.Contig228_pilon.123	380
evm.model.Contig240_pilon.117	458
evm.model.Contig242_pilon.44	2869
evm.model.Contig264_pilon.100	560
evm.model.Contig264_pilon.101	386
evm.model.Contig264_pilon.154	245
evm.model.Contig264_pilon.155	620
evm.model.Contig264_pilon.190	2123
evm.model.Contig268_pilon.24	1541
evm.model.Contig26_pilon.183	4415
evm.model.Contig283_pilon.31	509
evm.model.Contig28_pilon.3	380
evm.model.Contig294_pilon.110	1045
evm.model.Contig31_pilon.152	239
evm.model.Contig325_pilon.18	614
evm.model.Contig332_pilon.52	551
evm.model.Contig349_pilon.139	962
evm.model.Contig359_pilon.2	518
evm.model.Contig35_pilon.244	3269
evm.model.Contig35_pilon.52	341
evm.model.Contig364_pilon.43	1024
evm.model.Contig381_pilon.12	622
evm.model.Contig38_pilon.59	269
evm.model.Contig3_pilon.86	1044
evm.model.Contig41_pilon.23	502
evm.model.Contig42_pilon.28	200
evm.model.Contig42_pilon.77	593
evm.model.Contig446_pilon.10	774
evm.model.Contig47_pilon.22	626
evm.model.Contig47_pilon.23	413
evm.model.Contig48_pilon.285	1641
evm.model.Contig493_pilon.4	1051
evm.model.Contig55_pilon.130	269
evm.model.Contig660_pilon.31	1091
evm.model.Contig70_pilon.8	263
evm.model.Contig74_pilon.111	515
evm.model.Contig76_pilon.148	6515
evm.model.Contig924_pilon.16	973
evm.model.Contig925_pilon.11	449
evm.model.Contig948_pilon.10	419
evm.model.Contig948_pilon.11	449
evm.model.Contig94_pilon.59	419
evm.model.Contig95_pilon.121	2201
evm.model.Contig97_pilon.159	1024
evm.model.Contig1111_pilon.30	377
evm.model.Contig119_pilon.6	1600
evm.model.Contig1237_pilon.38	1500
evm.model.Contig142_pilon.32	385
evm.model.Contig157_pilon.86	654
evm.model.Contig157_pilon.87	984
evm.model.Contig1615_pilon.23	1635
evm.model.Contig162_pilon.73	707
evm.model.Contig168_pilon.123	394
evm.model.Contig168_pilon.127	1970
evm.model.Contig180_pilon.23	5249
evm.model.Contig181_pilon.28	7250
evm.model.Contig182_pilon.21	1756
evm.model.Contig188_pilon.46	1939
evm.model.Contig190_pilon.5	764
evm.model.Contig209_pilon.33	2488
evm.model.Contig231_pilon.95	3848
evm.model.Contig289_pilon.29	8918
evm.model.Contig372_pilon.72	759
evm.model.Contig375_pilon.37	1807
evm.model.Contig376_pilon.6	1719
evm.model.Contig410_pilon.11	813
evm.model.Contig429_pilon.6	14645
evm.model.Contig43_pilon.12	1608
evm.model.Contig440_pilon.35	4536
evm.model.Contig450_pilon.98	796
evm.model.Contig4_pilon.234	1948
evm.model.Contig537_pilon.25	1986
evm.model.Contig54_pilon.24	2066
evm.model.Contig566_pilon.5	1646
evm.model.Contig567_pilon.34	946
evm.model.Contig574_pilon.55	2900
evm.model.Contig595_pilon.5	1749
evm.model.Contig596_pilon.4	780
evm.model.Contig86_pilon.37	1639
evm.model.Contig1159_pilon.17	613
evm.model.Contig1165_pilon.5	1005
evm.model.Contig128_pilon.65	1043
evm.model.Contig1333_pilon.4	1030
evm.model.Contig13_pilon.108	1043
evm.model.Contig1461_pilon.9	812
evm.model.Contig1482_pilon.2	659
evm.model.Contig149_pilon.46	1044
evm.model.Contig153_pilon.7	438
evm.model.Contig169_pilon.37	1030
evm.model.Contig1721_pilon.46	1060
evm.model.Contig191_pilon.103	826
evm.model.Contig192_pilon.30	819
evm.model.Contig199_pilon.99	574
evm.model.Contig210_pilon.149	804
evm.model.Contig214_pilon.16	868
evm.model.Contig21_pilon.158	1042
evm.model.Contig222_pilon.1	1035
evm.model.Contig243_pilon.63	447
evm.model.Contig252_pilon.5	3349
evm.model.Contig262_pilon.10	551
evm.model.Contig267_pilon.74	819
evm.model.Contig26_pilon.117	645
evm.model.Contig304_pilon.20	3981
evm.model.Contig309_pilon.24	653
evm.model.Contig328_pilon.20	1518
evm.model.Contig344_pilon.4	543
evm.model.Contig36_pilon.161	804
evm.model.Contig391_pilon.46	431
evm.model.Contig39_pilon.127	448
evm.model.Contig42_pilon.247	447
evm.model.Contig472_pilon.8	1052
evm.model.Contig488_pilon.13	659
evm.model.Contig48_pilon.194	1030
evm.model.Contig581_pilon.11	1030
evm.model.Contig1056_pilon.3	3635
evm.model.Contig1103_pilon.7	742
evm.model.Contig118_pilon.75	499
evm.model.Contig120_pilon.22	185
evm.model.Contig1268_pilon.51	251
evm.model.Contig1359_pilon.83	896
evm.model.Contig1366_pilon.12	1168
evm.model.Contig14_pilon.11	1180
evm.model.Contig1705_pilon.11	1248
evm.model.Contig234_pilon.178	317
evm.model.Contig249_pilon.186	1022
evm.model.Contig259_pilon.20	368
evm.model.Contig26_pilon.119	966
evm.model.Contig33_pilon.153	2280
evm.model.Contig352_pilon.6	1472
evm.model.Contig36_pilon.320	10670
evm.model.Contig399_pilon.9	828
evm.model.Contig418_pilon.3	1171
evm.model.Contig450_pilon.178	6276
evm.model.Contig48_pilon.70	804
evm.model.Contig527_pilon.38	989
evm.model.Contig6_pilon.146	2153
evm.model.Contig702_pilon.89	251
evm.model.Contig70_pilon.122	558
evm.model.Contig82_pilon.19	813
evm.model.Contig90_pilon.50	260
evm.model.Contig10_pilon.359	1334
evm.model.Contig115_pilon.31	5938
evm.model.Contig122_pilon.35	10058
evm.model.Contig140_pilon.100	1304
evm.model.Contig16_pilon.12	437
evm.model.Contig1723_pilon.54	488
evm.model.Contig211_pilon.11	975
evm.model.Contig249_pilon.70	560
evm.model.Contig24_pilon.164	896
evm.model.Contig2_pilon.92	19648
evm.model.Contig303_pilon.31	1185
evm.model.Contig36_pilon.352	2741
evm.model.Contig379_pilon.14	5051
evm.model.Contig3_pilon.115	830
evm.model.Contig473_pilon.65	4813
evm.model.Contig593_pilon.52	418
evm.model.Contig593_pilon.53	725
evm.model.Contig5_pilon.248	1327
evm.model.Contig632_pilon.7	757
evm.model.Contig63_pilon.28	1198
evm.model.Contig67_pilon.75	3634
evm.model.Contig99_pilon.67	21272
evm.model.Contig108_pilon.44	668
evm.model.Contig11_pilon.178	1651
evm.model.Contig126_pilon.101	1110
evm.model.Contig129_pilon.57	6240
evm.model.Contig1574_pilon.9	1058
evm.model.Contig166_pilon.27	1708
evm.model.Contig180_pilon.24	799
evm.model.Contig200_pilon.27	383
evm.model.Contig26_pilon.57	487
evm.model.Contig31_pilon.90	2086
evm.model.Contig358_pilon.1	3673
evm.model.Contig39_pilon.26	356
evm.model.Contig415_pilon.8	1880
evm.model.Contig442_pilon.7	1187
evm.model.Contig4_pilon.336	1478
evm.model.Contig526_pilon.30	2094
evm.model.Contig660_pilon.3	1412
evm.model.Contig9_pilon.194	1453
evm.model.Contig10_pilon.355	2360
evm.model.Contig11_pilon.184	7688
evm.model.Contig1377_pilon.32	3819
evm.model.Contig1457_pilon.11	884
evm.model.Contig1467_pilon.1	1817
evm.model.Contig15_pilon.123	3320
evm.model.Contig199_pilon.175	1636
evm.model.Contig204_pilon.98	1488
evm.model.Contig207_pilon.3	2646
evm.model.Contig291_pilon.25	2259
evm.model.Contig291_pilon.26	1718
evm.model.Contig372_pilon.99	1187
evm.model.Contig54_pilon.35	7279
evm.model.Contig57_pilon.176	1212
evm.model.Contig60_pilon.163	3261
evm.model.Contig60_pilon.164	915
evm.model.Contig74_pilon.42	2968
evm.model.Contig1192_pilon.10	605
evm.model.Contig14_pilon.429	569
evm.model.Contig14_pilon.432	2268
evm.model.Contig1_pilon.424	5876
evm.model.Contig218_pilon.1	816
evm.model.Contig21_pilon.102	4990
evm.model.Contig29_pilon.15	1134
evm.model.Contig337_pilon.39	506
evm.model.Contig35_pilon.121	536
evm.model.Contig495_pilon.6	596
evm.model.Contig526_pilon.117	1050
evm.model.Contig53_pilon.30	6480
evm.model.Contig65_pilon.24	389
evm.model.Contig69_pilon.103	1062
evm.model.Contig69_pilon.104	2294
evm.model.Contig7_pilon.475	1301
evm.model.Contig7_pilon.478	317
evm.model.Contig0_pilon.421	1149
evm.model.Contig117_pilon.9	5172
evm.model.Contig13_pilon.50	359
evm.model.Contig150_pilon.149	815
evm.model.Contig154_pilon.81	659
evm.model.Contig1577_pilon.8	5731
evm.model.Contig1709_pilon.23	635
evm.model.Contig267_pilon.71	1227
evm.model.Contig321_pilon.66	1779
evm.model.Contig36_pilon.262	509
evm.model.Contig42_pilon.131	635
evm.model.Contig536_pilon.43	6864
evm.model.Contig74_pilon.145	789
evm.model.Contig785_pilon.58	5027
evm.model.Contig93_pilon.87	21111
evm.model.Contig97_pilon.185	653
evm.model.Contig1550_pilon.3	409
evm.model.Contig157_pilon.91	390
evm.model.Contig157_pilon.92	654
evm.model.Contig182_pilon.22	1350
evm.model.Contig219_pilon.53	7085
evm.model.Contig230_pilon.29	9196
evm.model.Contig290_pilon.14	801
evm.model.Contig312_pilon.11	2027
evm.model.Contig368_pilon.70	890
evm.model.Contig410_pilon.35	1478
evm.model.Contig554_pilon.13	2620
evm.model.Contig574_pilon.31	1366
evm.model.Contig61_pilon.33	1242
evm.model.Contig71_pilon.26	591
evm.model.Contig99_pilon.97	1983
evm.model.Contig197_pilon.63	830
evm.model.Contig21_pilon.359	3612
evm.model.Contig256_pilon.103	586
evm.model.Contig256_pilon.99	586
evm.model.Contig25_pilon.17	1158
evm.model.Contig303_pilon.16	926
evm.model.Contig361_pilon.63	893
evm.model.Contig365_pilon.101	814
evm.model.Contig483_pilon.17	593
evm.model.Contig499_pilon.41	1133
evm.model.Contig505_pilon.14	13048
evm.model.Contig525_pilon.48	847
evm.model.Contig590_pilon.98	1076
evm.model.Contig5_pilon.42	800
evm.model.Contig70_pilon.112	745
evm.model.Contig123_pilon.113	314
evm.model.Contig1319_pilon.37	2798
evm.model.Contig1713_pilon.10	2552
evm.model.Contig231_pilon.76	3150
evm.model.Contig288_pilon.17	10718
evm.model.Contig28_pilon.5	7309
evm.model.Contig29_pilon.29	1735
evm.model.Contig30_pilon.144	2458
evm.model.Contig30_pilon.90	2813
evm.model.Contig386_pilon.105	1389
evm.model.Contig386_pilon.106	305
evm.model.Contig43_pilon.150	2184
evm.model.Contig550_pilon.2	308
evm.model.Contig934_pilon.6	272
evm.model.Contig140_pilon.124	8148
evm.model.Contig145_pilon.21	4070
evm.model.Contig148_pilon.112	13847
evm.model.Contig1578_pilon.13	710
evm.model.Contig218_pilon.198	557
evm.model.Contig348_pilon.80	1206
evm.model.Contig358_pilon.45	2407
evm.model.Contig43_pilon.78	1636
evm.model.Contig492_pilon.8	1698
evm.model.Contig57_pilon.150	1493
evm.model.Contig587_pilon.100	1011
evm.model.Contig64_pilon.153	1335
evm.model.Contig9_pilon.233	9111
evm.model.Contig100_pilon.26	1373
evm.model.Contig1420_pilon.32	1354
evm.model.Contig16_pilon.51	1706
evm.model.Contig17_pilon.149	2906
evm.model.Contig220_pilon.78	931
evm.model.Contig349_pilon.3	432
evm.model.Contig395_pilon.14	972
evm.model.Contig785_pilon.10	483
evm.model.Contig785_pilon.9	1399
evm.model.Contig78_pilon.111	1161
evm.model.Contig78_pilon.112	4497
evm.model.Contig7_pilon.422	9411
evm.model.Contig1137_pilon.18	921
evm.model.Contig124_pilon.86	1518
evm.model.Contig1374_pilon.16	365
evm.model.Contig1608_pilon.8	892
evm.model.Contig22_pilon.45	1523
evm.model.Contig236_pilon.34	1845
evm.model.Contig285_pilon.2	461
evm.model.Contig285_pilon.4	678
evm.model.Contig33_pilon.202	2206
evm.model.Contig498_pilon.48	807
evm.model.Contig796_pilon.3	1792
evm.model.Contig979_pilon.21	604
evm.model.Contig1166_pilon.4	611
evm.model.Contig124_pilon.83	743
evm.model.Contig1375_pilon.37	530
evm.model.Contig147_pilon.22	458
evm.model.Contig1544_pilon.6	820
evm.model.Contig193_pilon.5	851
evm.model.Contig221_pilon.22	891
evm.model.Contig27_pilon.209	1225
evm.model.Contig55_pilon.50	966
evm.model.Contig571_pilon.18	1225
evm.model.Contig64_pilon.189	3123
evm.model.Contig1359_pilon.85	1338
evm.model.Contig1520_pilon.13	1056
evm.model.Contig181_pilon.36	1426
evm.model.Contig21_pilon.300	3531
evm.model.Contig342_pilon.96	2078
evm.model.Contig383_pilon.21	6061
evm.model.Contig39_pilon.174	949
evm.model.Contig39_pilon.175	536
evm.model.Contig40_pilon.208	1794
evm.model.Contig55_pilon.203	926
evm.model.Contig57_pilon.11	1620
evm.model.Contig0_pilon.190	8260
evm.model.Contig100_pilon.113	422
evm.model.Contig108_pilon.78	1613
evm.model.Contig1275_pilon.28	1887
evm.model.Contig1377_pilon.6	386
evm.model.Contig285_pilon.7	3641
evm.model.Contig428_pilon.7	1106
evm.model.Contig58_pilon.50	2572
evm.model.Contig88_pilon.97	11126
evm.model.Contig958_pilon.32	12534
evm.model.Contig1062_pilon.1	1357
evm.model.Contig107_pilon.42	974
evm.model.Contig223_pilon.20	3669
evm.model.Contig232_pilon.103	14006
evm.model.Contig372_pilon.134	2043
evm.model.Contig372_pilon.43	2875
evm.model.Contig38_pilon.156	2007
evm.model.Contig549_pilon.11	7017
evm.model.Contig901_pilon.1	2795
evm.model.Contig108_pilon.12	4608
evm.model.Contig1118_pilon.9	1283
evm.model.Contig197_pilon.42	22232
evm.model.Contig24_pilon.22	3450
evm.model.Contig306_pilon.8	5488
evm.model.Contig359_pilon.24	2250
evm.model.Contig363_pilon.19	1181
evm.model.Contig58_pilon.118	2652
evm.model.Contig900_pilon.23	4580
evm.model.Contig1137_pilon.28	4134
evm.model.Contig1283_pilon.28	865
evm.model.Contig1358_pilon.13	2498
evm.model.Contig142_pilon.113	2221
evm.model.Contig16_pilon.159	1093
evm.model.Contig384_pilon.54	563
evm.model.Contig393_pilon.19	1062
evm.model.Contig498_pilon.14	6857
evm.model.Contig67_pilon.150	585
evm.model.Contig217_pilon.62	475
evm.model.Contig217_pilon.65	407
evm.model.Contig217_pilon.66	826
evm.model.Contig217_pilon.68	677
evm.model.Contig30_pilon.149	475
evm.model.Contig30_pilon.152	696
evm.model.Contig30_pilon.154	407
evm.model.Contig30_pilon.156	455
evm.model.Contig30_pilon.157	1370
evm.model.Contig0_pilon.49	586
evm.model.Contig107_pilon.74	515
evm.model.Contig17_pilon.110	353
evm.model.Contig187_pilon.199	3495
evm.model.Contig192_pilon.14	394
evm.model.Contig75_pilon.138	1724
evm.model.Contig785_pilon.1	705
evm.model.Contig7_pilon.186	10121
evm.model.Contig1010_pilon.1	912
evm.model.Contig126_pilon.130	1658
evm.model.Contig126_pilon.132	905
evm.model.Contig126_pilon.140	427
evm.model.Contig126_pilon.146	2677
evm.model.Contig132_pilon.2	441
evm.model.Contig132_pilon.4	383
evm.model.Contig527_pilon.55	764
evm.model.Contig102_pilon.156	332
evm.model.Contig109_pilon.84	278
evm.model.Contig146_pilon.83	203
evm.model.Contig152_pilon.37	227
evm.model.Contig1580_pilon.62	419
evm.model.Contig197_pilon.14	314
evm.model.Contig48_pilon.81	434
evm.model.Contig531_pilon.49	347
evm.model.Contig184_pilon.64	1081
evm.model.Contig22_pilon.160	1859
evm.model.Contig331_pilon.19	1319
evm.model.Contig33_pilon.96	2014
evm.model.Contig341_pilon.35	2927
evm.model.Contig450_pilon.117	1069
evm.model.Contig576_pilon.27	2066
evm.model.Contig719_pilon.4	1952
evm.model.Contig21_pilon.190	1127
evm.model.Contig21_pilon.213	4263
evm.model.Contig21_pilon.221	1332
evm.model.Contig21_pilon.232	2936
evm.model.Contig420_pilon.15	6623
evm.model.Contig420_pilon.21	75638
evm.model.Contig420_pilon.27	908
evm.model.Contig420_pilon.28	3881
evm.model.Contig1033_pilon.1	14972
evm.model.Contig103_pilon.2	5360
evm.model.Contig196_pilon.5	4350
evm.model.Contig198_pilon.16	4113
evm.model.Contig2_pilon.415	1394
evm.model.Contig610_pilon.11	3212
evm.model.Contig93_pilon.94	1688
evm.model.Contig1192_pilon.12	608
evm.model.Contig14_pilon.428	782
evm.model.Contig1_pilon.421	317
evm.model.Contig35_pilon.120	1619
evm.model.Contig571_pilon.29	356
evm.model.Contig571_pilon.36	356
evm.model.Contig7_pilon.469	932
evm.model.Contig1338_pilon.10	3524
evm.model.Contig160_pilon.82	227
evm.model.Contig199_pilon.70	6362
evm.model.Contig23_pilon.140	1038
evm.model.Contig267_pilon.65	330
evm.model.Contig26_pilon.273	553
evm.model.Contig97_pilon.81	2208
evm.model.Contig197_pilon.46	1037
evm.model.Contig324_pilon.44	4563
evm.model.Contig452_pilon.38	428
evm.model.Contig452_pilon.39	394
evm.model.Contig46_pilon.19	379
evm.model.Contig46_pilon.20	463
evm.model.Contig593_pilon.11	1077
evm.model.Contig30_pilon.117	1437
evm.model.Contig33_pilon.47	299
evm.model.Contig372_pilon.6	2174
evm.model.Contig530_pilon.4	1236
evm.model.Contig595_pilon.26	21799
evm.model.Contig63_pilon.178	359
evm.model.Contig81_pilon.62	1799
evm.model.Contig100_pilon.146	202
evm.model.Contig109_pilon.49	1231
evm.model.Contig17_pilon.144	481
evm.model.Contig49_pilon.201	7114
evm.model.Contig552_pilon.4	2649
evm.model.Contig697_pilon.2	3935
evm.model.Contig1085_pilon.4	221
evm.model.Contig1685_pilon.13	452
evm.model.Contig1685_pilon.9	368
evm.model.Contig346_pilon.15	494
evm.model.Contig346_pilon.4	356
evm.model.Contig923_pilon.3	870
evm.model.Contig111_pilon.103	13740
evm.model.Contig184_pilon.50	512
evm.model.Contig35_pilon.167	6687
evm.model.Contig43_pilon.77	323
evm.model.Contig523_pilon.11	5378
evm.model.Contig98_pilon.8	1694
evm.model.Contig1149_pilon.3	1277
evm.model.Contig137_pilon.29	1120
evm.model.Contig137_pilon.30	1612
evm.model.Contig137_pilon.32	943
evm.model.Contig137_pilon.34	922
evm.model.Contig137_pilon.35	395
evm.model.Contig1177_pilon.3	1219
evm.model.Contig1177_pilon.5	2683
evm.model.Contig1177_pilon.6	2386
evm.model.Contig261_pilon.55	1472
evm.model.Contig261_pilon.58	1903
evm.model.Contig261_pilon.60	2381
evm.model.Contig11_pilon.124	762
evm.model.Contig165_pilon.70	366
evm.model.Contig165_pilon.71	666
evm.model.Contig1721_pilon.44	668
evm.model.Contig241_pilon.60	1168
evm.model.Contig38_pilon.359	444
evm.model.Contig1375_pilon.35	1090
evm.model.Contig291_pilon.101	1018
evm.model.Contig31_pilon.213	356
evm.model.Contig31_pilon.214	539
evm.model.Contig55_pilon.52	409
evm.model.Contig64_pilon.190	2329
evm.model.Contig1402_pilon.24	5996
evm.model.Contig1402_pilon.2	6014
evm.model.Contig308_pilon.12	1378
evm.model.Contig308_pilon.2	1236
evm.model.Contig758_pilon.10	2752
evm.model.Contig758_pilon.1	2751
evm.model.Contig145_pilon.95	3447
evm.model.Contig1592_pilon.8	11364
evm.model.Contig169_pilon.52	3027
evm.model.Contig1_pilon.508	623
evm.model.Contig217_pilon.15	7915
evm.model.Contig225_pilon.24	637
evm.model.Contig1603_pilon.60	5275
evm.model.Contig350_pilon.36	1594
evm.model.Contig429_pilon.15	2326
evm.model.Contig65_pilon.174	2324
evm.model.Contig7_pilon.316	2327
evm.model.Contig9_pilon.249	2341
evm.model.Contig22_pilon.242	5849
evm.model.Contig403_pilon.43	3650
evm.model.Contig409_pilon.5	1055
evm.model.Contig548_pilon.85	907
evm.model.Contig562_pilon.4	947
evm.model.Contig64_pilon.256	1084
evm.model.Contig0_pilon.348	1093
evm.model.Contig1804_pilon.5	12860
evm.model.Contig188_pilon.71	3394
evm.model.Contig483_pilon.15	2181
evm.model.Contig592_pilon.127	2851
evm.model.Contig1013_pilon.1	1262
evm.model.Contig126_pilon.32	632
evm.model.Contig211_pilon.60	1262
evm.model.Contig291_pilon.67	413
evm.model.Contig308_pilon.29	3534
evm.model.Contig105_pilon.36	3503
evm.model.Contig158_pilon.31	4995
evm.model.Contig189_pilon.34	1759
evm.model.Contig222_pilon.39	4337
evm.model.Contig87_pilon.2	16582
evm.model.Contig105_pilon.78	485
evm.model.Contig155_pilon.83	620
evm.model.Contig337_pilon.51	620
evm.model.Contig3_pilon.53	302
evm.model.Contig548_pilon.55	5708
evm.model.Contig1095_pilon.20	321
evm.model.Contig363_pilon.54	421
evm.model.Contig38_pilon.143	314
evm.model.Contig393_pilon.29	7816
evm.model.Contig62_pilon.76	318
evm.model.Contig1108_pilon.6	3253
evm.model.Contig148_pilon.48	779
evm.model.Contig329_pilon.31	1583
evm.model.Contig36_pilon.275	1490
evm.model.Contig46_pilon.18	320
evm.model.Contig111_pilon.74	619
evm.model.Contig1307_pilon.8	4448
evm.model.Contig1569_pilon.2	652
evm.model.Contig210_pilon.108	438
evm.model.Contig531_pilon.24	678
evm.model.Contig112_pilon.22	4538
evm.model.Contig112_pilon.23	2584
evm.model.Contig112_pilon.25	2021
evm.model.Contig112_pilon.26	734
evm.model.Contig112_pilon.30	5028
evm.model.Contig116_pilon.3	7176
evm.model.Contig168_pilon.59	863
evm.model.Contig249_pilon.208	608
evm.model.Contig360_pilon.87	1004
evm.model.Contig363_pilon.40	337
evm.model.Contig118_pilon.34	1178
evm.model.Contig12_pilon.471	6967
evm.model.Contig1633_pilon.3	5667
evm.model.Contig27_pilon.152	263
evm.model.Contig37_pilon.30	404
evm.model.Contig11_pilon.133	407
evm.model.Contig1517_pilon.18	2642
evm.model.Contig2_pilon.453	458
evm.model.Contig342_pilon.60	458
evm.model.Contig783_pilon.32	4595
evm.model.Contig120_pilon.65	2166
evm.model.Contig148_pilon.93	651
evm.model.Contig222_pilon.14	496
evm.model.Contig559_pilon.51	407
evm.model.Contig794_pilon.16	440
evm.model.Contig1315_pilon.4	684
evm.model.Contig263_pilon.20	921
evm.model.Contig264_pilon.123	2985
evm.model.Contig47_pilon.243	225
evm.model.Contig51_pilon.31	5091
evm.model.Contig133_pilon.64	498
evm.model.Contig136_pilon.75	337
evm.model.Contig13_pilon.138	7322
evm.model.Contig35_pilon.336	1728
evm.model.Contig48_pilon.304	3085
evm.model.Contig1432_pilon.9	197
evm.model.Contig169_pilon.156	803
evm.model.Contig397_pilon.4	830
evm.model.Contig50_pilon.77	215
evm.model.Contig5_pilon.179	1521
evm.model.Contig156_pilon.33	3075
evm.model.Contig156_pilon.34	1302
evm.model.Contig156_pilon.35.2	3202
evm.model.Contig156_pilon.46	3087
evm.model.Contig156_pilon.47.2	3001
evm.model.Contig188_pilon.39	1374
evm.model.Contig188_pilon.52	1335
evm.model.Contig28_pilon.203	1736
evm.model.Contig28_pilon.207	61371
evm.model.Contig28_pilon.69	5347
evm.model.Contig199_pilon.195	1400
evm.model.Contig472_pilon.13	3238
evm.model.Contig592_pilon.141	457
evm.model.Contig5_pilon.279	478
evm.model.Contig6_pilon.40	811
evm.model.Contig360_pilon.86	771
evm.model.Contig371_pilon.20	463
evm.model.Contig3_pilon.31	233
evm.model.Contig3_pilon.62	537
evm.model.Contig87_pilon.75	802
evm.model.Contig440_pilon.10	4293
evm.model.Contig440_pilon.4	6022
evm.model.Contig440_pilon.5	650
evm.model.Contig440_pilon.6	688
evm.model.Contig440_pilon.8	621
evm.model.Contig0_pilon.337	338
evm.model.Contig0_pilon.338	329
evm.model.Contig11_pilon.102	407
evm.model.Contig99_pilon.58	22680
evm.model.Contig0_pilon.647	722
evm.model.Contig165_pilon.147	609
evm.model.Contig307_pilon.18	9914
evm.model.Contig314_pilon.34	722
evm.model.Contig0_pilon.649	2201
evm.model.Contig0_pilon.650	5298
evm.model.Contig0_pilon.660	885
evm.model.Contig1593_pilon.3	518
evm.model.Contig0_pilon.710	1951
evm.model.Contig124_pilon.42	3338
evm.model.Contig18_pilon.97	2724
evm.model.Contig97_pilon.178	341
evm.model.Contig1105_pilon.29	11285
evm.model.Contig46_pilon.111	608
evm.model.Contig46_pilon.90	1357
evm.model.Contig475_pilon.41	1218
evm.model.Contig117_pilon.82	1534
evm.model.Contig217_pilon.11	1628
evm.model.Contig246_pilon.47	5265
evm.model.Contig784_pilon.12	2709
evm.model.Contig118_pilon.65	694
evm.model.Contig160_pilon.147	652
evm.model.Contig166_pilon.61	661
evm.model.Contig349_pilon.15	611
evm.model.Contig11_pilon.135	789
evm.model.Contig403_pilon.12	7954
evm.model.Contig403_pilon.2	8709
evm.model.Contig529_pilon.15	2181
evm.model.Contig11_pilon.153	417
evm.model.Contig294_pilon.50	416
evm.model.Contig49_pilon.162	401
evm.model.Contig95_pilon.91	416
evm.model.Contig1214_pilon.48	615
evm.model.Contig1214_pilon.49	311
evm.model.Contig1214_pilon.51	677
evm.model.Contig1214_pilon.52	693
evm.model.Contig1217_pilon.2	2027
evm.model.Contig128_pilon.42	1657
evm.model.Contig546_pilon.135	1885
evm.model.Contig567_pilon.33	2020
evm.model.Contig1283_pilon.24	490
evm.model.Contig201_pilon.139	286
evm.model.Contig579_pilon.32	6092
evm.model.Contig93_pilon.50	627
evm.model.Contig1296_pilon.23	1076
evm.model.Contig1788_pilon.11	1764
evm.model.Contig273_pilon.83	1245
evm.model.Contig35_pilon.180	1892
evm.model.Contig131_pilon.109	7543
evm.model.Contig13_pilon.248	1528
evm.model.Contig189_pilon.41	934
evm.model.Contig558_pilon.19	662
evm.model.Contig131_pilon.159	739
evm.model.Contig31_pilon.256	1267
evm.model.Contig362_pilon.57	3153
evm.model.Contig60_pilon.66	1173
evm.model.Contig1337_pilon.13	1631
evm.model.Contig1342_pilon.18	2671
evm.model.Contig22_pilon.196	3829
evm.model.Contig283_pilon.67	1664
evm.model.Contig135_pilon.48	290
evm.model.Contig19_pilon.168	296
evm.model.Contig252_pilon.6	296
evm.model.Contig425_pilon.13	1112
evm.model.Contig136_pilon.41	4725
evm.model.Contig154_pilon.120	406
evm.model.Contig210_pilon.1	173
evm.model.Contig519_pilon.19	224
evm.model.Contig137_pilon.13	3364
evm.model.Contig165_pilon.18	565
evm.model.Contig1805_pilon.123	899
evm.model.Contig264_pilon.34	455
evm.model.Contig13_pilon.340	272
evm.model.Contig17_pilon.139	6169
evm.model.Contig19_pilon.89	1162
evm.model.Contig5_pilon.356	260
evm.model.Contig144_pilon.21	7322
evm.model.Contig46_pilon.8	341
evm.model.Contig46_pilon.9	4560
evm.model.Contig573_pilon.25	491
evm.model.Contig1498_pilon.1	599
evm.model.Contig1685_pilon.16	599
evm.model.Contig1685_pilon.7	518
evm.model.Contig74_pilon.3	767
evm.model.Contig159_pilon.121	380
evm.model.Contig210_pilon.72	386
evm.model.Contig364_pilon.36	362
evm.model.Contig48_pilon.32	380
evm.model.Contig169_pilon.105	12095
evm.model.Contig221_pilon.50	372
evm.model.Contig249_pilon.221	1105
evm.model.Contig262_pilon.54	1068
evm.model.Contig176_pilon.42	290
evm.model.Contig186_pilon.49	221
evm.model.Contig264_pilon.61	278
evm.model.Contig920_pilon.1	248
evm.model.Contig204_pilon.66	284
evm.model.Contig204_pilon.67	1157
evm.model.Contig204_pilon.72	835
evm.model.Contig204_pilon.75	1651
evm.model.Contig217_pilon.52	398
evm.model.Contig217_pilon.60	716
evm.model.Contig30_pilon.146	1761
evm.model.Contig398_pilon.8	2270
evm.model.Contig24_pilon.348	602
evm.model.Contig486_pilon.13	554
evm.model.Contig486_pilon.15	1712
evm.model.Contig486_pilon.16	3630
evm.model.Contig267_pilon.155	824
evm.model.Contig267_pilon.157	1013
evm.model.Contig267_pilon.158	503
evm.model.Contig267_pilon.159	842
evm.model.Contig26_pilon.33	839
evm.model.Contig26_pilon.34	886
evm.model.Contig26_pilon.52	706
evm.model.Contig26_pilon.58	1659
evm.model.Contig27_pilon.185	2550
evm.model.Contig32_pilon.100	371
evm.model.Contig483_pilon.25	580
evm.model.Contig587_pilon.91	4370
evm.model.Contig31_pilon.13	1148
evm.model.Contig38_pilon.151	1258
evm.model.Contig546_pilon.115	1258
evm.model.Contig579_pilon.22	1258
evm.model.Contig34_pilon.1242	2984
evm.model.Contig34_pilon.1660	3736
evm.model.Contig34_pilon.1692	2110
evm.model.Contig83_pilon.284	1631
evm.model.Contig34_pilon.1295	2965
evm.model.Contig34_pilon.1357	4105
evm.model.Contig34_pilon.440	2760
evm.model.Contig83_pilon.929	3089
evm.model.Contig34_pilon.1460	2940
evm.model.Contig34_pilon.918	497
evm.model.Contig83_pilon.1028	707
evm.model.Contig83_pilon.826	2910
evm.model.Contig37_pilon.83	1021
evm.model.Contig391_pilon.4	1119
evm.model.Contig485_pilon.14	558
evm.model.Contig731_pilon.89	590
evm.model.Contig398_pilon.26	1262
evm.model.Contig485_pilon.6	368
evm.model.Contig504_pilon.34	1748
evm.model.Contig56_pilon.138	365
evm.model.Contig541_pilon.25	2455
evm.model.Contig541_pilon.27	422
evm.model.Contig541_pilon.36	4195
evm.model.Contig541_pilon.41	392
evm.model.Contig75_pilon.120	943
evm.model.Contig75_pilon.123	4259
evm.model.Contig7_pilon.442	1340
evm.model.Contig7_pilon.456	2517
evm.model.Contig7_pilon.127	602
evm.model.Contig7_pilon.129	765
evm.model.Contig7_pilon.131	605
evm.model.Contig87_pilon.19	765
evm.model.Contig83_pilon.1242	1539
evm.model.Contig83_pilon.389	1643
evm.model.Contig83_pilon.409	1638
evm.model.Contig83_pilon.472	1592
evm.model.Contig0_pilon.699	414
evm.model.Contig267_pilon.89	392
evm.model.Contig312_pilon.44	11408
evm.model.Contig1005_pilon.5	781
evm.model.Contig1487_pilon.94	2015
evm.model.Contig149_pilon.38	3750
evm.model.Contig1018_pilon.4	6601
evm.model.Contig219_pilon.55	1064
evm.model.Contig219_pilon.58	704
evm.model.Contig1085_pilon.7	227
evm.model.Contig346_pilon.12	296
evm.model.Contig346_pilon.17	227
evm.model.Contig108_pilon.18	935
evm.model.Contig191_pilon.59	1924
evm.model.Contig52_pilon.105	7596
evm.model.Contig10_pilon.231	3631
evm.model.Contig10_pilon.233	5644
evm.model.Contig419_pilon.13	7438
evm.model.Contig1105_pilon.8	474
evm.model.Contig1429_pilon.2	28045
evm.model.Contig148_pilon.46	569
evm.model.Contig110_pilon.75	4450
evm.model.Contig17_pilon.248	6286
evm.model.Contig39_pilon.130	4453
evm.model.Contig112_pilon.79	9460
evm.model.Contig32_pilon.27	482
evm.model.Contig528_pilon.6	488
evm.model.Contig1136_pilon.2	1243
evm.model.Contig11_pilon.174	2027
evm.model.Contig40_pilon.93	2151
evm.model.Contig114_pilon.128	2104
evm.model.Contig179_pilon.1	1441
evm.model.Contig327_pilon.4	809
evm.model.Contig1166_pilon.11	578
evm.model.Contig204_pilon.34	299
evm.model.Contig26_pilon.301	377
evm.model.Contig117_pilon.69	3864
evm.model.Contig117_pilon.70	5288
evm.model.Contig1771_pilon.5	5225
evm.model.Contig1187_pilon.2	365
evm.model.Contig128_pilon.232	476
evm.model.Contig864_pilon.1	364
evm.model.Contig11_pilon.150	302
evm.model.Contig251_pilon.82	239
evm.model.Contig39_pilon.168	239
evm.model.Contig1212_pilon.5	1849
evm.model.Contig83_pilon.1350	1855
evm.model.Contig83_pilon.1354	1997
evm.model.Contig124_pilon.88	1159
evm.model.Contig1321_pilon.34	338
evm.model.Contig285_pilon.1	869
evm.model.Contig127_pilon.55	1519
evm.model.Contig33_pilon.216	1960
evm.model.Contig33_pilon.255	952
evm.model.Contig1282_pilon.4	1331
evm.model.Contig25_pilon.138	881
evm.model.Contig25_pilon.78	883
evm.model.Contig128_pilon.235	7807
evm.model.Contig128_pilon.245	3381
evm.model.Contig247_pilon.104	5801
evm.model.Contig12_pilon.282	437
evm.model.Contig24_pilon.431	437
evm.model.Contig2_pilon.395	437
evm.model.Contig12_pilon.90	569
evm.model.Contig131_pilon.169	584
evm.model.Contig403_pilon.1	633
evm.model.Contig132_pilon.21	797
evm.model.Contig264_pilon.129	887
evm.model.Contig264_pilon.151	861
evm.model.Contig132_pilon.56	485
evm.model.Contig156_pilon.14	864
evm.model.Contig67_pilon.93	786
evm.model.Contig133_pilon.129	966
evm.model.Contig133_pilon.132	1173
evm.model.Contig6_pilon.238	1172
evm.model.Contig133_pilon.18	3701
evm.model.Contig195_pilon.103	990
evm.model.Contig453_pilon.3	858
evm.model.Contig133_pilon.74	608
evm.model.Contig133_pilon.77	269
evm.model.Contig175_pilon.137	608
evm.model.Contig133_pilon.75	799
evm.model.Contig133_pilon.81	1817
evm.model.Contig133_pilon.91	745
evm.model.Contig1359_pilon.44	12647
evm.model.Contig162_pilon.217	15999
evm.model.Contig22_pilon.20	1476
evm.model.Contig1377_pilon.42	3668
evm.model.Contig1546_pilon.5	2430
evm.model.Contig216_pilon.6	2760
evm.model.Contig137_pilon.82	509
evm.model.Contig1_pilon.392	806
evm.model.Contig37_pilon.88	1159
evm.model.Contig13_pilon.169	1908
evm.model.Contig13_pilon.170	1854
evm.model.Contig212_pilon.17	11355
evm.model.Contig1423_pilon.28	1440
evm.model.Contig1423_pilon.29	2270
evm.model.Contig333_pilon.172	122119
evm.model.Contig1440_pilon.1	7495
evm.model.Contig317_pilon.1	913
evm.model.Contig484_pilon.4	1362
evm.model.Contig1446_pilon.62	554
evm.model.Contig85_pilon.12	626
evm.model.Contig9_pilon.134	682
evm.model.Contig146_pilon.62	7382
evm.model.Contig201_pilon.123	9272
evm.model.Contig201_pilon.124	3013
evm.model.Contig1475_pilon.44	983
evm.model.Contig55_pilon.210	317
evm.model.Contig55_pilon.211	1379
evm.model.Contig1481_pilon.1	3083
evm.model.Contig29_pilon.107	620
evm.model.Contig29_pilon.133	15720
evm.model.Contig148_pilon.132	437
evm.model.Contig48_pilon.340	2083
evm.model.Contig48_pilon.347	434
evm.model.Contig1492_pilon.10	1389
evm.model.Contig1492_pilon.8	1966
evm.model.Contig1492_pilon.9	1359
evm.model.Contig14_pilon.343	2042
evm.model.Contig63_pilon.42	1373
evm.model.Contig76_pilon.57	2631
evm.model.Contig1525_pilon.11	8666
evm.model.Contig391_pilon.3	944
evm.model.Contig590_pilon.130	359
evm.model.Contig152_pilon.125	239
evm.model.Contig16_pilon.145	239
evm.model.Contig354_pilon.34	239
evm.model.Contig152_pilon.43	542
evm.model.Contig152_pilon.44	302
evm.model.Contig152_pilon.45	302
evm.model.Contig154_pilon.106	3677
evm.model.Contig154_pilon.107	788
evm.model.Contig529_pilon.3	4558
evm.model.Contig159_pilon.119	659
evm.model.Contig437_pilon.22	1030
evm.model.Contig437_pilon.34	6400
evm.model.Contig15_pilon.140.1	1499
evm.model.Contig616_pilon.18	1521
evm.model.Contig616_pilon.33	934
evm.model.Contig15_pilon.195	377
evm.model.Contig170_pilon.23	179
evm.model.Contig31_pilon.128	1137
evm.model.Contig162_pilon.61	2798
evm.model.Contig162_pilon.62	1249
evm.model.Contig162_pilon.63	2561
evm.model.Contig163_pilon.125	32420
evm.model.Contig163_pilon.83	659
evm.model.Contig1781_pilon.2	695
evm.model.Contig1665_pilon.9	3762
evm.model.Contig196_pilon.19	3200
evm.model.Contig79_pilon.145	6151
evm.model.Contig168_pilon.133	1133
evm.model.Contig199_pilon.113	728
evm.model.Contig74_pilon.38	65581
evm.model.Contig168_pilon.54	347
evm.model.Contig60_pilon.263	248
evm.model.Contig616_pilon.2	347
evm.model.Contig168_pilon.69	2730
evm.model.Contig225_pilon.25	3773
evm.model.Contig40_pilon.193	10449
evm.model.Contig16_pilon.11	5378
evm.model.Contig228_pilon.47	1134
evm.model.Contig554_pilon.22	3100
evm.model.Contig16_pilon.240	870
evm.model.Contig265_pilon.50	935
evm.model.Contig410_pilon.27	296
evm.model.Contig1805_pilon.22	1175
evm.model.Contig360_pilon.27	118068
evm.model.Contig360_pilon.45	825
evm.model.Contig187_pilon.99.1	798
evm.model.Contig36_pilon.181	399
evm.model.Contig40_pilon.37	1392
evm.model.Contig189_pilon.16	257
evm.model.Contig31_pilon.308	372
evm.model.Contig85_pilon.3	4250
evm.model.Contig1_pilon.135	1272
evm.model.Contig1_pilon.324	251
evm.model.Contig592_pilon.68	498
evm.model.Contig200_pilon.153	3748
evm.model.Contig200_pilon.154	722
evm.model.Contig200_pilon.155	26946
evm.model.Contig21_pilon.207	484
evm.model.Contig21_pilon.228	269
evm.model.Contig3_pilon.349	511
evm.model.Contig225_pilon.40	365
evm.model.Contig225_pilon.42	276
evm.model.Contig225_pilon.43	6255
evm.model.Contig234_pilon.41	875
evm.model.Contig41_pilon.76	875
evm.model.Contig8_pilon.189	512
evm.model.Contig234_pilon.44	3557
evm.model.Contig234_pilon.54	865
evm.model.Contig234_pilon.58	2093
evm.model.Contig235_pilon.108	891
evm.model.Contig32_pilon.202	926
evm.model.Contig85_pilon.119	876
evm.model.Contig250_pilon.20	1245
evm.model.Contig250_pilon.21	1036
evm.model.Contig341_pilon.13	842
evm.model.Contig251_pilon.39	412
evm.model.Contig38_pilon.63	5295
evm.model.Contig81_pilon.79	5936
evm.model.Contig258_pilon.28	4569
evm.model.Contig9_pilon.155	2299
evm.model.Contig9_pilon.324	9890
evm.model.Contig263_pilon.46	1726
evm.model.Contig360_pilon.40	1616
evm.model.Contig372_pilon.71	1229
evm.model.Contig269_pilon.36	13373
evm.model.Contig283_pilon.73	669
evm.model.Contig311_pilon.28	3578
evm.model.Contig26_pilon.27	686
evm.model.Contig26_pilon.28	737
evm.model.Contig26_pilon.47	905
evm.model.Contig271_pilon.6	292
evm.model.Contig271_pilon.7	292
evm.model.Contig97_pilon.179	292
evm.model.Contig29_pilon.22	615
evm.model.Contig29_pilon.23	2808
evm.model.Contig65_pilon.104	3014
evm.model.Contig30_pilon.77	1239
evm.model.Contig30_pilon.78	281
evm.model.Contig30_pilon.82	614
evm.model.Contig318_pilon.21	2689
evm.model.Contig318_pilon.34	1365
evm.model.Contig318_pilon.35	1370
evm.model.Contig318_pilon.44	545
evm.model.Contig36_pilon.140	545
evm.model.Contig592_pilon.91	531
evm.model.Contig324_pilon.23	4322
evm.model.Contig324_pilon.26	4771
evm.model.Contig324_pilon.29	5537
evm.model.Contig324_pilon.82	3717
evm.model.Contig646_pilon.14	2051
evm.model.Contig646_pilon.15	407
evm.model.Contig32_pilon.112	1290
evm.model.Contig32_pilon.113	1344
evm.model.Contig32_pilon.114	1894
evm.model.Contig32_pilon.323	221
evm.model.Contig32_pilon.325	845
evm.model.Contig32_pilon.330	839
evm.model.Contig331_pilon.72	606
evm.model.Contig38_pilon.75	2554
evm.model.Contig509_pilon.3	537
evm.model.Contig34_pilon.1485	1925
evm.model.Contig83_pilon.505	1537
evm.model.Contig83_pilon.956	2876
evm.model.Contig34_pilon.1651	2008
evm.model.Contig34_pilon.1685	1486
evm.model.Contig83_pilon.477	943
evm.model.Contig34_pilon.1655	1617
evm.model.Contig34_pilon.1682	1817
evm.model.Contig34_pilon.514	1086
evm.model.Contig34_pilon.2	1864
evm.model.Contig83_pilon.53	1291
evm.model.Contig83_pilon.824	978
evm.model.Contig358_pilon.11	2617
evm.model.Contig358_pilon.18	1809
evm.model.Contig358_pilon.8	3674
evm.model.Contig35_pilon.119	407
evm.model.Contig373_pilon.14	716
evm.model.Contig526_pilon.120	824
evm.model.Contig368_pilon.44	1331
evm.model.Contig368_pilon.47	1333
evm.model.Contig368_pilon.49	1341
evm.model.Contig371_pilon.24	1079
evm.model.Contig3_pilon.29	1353
evm.model.Contig65_pilon.131	1818
evm.model.Contig386_pilon.73	383
evm.model.Contig386_pilon.76	335
evm.model.Contig386_pilon.85	3753
evm.model.Contig38_pilon.277	1408
evm.model.Contig38_pilon.278	10432
evm.model.Contig38_pilon.279	1746
evm.model.Contig398_pilon.36	7355
evm.model.Contig497_pilon.97	1165
evm.model.Contig557_pilon.79	1235
evm.model.Contig39_pilon.77	1964
evm.model.Contig3_pilon.51	2318
evm.model.Contig497_pilon.14	1486
evm.model.Contig413_pilon.44	3034
evm.model.Contig474_pilon.59	3218
evm.model.Contig9_pilon.247	2565
evm.model.Contig45_pilon.181	10669
evm.model.Contig45_pilon.204	3755
evm.model.Contig45_pilon.205	6243
evm.model.Contig484_pilon.3	372
evm.model.Contig932_pilon.12	582
evm.model.Contig932_pilon.13	861
evm.model.Contig48_pilon.367	4214
evm.model.Contig5_pilon.334	2865
evm.model.Contig61_pilon.37	1341
evm.model.Contig56_pilon.56	1064
evm.model.Contig56_pilon.62	1408
evm.model.Contig56_pilon.63	1406
evm.model.Contig57_pilon.146	13093
evm.model.Contig57_pilon.153	1918
evm.model.Contig57_pilon.158	1496
evm.model.Contig9_pilon.359	11235
evm.model.Contig9_pilon.360	14472
evm.model.Contig9_pilon.362	12783
evm.model.Contig0_pilon.135	437
evm.model.Contig0_pilon.94	446
evm.model.Contig0_pilon.237	1292
evm.model.Contig150_pilon.145	891
evm.model.Contig0_pilon.294	6426
evm.model.Contig22_pilon.244	4936
evm.model.Contig0_pilon.424	734
evm.model.Contig201_pilon.1	907
evm.model.Contig0_pilon.442	665
evm.model.Contig391_pilon.36	230
evm.model.Contig0_pilon.449	350
evm.model.Contig519_pilon.14	362
evm.model.Contig0_pilon.648	739
evm.model.Contig0_pilon.652	2095
evm.model.Contig0_pilon.698	1133
evm.model.Contig267_pilon.88	1127
evm.model.Contig100_pilon.57	10077
evm.model.Contig105_pilon.63	317
evm.model.Contig101_pilon.51	1868
evm.model.Contig479_pilon.2	2304
evm.model.Contig1029_pilon.22	2044
evm.model.Contig1691_pilon.30	698
evm.model.Contig1029_pilon.26.2	1653
evm.model.Contig1214_pilon.3.3	1654
evm.model.Contig102_pilon.114	13137
evm.model.Contig3_pilon.162	485
evm.model.Contig102_pilon.56	6490
evm.model.Contig563_pilon.120	4329
evm.model.Contig103_pilon.94	1436
evm.model.Contig990_pilon.1	1436
evm.model.Contig105_pilon.79	452
evm.model.Contig565_pilon.7	6257
evm.model.Contig106_pilon.30	677
evm.model.Contig11_pilon.79	671
evm.model.Contig106_pilon.82	692
evm.model.Contig537_pilon.26	556
evm.model.Contig1073_pilon.21	1040
evm.model.Contig14_pilon.118	1049
evm.model.Contig1073_pilon.25	3126
evm.model.Contig134_pilon.31	2123
evm.model.Contig1073_pilon.34	3777
evm.model.Contig14_pilon.107	4231
evm.model.Contig1073_pilon.3	1789
evm.model.Contig14_pilon.144	1840
evm.model.Contig107_pilon.3	886
evm.model.Contig197_pilon.2	886
evm.model.Contig1088_pilon.7	236
evm.model.Contig1429_pilon.17	866
evm.model.Contig108_pilon.25	1201
evm.model.Contig1_pilon.102	2938
evm.model.Contig1099_pilon.9	1104
evm.model.Contig11_pilon.158	395
evm.model.Contig109_pilon.37	1525
evm.model.Contig497_pilon.20	5122
evm.model.Contig109_pilon.90	1421
evm.model.Contig222_pilon.51	1438
evm.model.Contig10_pilon.354	738
evm.model.Contig25_pilon.179	4027
evm.model.Contig1105_pilon.16	458
evm.model.Contig231_pilon.54	824
evm.model.Contig1105_pilon.3	6415
evm.model.Contig46_pilon.138	6348
evm.model.Contig110_pilon.69	785
evm.model.Contig2_pilon.676	967
evm.model.Contig111_pilon.70	2502
evm.model.Contig274_pilon.27	2238
evm.model.Contig1125_pilon.11	2415
evm.model.Contig1125_pilon.9	22629
evm.model.Contig112_pilon.3	821
evm.model.Contig51_pilon.49	13358
evm.model.Contig112_pilon.44	425
evm.model.Contig277_pilon.8	622
evm.model.Contig112_pilon.45	2925
evm.model.Contig277_pilon.9	2930
evm.model.Contig112_pilon.62	3194
evm.model.Contig1161_pilon.18	3019
evm.model.Contig1137_pilon.25	1475
evm.model.Contig136_pilon.52	1596
evm.model.Contig1137_pilon.44	1922
evm.model.Contig979_pilon.2	2532
evm.model.Contig1137_pilon.8	602
evm.model.Contig342_pilon.163	602
evm.model.Contig1155_pilon.3	230
evm.model.Contig507_pilon.69	230
evm.model.Contig115_pilon.13	455
evm.model.Contig249_pilon.96	413
evm.model.Contig1166_pilon.3	828
evm.model.Contig39_pilon.76	762
evm.model.Contig1168_pilon.12	3939
evm.model.Contig577_pilon.22	1038
evm.model.Contig117_pilon.14	2585
evm.model.Contig83_pilon.1369	1946
evm.model.Contig117_pilon.23	3946
evm.model.Contig122_pilon.2	3953
evm.model.Contig1186_pilon.16	356
evm.model.Contig1186_pilon.22	356
evm.model.Contig1187_pilon.44	771
evm.model.Contig1187_pilon.51	1828
evm.model.Contig118_pilon.147	15752
evm.model.Contig118_pilon.157	200
evm.model.Contig118_pilon.170	773
evm.model.Contig527_pilon.13	845
evm.model.Contig118_pilon.5	10847
evm.model.Contig509_pilon.2	4180
evm.model.Contig1190_pilon.32	1001
evm.model.Contig498_pilon.37	4164
evm.model.Contig1192_pilon.11	626
evm.model.Contig14_pilon.431	779
evm.model.Contig11_pilon.179	1827
evm.model.Contig1245_pilon.21	419
evm.model.Contig11_pilon.218	429
evm.model.Contig11_pilon.221	490
evm.model.Contig11_pilon.225	407
evm.model.Contig567_pilon.70	971
evm.model.Contig1202_pilon.2	4545
evm.model.Contig1402_pilon.26	3224
evm.model.Contig1206_pilon.21	683
evm.model.Contig48_pilon.201	578
evm.model.Contig1206_pilon.23	1323
evm.model.Contig48_pilon.203	1348
evm.model.Contig1206_pilon.53	317
evm.model.Contig42_pilon.224	317
evm.model.Contig1213_pilon.31	13511
evm.model.Contig1213_pilon.32	10537
evm.model.Contig121_pilon.13	4434
evm.model.Contig1580_pilon.1	3660
evm.model.Contig1226_pilon.14	1603
evm.model.Contig205_pilon.2	1620
evm.model.Contig1268_pilon.17	909
evm.model.Contig271_pilon.21	1833
evm.model.Contig126_pilon.91	1110
evm.model.Contig183_pilon.35	1101
evm.model.Contig1272_pilon.23	5412
evm.model.Contig243_pilon.70	8656
evm.model.Contig1278_pilon.15	311
evm.model.Contig13_pilon.345	311
evm.model.Contig1278_pilon.16	503
evm.model.Contig13_pilon.344	434
evm.model.Contig1283_pilon.27	2764
evm.model.Contig1283_pilon.33	388
evm.model.Contig128_pilon.111	2678
evm.model.Contig310_pilon.3	640
evm.model.Contig128_pilon.213	3853
evm.model.Contig12_pilon.378	474
evm.model.Contig128_pilon.246	170
evm.model.Contig247_pilon.105	170
evm.model.Contig128_pilon.89	338
evm.model.Contig128_pilon.91	308
evm.model.Contig128_pilon.90	866
evm.model.Contig148_pilon.45	1301
evm.model.Contig1297_pilon.1	1064
evm.model.Contig958_pilon.35	1070
evm.model.Contig129_pilon.44	224
evm.model.Contig54_pilon.52	224
evm.model.Contig12_pilon.118	2074
evm.model.Contig1457_pilon.12	2115
evm.model.Contig12_pilon.239	2418
evm.model.Contig12_pilon.240	2482
evm.model.Contig12_pilon.421	2974
evm.model.Contig14_pilon.325	517
evm.model.Contig12_pilon.433	1199
evm.model.Contig9_pilon.241	957
evm.model.Contig12_pilon.476	491
evm.model.Contig932_pilon.14	491
evm.model.Contig12_pilon.70	656
evm.model.Contig245_pilon.3	657
evm.model.Contig1319_pilon.29	1361
evm.model.Contig450_pilon.202	1531
evm.model.Contig131_pilon.133	1618
evm.model.Contig1569_pilon.10	1619
evm.model.Contig131_pilon.187	2153
evm.model.Contig1771_pilon.1	633
evm.model.Contig131_pilon.24	617
evm.model.Contig4_pilon.2	620
evm.model.Contig131_pilon.58	12378
evm.model.Contig131_pilon.60	6155
evm.model.Contig1332_pilon.4	5726
evm.model.Contig652_pilon.1	771
evm.model.Contig1338_pilon.19	440
evm.model.Contig1432_pilon.2	440
evm.model.Contig1338_pilon.23	686
evm.model.Contig1432_pilon.7	674
evm.model.Contig1338_pilon.25	2075
evm.model.Contig146_pilon.90	449
evm.model.Contig133_pilon.4	473
evm.model.Contig189_pilon.8	470
evm.model.Contig133_pilon.70	7771
evm.model.Contig175_pilon.131	2919
evm.model.Contig1340_pilon.18	3567
evm.model.Contig1602_pilon.1	2882
evm.model.Contig1345_pilon.22	2099
evm.model.Contig368_pilon.166	1143
evm.model.Contig1349_pilon.24	2008
evm.model.Contig372_pilon.130	419
evm.model.Contig134_pilon.127	478
evm.model.Contig148_pilon.127	530
evm.model.Contig134_pilon.63	473
evm.model.Contig134_pilon.68	482
evm.model.Contig134_pilon.69	4866
evm.model.Contig17_pilon.247	602
evm.model.Contig1358_pilon.48	587
evm.model.Contig234_pilon.69	1007
evm.model.Contig1359_pilon.72	1065
evm.model.Contig62_pilon.172	1064
evm.model.Contig1359_pilon.77	512
evm.model.Contig702_pilon.88	512
evm.model.Contig1368_pilon.3	3879
evm.model.Contig1615_pilon.7	768
evm.model.Contig1368_pilon.4	1250
evm.model.Contig32_pilon.347	3841
evm.model.Contig137_pilon.174	1433
evm.model.Contig289_pilon.26	5752
evm.model.Contig13_pilon.275	763
evm.model.Contig928_pilon.80	3652
evm.model.Contig13_pilon.324	10038
evm.model.Contig13_pilon.336	7803
evm.model.Contig1427_pilon.82	5411
evm.model.Contig69_pilon.43	2311
evm.model.Contig1427_pilon.83	10068
evm.model.Contig90_pilon.114	852
evm.model.Contig142_pilon.18	899
evm.model.Contig142_pilon.22	1034
evm.model.Contig143_pilon.20	836
evm.model.Contig143_pilon.22	821
evm.model.Contig143_pilon.7	1344
evm.model.Contig259_pilon.16	1270
evm.model.Contig1446_pilon.113	1606
evm.model.Contig1492_pilon.90	1215
evm.model.Contig1446_pilon.67	1645
evm.model.Contig1714_pilon.9	6364
evm.model.Contig1446_pilon.92	786
evm.model.Contig1492_pilon.109	639
evm.model.Contig146_pilon.8	489
evm.model.Contig797_pilon.19	492
evm.model.Contig1487_pilon.85	1715
evm.model.Contig1487_pilon.88	4837
evm.model.Contig148_pilon.107	363
evm.model.Contig708_pilon.7	211
evm.model.Contig148_pilon.24	1578
evm.model.Contig148_pilon.38	1314
evm.model.Contig1492_pilon.17	221
evm.model.Contig168_pilon.109	743
evm.model.Contig1492_pilon.3	1166
evm.model.Contig265_pilon.2	1166
evm.model.Contig1492_pilon.47	928
evm.model.Contig1492_pilon.49	928
evm.model.Contig1492_pilon.53	3553
evm.model.Contig823_pilon.3	16127
evm.model.Contig149_pilon.10	1239
evm.model.Contig238_pilon.73	1241
evm.model.Contig149_pilon.32	401
evm.model.Contig473_pilon.83	545
evm.model.Contig14_pilon.131	10345
evm.model.Contig325_pilon.27	7828
evm.model.Contig14_pilon.1	680
evm.model.Contig190_pilon.4	293
evm.model.Contig14_pilon.302	5635
evm.model.Contig14_pilon.306	14633
evm.model.Contig14_pilon.33	16099
evm.model.Contig592_pilon.125	4494
evm.model.Contig14_pilon.39	1638
evm.model.Contig14_pilon.63	1249
evm.model.Contig14_pilon.41	749
evm.model.Contig14_pilon.65	1065
evm.model.Contig14_pilon.59	1811
evm.model.Contig14_pilon.80	1517
evm.model.Contig14_pilon.7	494
evm.model.Contig218_pilon.160	353
evm.model.Contig1506_pilon.15	3100
evm.model.Contig535_pilon.3	3096
evm.model.Contig150_pilon.78	10689
evm.model.Contig354_pilon.49	23133
evm.model.Contig151_pilon.13	2147
evm.model.Contig450_pilon.289	474
evm.model.Contig151_pilon.24	425
evm.model.Contig450_pilon.128	1370
evm.model.Contig153_pilon.24	362
evm.model.Contig188_pilon.43	4867
evm.model.Contig153_pilon.4	623
evm.model.Contig4_pilon.103	3391
evm.model.Contig154_pilon.53	2912
evm.model.Contig213_pilon.16	2086
evm.model.Contig1567_pilon.35	314
evm.model.Contig264_pilon.148	314
evm.model.Contig1567_pilon.44	329
evm.model.Contig264_pilon.137	620
evm.model.Contig156_pilon.15	215
evm.model.Contig61_pilon.70	215
evm.model.Contig156_pilon.1	8206
evm.model.Contig244_pilon.13	9847
evm.model.Contig1580_pilon.57	380
evm.model.Contig8_pilon.118	395
evm.model.Contig158_pilon.34	6584
evm.model.Contig920_pilon.16	5681
evm.model.Contig1592_pilon.13	1275
evm.model.Contig1592_pilon.7	314
evm.model.Contig1592_pilon.16	403
evm.model.Contig40_pilon.132	248
evm.model.Contig1592_pilon.37	3366
evm.model.Contig1592_pilon.39	2473
evm.model.Contig15_pilon.118	2800
evm.model.Contig25_pilon.60	3164
evm.model.Contig15_pilon.157	464
evm.model.Contig15_pilon.162	464
evm.model.Contig15_pilon.71	20863
evm.model.Contig15_pilon.75	1325
evm.model.Contig160_pilon.113	2275
evm.model.Contig699_pilon.2	2275
evm.model.Contig1614_pilon.17	2688
evm.model.Contig26_pilon.234	3330
evm.model.Contig162_pilon.167	2437
evm.model.Contig326_pilon.3	2437
evm.model.Contig162_pilon.172	5898
evm.model.Contig326_pilon.9	876
evm.model.Contig1633_pilon.5	1003
evm.model.Contig66_pilon.49	1066
evm.model.Contig163_pilon.155.2	6769
evm.model.Contig846_pilon.6.2	6787
evm.model.Contig1641_pilon.8	900
evm.model.Contig266_pilon.26	814
evm.model.Contig1653_pilon.4	4244
evm.model.Contig204_pilon.1	4316
evm.model.Contig1660_pilon.1	1253
evm.model.Contig635_pilon.7	2628
evm.model.Contig1673_pilon.6	894
evm.model.Contig318_pilon.38	894
evm.model.Contig168_pilon.132	330
evm.model.Contig74_pilon.41	444
evm.model.Contig168_pilon.70	3720
evm.model.Contig274_pilon.6	435
evm.model.Contig1691_pilon.37	203
evm.model.Contig1691_pilon.39	4947
evm.model.Contig16_pilon.19	1084
evm.model.Contig16_pilon.29	1084
evm.model.Contig16_pilon.317	1489
evm.model.Contig531_pilon.27	1520
evm.model.Contig16_pilon.322	1603
evm.model.Contig531_pilon.30	1545
evm.model.Contig16_pilon.6	3466
evm.model.Contig35_pilon.129	7461
evm.model.Contig1708_pilon.11.1	1485
evm.model.Contig474_pilon.12	26469
evm.model.Contig1714_pilon.10	314
evm.model.Contig59_pilon.30	314
evm.model.Contig1719_pilon.5	494
evm.model.Contig36_pilon.314	4984
evm.model.Contig1733_pilon.29	227
evm.model.Contig173_pilon.59	227
evm.model.Contig1746_pilon.1	3295
evm.model.Contig38_pilon.367	2670
evm.model.Contig175_pilon.151	1481
evm.model.Contig175_pilon.167	1236
evm.model.Contig175_pilon.152.1	5797
evm.model.Contig175_pilon.166	5646
evm.model.Contig175_pilon.154	1732
evm.model.Contig175_pilon.164	935
evm.model.Contig175_pilon.78	302
evm.model.Contig586_pilon.44	7716
evm.model.Contig176_pilon.40	620
evm.model.Contig316_pilon.29	1281
evm.model.Contig17_pilon.119	469
evm.model.Contig199_pilon.91	281
evm.model.Contig17_pilon.134	956
evm.model.Contig19_pilon.20	980
evm.model.Contig17_pilon.145	2358
evm.model.Contig182_pilon.30	1805
evm.model.Contig17_pilon.222	996
evm.model.Contig5_pilon.223	709
evm.model.Contig1805_pilon.42	4460
evm.model.Contig256_pilon.92	2457
evm.model.Contig181_pilon.37	324
evm.model.Contig564_pilon.15	2745
evm.model.Contig182_pilon.16	1751
evm.model.Contig427_pilon.7	754
evm.model.Contig183_pilon.5	935
evm.model.Contig332_pilon.48	932
evm.model.Contig185_pilon.64	3349
evm.model.Contig43_pilon.122	1780
evm.model.Contig186_pilon.11	425
evm.model.Contig243_pilon.120	590
evm.model.Contig188_pilon.69	215
evm.model.Contig791_pilon.1	215
evm.model.Contig189_pilon.21	281
evm.model.Contig22_pilon.195	281
evm.model.Contig18_pilon.15	2496
evm.model.Contig479_pilon.8	7040
evm.model.Contig18_pilon.60	452
evm.model.Contig691_pilon.11	1033
evm.model.Contig18_pilon.61	7405
evm.model.Contig924_pilon.14	904
evm.model.Contig192_pilon.21	24155
evm.model.Contig192_pilon.25	3557
evm.model.Contig198_pilon.30	1915
evm.model.Contig360_pilon.101	2047
evm.model.Contig198_pilon.32	6171
evm.model.Contig198_pilon.40	1653
evm.model.Contig199_pilon.102	296
evm.model.Contig4_pilon.267	837
evm.model.Contig199_pilon.138	248
evm.model.Contig199_pilon.141	248
evm.model.Contig199_pilon.178	1786
evm.model.Contig199_pilon.179	2791
evm.model.Contig199_pilon.31	3615
evm.model.Contig199_pilon.35	54844
evm.model.Contig1_pilon.245	3564
evm.model.Contig1_pilon.291	1128
evm.model.Contig1_pilon.253	2859
evm.model.Contig1_pilon.282	3324
evm.model.Contig1_pilon.258	980
evm.model.Contig1_pilon.277	980
evm.model.Contig1_pilon.259	1908
evm.model.Contig1_pilon.276	1915
evm.model.Contig1_pilon.302	3544
evm.model.Contig25_pilon.87	1022
evm.model.Contig1_pilon.311	521
evm.model.Contig517_pilon.20	403
evm.model.Contig1_pilon.315	18468
evm.model.Contig517_pilon.22	11176
evm.model.Contig1_pilon.339.1	6059
evm.model.Contig607_pilon.42	4677
evm.model.Contig1_pilon.344	800
evm.model.Contig607_pilon.47	800
evm.model.Contig1_pilon.399	3757
evm.model.Contig83_pilon.1342	1155
evm.model.Contig1_pilon.457	1530
evm.model.Contig574_pilon.27	6871
evm.model.Contig1_pilon.506	356
evm.model.Contig476_pilon.21	744
evm.model.Contig1_pilon.510	1093
evm.model.Contig561_pilon.25	4123
evm.model.Contig1_pilon.529	3649
evm.model.Contig26_pilon.160	240
evm.model.Contig1_pilon.657	1528
evm.model.Contig1_pilon.659	2968
evm.model.Contig1_pilon.88	835
evm.model.Contig79_pilon.18	842
evm.model.Contig200_pilon.157	224
evm.model.Contig200_pilon.60	224
evm.model.Contig201_pilon.134	3628
evm.model.Contig401_pilon.11	3595
evm.model.Contig202_pilon.56	5762
evm.model.Contig202_pilon.66	5242
evm.model.Contig204_pilon.64	4034
evm.model.Contig204_pilon.68	1294
evm.model.Contig204_pilon.70	757
evm.model.Contig204_pilon.73	979
evm.model.Contig204_pilon.71	817
evm.model.Contig204_pilon.74	817
evm.model.Contig208_pilon.45	2987
evm.model.Contig987_pilon.18	2436
evm.model.Contig209_pilon.8	578
evm.model.Contig563_pilon.74	353
evm.model.Contig20_pilon.139	797
evm.model.Contig280_pilon.55	1495
evm.model.Contig20_pilon.150	1265
evm.model.Contig20_pilon.151	2306
evm.model.Contig20_pilon.200	1436
evm.model.Contig246_pilon.74	1436
evm.model.Contig20_pilon.201	4942
evm.model.Contig246_pilon.73	4944
evm.model.Contig20_pilon.213	922
evm.model.Contig246_pilon.71	897
evm.model.Contig210_pilon.171	576
evm.model.Contig240_pilon.37	377
evm.model.Contig217_pilon.24	676
evm.model.Contig368_pilon.16	1135
evm.model.Contig217_pilon.61	425
evm.model.Contig30_pilon.148	672
evm.model.Contig218_pilon.107	4953
evm.model.Contig218_pilon.111	2701
evm.model.Contig218_pilon.191.1	1857
evm.model.Contig366_pilon.72	1465
evm.model.Contig218_pilon.51	3408
evm.model.Contig218_pilon.52	3245
evm.model.Contig218_pilon.97	1832
evm.model.Contig218_pilon.98	1844
evm.model.Contig21_pilon.208	305
evm.model.Contig21_pilon.214	3604
evm.model.Contig21_pilon.323	10635
evm.model.Contig252_pilon.30	15781
evm.model.Contig21_pilon.403	776
evm.model.Contig21_pilon.452	578
evm.model.Contig220_pilon.59	741
evm.model.Contig334_pilon.23	1008
evm.model.Contig222_pilon.20	519
evm.model.Contig222_pilon.28	902
evm.model.Contig223_pilon.49	765
evm.model.Contig223_pilon.62	770
evm.model.Contig224_pilon.17	17949
evm.model.Contig224_pilon.6	5609
evm.model.Contig226_pilon.20.2	2339
evm.model.Contig315_pilon.29.2	2345
evm.model.Contig226_pilon.9	2206
evm.model.Contig315_pilon.12	2107
evm.model.Contig22_pilon.162	4236
evm.model.Contig22_pilon.164	1227
evm.model.Contig22_pilon.171	10999
evm.model.Contig22_pilon.174	9095
evm.model.Contig22_pilon.187	4095
evm.model.Contig294_pilon.49	937
evm.model.Contig22_pilon.221	1158
evm.model.Contig22_pilon.223	1158
evm.model.Contig22_pilon.222	251
evm.model.Contig22_pilon.224	251
evm.model.Contig232_pilon.113	4747
evm.model.Contig48_pilon.164	3647
evm.model.Contig232_pilon.52	1618
evm.model.Contig47_pilon.216	584
evm.model.Contig232_pilon.68	3539
evm.model.Contig7_pilon.454	799
evm.model.Contig234_pilon.42	993
evm.model.Contig41_pilon.75	1012
evm.model.Contig235_pilon.118	1779
evm.model.Contig235_pilon.127	1793
evm.model.Contig238_pilon.45	1710
evm.model.Contig23_pilon.188	305
evm.model.Contig239_pilon.102	789
evm.model.Contig534_pilon.37	2230
evm.model.Contig242_pilon.20	902
evm.model.Contig48_pilon.23	1426
evm.model.Contig243_pilon.134	1521
evm.model.Contig64_pilon.43	835
evm.model.Contig243_pilon.82	753
evm.model.Contig534_pilon.42	571
evm.model.Contig244_pilon.11	1055
evm.model.Contig82_pilon.75	978
evm.model.Contig247_pilon.58	1894
evm.model.Contig304_pilon.7	1698
evm.model.Contig249_pilon.11	451
evm.model.Contig249_pilon.9	242
evm.model.Contig249_pilon.17	1345
evm.model.Contig249_pilon.24	372
evm.model.Contig249_pilon.54	1096
evm.model.Contig249_pilon.60	757
evm.model.Contig252_pilon.13	1373
evm.model.Contig342_pilon.33	1002
evm.model.Contig252_pilon.42	577
evm.model.Contig434_pilon.2	2926
evm.model.Contig256_pilon.131	866
evm.model.Contig256_pilon.132	366
evm.model.Contig256_pilon.91	4703
evm.model.Contig74_pilon.106	2063
evm.model.Contig257_pilon.57	5329
evm.model.Contig311_pilon.71	4341
evm.model.Contig25_pilon.186	563
evm.model.Contig99_pilon.19	1384
evm.model.Contig262_pilon.42	2523
evm.model.Contig550_pilon.28	1554
evm.model.Contig267_pilon.141	4760
evm.model.Contig267_pilon.146	4298
evm.model.Contig267_pilon.143	284
evm.model.Contig267_pilon.148	284
evm.model.Contig26_pilon.123	746
evm.model.Contig356_pilon.5	3807
evm.model.Contig26_pilon.222	154
evm.model.Contig333_pilon.42	3350
evm.model.Contig271_pilon.48	335
evm.model.Contig84_pilon.28	8595
evm.model.Contig272_pilon.20	236
evm.model.Contig440_pilon.32	236
evm.model.Contig274_pilon.31	5821
evm.model.Contig531_pilon.25	5469
evm.model.Contig277_pilon.50	3449
evm.model.Contig348_pilon.135	10569
evm.model.Contig278_pilon.80	2311
evm.model.Contig531_pilon.133	499
evm.model.Contig278_pilon.93	424
evm.model.Contig283_pilon.79	206
evm.model.Contig280_pilon.47	227
evm.model.Contig280_pilon.51	227
evm.model.Contig281_pilon.69	1770
evm.model.Contig324_pilon.10	1229
evm.model.Contig281_pilon.75	703
evm.model.Contig324_pilon.15	702
evm.model.Contig286_pilon.19	4069
evm.model.Contig467_pilon.1	1999
evm.model.Contig291_pilon.78	916
evm.model.Contig347_pilon.40	1486
evm.model.Contig294_pilon.53	845
evm.model.Contig49_pilon.40	845
evm.model.Contig298_pilon.6	3955
evm.model.Contig45_pilon.138	4635
evm.model.Contig2_pilon.516	1130
evm.model.Contig417_pilon.43	2039
evm.model.Contig2_pilon.524	7108
evm.model.Contig417_pilon.38	6290
evm.model.Contig2_pilon.551	5940
evm.model.Contig440_pilon.70	9271
evm.model.Contig2_pilon.624	1037
evm.model.Contig42_pilon.80	903
evm.model.Contig300_pilon.23	631
evm.model.Contig300_pilon.24	631
evm.model.Contig300_pilon.58	497
evm.model.Contig310_pilon.79	537
evm.model.Contig302_pilon.27	4067
evm.model.Contig360_pilon.70	3414
evm.model.Contig302_pilon.63	260
evm.model.Contig70_pilon.135	260
evm.model.Contig306_pilon.173	561
evm.model.Contig38_pilon.93	2048
evm.model.Contig308_pilon.10	2094
evm.model.Contig758_pilon.8	4730
evm.model.Contig308_pilon.11	3656
evm.model.Contig758_pilon.9	1957
evm.model.Contig309_pilon.20	440
evm.model.Contig30_pilon.115	440
evm.model.Contig310_pilon.62	404
evm.model.Contig41_pilon.51	449
evm.model.Contig311_pilon.117	3698
evm.model.Contig481_pilon.27	787
evm.model.Contig311_pilon.122	4975
evm.model.Contig948_pilon.7	6962
evm.model.Contig314_pilon.28	686
evm.model.Contig433_pilon.3	695
evm.model.Contig316_pilon.14	4316
evm.model.Contig7_pilon.268	4278
evm.model.Contig319_pilon.10	368
evm.model.Contig47_pilon.91	4132
evm.model.Contig31_pilon.141	13109
evm.model.Contig332_pilon.4	1064
evm.model.Contig31_pilon.197	2759
evm.model.Contig60_pilon.264	971
evm.model.Contig324_pilon.6	431
evm.model.Contig363_pilon.23	431
evm.model.Contig324_pilon.79	912
evm.model.Contig646_pilon.18	916
evm.model.Contig324_pilon.80	2153
evm.model.Contig474_pilon.42	562
evm.model.Contig324_pilon.91	521
evm.model.Contig646_pilon.1	3783
evm.model.Contig326_pilon.49	8083
evm.model.Contig326_pilon.54	9544
evm.model.Contig326_pilon.70	4274
evm.model.Contig326_pilon.89	528
evm.model.Contig326_pilon.79	7848
evm.model.Contig68_pilon.55	3351
evm.model.Contig329_pilon.12	1137
evm.model.Contig329_pilon.20	7929
evm.model.Contig32_pilon.204	1009
evm.model.Contig32_pilon.205	792
evm.model.Contig32_pilon.20	1005
evm.model.Contig39_pilon.24	5615
evm.model.Contig332_pilon.3	1320
evm.model.Contig85_pilon.115	1297
evm.model.Contig333_pilon.141	3960
evm.model.Contig68_pilon.40	626
evm.model.Contig333_pilon.47	813
evm.model.Contig333_pilon.49	813
evm.model.Contig333_pilon.94	756
evm.model.Contig333_pilon.99	1245
evm.model.Contig335_pilon.40	5382
evm.model.Contig90_pilon.16	608
evm.model.Contig33_pilon.182	1962
evm.model.Contig525_pilon.51	6819
evm.model.Contig33_pilon.228	1004
evm.model.Contig468_pilon.181	1004
evm.model.Contig33_pilon.81	320
evm.model.Contig9_pilon.304	443
evm.model.Contig340_pilon.61	2422
evm.model.Contig943_pilon.15	569
evm.model.Contig340_pilon.76	638
evm.model.Contig89_pilon.43	1040
evm.model.Contig342_pilon.109	2658
evm.model.Contig342_pilon.110	1951
evm.model.Contig342_pilon.118	755
evm.model.Contig425_pilon.29	191
evm.model.Contig342_pilon.123	9812
evm.model.Contig342_pilon.124	9432
evm.model.Contig344_pilon.44	7465
evm.model.Contig344_pilon.60	428
evm.model.Contig346_pilon.16	350
evm.model.Contig346_pilon.3	419
evm.model.Contig348_pilon.161	768
evm.model.Contig348_pilon.164	942
evm.model.Contig349_pilon.128	347
evm.model.Contig61_pilon.116	1610
evm.model.Contig34_pilon.1012	2151
evm.model.Contig34_pilon.702	2504
evm.model.Contig34_pilon.1015	3904
evm.model.Contig34_pilon.1133	4269
evm.model.Contig34_pilon.1052	2630
evm.model.Contig34_pilon.1578	4532
evm.model.Contig34_pilon.1200	3369
evm.model.Contig83_pilon.295	1562
evm.model.Contig34_pilon.1224	1199
evm.model.Contig83_pilon.898	1555
evm.model.Contig34_pilon.1229	999
evm.model.Contig83_pilon.1202	803
evm.model.Contig34_pilon.1259	515
evm.model.Contig34_pilon.759	1405
evm.model.Contig34_pilon.1283	1169
evm.model.Contig83_pilon.37	2871
evm.model.Contig34_pilon.1337	1368
evm.model.Contig34_pilon.1533	1994
[truncated: 258 more rows]
