# Supplementary material for: Population Genomics Reveals Gene Flow and Adaptive Signature in Invasive Weed Mikania micrantha
Source: Genes (Basel). 2021 Aug 20;12(8):1279. doi: 10.3390/genes12081279 (PMC8394975; doi:10.3390/genes12081279)
Supplement: Supplementary file 1 [file genes-12-01279-s001.zip › Table S2.xlsx]

## Sheet: Sheet1
Table S2. The environmental variables with variance inflation factors (VIFs) < 10 for 21 M. micrantha populations.
Population	Bio3	Bio9	Bio12	Bio14	Bio18	C	S	Si	K	Ca	Na	Mg	Zn	Cr	As	Se	Cd	Alt	EVI	NDVI	PNT	PNV	PTC
DG2	32.22	16.55	1833	35	888	1.13	0.149	76.941	0.011	0.233	0.077	0.091	0.13	0.02	0.018	0.03	0.008	48	0.31	0.54	59	27.73	13.27
DG3	30.9	16.07	1823	35	863	1.47	0.152	85.113	0.009	0.03	0.072	0.143	0.206	0.028	0.029	0.037	0.012	182	0.35	0.61	61.64	10.64	27.73
DG4	31.02	16.45	1829	34	884	1.44	0.237	61.529	0.005	0.014	0.054	0.107	0.11	0.011	0.036	0.023	0.005	113	0.39	0.7	51.91	12.09	36
HK1	30.28	17.36	1969	25	996	1.59	0.61	40.093	0.005	0.012	0.056	0.207	0.097	0.012	0.034	0.064	0.014	4	0.24	0.48	49	25.09	25.91
HK3	30.12	16.77	2123	26	1062	1.32	0.158	70.237	0.002	0.01	0.049	0.014	0.009	0.005	0.061	0.08	0.01	80	0.41	0.72	39.55	5.91	54.55
HK4	30.08	17.03	2047	27	935	1.93	0.265	50.352	0.013	0.342	0.117	0.021	0.078	0.003	0.013	0.017	0.013	4	0.26	0.69	39.82	6	54.18
HK5	31.15	16.17	2060	26	918	0.96	0.104	34.304	0.004	0.2	0.091	0.005	0.025	0.003	0.027	0.03	0.012	227	0.43	0.77	29.09	5.18	65.73
HK6	30.59	17.26	2117	24	1051	0.8	0.099	37.637	0.014	0.484	0.082	0.006	0.009	0.002	0.045	0.04	0.012	48	0.39	0.72	42	13.55	44.45
HK7	30.81	16.62	2074	26	1043	1.41	0.155	39.197	0.004	0.545	0.069	0.009	0.006	0.002	0.061	0.05	0.012	39	0.37	0.57	72.27	17.27	10.45
HK8	31.15	16.17	2060	26	918	2.36	0.421	48.208	0.023	0.762	0.23	0.001	0.011	0.003	0.022	0.018	0.012	100	0.44	0.7	34.18	6.91	58.91
MA1	28.42	17.61	2011	27	967	1.45	0.723	67.435	0.009	2.784	0.154	0.027	0.079	0.008	0.04	0.042	0.025	10	0.11	0.21	0	0	0
MA4	28.85	17.54	1980	27	943	1.79	0.264	43.913	0.011	0.606	0.105	0.015	0.179	0.002	0.063	0.053	0.018	135	0.35	0.63	59.64	14.09	26.27
NLD2	28.2	17.24	1815	26	902	0.93	0.197	19.491	0.098	0.42	0.25	0.055	0.231	0.013	0.035	0.023	0.012	48	0.2	0.39	45.55	39.55	14.91
NLD3	28.2	17.24	1815	26	902	2.46	0.259	28.846	0.018	0.486	0.171	0.568	0.204	0.05	0.062	0.048	0.011	11	0.18	0.65	0	0	0
NLD5	26.95	17.38	1813	27	902	2.05	0.211	27.588	0.014	0.464	0.137	0.395	0.212	0.086	0.052	0.205	0.019	2	0.22	0.46	57.09	19.73	23.18
NLD6	28.2	17.24	1815	26	902	1.81	0.198	40.74	0.026	0.62	0.214	0.32	0.238	0.014	0.053	0.021	0.01	24	0.38	0.63	45.55	39.55	14.91
SZ1	31.79	17.48	1935	26	977	1.14	0.001	75.663	0.011	0.47	0.332	0.277	0.136	0.061	0.044	0.046	0.01	47	0.3	0.48	67.82	22	10.18
SZ4	30.13	17.19	1912	27	963	1.38	0.003	60.827	0.034	0.214	0.29	0.381	0.28	0.028	0.126	0.061	0.015	39	0.27	0.45	60.55	24.45	15
SZ5	30.02	16.49	2033	28	1021	2.62	0.361	90.277	0.007	0.218	0.067	0.1	0.136	0.026	0.022	0.027	0.013	85	0.37	0.67	49	10.18	40.82
ZH1	27.86	17.22	1833	30	880	1.65	1.289	33.324	0.005	0.008	0.055	0.605	0.351	0.14	0.085	0.035	0.016	6	0.25	0.47	48.27	32.27	19.45
ZH2	27.76	17.22	1845	30	887	1.15	0.743	44.929	0.008	0.002	0.059	0.674	0.361	0.024	0.024	0.031	0.014	13	0.3	0.5	63.45	24.64	11.91
Bio3, isothermality;
Bio9, mean temperature of driest quarter;
Bio12, annual precipitation;
Bio14, precipitation of driest month;
Bio18, precipitation of warmest quarter;
Alt, altitude;
NDVI, normalized difference vegetation index;
EVI, enhanced vegetation index;
PNT, percent of non-tree vegetation cover;
PNV, percent of non-vegetation cover;
PTC, percent of tree cover
