# Supplementary material for: Population Genomics Reveals Gene Flow and Adaptive Signature in Invasive Weed Mikania micrantha
Source: Genes (Basel). 2021 Aug 20;12(8):1279. doi: 10.3390/genes12081279 (PMC8394975; doi:10.3390/genes12081279)
Supplement: Supplementary file 1 [file genes-12-01279-s001.zip › Table S20.xlsx]

## Sheet: Sheet1
Table S20. Protein sequences of 683 gene family members unique to M. micrantha.
>evm.model.Contig0_pilon.403
MNASMKKWNGFYQQASMNRKSGEKDEQVLKKAMKNYKILVKSKGFGHIQAWEMVRDNPLWCDIPPVGCESQSTTKRPKPNESMGSANVHININLDRDGPRIYYEPDRPTRKGKRSAASSSSHDELIQQMAEFNSFNKEESQQRFRLREEKLRVLQ
>evm.model.Contig101_pilon.34
MPSPNQPTFYYDPMNPPPYLQYSPGTQQQFNRWEQSYQQDQQSYQQFDQQNFQQQSPFQDYRDHNQDDSDSSEHNKSVQVESEEEQEQEPVRRPGKKPIGKKAPAKRWSDEEEVALARAWLTISENPDVGNAQKRDGFYKKVTEHFHHLVKDRSRTVDQIYSKWNDMNASMKKWNGFYQQCSMNRKSGEGDEQVLKMAMKNYKILVKSKGFDHIQAWDVVRDSPLWCDIPPVGCDSQSTTKRPKPNESMGSANPHIDINLDDDEDININLDRDGPRIYYEPDRPTRKGKRSAASSSSHDDLIQQMAEFNSLNKEESQKENAIEKKNSVFCKRRKKHALH
>evm.model.Contig1029_pilon.38
MLRWTDEEEVALAKSWLTISENPDVGQHERGGPRIYSEPDRPTRKGKRSAASSSSQEDLIQQMAEFNSFNKEESQQRIYLREEKLRVLQEEKDARIQLMRRQQQALDEQQKDVNLEFMTKDHTIYQEPMLQLILNRKREIAARWDVIAPSSLFF
>evm.model.Contig110_pilon.89
MDGTRSGNREEHRDEFTEPGPAGNTAPPVSSYQQDQQAYQQFDQQAFHNNLHFMVTDHFHQLMKDNSRTLDQIYSKWNDLNSAMKKWNGFYQQASMNRKSGEGDEHVLKKTMKDYKSVVKSKGFPHMQAWELVRYNSLWCDISLVGCQSQSTTKRPKPNESMGSANAQMNLDDDEDVEGQHDRDGPRIYYELDRPIRKGKISAASSSSHEDLIQQMAEFNSLNKEESQQRIRIREEKLCVLQEVKDARIQLMLRQQQALDEQQKAVELELYSLFFVVLSFYF
>evm.model.Contig1161_pilon.49
MPSPNQPSFFYDPMNPPPYLQYSPGTQQQFNRWEQSIQQEQQNFQQQSPFQDYRDNNQDDSDSSEHVQVESEEEEEQEPVRRPGKKPVGKKAPPKRWSDEEEVALARAWLTISENPDVGNAQKRDGFYRKVTEHFHHLVKDRFENGEKWGKVGRHRVKWGKVGKSGES
>evm.model.Contig128_pilon.196
MTRIQANIIKVFKSSRKKWNGFYQQASMNRKRGEGDEQVLKKAMKDYKIMVKSKGFAHIQAWEMVRDNPLWCDISPVGCESQYTTKRPKPNESMGSANAHVNINLDDDEDININPDRDGPHIYYEPDRPTRKGKRSATSSSSHDDLIQQMAEFNSFNKEESQQRFRLREEKLRVLQEEKDARVALMRRQQQALNEQQKAVDLEFMMKDHTIYQEPMLQLILDRKREIAARWGWHCPF
>evm.model.Contig128_pilon.200
MERYELLHEEMEWFLPTGFNESQKRRRGEHVLNKAMKNYKSVVKSKGFPHIQAWEMVRDNSLWCDIPPVGCESQPTTKRPKSNE
>evm.model.Contig131_pilon.181
MNASMKKWNGFYQQSSMNRKSGEGDEQVLKKAMKNYKILVKSKGFAHIQAWEMVRDNPLWCDIPPVGCESQSITKRPKPNESMGSANAHIDTNLDDDEDININLDRDGPRIYYEPDRPTRKGKRSAASSSSHDELIQQMAEYNSFNKEESQQRFRLREEKLRVLQEDKDARVALMRRQQQALDEQQKAVDLEFMIKDHTIYQEPMLQLILDRKREIAARWGCHCPF
>evm.model.Contig134_pilon.47
MKDNSRTVDQIYSKWNDLNSGMKKWNGFYQQASMNRKSGEGNEHVLKKAMKNYKSVVKSKGFPHIQAWEMVRDNSLWCDIPPVGCQSQSTTKRPKPNESMGSMNAHINLDDGEDIDGQHDHAAEETLYNGSSMKEISNRKLLVVDVLKAKEAANGNSRKEEEEGWELRAAPLGPDPLHHHGAGPIKPRSP
>evm.model.Contig1359_pilon.112
MEGNTAPRFRDLLTDGSRVWEGEGDSTVDAQKRDGFYRKVTEHFQHLVKDKSRIVNQIYSKWNDMNSSMKKWNGFYQKASMNRKSGKEDEQVLKKVTKNYKIMVKSKGFAHIQAWEMVRDNPLWCDIPPVGCESQSTTKRPKPKESMGSANAHININLDDDEDININLDRDGPRLRDGGMFVCV
>evm.model.Contig137_pilon.77
MLVMRKNGMVTEHFHHLVKDRSRTVDQIYFKWNDMNASMKKWNGFYQQFSMNRKNGEGDEQVLKTAMKNYRMLVKSKGFAHIQAWEMVRDNPLWPKPNESMGSANAHIDINLDDDEDININLDRDGPRIYYEPDRPTRKGKRSAASSSSHDELIQQMAEFNSFNKEESQQRFRHREEKLRVLQEEKDARVALMRRQQHALDKQQKAVDLEFMIKDHTIYQEPMLQLILNSKREIAARWGWHCPF
>evm.model.Contig13_pilon.281
MGSANPHIDINLDDDEDININLDRDGPRIYYEPDRPTRNGKRSAASSSTNDDLIQQMAEFNSLNKEDNEKRERHRVEKLRVLQEEKEARVALMRRQQQALDEQQKAVDLEFMMKDHSIYQEQMLQLILDRKREIAARWGWHCPF
>evm.model.Contig13_pilon.282
MEGGSSRGGSSTKKFRKPRQKNVQTPQMNPFNTPGYHPQMPSPNQPSFFYDPMNPPPYLQYSPGTQQQFNRWEQSYQQDQQNFQQQSPFQDYRYHNQDDSDSSEHVQVESEEEEEQEPVRRPGKKPIAKKAPAKRWSDEEEVALARAWLTISENPDVGNAQKRDGFYRKVTEHFHHLVKDRSRTVDQIYSKWNDMNASMKKWNGFYQQCSMNRKSGEGDEQLLKTAMKNYKTLVKSKGFDHIQAWDVVRYS
>evm.model.Contig1420_pilon.13
MPSPNQSTFYYDPMNPPPYLQYSPGTQQQFNRWEQSYQQDQQSYQQFDQQTFQQQSPFQDYRDHNQDDSDSSEHNKSVQVESEKEEEEEPVRRTGKKPIGKKAPAKRWSDEEEVALARAWLTISENPDVGNAQKRDGFYKKVTEHFHHLVKDRSRTVDQIYSKWNDMNASMKKWNGFYQQSSMNRKSGEGDEQVLKTAMKNYKILFKSKGFAHIQAWKMVRDNPLWCDIPPVGCESQSTTKRPKPNESMGSANAHIDINLDDDEDININLDRDGPRIYYEPDRPTRKGKRSAASSSSHDELIQQMAEFNSFNKEESQQRFHHREEKLRVLQEEKDARVALMRRQQQTLDEQQKAVDLEFMMKDHTIYQEPMLQLIIDRKREIAARWGWHCPF
>evm.model.Contig1446_pilon.102
MEGHGFKSHPRHIGAEGGQGAFQNGFLLGWATLSSDYRDHNQDDSDSSEHVQVESEEEEEEEEQEPVRRPGKKPIGKKAPAKRWSDEEEVALARAWLTISENPDVGNAQKRDGNRTFSPSREGQVEDC
>evm.model.Contig1446_pilon.42
MAIVCSLHSATRLLKEAIVILTKLGFRKNVKSRMAIAIVSLTKRGFRKNGKSRMAIICFFLFHVLQSITELTSSTQIQEEIKAMVVFNAMTLSVYYSITRACPTRHCGINDVTLFVMGLRWPLEVYGSILVQLYTRKPGKSWERLTSSSPKADTHSAIYRSFHSKPIALLLLNFQHQGALVRSHFLSFDYFSHVFQVFCIAIADTKLEELLYLSESVRFNLTSFTHASSSKMRLDLEPLGFDVKGSVLIRKAPFDDVDVIQVVALFDDGGGASLISGKYSILVISYEESDRADTTILVIPAVGVLVAGERGNVFSWFPTCKGGHSDSRSGGSGRAREAFTDLAPAGNTGPPETSWDYRDHNQDDSDSSEHNKSVQVESEKEEEEEPVRPTRKKAIGKKA…
>evm.model.Contig150_pilon.132
MDYRDHTQDDSDSSDHNKSVQVESEEEEEPVRPTGKKPIAKKASAKRWTDKEEAALAKSWLTISENPDVGNAQKMDGFYRNVTDHFHQLMKDNSRTLDQIYSKWNNLNSAMKKCNGFY
>evm.model.Contig1517_pilon.8
MPSPNQPSFFYDPMNPPPYLQYSPGTQQQFNRWEQSYQQDQQNFQQQSPFQDYRDHNQDNSDSSEHVQVESEEEEEEEQEPVRRPGKKPVGKKAPAKRWSDEEEVALARAWLTISENPDVGNAQKRDGFYRKVTEHFHHLVKDRSRTVDQIYSKWNDMNASMKKWNGFYQQCYMNRKSGEGDKQVLKTAMKND
>evm.model.Contig153_pilon.95
MSSPNQPTFYYDPMNPPPYLQYSPGTQQQFNRWEQSYQQDQQSYQQFEQQTFQQQSPFQDYRDHNQDDSDSSKHNKSVQVESEEEEKEEPVRRTGKKPIGKKAPAKRWSDEEEVALARAWLTISENPNVGNAQKRDGFYKKVTEHFHHLVKDRSRTVDQIYSKWNDMNASMKKWNGFYQQSSMNRKSGDGDEQVLKQAMKNYKILVKAKGFAHIQAWDMVRDNPLWCDIPPVGCESQSTTKRPKPNESMGSANAHIDINLDDDEDININLDRDGPRIYYEPDRPTRKGKRLAASSSSHDELIQQMAKFNSFNKEESQQRFRHREEKLRVLQEEKDARVALMRRQQQALDEQQTAVDLEFMMKDHTIYQEPMLQLILDRKREIAARWGWHCPF
>evm.model.Contig155_pilon.7
MEGGSSRGGSSTKKFRKPRQKNVQTPQMNPFNTPGYHPQMSSPNQPTFNYDPMNPPPYLQYSPGTQQQFNRWEQSYQQDQQNFQQQSPFQDYRDHNQDDSDSSEHNKSVQVESEEEEEQEPVRRPGKKPIGKKAPAKRWSEEEEVALARAWLTISENPDVGNAQKRDGNRTFSPSREGQVEDC
>evm.model.Contig157_pilon.55
EEEEEEPVRRTGNKPIGKKAPAKRWSDEEEVALARSWLTIYENPDVGNAQKKDGFYRKITDHFYHLMKDKSMTVEQIYSKWNNMNSSMKKCFEKCMKNYKSLVKSKGFAHIQAWEMVRDNSLWCDIPAIGCESQSTTKRPKPNESMGSANAHININLDDNEDVDGQHDHDGPRIYYEPNRPTRKGKRSAASSSSHEELIQQMAQFNSFNKEESQQRSRLREEKLRVLQEEKDARIQLMRRQQQALDEQQKAVDLEFMMKDHTIYQEPILQLTLDRKREIAARWG
>evm.model.Contig15_pilon.64
MDKHDRRHRLKRARSGSREEPGEGFTGSGKGGNTAPRKWGGVTDHFHHLMNDKSRTVDQIYSKWNDMNSSMKKWNGFYQQASMNRKSGEGDEHVLKKVMKNYKSMVKSKGFAHIQAWEMVRDNSLWCDTPPVGCESQSTTKRPKPNESMGSANAHININLDDDEDININLDRDGPHIFYEPDRPTRKGKKSAASSSSHEELIQQMVEFNSFNKEESQQRFRLREEKLRVLQEKKDARIQLMRRQQQALDEQQKDVDLEFMMKDHTIYQEPMLQPIFDRKREIAARWG
>evm.model.Contig160_pilon.149
MPSPNQPSFFYDPMNPPPYLQYSPGTQQQFNRWEQSYQQDQQNFQQQSPFQDYRDHNQDDSDSSEHVQVESEEEEEQEPVRRPGKKPIGEKAPAKRWSDEEEVALARAWLTISENPDVGNAQKRDGFYRKVTEHFHHLVKD
>evm.model.Contig1647_pilon.4
MKNYKTLVKSKGFDHIQAWDVVRYSPLWCDIPPVGCESQSTTKRPKPNESMGSANPHIDLNLDDDDEDININLDRDGPRIYYEPDRPTRKGKRSAASSSSHEDLIAQMAEFNSMNKEDNEKRERHRVEKLRVLQEEKEARVALMRRQQQALDEQQKAVDLEFMMKDHSIYQEPMLQLILDRKREIAARWGWHCPF
>evm.model.Contig1647_pilon.5
MPSPNQPSFFYDPMNPPPYLQYSPGTQQQFNRWEQSIQQEQQNFQQQSPFQDYRDNNQDDSDSSEHVQVESEEEEEQEPVRRPGKKPVGKKAPPKRWSDEEEVALARAWLTISENPDVGNAQKRDGFYRKVTEHFHHLVKDRSRTVDQIYSKWNDINASMKKWNGFLPTVFHESQKR
>evm.model.Contig165_pilon.120
MIAGSASSGFFTLVQKKKKKAMSMVMENKSKSIMNTKAKTGKSLPEDEEDGVIDEGYYRDHNQDDSDSNEHNKSVQVESEEEEEEHVRRTGKKAPAKRWSSEEEVALARSWLTISENPNVGNAQKMDGFYKKLTDHFHHLMKDNSRTVDQIYFKWNDLNSAMKKWNGFYQHALMNRKSDAGDEHVLKKAMKNYKNVVKSKGFPHIQAWEMVRDNSL
>evm.model.Contig169_pilon.155
MEGGSSRGGSSTKKFRKTMTKKCSNSSNEPVQHTRVSSTNVISESTNILLRSNEPGSIFAIFTGHTTTIQSVGAIVSTRSTKLPMKKWNGFYQQASMNCKSDEEDEQVLKKAMKNYKIMVKSKGFAHIQAWEMVRDNPLWCDIPPVGCESQSTTKRPKPNESMGSANAHININLDDDEDININLDRDGPRIYYEPDRPTRKGKRSAASSSSHDELIQQMAEFSSFNKEESQQRFPLREEKLRVLQEEKDARVQLMRRQQQALDEQQKAVDLEFMMKDYTIYQEPMLQLILDRKQKIAAR
>evm.model.Contig187_pilon.1
MEGGSSRGGSSTKKFRKPRQKNVQTPQMNPFNTPGYHPQMPSPNQPTFYYDPMNPPPYLQYSPGTQQQFNRWEQSYQQDQQNFQQQSPFQDYRDHNQDDSDSSEHNKSVQVESEEEEEQEPVRRPGKKPIGKKAPAKRWSDEEEVALARAWLTISENPDVGNAQKRDGNRTFSPSREGQVEDC
>evm.model.Contig19_pilon.2
MEGGSSRGGSSTKKFRKPRQKNVQTPQMNPFNTPGYHPQMSSPNQPTFYYDPMNPPPYLQYSPGTQQQFNRWEQSYQQDQQSYQQFDQQTFQQQSPFQDYRDHNQDDSDSSEHNKSVQVESEEEEEQEPVRRTGKKPIGKKAPAKRWSDEEEVALARAWLTISENPDVGNAQKRDGFYKKVTEHFHHLVKEWSRTVDQIYSKWNDMNVSMKKWNGF
>evm.model.Contig19_pilon.3
MNRKSGEGDEQVLKTAMKNYKILVKSKGFDHIQAWDVVRDSPLWCDIPPVGCESQSTTKRPKPNESMGSANAHIDINLDDDEDININLDRDGPRIYYEPDRPTRKGKRSAASSSSHDEIIQQMAEFNSLNKEESQQRFRHREEKLRVLQEEKDARVALMRRQQQALDEQQKAVDLEFMMKDHTIYQEPMLQLILDRKREIAARWR
>evm.model.Contig200_pilon.92
MPSPNQPTFYYDPMNPPPYLQYSPGTQQQFNRWEQSYQQDQQSYQQFEQQTFQQQSPFQDYRDHNQDDSDSSEHNKSVQVESEEEEEEPVRRTGKKPIGKKAPAKRWSDEEEVAFARAWLTISENPDVGNAQKRDGFYKKVTEHFHHLVKDRSRTVDQIYSKWNNMNASMKKWNGFYQQSSMNRKSGEGDEQVLKQAMKNYKILVKAKGFAHIQAWEMVRDNPLWCDIPPVGCESQSTTKRPKPNESMGSANAHIDINLDDDEDVNININLDRDGPRIYYEPDRPTRKGKRSAASSSSHDELIQQMAEFNPNKDSAIEKKNSVFCKRRKTHVSH
>evm.model.Contig211_pilon.29
MGSANTQINLDDDEDVEGQHDRDGLRIYYEPDRPTRKRKRSAASSSSQEDLIQQMAEFNSFNKEESQQRIRLREKNLCVLQEEKDARIQLMRRQQHALDEQQKAVDLEGLLGRHPTGSSDTLNTARKALYGSY
>evm.model.Contig218_pilon.124
MPSPNQPNFYYDPMNPAQYLQYSSGTHQQFNRWEQSYQQDQQSYQHFDQQAFQQQSPFHDDSDSSEHNKSVQVESEEEEEEPVKPTGMKTIGKKAPAKRWTDEEEVALARSWLTISENPDVGDEHVLIKAMKDYKSVVKSKGFPHIQAWELVCYNSLWCDIPSVGCQSQSTTKRPKPNESMGSASSHINLDDDEDVEGQHDRDGPRIYYEPDRPTRKGKRSAASSSSQEELIQQMTEFNSFNKEESQQRIRLREEKLRVFQEEKDARIQLMRRQQQALDEQQKAVDLEFMMKDHTIYQEPMLQLILDRKREIAAR
>evm.model.Contig21_pilon.20
MAPNFTERGIKNLSIEIQPLSNDYRDHNQDDSDSSEYNKSVQVESEEEEEEEEPVRRTGKKPIGKKAPAKRWSDEQEVTEHFHHLVKDRSRTVDQIYSKWNDMNASMRKWNGFYQQSSMNRKSGEGDEQVLKTAMKNYKILFKSKGFAHIQAWEMVRDNPLWCDIPPVGCESQSTTKRPKPNESMGSANAHIDINLDDDEDININLDRDGPRIYYEPDRPTRKGKRSAASSSSHDELIQQMEEFNSFNKEEYQQRFRHREEKLRVLQEEKDARVALMRRQQQALDEHQKAVDLEFMMKDHTIYQEPLLQLILDRK
>evm.model.Contig220_pilon.1
MLPCTLCRFLISVVGGRQGQKRQWGGCYSRFATAIPVSPPSPLRVATSPKIRRRTLPDDFLSVAHLPILCLTVSPERWLRSVVWSENCLNRQKTAANRRVNEVTEHFHHLVKDRSRTVDQIYSKWNDMNVSMKKWNGFYQQSSMNRKSGEGDEQILKKAMKNYKILVKSKGFGHIQAWEMVRDNPLWCEIPPVGCQSQSTTKRPKPNESMGSANAHIDINLDDDEDININLDRDGPRIYYEPDRPTRKGKRSAASSSSHDELIQQMAEFNSFNKEESQQRFRLREEKLRVLQEEKDTRVQLMRRQQQALDEQQKAVDLEFMMKDHTIYQEPMLQLILDRKREIAARWGWHCPF
>evm.model.Contig234_pilon.102
MPSPNQPTFYYDPMNPDPYLQYSPGTQQQFNRWEQSYQQDQQSYQQFDQQTFQQQSPFQDDSDSSKHNKSVQVESEEKEEEEPVRRTGKKTIGKKAPAKRWSDEEEVALARSWLTISENPDVGNAHKRDGFYRKVTEHFHHLVKDKSRTVDQIYSKWNDMNSSMKKWNGFNQQASMNLKSGEGDEQVLKKAMKNYKIMVKSKGFAHIQAWEMVRDNPSWCDIPSVGCESQSTTKRPKPNESMGSANAHININLDRDGHAFTMNRISQQERAKDRSRPPSRRKTPNKDESQQRFRLREEKLRVLQEEKDVRVQLMRRQQQTLDEQEKDVGLEFMIKDHTIYQEPMLQLILDRKREIAARWGWHCPF
>evm.model.Contig238_pilon.36
MKYDSSVRVGLFVKAKRREFMYGLWPWLRSWALGGVGSKFIGHSSKHSSWGMAHGSLNNLSSGLGHADYRDHNQDDSDSSEHNKSVQVESEEEEEEQEPVRRPGKKPIGKKAPAKRWSDEEEVALARAWLTISENPDVGNAQKRDGFYKKVTEHFHHLVKDRSSSVDQIYSKWNDMNASMKKWNGFYQQCSMNHKSGEGDEQVLKTAMKNYKSLVKSKGFDHIQAWDVVRDSPLWCDIPPVGCDSQATTKRPKSNESVGSANPHIDINLDDDEDININLDRDGPGIYYEPDRPTRKGKRSAASSSSHDDLIQQMAEFNSLNKEESQKRERHREEKLRVLQEEKEARVALMRRQQQALDEQQKAVDLEFMMKDHTIYQEPMLQLILDRKREIAARGMALP…
>evm.model.Contig240_pilon.97
MPSPNQPTFYYDPMNPPPYLQYSPGTQQQFNRWEQSYQQDQQSYQQFDQQNFQQQSPFQDYRDHNQDDSDSSEHNKSVQVESEEEEEQEPVRRPGKKPIGKKAPAKRWSDEEEVALARAWLTISENPDVGNAQKRDGFYKKRTHREEKLRVLQEEKEARVALMRRQQQALDEQQKAVDLKFMMKDHTIYQEPMLQLILDRKREIAARWGWHCPF
>evm.model.Contig249_pilon.85
MGSANAHININLDDDKDINLDRDGPRIYYEPDRPTRKGKRSAVSSSSHDELIQQMDEFNSFNKEESQQRFRLREEKLRVLQEEKDARVQLMCRQQQALDEQRKAVDLEFMMKDHTIYQEPMLQLILDRKREIAARWGWHCPF
>evm.model.Contig249_pilon.86
MKDCWRVENLIDLIEVTTNFGSIVWMIDSHLVFNREFLDEIDGKTDYRDHNEDDSDSSEHNKSVQVESEEEEPVRRMGKKPTGKKAPAKRWSDEEEVALAISWLTISENLDVGNVQKRDVFYTNVTEHFHHIVKDKSMTIDQIYFKWNDMNSSMKKWNGFYQHASMNRKNGEGDEQILKKAMKDYKIWSSQRDSLTSKSGRWFAITLYGATFHQ
>evm.model.Contig264_pilon.18
MEGGSSRGGSSTKKFRKPRQKNVQTPQMNPFNTPGYHPQMPSPNQPSFFYDPMNPPPYLQYSLGTQQQFNRWEQSYQQDQQNFQQQSPFQDYRDHNQDDSDSSEHVQVESEEEEEQEPVRRPGKKPIGKKAPAKRWSDEEEVALARAWLTISENSDVGNAQKRDGNRTFSPSREGQVEDC
>evm.model.Contig265_pilon.31
MKNYKSVVKSKGFPHIQAWEMVRDNSLWCGIPPVGSQSQSTTKRPKPNESMGSANAHINPDDDEDVDGQHDRDGPRIYYEPNRPTRKGKRSAASSLSQEELIQRMAKFNSFKKEKSRLRIRLREEKPRVLQEEKDARIQLMSRQQQVLDEQQKAVDLEFMMKDHTIYQEPMLQLILDRKREFAARWGWHCPL
>evm.model.Contig26_pilon.366
MPSPNQPTFYYDSMNPPPYMQYSPALNNNSIDGSNRINKINKVTNNSINKLFNNNLHFKVTEHFHHLVKDRSRTVDQIYSKWNDMNGSMKKWNGFYQQASMNHKSGEGDEQVVKKAMKDYKIMVKSKGFAHIQAWEMVRDNPLWCDIPPVCCESQSTTKRPKPNESMGSANAHVNINLDRDGSRI
>evm.model.Contig277_pilon.25
MKGGSSRDYRDHNQDDSDSSEHNKSVQVESEEEEEEEEPVRRTGKKTIGKKAPAKRWSDEEEVALVRSWLTISENSDVGNAQKRDGNRTFSPSREGQVDDC
>evm.model.Contig294_pilon.46
MNRKSDEEYGHVLKNAMKNYKTVVKSKGFPHIQAWELVRDNSLWCDIPPVGCQSQSTTKRPKPKESMDSANAHINLDDDEDIEGQHDRDGPRIYYEPNRLTRKGKRSVASSSSQEELIQQMAEFNSFNKEETQQRIFLREEKLRVLQMEKDARI
>evm.model.Contig294_pilon.48
MNRKSDEEYGHVLKKAMKNYKTVVKSKGFPHIQAWELVRDNSLWCDIPPVGCQSQSTTKRPKPKESMDSANAHINLDDDEDIEGQYDRDGPRIYYEPNRLTRKGKRSVASSSSQEELIQQMAEFNSFNKEETQQRIFLREEKLRVLQMEKDARI
>evm.model.Contig306_pilon.108
MPSPNKPTFYYDPITRLHICNIHRTLNNNSIGGSNRINKINKVTNNSINKLFNNNLHLKVTEHFHHLVKDRSRTVDQIYSKWNDMNASMKKWNDFYQQALMNRKSGEGDEQVLKKTMKDYKIMVKSKGLAHIQAWEMVRDNPLWCDIPPVGCESQSTTKRPKPNESMGSANAHVNINLDDDEDININLDRDGPRIYYEPDRPTRNDKRLAASSSSHDELIQQMAEFNSFNKEESQQRFRLREEKLRILKEEKDARVQLMRRQQQTLDEQQKFVDLEFMIKDHTIYQEPMLQLIIDHKR
>evm.model.Contig31_pilon.51
MPSPNQPSFFYDPMNPPPYLQYSPGTQQQFNRWEQSIQQEQQNFQQQSPFQDYRDNNQDDSDSSEHVQVESEEEEEQEPVRRPGKKPVGKKAPPKRWSDEEEVALARAWLTISENPDVGNRTFSPSREGQVEDC
>evm.model.Contig321_pilon.180
MPKLGTSPDRRSRLPSAPATNSREKPDLNTRPKAQRWKADYRDHTQDGSDSSEHNKSVQVESEEEEEPVRSTGKKAIGKKASAKRWTDEEEVALAKSWLIISENPDVTGHFHQLMKDNSRTLEQIYSKWNDLNSAMKKCNGFYQQASMNRKSGEGDEQVLKKAMKDYKSVVKSKGFPHIQAWELVRYNSLWCDIPPVGCKSQSTTKRPKSNESMGSANAQINLDDDEDVEGQHDRDGPHIYYESDRPTRKGKRSAASSSSQEDLIQQMAEFNSFNKEESQQRIRLREGKLRVLQEEKDARIQLMR
>evm.model.Contig32_pilon.131
MPSPNQPTFYYDPMNPPPYLQYSPGTQQQFNRWEQSYQQDQQSYQQFEQQTFQQQSPFQDYRDHNQDDSDSSEHNKSVQVESEEEEEEEPVRRTGKKPIGKKAPAKRWSDEEEVALARAWLTISENPDVGNAQKRDGFYKKVIEHFHHLVKDRSRTSSMNRKSGEGDEQVLKQAMKNYKILVKAKGFAHIQAWEMVRDNPLWCDIPPAGCESQSTTKRPKPNESMGSANAHIDINLDDDEDININLDRDGPHRPRPPRRMTS
>evm.model.Contig348_pilon.31
MLGRAGKSLTESGKDGNTGPPDSGCDYRDHNQDDSDSSEHNKSVQVESEEEEEEEPVRRMGKKAIGKKAPAKRWSDEEEVALARSWLTISENPDVGNAQKIYGFYKKVTDHFHHLMKDKSTTVDQIYFKWNDMNSSMKK
>evm.model.Contig356_pilon.16
MKNYKILVKSKGFAHIQAWEMVRDNPLWCDIPPVGCESQSTTKRPKPNESMGSANAHIDINLDDDEDININLDRDGPRIYYEPDRPTRKGKRSAASSSSHDELIQQMAEFNSFNKEESQQRFRHREEKLRILQEEKDARVALMRQQQQALDEQQKAVDLEFMMKCHTIYQEPMLQLILDRKREIATRCGWHCPF
>evm.model.Contig359_pilon.3
MEGGSSRDYRDYNQDDSDTSEHYKSVQVKSEEEEEEEEEEPFRPTGKKAIEKKAPAKRWTDEEEVALARSWLAISENPDVGNAQKRDGFYIKVTDHFHQLMKDNSRTVDQIYSKWNDLNSAVKKWNGFYQHASMNRKSGEGDEHVLKKAMKNYKSVVKSKGFPHIQAWEMVRDNSLWCDIPPVGCQSQSTTKRPKPNE
>evm.model.Contig38_pilon.139
MEGGSSRGGSSTKKFRKPRQKNVQTPQMNPFNTPGYHPQMPSPNQPTFYYDPMNPPPYFQYSPGTQQQFNRWEQSYQQDQQSYQQFDQQTFQQSPFQDYRDHNQDDSDSSEHNKSVQVESEEEEEEEPVRGTGKKPIGKKAPAKRWSDEEEVALARAWLTISENPNVGNAQKRDGFYKKVTEHFHHLVKDMSRTVDQIYSKWNDMNASMKKWNGFYQQSSMNRKSGEGDEQVLKTAMKNYKILVKSKGFAHIQAWEMVRDNPLWCDIPPVGCESQSTTKRPKPNESMGSANAHIDINLDDDEDININLDRDGPRIYYEPDRPTRKGKRSAASSSSHDELIQQMAEFNSFNKEESQQRFRHREEKFRVLQEEKNARVALMRRQQHALDEQQKAVDLEFMM…
>evm.model.Contig38_pilon.161
MERYERFHEEMEWFYQQCSMNRKSGEGDEQVLKTAMKNYKTLVKSKGFDHIQAWDVVRYSPLWCDIPPVGCDSQSTTKRPKPNESMGSANPHIDINLDDDEDININLDRDGPRIYYEPDRPTRKGKRSAASSSSHDDLIQQMAEFNSLNKEDNEKRERHRVEKLRVLQEEKEARVALMRRQQQALDEQQKAVDLEFMMKDHSIYQEPMLQLIFDRKREIAACWGWHCPF
>evm.model.Contig38_pilon.261
ESEEEEEEEPVRRTGKKPIGKKAPAKRWSDEEEVALARAWLTISENPDVGNAQKRDGFYKKVTEHFHHLVKDRSRTV
>evm.model.Contig38_pilon.262
MERYERLHEEMEWFLPTVFNRKSGEGDEQVLKTAMKNYKILFKSKGFAHIQAWEMVRDNPLWCDISPVGCESQSTTKRPKPNESMGSANAHIDINLDDDEDININLDRDGPRIYYEPDRPTRKGKRSAASSSSHDELIQQMAEFNSFNKEESQQRFRHREEKLRVLQEEKDTRVALMRRQQHALDEHQKAVDLEFMMKDHTIYQEPMLQLILDRKREIAARWGCHCPF
>evm.model.Contig403_pilon.3
MKDKSKTVDQIYSKWNNMNSSMKKWNGFYQQASMNRKSGEGDEQVLKKVMKNYKSVVKSKGFAHIQAWEMVCDNSLWCDIPPVGCESQSTTKRPKPNESMGSANAHININSDDDEDIDGQHDRDGLRIYYEPDRPTRKGKRSAASSSSHEELIQQMTEFNSFNKEESQQRFRL
>evm.model.Contig408_pilon.18
MSSPNQPTFYYDPMNPPPYLQYSPGTQQQFNRWEQSYQQDQQSYQQFDQQTFQQQSPFQDYRDHNQDDSDSSEHNKSVQVESEEEEEEEPVRRTGKKPIGKKAPAKRWSDEEEVALARSWLTVSENPDVGNAQKRDGFYRKVTEHFHHLVKDRSRTVDQIYSKWNDMNASMKKWNCFYQQASMNRKSGEEDEQVLKMAMKDYKIMVKSKGFAHIQAWEMVRDNPLWCDIPPVGCESQSTTKRPKPNESMGSANVHININLDDDEDININLDRDAPRIYYEPDRPTRKGKRSAASSSSHDELIQQMAEFNSFNKEESQQRFRLREEKLHVLQEEKDTRVALMRRQQQALDEHQKAVDLEFMMKDHTIYQEPMLQLILDRKREIAARWGWHCPF
>evm.model.Contig410_pilon.102
MEGGSSRGGSSTKKFRKPRQKNVQTPQMNPFNTPGYHPQMPSPNQPSFFYDPMNPPPYLQYSPGTQQQFNRWEQSYQQDQQNFQQQSPFQDYRDNNQDDSDSSEHVQVESEEEEEQETVRRPGKKPVGKKAPAKRWSDEEEVALARAWLTISENPDVGNAQKRDGNRTFSPSREGQVEDC
>evm.model.Contig445_pilon.17
MSSLNQPNFYYDPMNPAQYLQYSSGTQPQFNRWEQSYQQDQQSYQQFDQQAFQQQSPFQDNFHHLMKEKLRTVDQIYSKWNDMNSSMKKWNGFYQQASMNRKSGEGDEHVLKKAMKNYKSVVKSKEFAHIQAWEMVHDNSLWCDIPPLGCQSQSTTKRPKPNESMGSANAHININLDDDEDVDGQHDRDGPHIYYEPDRPTRKGKRSVASSSSHEELIQQIAEFNSFNKEEFQHRIRLREEKLCVLQEEKDARIQLMRRQQQALDKQQKDVDLEFMMKDHTVYQESMLQLILDRKREIAARSGWHCPF
>evm.model.Contig450_pilon.172
MSSPNQPNFYYEPMNPSQYLQYSPGIQQQFNRREQSYQQDQQSDQQFNQQAFQQQSPFHDYRDHNQDDSDSSDHNKSVQVKSEEEEEPVRPTGKKAIGKKAPAKSWADKEEVALAKSWLTISENLDVGNAQKRDGFCRKVTDHFHQLMNDNSRTLDQIYSKWNDLNSAMKKWNGFYQQASMNRKSGEGDEHVLKKAMKDYKSVIKSMGFTHIQAWELVRYNSL
>evm.model.Contig46_pilon.46
MPSPNQPSFFYDPMNPPPYLQYSPGTQQQFNRWEQSIQQEQQNFQQQSPFQQQSPFQDYRDNNQDDSDSSEHVQVESEEEEEQEPVRRPGKKPVGKKAPPKRWSDEEEVALARAWLTISENPDVGNAQKRDGNRTFSPSREGQVEDC
>evm.model.Contig478_pilon.17
MEGGSSRGGSSTKKFRKPRQKNVQTPQMNPFNTPGYHPQMPSPNQPSFFYDPMNPPPYLQYSPGTQQQFNRWEQSIQQEQQNFQQQSPFQDYRDNNQDDSDSSEHVQVESEEEEEQEPVRRPGKKPVGKKAPAKRWSDEEEVALARAWLTISENPDVGNAQKRDGNRTFSPSREGQVEDC
>evm.model.Contig47_pilon.188
MSENLCKHKGLKVHLVKDMSRTVDQIYSTWNDMNASMKKWNGFHQQVLMNRKSSEGDEQVLKKAMKNYKILVKSKGFGYIQGWEMVRDNPLWY
>evm.model.Contig497_pilon.118
MPSPNQPSFFYDPMNPPPYLQYSPGTQQQFNRWEQSYQQDQQNFQQQSPFQDYRDHNQDDSDSSEHVQVESEEEEQEPVRRPGKKPVGKKAPAKRWSDEEEVALARAWLTISENPDVGNAQKRDGNRTFSPSREGQVEDC
>evm.model.Contig4_pilon.320
MYVTEHFHHLVKDRSRTVDQIYSKWNDMNASMKKWNGFYQQSSMNRKSGEGDEQVLKTAMKNYKILVKSKGFAHIQAWEMVRDNPLWCDIPPVGCESQSTTKRPKPNESMGSANAHIDINLDDDEDININLDSDGPRIYYEPDRPTRKGKRSAASSSLHDELIQQMAEFNSFNKEESQQRFRHREEKLRVLQEEKDACVALMRRQQHALDEQQKAVDLEFMMKDHTIYQEPMLQLILDRKREIAARWGWHCPF
>evm.model.Contig509_pilon.13
MNRKSGEGDEQVLKKTMINYKILVKSKGFGHIQAWEMVRDNPLWCDIPPVGCESQSTTKRPKPNESMGSANAHIDISLDDDEDININLDRDGPHIYYEPDRPTRKGKRSAASSSSHDELIQQMAEFNSFNKEESQQRFRLREEKLRVLQEEKDARVHLMRRQQHALDEQQKAVDLEFMMKDHTIYQEPMLQLILDRKREIAARWG
>evm.model.Contig519_pilon.129
MEGGSSRGGSSTKKFRKPRQKNVQTPQMNPFNTPGYHPQMPSPNQPSFFYDPMNPPPYLQYSPGTQQQFNRWEQSIQQDQQNFQQQSPFQDYRDNNQDDSDSSEHVQVESEEEEEQEPVRRPGKKPVGKKAPAKRWSDEEEVALARAWLTISENPDVGNAQKRDGFYRKATEHFHHLVKDRSRTVDQIYSKWNDMNASMKKWNGFYQQCSMNRKSGCNSQSTTKRPKPNESMGSANPHIDLNLDDDEDININLDRDGPRIYYEPDRPTRKGKRSSASSSTNDDLIKQMAEFNSLNKEDNEKRERHRVEKLRVLQEEKEARVALMRRQQQALDEHQKAVDLEFIMKDHSIYQEPMLQLILDRKREIAARWGWHCPF
>evm.model.Contig538_pilon.49
MPSPNQPSFFYDPMNPPPYLQYSPGTQQQFNRWEQSIQQEQQNFQQQSPFQQQSPFQQQSPFQDYRDNNQDDSDSSEHVQVESEEEEEQEPVRRPGKKPVGKKAPPKRWSDEEEVALARAWLTISENPDVGNRTFSPSREGQVEDC
>evm.model.Contig546_pilon.66
MSSPNQPTFYYDPMNPPPYLQYSPGTQQQFNRWEQSYQQDQQSYQQFDQQTFQQQSPFQDYRDHNQDDSDSSEHNKSVQVESEEEEEEEEPVRRTGKKPIGKKALAKRWSDEEEVALARAWLTISENPDVGNAQKRDGFYKKVTEHFHHLVMDRSRTVDQIYSKWNDMNASMKKWNGFYQQCSMNRKSGEGDEQVLKTAMKNYRMLVKSKGFAHIQAWEMVRDNPLWCDIPPVGCESQSTTKRPKPNESMGSANAHIDINLDDDEDININLDRDGPRIYYEPDRPTRKGKRSAASSSSHDELIQQMAEFNSFNKEESQQRFRHREEKLRVLQEEKDACVALMRRQQQALDEQQKAVDLEFMMKDHTIYQEPMLQLILDRKREIAARWG
>evm.model.Contig552_pilon.15
MPSPNQPNFYYEQMNPSQYLQYSPDYRDHTQDDSDSSYHNKSVQVESEEEEEEPVRPTGKKTIGKKASAKRLTDEEEVALAKSWLTISENPDVGNALKRDGNRPFSPTYEG
>evm.model.Contig552_pilon.16
MERLELRNEEMECFYQQASMNRKSGEGDGHVLKKAMKDYKSVVKSKGFPHMQAWELVRYNSLWCDIPPVGCQSQSTTKRPKPNESMGSANAQINLDDDKDVEDEQQKAVDLEFMMKDHTIYQEPMLQLILDRKREIATRWGCHCPF
>evm.model.Contig55_pilon.166
MPSPNQSTFYYDPMNPPPYLQYSPDNQQQFNRWEQSYQQDQQSYQQFDQQTFQQQSSFQDYRDHNQDDSDSSEHNKSVQVELEEEEEEPVRRTRKKPIGKKAPAKRWSDEEEVALARAWLTISENPDVGNAQKRDGFYKKVTEHFHHLVKDRSRTVDQIYSKWNEMNASMKKWNGFYQQSSMNRKSGEGDEQVLKTATKNYKILVKSKGFAHIQAWEMVRDTPLWCDFPPVGCESQSTTKRPKPNESMGSANAHIDINLDRDGPRIYYEPDRSTRKGKRSAASSSSHDELIQQMAEFNSFNKEESQQRFRHREEKLCVLQEEKDTRVALMRRQQQALDEQQKAVDLEFMMKDHTIYQEPMLQLILDRKREIAACWGWHCPF
>evm.model.Contig563_pilon.105
MGQNSRASTDYRDHNQDDSDSSEHNKSVQVESEEEEEPVRRTGKKPIGKKAPAKRWSDEEEVALARAWLTISENPDVGNAQKRDGFYKKVTEHFHHLVNDRSRTVDQIYSKWNDMNASMKKWNGFYQQSSMNRKSGEGDEQVLKTAMKNYKILFKSKGFAHIQVWEMVRYNPLWCDIPPVGCESQSTTKRPKPNESMGSANAHIDINLDDDEDININLDRDGPRIYYEPDRPTRKGKRSAASSSSHDELIQQMAEFNSFNKEESQQRFRHREEKLRVLQEEKDARVALMRRQQQALNEQQKAVYLEFMMKDHTIYQEPMLQLILDRKREIAARWGWHCPF
>evm.model.Contig563_pilon.1
MEPLAHQLPIPRKNPTQTPAQRHGDKGPTIVTIIKTTRIQANIIKVFKSSRKKKKNKNRLGRPGKKPIGKKAPAKRWSDEEEVALARAWLTISENPDVGNAQKRDGFYKKVTEHFHHLVKDRSRTVDQIYSKWNDMNASMKKWNGFYQQCSMNRKSGEGDEQVLKTVMKNYKILVKSKGFDHIQAWDVVRDSLLWCDIPPVGCDSQSTTKRPKPNESMGGANPHIDINLDDDEDININLIVMAHAFIMNRIGQ
>evm.model.Contig578_pilon.37
MSSPNQPKFYYDPMNPPPYLQYSPGTQQQFNQWEQSYQQDQQSYQQFDQQTFQQQSPFQDYRDHNQDDSDSSEHNKSVQVESEEEEEEEEEEPVRRTGNKPIGKKAPAKRWSDEEEVALARSWLTISENPDVGNAQKWDGNRTFSPSREGQVEDC
>evm.model.Contig587_pilon.59
MPSPNQSTFYYDPMNPPPYLQYSPGTQQQFNRWEQSYQQDQQSYQQFDQQTFQQQSPFQDYRDHNQDDSDSSEHNKSVQVESEEEEEEEPVRRTGKKPIGKKAPAKRWSDEEEVALARAWLTISENPDVGNAQKRDGFYKKVTEHFHHLVKDRSRTVDQIYSKWNDMNASMKKWNGFYQQSSMNHKSGEGDEQVLKTAMKNYKILFKSKGFAHIQAWEMVRDNSLWCDIQPVGCESQSTTKRPKPNESMGSTNAHIDINHDDDEDININLDRDGPRIYYEPDRPTRKGKRSAASSSSHDELIQQMAEFNSFNKEESQQRFRHREEKLCVLQEEKDARVALMRRQQQALDEQQKAVDLEFMMKDHTIYQEPMLQLILDRKREIAARWGWHCPF
>evm.model.Contig60_pilon.137
MSSPNQPTFYYDPMNLPPYLQYSPGTQQQFNRWEQSYQQDQQSYQQFDQQTFQQQSPFQDYRDHNQDGSDSSEHNKSVQVESEEEEEEPVRRTEKKPIGKKAPAKRWSDEEEVALARSWLTISENPDVTEHFHHLVKDRSKTVDQIYSKWNDINASMKKWNGFYQQSSMNRKSDEGDEHVLKKAMKTYKILVKSKGFGHIQAWEMVRDNPLWCDIPPVDCESQSTTKRPKPNESMGSANAHIDINLDDDEDININLDHDDPRIYYEPDRPTRKGKRSAASSSSHDELIQQIAEFNSFNKEESQQRFRLREEKLHVLQEEKDARVQLMRRQQQALDEQQNAVDLEFMMKDHTIYQEPMLQLILDRKQEIAARWGWHCPF
>evm.model.Contig62_pilon.191
MPSPNQPSFFYDPMNPPPYLQYSPGTQQQFNRWEQSIQQEQQNFQQQSPFQDYRDNNQDDSDSSEHVQVESEEEEEQEPVRRPGKKPVGKKAPPKRWSDEEEVALARAWLTISENPDVGNRTFSPSREGQVEDC
>evm.model.Contig67_pilon.87
MSSPNQPTFYYNPMNPPPYLQYSPGTQQQFNRWEQSYQRDQQSYQQFDQQTFQQQSPFQDYRDHNQDDSDSSEHNKSVQVESEEEEEELVRRTGKKPIRKKAPAKRWSDEEEVALARSWLTISENLDVGNAQKHDDFYKKVTEHFHHLVKDRSSTVDQIYSKWNDMNASMKKWNGFYQQSSMNRKSGEGDEQVLKKAMKNYKILVKSKGFAHIQAWEMVRDNPL
>evm.model.Contig68_pilon.36
MGKKAIGKKAPAKRWTDEEEVALAKSWLTISENPDVGNAQKRDGFIEKKWNGFYQQASMNCKSGEADGHVLKKAMSDYKSVVKSKGFPHMQAWELVRYNFLWCDILPADKKGKKICCILLVTGGLNSTNDGIQLIQQRGIPTKNSPSRRKIACFARGERRTHLVNATTTTSLR
>evm.model.Contig708_pilon.8
MEGGSSRGGSSTKKFRKPRQKNVQTPQMNPFNTPGYHPQMPSPNQPTFYYDPMNPPPYLQYSPGTQQQFNRWEQSYQQDQQSYQQFDQQNFQQQSPFQDYRDHNQDDSDSSEHNKSVQVESEEEEEQEPVRRPGKKPIGKKAPAKRWSDEEEVALARAWLTISENPDVGNAQKQDGFYKKVTEHFHHLVKDRSRTVDQIYSKWNDMNASMKKWNGFYQQCSMNRKSDEGDKQVLKTAMKNYKILVKSKGFDHIQAWDVVRDSPLWCDIPPVGCDSQSTTKRPKPNESMGSANPHIDINLDDDEDININLDRDGPRIYYEPDRPTRKGKRSAASSSSHDDLIQQMAEFNSLNKEESQKRERHREEKLRVLQEEKEARVALMRRQQQALDEQQKAVDLEFM…
>evm.model.Contig708_pilon.9
MPSPNQPTFYYDPMNPPPYLQYSPGTQQQFNRWEQSYQQDQQSYQQFDQQTFQQQSPFQDYRDHNQDDSDSSEHNKVFKSSRKKKKNKNRLGDRERNQLEEAPAKRWSDEEEVALARAWLTISENPDVGNAQKQDGFYKKVTEHFHHLVKDRSRTVDQIYSKWNDMNASMKKWNGFYQQCSMNRKSDEGDKQVLKTAMKNYKILVKSKGFDHIQAWDVVRDSPLWCDIPPVGCDSQSTTKRRSQTSQWVVRTPTSTSTLMMTKTSTSTLIVMAHAFIMNRIGQQERAKDRPRPPRRMTI
>evm.model.Contig784_pilon.73
MPSPNQPTFYYDPMNPPPYLQYSPSTQQQFNRWEQSYQQDQQSYQQFDQQNFQQQSPFQDYRDHNQDDSDSSEHNKSVQVESEEEEEQEPVRRPGKKPIGKKAPAKRWSDEEEVALARAWLTISENPDVGNAQKRDGFYKKVTEHFHHLVKDRSRTVDQIYSKWNDMNASMKKWNGFYQQCSMNRKSGEGDEQVLKTVMKNYKILVKSKGFDHIQAWDVVRDSLLWCDIPPVGCDSQSTTKRPKPNESMGGANPHIDINLDDDEDININLDRDGPRIYYEPDRPIRKGKRSAASSSSHDDLIQQMAEFNSLNKEESQKRERHREEKLRVLKEEKEARVALMRRQQHALDEQQKAVDLEFMMKDHTIYQEPMLQLILDRF
>evm.model.Contig784_pilon.88
YRDINQDDSDSSEHNKSVQVESEEEKEQEPVRRMGKKPIGKKAPAKRWSDEEEVALARAWLTISENPDVGNAQKRDDLKMRKSGGKVGRHRAKWGKVGKNEES
>evm.model.Contig7_pilon.27
MVRDNSLWCDIPPVGCESQSTTKRPKPNESMGSANAHIDFNLDDDEDININLDRDGPRIYYEPDRPTRKDKRSAASSSSHDELIQQMAEFNSFNKEESQQRFRHREEKLRVLQEEKDARVALMRRQQQALDEQQKAVDLEFMMKDHTIYQEPMLQLILDRKREIAAC
>evm.model.Contig7_pilon.306
MGSANAHIDINLDDDEDININLDRDGPRIYYEPDRPTRKGKRSAASSSSHDELIQQMAEFNSLNKEESQQRFRHREEKLRVLQEEKDARVALMRRQQHALDEQQKAVDLEFMMKDHTIYQEPMLQLILDRKREIAARWGCHCPF
>evm.model.Contig7_pilon.307
MSVTEHFHHLVKDKSRTVDQIYSKWNDMNASMKKWNGFYQQCSMNRKSGEGDEQVLKTAMKNYKILVKSKGFDLIQV
>evm.model.Contig805_pilon.1
MKGGSSRDYRDHNQDDSNSSEHNKSVQVESEEEEEQEPVRRTGKKPIGKKAPAKRWSDEEEVTEHFHHLVKD
>evm.model.Contig81_pilon.109
MSSPNQSTFYYDPMNPPPYLQYSPGTQQQFNRWEQSYQQDQQSYQQFDQQNFQQQSPFQDYRDHNQDDSDSSERNKSVQVESEEEEEEPVRRTGKKPIGKKAPAKRWSDEEEVALARAWLTISENPDVGNAQKRDGFYKKVTEHFHHLVKDRSRTLDQIYSKWNDMNASMKKWNGFYQQSSMNRKSGEGDEQVLKTAMKNYKILFKSKGFAHIQAWEMVRDNPLWCDIPPVGCESQSTTKRPKPNESMVSANAHIDINLDDDEDININLDRNGPRIYYEPDRPTRKGKRSVASSSSHDELIQQMAEFNSFNKEESKQRFRHREEKLRVLQ
>evm.model.Contig81_pilon.143
MPFPNQPTFYYDPMNPPPYLQYSPGTQQQFNRWEQSYQQDQQSYQQFDQQTFQQQYPFQDYRDHNQDDSDSSEHNKSVQVESEEEEEPVRRTGKKPIGKKAPAKRWSDEEEVALARSWLTIYENPDVGNAQKRDGFYRKIFFNIVTEHFHHLVKDWSRTVDQIYSKWNDMNASTKKWNGFYQQASMNRKSGEGDEQVLKKAMKDYKIMVKSKGFAHIQAWEMVRDNPLWPKPNESMGSANAHVNINLDDDEDININLDRDGPHIYYESDMLTRKGKRSAASSSSHDELIQQMAEFNSLNKEESQQRFRLP
>evm.model.Contig85_pilon.113
MPSPNQPTFYYDPMNPSPYLQYSPGTQQQFNRRLGFKRNNKSVQVESEEEEEELVRRTGKKPIGKKAPAKCWSDEEEVALARSWLTISENPDVGNAQKRDGFYKKVTEHFHHLVKDKPRTVDQIYSKWNDMNASMKKWNGFYQQSSMNRKNGEGDEQVLKKAMKNYKILAKSKGFGHIQAWEMVHDNPLWCDIPPVGCESQSTTRRPKPNESMGSANAHINIKFDRDGQRIYYEPDRPTRKGKRSAASSSSHDELIQQMAEFNSFNKEESQQRFRLREEKLRVLQEEKDSRVALMRRQQQALDEQQKAVKIVRVKYNTPEVV
>evm.model.Contig90_pilon.12
MEGGSSRGGSSTKKFRKPRQKNVQTPQMNPFSTPGYHPQISSPNQPTFYYDPMNPPPYLQYSPGTQQQFNRWEQSYQQDQQSYQQFDQQTFQQQSPFQDYRDHNQDDSDSSEHNKSVQVESEEEEEEPVRRTGKKPIGKKAPAKRWSDEEKVVLARAWLTISENPDVGNAQKRDGFYIKVTEHFHHLVKDRSRTVDQIYSKWNDMNASMKKWNGFYQQCSMNRKSGEENEQVLKTAMKNYKILVKSKGFDHIQAWDAVRDSPLWCDIPPVGCESQSTTKRPKPNESMGSANAHIDINLDDDEDININLDRDGPRIYYEPDRPTRKGKRSAASSSSHDELIQQMVEFNSLNKEESQQRFRHREEKLRVLQEEKDARVALMRRQQQALDEQQKAVDLEFMM…
>evm.model.Contig928_pilon.16
MVVESKSNISHQLRGDGVEAGKVTGRQLPDRDKTGTPPPGTGTIVTIIKTTWIQTNIIKVFKSSRKKKKKKNRLGKREKKPIGKKAPAKRWSNEEEVALARAWLTISENPDVGNAQKRDGFYKKVTEHFHHLVKGRSRTVDQIYSKWNDMNASMKKWNGFYQQSSMNRKSGEGDEQVLKQTMKNYKISVKAKGFAHIQAWEMVRDNPLWCDIPPVGCESQSTTKRPKPNESMDININLDRDGPRIYYEPDRPTRKGKRSAASSSSHDELIQQMAEFNSFNKEESQQRFRHREEKLRVLQEEKDARVALMRRQQQALVEQQKAVDLEFMMKDHTIYQEPMLQLIVDRKREIVARWGWHCPF
>evm.model.Contig932_pilon.9
MEGGSSRGGSSSKKFRKPRPKNIQTAQMNPFNTPGYRPQMSSPNQPNFYYDPMNPAQYLQYSLGTQQSYQQFDQQAFQQQSPFHDYRDHNQDDSDSSEHNKSVQVESEEEEEEPVRPTGKKAIGKKAPAKIWTDEEEVALSRSWLTISENPDVGNAQKRDCFYRKVTDHFHHLMKDNSRTVDQIYSKWNDMNSAMKKLNGFYQQASMNRKSGEGDEHVLKKAMKNYKSVVKSKGFSHIQAWEMVRDNSLWCDIPPSQSTTKRPKPNESMGSANAHINLDDNEDVDGQHDRDGPRIYYEPDRPTRKGKRSVASSSSQEELIQQMAEFNSFNKEESQQRICLREKNSVFCKRRKTHTSS
>evm.model.Contig9_pilon.411
MVRDNSLWCDIPPVGCESQPTTKRPKPNESMGSANAHINLDDDEDVDGQHDRDGPRIYYEPDRPTRKGKRSVASSSSHEELIQQMAEFNSFNKEESQQRFRLQEEKLRVLQEEKDARMQLMRRQQQALDEQQKAVDLEFMMKDHTIYQEPMLQLILDRKREIAACWGFAGGFRRELVGSGEVGDGRCDCVKSIERLATADGIVLTANGRVVTADRTGSTVDGI
>evm.model.Contig9_pilon.77
MEGGSSRDYRDHNQDDSDSSEHNKSVQVESEEEEEQEPVRRPGKKPIGKKAPAKRWSDEEEVALARAWLTISENSDVGNAQKRDGFYKKVTEHFHHLVKDRSRTVDQIYSKWNDMNASMKKLNGFYQQCSMNRKSGEGDEQVLKTAMKNYKILVKSKGFDHIQAWDVVRDSPLWCDIPPVGCDSQSTTKRSKPNESMGSANPHIDINLDDDEDINLDRDGPRIYYEPDRPTRKDKRSAASSSSHDDLIQQMAEFNSLNKEESQKRERHREEKLRVLQEEKEARVALMRRQQQALDEQQKAVDLEFMMKDHTIYQEPMLQLILDRKREIAARCGWHCPF
>evm.model.Contig0_pilon.20
MGGSSGPMAPKPWTHDEETPLGRCYNDHSENKTKGNSQKRENFWKKLIGIWHEMMGYTDQEYHTYHQLNSKWKDTSTKLMRFSGIYNNCANNRKSIMNDEGVLKWAAKEYQLKSNGHTFNRYHVWPR
>evm.model.Contig0_pilon.441
MNPRPNNPNPEFNPFSYDPESLRNLLAQLQQNPNIQHFQQHPPNFQSSSNFQPGFAPFSQPRFESDFVSPSQHDNEVVPETQDTQKRKKGKKNKQPAGTGPSSGPMAPKQWTHDEEIALGRCYMDESENKTKGNSQKRENFWKKVTVSWHNVMGFDAEYRTYHQLNSKWKDMCTKLTKFSGIYSNCANNRKRGMSDENVLKWAEKEYQLKSNGQTFNHYHVWVAIKDSPKFRVLCQEGNEVQGSSKRTKNSESNEYSPGGSTAHTNYAVNLEDDEEEAEFDTPPEPVRPTGRDTTKRASSSSRQTVSSNTSTTELAEQLQAFTTFQKIKHEERKKNARRENSPIRPQST
>evm.model.Contig0_pilon.483
MITRSCRRHKTLRNAKKGKKNKQSAGTGPSSGPMAPKQWTQDEEIALGKCYMDESENKSKVTVSWHNVMGFDAEYRTYHQLNSKWKDMCTKLTKFSGIYSNCANNRKSGMSDENVLKWAEKEYQLKSNGQTFNHYHVWVAIKDSPKFRVLCQEGNEVQGSSKRTKNSESNEYSPGGSTAHTNYAVNLEDDEEEPEFDTPPEPVRPTGRDTTKRASSSSRQNRLL
>evm.model.Contig10_pilon.383
MDRRRRTLARKLSYRSLREQNQSNCVRKNEVNESQSSSKRTKKSETNAFSSRGSDAHTNYAINIEQDEKDDEFDILEPVRPVGRVTTKRATSSSCQTVCSIPKPTNSLINLKRLRNFNEKNTIRKNIQEKKKSRVEDYPSRPQSDRMQIIEN
>evm.model.Contig1161_pilon.33
MNPRPNNPNPEFNPFSYDPESLRNFLAQLQQNPNIQHFQHPPNFQSPSNFQPGFAPFSQPRFESDFVSPSQHDNEVVPETQDTQKRKKGKKNKQPAGAGPSSGPMTPKQWTQDEEIALGKCYMDESENKTKGNSQKRENFWKKVTVSWHNVMGFDAEYRTYHQLNSKWKDMCTKLTKFSGIYSNCANNRKSGMSDENVLKWAEKEYQLKSNGQTFNHYHVWVAIKDSPKFRVLCQEGNEVQGSSKRTKNSETNEYSPGGSIAHTNYAVNLEDDEEEPEFDTPPEPVRPTGRDTTKRASSSSRQTVSSNTSTTELAEQLQAFTTFQKIKHEERKKNARRKNSPIRPQST
>evm.model.Contig118_pilon.22
MNPRPNNPNPEFNPFSYDPESLRNLLVQLQQNPNIQHFQHPPNFQSPSNFQPGFAPYSQPTFESDFVSPSQHDNEVVPETQDTQKRKKGKKNKQPAGTGPSSGPMAPKQWTHDEEIALGRCYMDESENKTKGNSQKRENFWKKVTVSWHNVMGFDAEYRSYHQLNSKWKDMYTKLTKFSGIYSNCANNRKSGMSDENVLKWAEKEYQLKSNGQTFNHYHVWVAIKDSPKFRVLCQEGNEVQEDDEEEAEFDTPPEPVRPTGRDTTKRASSSSRQTVSSNTSTTELADQLQAFTTFQKLKHEERKKCTKRKLSDPTS
>evm.model.Contig11_pilon.126
MGFDAEYRTYHQLNSKWKDMCTKLTKFSGIYSNCANNRKSGMSDENVLKWAEKEYQLKSNGQTFNHYHVWVAIKDSPKFRVLCQEGNEVQGSSKRTKNSESNEYSPGGSTAHTNYAVNLEDDEEEAEFDTPPEPVRPTGRDTTKRVSSSSRQTVSSTTSTTELADQLQAFTTFQKLKHEERKKMHEEKTLRSDLRALESLPPDMLDDEDREIMQKMKKKLLDKYR
>evm.model.Contig122_pilon.21
MLMDEFENKTKGNSQKRENFWKKVTVTWHNMMGFDAEYRTYHQLNSKWKDMCTKLTKFSGIYSNCANNRKSGMSDKKVLKRAEKEYQLKSNGQMFNHYHVWVAIKDSPKGIPTKEQRPINCLVNFSKWFLK
>evm.model.Contig124_pilon.5
MNPRPNNPNPEFNPFSYDPESLRNFLAQLQQNPNIQHFQQHPPNFQSPSNFQPGFAPFSQPRFESDFVSPSQHDNEVVPETQDTQKRKKGKKNKQPAGTGPSSGPMTPKQWTQDEEIALGKCYMDESENKTKGNSQKRENFWKKVTVSWHNVMGFDAEYRTYHQLNSKWKDMCTKLTKFSGIYSNCANNRKSGMSDENVLKWAEKEYQLKSNGQTFNHYHVWVAIKDSPKFRVLCQEGNEVQGSSKRTKNSETNEYSPGGSTAHTNYAVNLEDDEEEPEFDTPPEPVRPTGRDTTKRASSSSRQTVSSNTSTTELAEQLQAFTTFQKIKHEERKKMHEEKTLRSDLRALESMPPDMLDDEDREIMQKMKKKLLDKYR
>evm.model.Contig1278_pilon.13
MDESENKTKGNSQKRENFWKKVTVSWHNVMGFDAEYRTYHQLNSKWKDMCTKLTKFSGIYSNCANNRKSGMSDANVLNGPKRNTN
>evm.model.Contig13_pilon.294
MNPRPNNPNPEFNPFSYDPESLRNLLAQLQQNPNIQHFQQHPPNFQSSSNFQPGFAPFSQPRFESDFVSPSQHDNEVVPETQDTQKRKKGKKNKQPAGTGPSSGPMAPKQWTHDEEIALGRCYMDESENKTKGNSQKRENFWKKVTVSWHNVMGFDAEYRTYHQLNSKWKDMCTKLTKFSGIYSNCANNRKSGMSDENVLKWAEKEYQLKSNGQTFNHYHVWVAIKDSQKFRVLCQKGNEVQGSSKRTKNSELNEYSPGGSTAHTNYAVNLEDDEEEAEFDTPPEPVRPTGRDTTKRASSSSRQTVSSNTSTTELAEQLQAFTTFQKIKHEERKKMHEEKTLRSDLRALESMPPDMLDDEDREIMQKMKKKLLDKYR
>evm.model.Contig1402_pilon.19
MNPRPNNPNLEFNPFSYDPESLRNLLVQLQQNPNIQHFQQHPPNFQSPSNFQPGFAPYSQPRFESDFVSLSQPDNEVVPETRDTQKRKKGKKNKQPAGTGPSRGPMAPKQWTHDEEIALGRCYMDESENKTKGNSQKRENFWKKVTVSWHNVMGFDAKYRTYHQLNSKWKDMCTKLTKFSGIYSNCANNRKSGMSDENVLKWAEKEYQLKSNGRTFNHYHVWVAIKDSPKFRVLCQEGNEVQGSSKRTKNSESNEYSPRGSTAHTNYAVNLEDEKEEAEFDAPPEPVRPTGRDTTKRASSSSRQTVSSNWTTTDLADQLQAFTTFQKQKHEDRKKMHEEKTLRADLRDLSLCLPTCSTTKIVK
>evm.model.Contig1402_pilon.27
MALKQWTQDEETALGRCYMDESENKTKGNSQKREIFWKKVTVTWHNVIGFDAEYHTYHQLNSKWKDMCTKLTKFSGIYSNCANNRKSGMSDKNVLKWAEKEYQLKSKGQTAQTFNHYHIWVTIKDSPKFCVLCQEVTRSKVLQKEPKTPNRTSIRRGVRPQIQITRLTSRMTKKKPSSTPPGTG
>evm.model.Contig140_pilon.35
MKKSLSEDVTWTNPRTKPKVTRKKRENFWKKVTVSWHNVMGFDAEYRTYHQLNSKWKDMCTKLTKFSGIYSNCANNRKSGMSDENVLKWAEKEYQLKSNGQTFNHYHVWVAIKDSPKFRVLCQEGNEVQGSSKRTKNSESNEYSPGGSTAHTNNAVNLEDDEEEAEFDTPPEPVRPTGRDTTKRASSSSHQTVSSNTSTTELASKLSQLFKN
>evm.model.Contig141_pilon.14
MIEYTDQEYRTYQLNSKWKDMSAKLMQFSAIYSNCANNRKSGMNDEGVLKWAEKEYQLKSNSQTFNHNHVWAMIKDAPKFHVLCQEANEGQRSTKRTKNSDTNAYSPGVRMHIRITQLTSNKTRKTMNSKSWNLLDRLEGRRQNELRFRVVKPPPLSRQPTNLLST
>evm.model.Contig1446_pilon.11
MNPRPNNPNPEFNSFSYDPESLRNLLVQLQQNPNIQHFQQHPPNFQSPSNFQPGFAPYSQPRFESDFVSPSQPDNEVVPETQDTQKRKKGKKNKQPAGTGPSSGPMAPKQWTHDEEIALRRCYMDESENKTKGNSQKRENFCKKVTVSWHNVMGFDVEYRTYHQLNSKWKDMCTKLTKFSGIYSNCANNRKSGMSDENVLKWAEKEYQLKSNGQTFNHYHVWVAIKDSPKFCVLCQEGNEFQGFLKRTKNSESNEYSPGGSTAHTNYAVNLEDDEEEAEFNTPPEPVRPTGRDTTKRASSSSRQIVSSNPSTTELADQLQAFTTFQKQKHEDRKKMHEEKTLRADLRALESMPPDMLDDEDREIMKKMKKKPLDKYR
>evm.model.Contig1487_pilon.34
MKKPLSENATWTNPRTKPKSQKRENFWKKVTITWHNMMGFDAEYRTYHQLNSKWKDMCTKLTKFSGIYSNCANNRKSVMSDENVLKWAEKEYQLKSNSQTFNHYHVWVAIKDSPKFRVLCQEGYEVQGSSKRTKNSESNKYSPGGSTAHTNYAVNLEDDEEEAEFDTPPRTG
>evm.model.Contig1492_pilon.24
MNQRPNNLNPEFNPFSYDHESLRNLLVQLQQNPNIQHFQQHPPNFQPPSNPQPGFTTYSQPRFESDFVSPSQPDNEVVPETQDTQKRKKGKKNKQAAGTGPSSGPMAPKQWTHDEEIALGRCYMDESENKTKGNSQKRENFWKKVTVTWHNVMGFDAEYRTYHQLNSKWKDMCTKLTKFSGIYSNCANNRKIEMSDENMLKWAEKEYQLKSNGQTFNHYHVRVAIKDSPKFRVLCQEGNDVQDCSKRTKNSELNEYSPGGSTAHTNYAVNLEDDEEEAEFDTPPEPVRPTGRDTTKRASSSSRQTVSSNPTTTDLADQLQAFTSFQKQNTKIGKKCTKRKLSEQTSEQWSLCLPKCSTTKIVK
>evm.model.Contig1492_pilon.45
MLHRSFRNKTKDNSQKRENFWKKLTGSWHEMMGYTDQECRTYQLNSKWKDMSARLMRFSGICSNCANNRKSGMNDEGFSHALIGSKSELGLQIQILRTNLPVCKMIIVVCYQIAGVSGVTEALFFTRQSALPKE
>evm.model.Contig151_pilon.55
MMRFSGVYSNYANNRKNGINDENMLKWAEKEYQLKLNSQTFNHYHVWVVIKDSPKFRVICQEVNEGQSSSKRTKNSETSAYSPGGSDAHTNYAVNLEQDEEDNEFDIPEPVSTIGLDTIKRASSSSCQTVSSIPTTNKLAHQLEKFTKFQRAKHKEKKKIHEEKLLLADLKVMGTVGVLIWSTQSGFGLIGFSLKYIDPQPDSSNVRVNRVWVIWVMGY
>evm.model.Contig163_pilon.20
MGFDAEYRTYHQLNSKWKDMCTKLTKFSGIYSNCANNRKSGMNDQNVLKWAEKEYQLKSNGQTFNHYHVWVAIKDSSKFCVLCQEGKEV
>evm.model.Contig1641_pilon.7
MCLFKMQQNPNTQWQQPNPQTGFSSFSQPGFQPVFSSFTQPGCQQRASQLRHEPDFVSNDVVLETQESQKSKKKGKRAKDTETGRSSGPMAPKPWTHVEETALERCHIDHSKNKTKGNSQKRENFWKKLTETWHEMMGYTDQEYRTYHQLCSKWKVSAKLMQSSGIYINYANNRKSGMNDEDAPKFHVLCQETNKDQCSSRRTKNFETHEYSPGGSDAHTVNLKQEDEDDKFEIQEPVRPVGWDTAKQASSSSRQTSSSIPTTNELAHQLEEFMRFQKTKYEYRLLRADLKVMGTMPFEELGDEEREIMRKLRSKIFDRYR
>evm.model.Contig1691_pilon.33
MAPKQWTHDEEIALERCYMNESENKTKANSQKREIFWKKVTVSWHNVMGFDAEYHTYHQLNSKWKDMCTKLTKFSGIYSNCANNRKSGMSDENVLKWTEKEYELKSNGQTFNYYHVWVAIKDSPKFRVLCQEGNEVQGSSKRAKNSESNEYSPGGSTAHTNYAVNLEDDEEEAEFDTPPEPVRPTGRDTTKRASSSSRQTVSSNPTTTDLADQLQAFTTFQKQKHEDRKKNARRENSPSRPQST
>evm.model.Contig169_pilon.99
MAPKQWTHDEEIALGRCYMDESENKTKGNSQKRENFWKKVTVSWHNVMGFDAEYRTYHQLNLKWKDMCTKLTKFSGIYSNCANNRKSGMSNENVLKWAEKEYQLKSNGQTFNHYHVWVAIKDSPKFRVLCQEGNEVQGSSKRTKNSESNEYSPGGSTAHTNYAVNLEDDEEEAEFDTPPEPVRPTGRDTTKRASSSSRQTVSSNPSTTELADQLQAFTTFQKQKHEDGKKMHEEKTLRADLRALESMPPDMLDDEDREIMKKKLLDKYR
>evm.model.Contig16_pilon.290
MNPRPNNPNPEFNPFSYDPESLRNFLAQLQQNPNIQHFQHPPNFQSPSNFQPGFAPFSQPRFESDFVSSSQHDNEVVPETQDTQKRKKGKKNKQPAGVGPSSGPMTPKQWTQDEEIALGKCYMDESENKTKGNSQKRENFWKKVTVSWHNVMGFDAEYRTYHQLNSKWKDMCTKLTKFSGIYSNCANNRKSGMSDENVLKWAEKEYQLKSNGQTFNHYHVWVAIKDSPKFRVLCQEHNNEVQGSSKRTKNSETNEYSPGGSTAHTNYAVNLEDDEEEAEFDTPPEPVRPTGRDTTKRASSSSRQTVSSNTSTTELAEQLQAFTTFQKIKHEERKKMHEEKTL
>evm.model.Contig1708_pilon.96
MNPRPNNPNPEFNPFSYDPESLRNFLAQLQQNPNIQHFQPGFAPFSQPRFESDFVSPSQHDNEVVPETQDTQKRKKGKKNKQSAGAGPSSGPMTPKQWTQDEEIALGKCYMDESENKTKGNSQKRENFWKKVTVSWHNVMGFDAEYRTYHQLNSKWKDMCTKLTKFSGIYSNCANNRKSGMSDENVLKWAEKEYQLKSNGQTFNHYHVWVAIKDSPKFRVLCQEHNNEVQGSSKRTKNSETNEYSPGGSTAHTNYAVNLEDDEEEPEFDTPPEPVRPTGRDTTKRASSSSRQTVSSNTSTTELAEQLQAFTTFQKIKHEERKKMHEEKTLRSDLRALESMPPDMLDDEDREIMQKMKKKLLDKYR
>evm.model.Contig175_pilon.132
MSCSSLKNHKKGRKKGKRAKDTKTGKSSGLMAPKPWTHDKETALERCSIDHSENKTKGNSQKRENFWKK
>evm.model.Contig187_pilon.200
MEAPLGQGHFPAAGLHGNTAPRPAVPRSSGPNGSCSPSSFMDFDWLVYLTVFQRFESDFVSPSQHDNEVVPETQDTQKRKKGKKNKQPAGTGPSSGPMTPKQWTHDEEIALGRCYMDESENKTKGNSQKRENFWKKVTVSWHNVMGFDAEYCTYHQLNSKWKDMCTKLTKFSGIYSNCANNRKSGMSDENVLKWAEKEYQLKSNGQTFNHYHVWVAIKDSPKFRVLCQEGNEVQGSSKRTKNSESNEYSPGGSTAHTNNAVNLEDDEEEAEFDTPPEPVRPTGRDTTKRASSSSRQTVSSNTSTTELADQLQAFTTFQKLKHEERKKMHEEKTFRSDLRALESLPPDMLDDEDREIMQKMKKKLLDKYR
>evm.model.Contig187_pilon.98
MNPRPNNPNPEFNPFSYDPESLRNFLAQLQQNPNIQHFQQHPPNFQSSSNFQPGFAPFSQPRFESDFVSPSQHDNEVVPETQDTQKRKKGKKNKQPAGTGPSSGPMAPKQWTQDEEIALGKCYMDESENKTKGNSQKRKNFWKKVTVSWHNVMGFDAEYRTYHQLNSKWKDMCTKLTKFSGIYSNCANNRKSGMSTENVLKWAEKEYQLKSNGQTFNHYHVWVAIKDSPKFRVLCQEGNEVQGSSKRTKNSESNEYSPGGSTAHTNYAVNLEDDEEEAEFDTPPEPVRPTGRDTTKRASSSSRQTVSSNTSTTELADQLQAFTTFQKIKHEERKKMHEEKTLRSDLRALESMPPDMLDDEDREIMQKMKKKLLDKYR
>evm.model.Contig191_pilon.9
MDESENKTKGNSQKRENFWKKVIATWHNVMGFDAEYCTYHQLNSKWKDMCIKLTKFSGIYSNCANNRKKRDERRERVEMGRKGISTKEQRPNDDEEAEFDTPRNRLDRQVEIQQNGLPLQVVKPYPLTQQQPISLINSKLSQLFKNKNTRIGKKCTKKKLQIQEENTLRADLRAMESLHPEMLDDEDREIMIKLKKKLFDKYR
>evm.model.Contig195_pilon.78
MSAKLMRFSGIYSNYANNRKSGMNDGDALKFRILCQEANKGQSSSKSTKNSETNEYSSGGSDAHTVNLEQDEEYDEFKIQEPVRPVGQDTTKRASSSSRQTPSSIPTTKELAHQLEEFTIFQKTKHEDRLLRADLKVMGTVPPEELSDEEREIMRKLRAKIFDRYC
>evm.model.Contig1_pilon.116
MDEFENKTKGNSQKRENFWKKVTVSWHNVMGFDAEYRTYHQLNSKWKDMCTKLTKFSGIYSNCANNRKSGMSDENVLKWAEKKYQLKSNGQTFNHYHVWVAIKESPKFRVLCQEGNKVQGSSKRTKNSESNEYSPGGSTAHTNYAVNLEDDEEEAEFDTPPEPVRPTGRDTTKRDSSSSRQTVSSNTSTTELADQLQAFTTFQKQKHEERKKMHEEKTL
>evm.model.Contig1_pilon.183
MDESENKTKGNSQKRENFWKKVTVSWHTVMGFDAEYRTYHQLNSKWKDMCTKLTKFSGIYSNCANNRKSGMSDENVLKWAEKECQLKSNGQTFNHYHVWVAIKDSPKFRVLCQEGNEVQGSSKRTKNSESNEYSPGGSTAHTNYAVNLEDDEEEAEFNTPPEPVRPTGRDTTKQASSSSRQTVSSNPSTTELADQLQAFTTFQKQKHEERKKMHEEKTFRSDLRALESLPPDMLDDEDREIMKKNEKETLG
>evm.model.Contig201_pilon.94
MNPRPNNPNPEFNPFSYDPESLRNLLVQLQQNPNIQHFQQHPPNFQSPSNFQPGFAPFSQPRFESDFVSPSQHDNEVVPETQDTQKRKKGKKNKQPAGTGPSSGPMTPKQWTHDEEIALGRCYMDESDNKTKGNSQKRENFWKKVTVSWHNVMGFDAEYRTYHQLNSKWKDMCTKLTKFSGIYSNCANNRKSGMSDENVLKWAEKEYQLKSNGQTFNHYHVWVAIKDSPKFRVL
>evm.model.Contig20_pilon.125
MTPKPWTPDEETALGKGYMDESENKTKDNSQKRENFWKTVNVTWHNMMGFDAEYHSYHQLNSKWKDMCTKLTKFSGIYSNCANNRKSRMSDENVLNWPKRNTN
>evm.model.Contig212_pilon.32
MTPKQWTHDEEIALGRFYMDESENKAKGNSQKRENFWKKVTVSWHNVMGFDAEYRTYHQLNSKWKDMCTKLTKFSEIYSNCANNRKSGMSDENVLKWAEKEYQLKSNGQTFNHYHVWVAIKDSPKFRVLCQEGNEAQGSSKRTKNSESNEYSPGGSTAHTNYAVNLEDYEEEEFDTPPEPVRPTGRYTTKRASSSSRQTVSSNTSTTKLADQLQAFTTFQKQKHEERKKCTKRKLSDPTSEHLSLCLPTCSTTKIVK
>evm.model.Contig218_pilon.154
MAPKQWTPDEETALGKCYMDESENKTKGNLQERENFWKKVTVTWHNMMGFDAEYRTYHQLNSKWKDMCIKLTKFSGIYSNCVNNRKSGMSDENVLKWVEKEYQLKSNGQTFNFYHVWVAMKDLPKFLVLCQ
>evm.model.Contig226_pilon.32
MATTESSNRVFILHTTGFFIFHATRFQKTAPQSRHEPDFVSNDVVLETQESQKRKNKGKRAKETDTGGPNSGLMAPKPWTHDEETALERCYIDHSENKTKGNSQKRENFWKKLTGSWHEMMGYTDQEYRTYHQLNSKWKDMSAKLMRFSGIYNKCDNNRKSSMNDEGVIKWAEKEYQLKSNDQIFNHYYVWATIKDTPKFLALCQEANEGQSSSKRTKKYETNAYPSGGSDAHTNYAVNLEQDKEDDEFEI
>evm.model.Contig228_pilon.17
MGFDAEYRTYHQLNSKWKDMCTKLTKFSGIYSNCANNRKSGMSDENVLKWAEKEYQLKSNGQTFNHYHVWVAIKESPKFRVFCQEGNEVQGSSKRTKNSESNEYSPGVRPHIQITRSTSRMTKKKPSSTPHRNR
>evm.model.Contig238_pilon.10
MCTKLTKFSGIYSNCANNRKSGMSDENVLKWAEKEYQLKSNGQTFNHHHVWVAIKDSPKFRVLCQEGNEVQGSSKRTKNSESNEYSPGGSTVHTNYAINLEDDEEEAEFDTPPEPVRPTGLDTTKRASSSSRQTVSSNPSTTELADQLQAFTTFQKQKHEDRKKCTKRKLSEPTSEHLSLCLPTCSTTKIVK
>evm.model.Contig246_pilon.4
MCTKLTKFSGIYSNCANNRKSGMSDENVLKWAQKEYQLKSNGQTFNHYHVWVVIKDSPKFRVLCQKGNEIQGSSKRTKNSESNEYSPGGSTAHTNYAVNLEDDEEEAEFDTPPEPVRLTGRDTTKRVSSSSRQTVFSNPITTDLADQLQAFTTFQKQKHEDRKKMHEEKNLQADLKAMEFLPLDMLDD
>evm.model.Contig278_pilon.69
MGRKGYQLKNNGQTFNHYHVWVAIKDSPKFRVLCQEGNEVQGSSKRTKNSESNEYSPGGSPAHTNYAVNLEDDEEEAEFDTPPEPVRLTGRDTTKRASSSNRQTVSSNPTTTDLADQLQAFTTFQKQKYEDRKKMHEEKTLRADFRAMESLPPDMLDDEDREIMIKMKKKVLDKYR
>evm.model.Contig28_pilon.85
MDESENKTKDNSQKREIFWKKVAVTCYNMMGFDAEYRTYPQLNSKWKDMCSKLTKFSGIYSNCANN
>evm.model.Contig2_pilon.475
MMSFDAEYRTYHQLNSKWKDMCTKLTMFSGIYSNCANNRKSGMSDKNVLKWAEKEYQLKSNGQTFNHYHVWVAIKDSPKFRVLCQEGNEVQGSSKRTKNSESNEHSSGVRPPIQIMRLTSRMTRKKPSSTPPETG
>evm.model.Contig308_pilon.17
MGFDAEYRTYHQLNSKWKDMCTKLTKFSGIYNNCANNRKSGMSDENVLKWAEKEYQLKSNGQTFNHYHVWVAIKDSPKFRVLCQEGNEVQGFSKRTKNSESNEYSPGGSTAHTNYAVNLEDDEEEAEFDTPPEPVRHMGRDTTKRASSSSRQTVSSNPTTTDLADQLQAFTTFQKQKHEDRKKMHEQKTLRADLRALESMPPDMLDDEDRRYEVEKPSFCGNNERQINLKKVLGRSYVRLYGWRRDPSICSNHTCTNQKSKHLTYNELEDEVETLEETRLIMQQILIEKNLMSSLRNTPFRSDGDTFECDENADD
>evm.model.Contig312_pilon.49
MKKPLSENVIWMNPRTKPKLTKFSGIYSNYANNRKSGMSDENVLKWAEKGYQIKSNGRTFNHYHVWIAIKDSPKFCVFCQEGNEVQGSSKRTKNSESNKYSPGGSTAHTNYAVNLEDDEEEDEFDTPRKLLDRQGVIQQNGLHLRVVKPSPLSRQQSISLINSKLSRVFKNKNTRIRKNARNKTSNTPSQPQNNGSFASRKTR
>evm.model.Contig319_pilon.19
MSVKMMWFSGIYNKCANNRKNDMNDENVLKWTEKEYQLKLNDQTFNHYHVWVAIKDSPKFRVLCQEVNEGQSSSKKTKNLETNAYSLGGSDAHTNYAVNLEQDEEDDEFDIPEPYVSRKTR
>evm.model.Contig322_pilon.51
MGFDAEYRTYHQLNSKWKDMCTKLTKFSGIYSNCANNRKSGMSDENVLKWAEKEYQLKSNGQTFNHYHVWVAIKDSPKFRVLCQKVTRSKVLKKEPKTPNRTSIRRGV
>evm.model.Contig325_pilon.78
MNPRPNNPNPEFNPFSYDPESLRNFLAQLQQNPNIQHFQHPPNFQSPSNFQPGFAPFSQPRFESDFVSSSQHDNEVVPETQDTQKRKKGKKNKQPAGVGPSSGPMTPKQWTQDEEIALGKCYMDESENKTKGNSQKRENFWKKVTVSWHNVMGFDAEYRTYHQLNSKWKDMCTKLTKFSGIYSNCANNRKSGMSDENVLKWAEKKYQLKSNGQTFNHYHVWVAIKDSPKFRVLCQEHNNEVQGSSKRTKNSETNEYSPGGSTAHTNYAVNLEDDEEEAEFDTPPEPVRPTGRDTTKRASSSSRQNRLL
>evm.model.Contig326_pilon.27
MNPRPNNPNPEFNPFSYDSESLRNLLVQLQQNPNIQHFQQHPPNFQPPSNFQPGFAPYSQPRFESDFVSPSQPDNEVVPETQDTQKRKKGKKNKQPAGTGPSSGPVAPKQWTHDEEIALGRCYMDESENKTKGNSQKRENFWKKVTVTWHNVMGFDAEYRTYHQLNSKWKDMCTKLTQFSGIYSNCANNRKSGMSVENVLKWAEKEYQLKSNGQTFNHYHVWVAIKDSPKFRVFCQEGHEVQGSSKRTKNSESNEYSPGGSTAHTNYAVNLEDDEEEAEFDTPPKPVRPTGQDTTKRAFSSSRQTGSSNPTTTDLAD
>evm.model.Contig328_pilon.35
MNPRPNNPNPEFNPFSYDLESLRNLLVQLQQNSNIQHFQQNPNVQPQPNFQPGFAPYSQSGFQQNISQPCYESDFVSPNQLDNEVVPGIQDTQKRNKKGKKNKQSAGTRPSSGPMAPKQWTPDEETALGICYMDESENKSKGNSQKRENFWKKVTVTWHNMMDFDAEYRTYHQLNSMWKDMCTKLTKFSGIYSNCANNRKSGMSDKNVLKWAEKEYQVKSNGQTFNHYHVWVAIKDSPKFRVLCQECNEVQGSSKRTKNSELNEYSPGGLTDHTNYAVNLEDDEEEAEFDTPRNRLDRQGEIQQNGLPLRVVKPSPLTRQQSISLINSKLSQLFKNKNTRIRKKCTK
>evm.model.Contig329_pilon.64
MAPKQWTHDEKSLSEDATWTNPRTKPKVKSNSQKRENFWKKVTFPWHNVVGFDAEYRTYHQLNSKWKDMCTKLTKFNGIYSNCANNRKSGMSDENVLKWAEKEYQLKSNGQTFNHYHVWVAIKDSPKFRVLCQEEPKTPNRMSIRRGGSTAHTNYAVNLEDDEEEAKFDTPPEPVRPTGRDTTKRASSSSRQTVSSNPTTTDLADQLQAFTSFQKQKHEDRKKMYEEKILRADLRAMESLPPEMLDDEDREIMKKLKKKLFDKYR
>evm.model.Contig32_pilon.47
MMGYTDQEYRTYHQLCSKWKDMSVKLMRFSGIYSNCANNRKSGMNDKGLLKWAEKEYQLKSNGPYHVWVAIKTLQNFAFFVKKLTRARVLQKGLKIPRRTNIHGGGGSGRDAHTVNLEQDEEDDEFEIQEPVRPVGRDTAKRASSSSRQTSSSIPTTNELVHQLEDLTKYQKTKHEDRLLRADLKVMGTVPPEELGDKEREIMRKLRAKIFDRYR
>evm.model.Contig348_pilon.195
MGFDAEYRTYHQLNSKWKDMCTKLTKFSGIYSNCANNRKSGMSDENVLKWAEKEYQLKSNGQTFNHYHVWVAIKDSPKFRVLCQEGNEVQGSSKRTKNSESNEYSPGGSTAHTNYAVNLEDDEEEAEFDTHRNRLDRRVEIQQNGRPLRVVKPSPLTRQQPNSPNNSKLSQLFKK
>evm.model.Contig34_pilon.1799
MAPKQWTHDEETALRKCYMDESENKTKGNSQKRKKFWKKVIVTWYNMMGFNAEYRTYHQLNSKWKDMCTKLTKFSGIYSNCANNRKSGMSDENVLNVVDSLRRKFESVFT
>evm.model.Contig353_pilon.34
MTKKKPSSTPHRNRLDRRVEIQQNGLPLRVVKPSPLTRQQPNSLINSKLSQLFKNKNTKKGKNARRENSPSRPQST
>evm.model.Contig355_pilon.5
MNPRPNNPNPEFNPFSYDPESLRNLLVQLQQNPNIQHFQHPPNFQSPSNFQPGFAPYSEPRFESDFVSPSQHDKEVVPETQDTQKRKKGKKNKQPAGTGPSSGPMAPKQWTHDEEIALGRCYMDESENKTKGNEVQGSSKRTKNSESNEYSPGGSTAHTNYAVNLEDDEEEAEFDTPEEPVRPTGRDTTKRASSSSRQTVSSNTSTTELADQLQAFTTFQKQKHEERKKMHEEKTLRSDLRALESLPPDMLDDEDREIMKKMKKKLLDKYR
>evm.model.Contig360_pilon.63
MCTKLTKFSEIYSNCANNRKSGMSDENMLKWAEKEYQLKSNDQTFNHYHVWVTIKDSPKFRVLCQEVNEVQGSSKRTKNSESNEYSTGGSTAHTNYAVNLEDDEEEAEFDTPLKPVRPTGQDTTKRASSSRDGKKTRARRVYPKPATYGTGIPKPDRYWAGLFLAY
>evm.model.Contig368_pilon.138
TITWHNMMGFDAEYRTYHQLNSKWKDMCTKLTKFSGIYTNGANNRKSGRICAPS
>evm.model.Contig37_pilon.91
MTNMNPRPNNPNPEFNPFSYDPGSLRNLLVQLQQNPNIQHFQQHPPNFQSPSNFQPGFAPYSQPRFESDFVSSSQHDNEVVPETQDTQKRKKGKKNKQPAGTGPSSGPMASKQWTHDEEIALGRCYMDESENKIKGNSQKRENFWKKVTVSWHTVMGFDAEYRTYHQLNSKWKDMCTKLTKFSGIYSNCANNRKSGMSDENMLKWAEKEYQLKKGNEVQGSSKRTKNSESNEYSPGGSTAHTNYAVNLEDDEEEAEFDTPPEPVRPTGRDTTKRASSSSRQTVSSNTSTTELADQLQAFTTFQKQKHEERKKMHEEKTLRSDLRALESMPPDMLDDEDREIMKKMKKKLLDKYR
>evm.model.Contig388_pilon.62
MNPRPNNPNPEFNPFSYDPKSLRNLLVQLQQNPNIQHFQQHPPNFQSPSNFQPGFAPFSQPRFESDFVSPSQHDNEVVPETQDTQKCKKGKKNKQPAGTGPSSGPMTPKQWTHDEEIALGRCYMDESENKTKGNSQKRENFWKKVTVSWHNVMGFDAEYRTYQQLNSKWKDMCTKLTKFSGIYSNCANNRKSGMSDENVLKWAEKEYQLKSNGQTFNHYHVWVAIKESPKFRVLCQEGNEVQGSSKRTKNSESNEYSPGGSTAHTNYAVNLEDDEEEAEFDTPPEPVRPTGRDTTKRASSSSRQTVSSNPSTTELADQLQAFTTFQKQKHEERKKMHEEKTLRADLRALESLPPDMLDDEDCEIMKKMKKKLLDKYR
>evm.model.Contig39_pilon.103
MGYTDQEYCTYHQLNSKWKDMSVKLMRFSGIYSNCANNRKSGMNDECVLKWAEEEYQLKPNGHTFNHYHIWVAIKYAPKVCILCQEANEGQSSSKRTKNSETNEYSPFGCTYD
>evm.model.Contig3_pilon.418
MVPKQWTPDEDTALGKCYMDESENKTKGNSQKRENFWKKVTVTWHNMIGFDAEYRTYHQLNLKWKDMCTKLTKFSGINSNCANYRKNGMSDENVLKWAEKEYQLKSNGQTFNHYHVWVAIKDSPKFRVLCQEGNEIQGFSK
>evm.model.Contig40_pilon.206
MAPKQWTHDEEIALGRCYMDESENKTKGNSQKRENFWKKVTVSWHNVMGFDAEYRTYHQLNSKWKDMCTKLTKFSGIYSNCANNRKSGMSDENILKWAEKEYQLKSNSQTFNHYHVWVAIKDSPIFRVLCQEGNEVQCSSKRTKNSESNEYSPGGSTAHTNYAVNLEDDEEEAEFDTPPEPVRPTG
>evm.model.Contig42_pilon.143
MNPRPNNPNPEFNPFSYDPESLRNLLAQLQQNPNIQHFQQHPPNFQSSSNFQPGFAPFSQPRFESDFVSPSQHDNEVVPETQDTQKRKKGKKNKQPAGTGPSSGPMAPKQWTHDEEIALGRCYMDESENKTKGENFWKKVTVSWHNVMGFDAEYRTYHQLNSKWKDMCTKLTKFSGIYSNCANNRKSGMSDENVLKWAEKEYQLKSNGQTFNHYHVWVAIKDSPKFRVLCQEGNEVQGSSKRTKNSESNEYSPGGSTAHTNYAVNLEDDEEEAEFDTPPEPVRPTGRDTTKRASSSSRQTVSSNTSTTELAEQLQAFTTFQKIKHEGKKCTKRKLSDPTSEHLSLCLPTCSTTKIVK
>evm.model.Contig42_pilon.148
MDESENKTKGNSQKRENFWKKVTVTWHNMMGFDAEYRTYHQLNSKWKDMCTKLTKFSGIYSNCANNRKNRMSDENVLKWAEIEYQLKSNGQAFNHYHVWVTIKDSPKFCVLCQEGNEVQGSSKRTKNSESNEYSPGGSTAHTNYAVSIEDDEEEAEFDTPRNRLDRQDEIQQNGLPLRVVKPSPLTRQQSISLINSKLSQVFKNKNTRI
>evm.model.Contig42_pilon.153
MDESENKNKGNSQKRENFWKKVTVTWHNMMGFDAEYRTYHQLNSKWKDMCTKLTKFSGIYSNCANNRKNRMSDENVLKWAEMEYQLKSNGQAFNHYHVWVTIKDSPKFCVLCQEGNEVQGSSKRTKNSESNEYSPGGSTAHTNYAVSIEDDEEEAEFDTPRNRLDRQDEIQQNGLPLRVVKPSPLTRQQSISLINSKLSQVFKNKNTRI
>evm.model.Contig469_pilon.36
MAPKQWTHDEEIALGRCYMDESENKTKGNSQKRENFWKKVTVSWHNVMRFDAEYRTYHQLNSKWKDMCTKLTKFSGIYSNCANN
>evm.model.Contig469_pilon.37
MSDENVLKWAEKEYQLKSNGQTFNHYHVWVAIKDSPKFRVLCQEGNEVQGSSKRTKNSESNEYSPGGSTAHTNYAVNLEDDEEEAEFDTPPEPVRPTGRDTTKRASSSSRQTVSSNPSTTELADQLQAFTTFQKQKHEDRKKMHEEKTLRADLRALESMPPDMLDDEDREIMKKMKKKLLDKYR
>evm.model.Contig4_pilon.390
MATKQWTHDEEIALGRCYMDESENKTKGNSQKRENFWKKVTVSWHNQLRQQPKKRDSNSANNRKSGMSDENVLKWAEKEYQLKSNDQTFNHYHVWVAIKDSPKFRVLCQQGNEVQGSSKRTKNSESNEYSPGGSTAHTSYAVNLEDDEEEAEFDTPPEPVRPKGRDKTKRASSSSRQTVSSNPTTTDLADQLQAFTTFQKQKHEDRKKKHEEKTLRADLRVLESMPPDMLDDENREIMKKVKKKLLDKYR
>evm.model.Contig4_pilon.43
MDESENKTKGNSQKREHFWKKVIVSWHNVMGFDAEYRTYHQLNSKWKDMCTKLTKFSGIYSNCVNNRKSGMSDENVLKWAEKEYQLKSNGQTFNHYHVWVAIKESPKFCVLCQQGNEVQGSSKRTKNSESNEYSPGGSTAHTNYAVNLEDDEEEVEFDTPPEPVRLTGRDTTKRASSSSRQTVSSNTSTTELADQLQAFTTFQKQKHEERKKMHEEKTLRADLSALESLPPDMLDDEDREIMKKM
>evm.model.Contig4_pilon.85
MNPRPNNLNPEFNPFSYDPESLRNLLVQLQQNPNIQHFQHPPNFQSPSNFQPGFAPYSQPRFKSDFVSPSQHDNEVVPETQDTQKRKKGKKNKQPAGTGPSSGPMAPKQWTHDEEIALGRCYMDESENKTKGNSQKRENFWKKVTVSWHNVMGFDAEYRTYHQLNSKWKDMCTKLTKFSGIYSNCANNRKSGMSDENVLKWAEKEYQLKSNGQTFNHYHVWVAIKDSPKFRVLWQEGNEAQGSLKRTKNSESNEYSPGGSTAHTNYAVNLEDDEEEDEFDTPPEPVRPTGRDTTKRASSSSRQTVSSNMSTTELADQLQAFTTFQKQKHEERKKMHEEKTLRSDLRALSLCLPTCSTTKIVK
>evm.model.Contig507_pilon.14
MNPRPNNPNPEFNPFSYDPESLRNLLVQLQQNPNIQHFQQHPPNFQSPSNFQPGFAPFSQPRFESDFVSPSQHDNEVVPKTQDTQKRKKGKKNKQPAGTGPSSGPMTPKQWTHDKEIALGRCYMDESENKTKGNEVQGSSKRTKNSESNEYSPGGSTAHTNNAVNLEDDEEEAEFDTPPEPVRPTGRDSTKRASSSSRQTVSSNTSTTELADQLQAFTTFQKLKHEERKKMHEEKTLRSNLRALESLPPDMLDDEDREIMQKMKKKLLDKYR
>evm.model.Contig507_pilon.58
MCTKLIKFSGIYNNCANNRKSGMSDENVLKWAEKKYQLKSNGQTFNHYHVWVAIKDSPKFCVLCQEGYDVQGSSKRTKNSESNEYSLGGSTAHTNYAVNLEDDEEEAEFDTPWNRLD
>evm.model.Contig519_pilon.38
MGRCSAGGNSQKRENFWKKVTVSWHNVMGFDAEYRTYHQLNSKWKDMCTKLTKFSGIYSNCANNRKSGMSDENVLKWAVKEYQLKSNGQTFNHYHVWVAIKDSPKFRVLCQEGNEVQGSSKRTKNSETNEYSPGGSTAHTNYAVNLEDDEEEPEFDTPPEPVRPTGRDTTKRASSSSRQTVSSNMSTTELAEQLQAFTTFQKIKHEERKKMHEEKTLRSDLRALESMPPDMFDDEDREIMQKMKKKLLDKYR
>evm.model.Contig52_pilon.4
MNPRPNNPNPEFNPFSYDPESLRNFLAQLQQNPNIQHFQHPPNFQSPSNFQPGFAPFSQPRFESDFVSPSQHDNEVVPETQDTQKRKKGKKNKQPAGAGPSSGPMTPKQWTQDEEIALGKCYMDESENKTKGNSQKRENFWKKWKDMCTKLTKFSGIYSNCANNRKSGMSDENVLKWAEKEYQLKSNGQTFNHYHVWVAIKESPKFRVLCQEHNNEVQGSSKRTKNSETNEYSPGGSTAHTNYAVNLEDDDEEEAEFDTPPEPVRPTGRDTTKRASSSSRQTVSSNTLTTELAEQLQAFTTFQKIKHEERKKMHEEKTLRSDLRALESMPPDMLDDEDREIMQKMKKKLLDKYR
>evm.model.Contig578_pilon.32
MAPKPWTPDEETALGKCNMDESENKTKGNSQKRENFWKKVTFTWHNMMGFEAECRTYHQLNSKWKDMCTKLRKFSGIYSNCANNMKSGMSDENTLKCAEKEYQLKNNGQTFNHYHIWVAIKDSPKFRFLCEEGNEVQGSSKRTKNIRRGVRSPIHITRLTSRKMRKKMSSTSSGSG
>evm.model.Contig596_pilon.17
MNPRPNNPNPEFNPFSYDPESLRNFLAQLQQNPNIQHFQHPPNFQSPSNFQPGFAPFSQPRFESDFVSPSQHDNEVVPETQDTQKRKKGKKNKQPAGAGPSSGPMTPKQWTQDEEIALGKCYMDESENKTKGGVCFFQKDLPGLFCLRHADHGQRRGHSSSPPLLTSSYVYSLQNTAFQSTTVQLYGRNSTAATPPPAATPPPINSTTDRPPCNSTTARLNHRRSSTAGTTTAAPQPLHPPEKQQEQQQI
>evm.model.Contig5_pilon.193
MNPRPNNPNPEFNPFSYDPESLRNLLVQLQQNPNIQHYQQHPPNFQSPSNFQPGFAPYSQPRFESDFVSPSQPDNEVVPETQDTQKRKKGKKNKQPAGTGPSSGSMALKQWTHDEEIALGRCYMDESENKTKVTVSWHNVMGFDAEYRTYHQLNSKWNDMCTKLTKFSGIYSNCANNRKSGMSDENVLKWAEKEYQLKSNGQTFNHYHVWVTIKDSPKFRVLCQEGNEVQGSSKRTKNSESNEYSPGGSTAHTNYAVNLVDDEEEESSTPHRNRLDRRVEIQQNGLPLRVSNRLL
>evm.model.Contig62_pilon.26
WKDMCTKLTKFSGIYSNCPNNRKSGMSDENVLKCAEKKYQLKSNDQTFNHYHVWVKIKDSPKFCVLCQEGNEVQGSSKRTKNSESNEYLPGGSTAHTNYAVNLEDDEEEAEYDTPPEPVRPTGRDTTKRASFSSRQTVFSNLTTTDLADQL
>evm.model.Contig64_pilon.132
MITRSCRRHKTLRNAKKVRKTNSRLEQGRVVVQWHRSNGLKMKKSLSENVTWTNPRTKPKVTRKNRENFWKKVTVSWHNVMGFDAEYRTYHQLNSKWKDMCTKLTKFSGIYSNCANNRKSGMSDENVLKWAEKEYQLKSNGQTFNHYHVWVAIKDSPKFRVLCQEGNEVQGSSKRTKNSESNEYSPGGSTAHTNYAVNLEDDEEEAEFDTPPEPVRPTGRDTTKRASSSSRQTVSSNTSTTELAEQLQAFTTFQKIKHEERKKMHEEKTLRSDLRALESMPPDMLDDEDREIMQKMKKKLLDKYR
>evm.model.Contig67_pilon.43
MNPRPNNPNPEFNPFSYDPESLRNFLAQLQQNPNIRHFQQHPPNFQSSSNFQPGFAPFSQPRFESDFVSPSQHDNEVVPETQDTQKHKKGKKNKQPAGTGPSSGPMAPKQWTQDEEIALGKCYMDESENKTKVGKDFQWGDRCG
>evm.model.Contig701_pilon.2
MGGSSGPMAPKPWTHDEETPLGRCYNDHSENKTKGNSQKRENFWKKLIGIWHEMMGYTDQEYHTYHQLNSKWKDTSTKLMLFSGIYNNCANNRKSIMNDEGVLKWAAKEYQLKSNGHTFNRYHVWPR
>evm.model.Contig80_pilon.33
MRKILKKLTESWHEMMGYTDQEYRTYHQLCSKWKDMSAKLMRFSGIYSNCANNRKSGMNDEGVLKWTEKEYRLKSNVHTFNHYHVWVAIKEGPKFNLFCQEANEGQSFSKRSKNFKMSEYSSGCSDAHTVNLELDEEDDEFEIQELVRPVGRDMAKQASSSSHQTSSSIPTTNELAHQLTEFTRFQKTKHEDRLLRADLKVMGIMPPKELGDEEREIMRKLRAKIFDRYR
>evm.model.Contig855_pilon.54
MPETQDTQKRNKKGNSQKRENFWKKVTVTWHNMMGFDAKYRTYHQLNSKWKDMCTKLTKFNGIYNNCANNRKSGMSDENVLK
>evm.model.Contig920_pilon.18
MAPKQWTHDEEIALGRCYMDESKNKTKGNSQKRENFWKKVTVNWHNVMGFDAEYRTYHQLNSKWKDMCTKLTKFSGIYSNCANNRKSGMSDENVLKWAEKEYQLKSNGQTFNHYHIWVAIKDSPKFRVLWQEGNEVQGSSKRTKNSESNEYSPRGSTAHTNYAVNLEDDEEEAEFDTPPEPVRPTGRDTTKQASSSSRQTVSSNTSTTELADQLQAFTTFQKQKHEERKKMHEKKTLRSDLRALESLPPDMLDDEDREIMKRMKKKLLDKYR
>evm.model.Contig93_pilon.118
MAPKQWTHDEETAIGKCYMDEFENKTKGNSQKRENFWKKVTVTWHNMMGFDAEYCTYHQLNSKWKDMCTKLTKFSWIYSNCANNRKSGMSDENVLKWAEKEYQLKSNGQTFNHYHVWVAIKDSPKFRVLCQKGYEVQCSSKRTKNSVSNEYSPGGSTAHTNYAVNLEDDEEEAEFDTPRNRLDRQGEIQQNGIPLRVVKPSPLTRQQSISLINSKISQLFKNKNTRIGKKCTKKSFKFKKRRLFEPTSEQWSLCLPKNSTRKNVK
>evm.model.Contig95_pilon.27
MAPKQWTHDEEIVLVRCYMDESENKTKGNSQKRENFLKKVTVSWHNVMGFDAEYRTYHQLNSKWKDMYTSLTKFSGIYSNCANNRKSRMSDENVFKWAEKEYQLKSNGQTFNHYHVWVAIKD
>evm.model.Contig9_pilon.76
MNPRPNNPNPEFNPFSYDPESLRNFLAQLQQNPNIQHFQPGFAPFSQPRFESDFVSPSQHDNEVVPETQDTQKRKKGKKNKQPAGAGPSSGPMTPKQWTQDEEIALGKCYMDESENKTKGNSQKRENFWKKVTVSWHNVMGFDAEYRTNCANNRKSGMSDENVLKWAEKEYQLKSNGQTFNHYHVWVAIKDSPKFRVLCQEHNNEVQGSSKRTKNSETNEYSPGGSTAHTNYAVNLEDDEEEPEFDTPPEPVRPTGRDTTKRASSSSRQTVSSNTSTTELAEQLQAFTTFQKIKHEERKKMHEEKTLRSDLRALESMPPDILDDEDREIMQKMKKKLLDKYR
>evm.model.Contig0_pilon.490
MDMPPPTSPQRPPGRNNKGKRPQASSSTDYKDTLETIFDSLQKFINLQEQKQYNNDMKLLWTPIDHLTGRAREIAEKMKERIMKKYNMD
>evm.model.Contig0_pilon.732
MDMPPPSSPQRPPGRNNKGKRPQASSSTDYKETLDTISESLQKFVDLQEQKQYNNDMKLLWTPTDHLTGRAREMAEKTNETHTLSLRLSLRKLCSALLVNGGVQMSVRFGY
>evm.model.Contig1033_pilon.2
MNCYGPQLDPNNPNPNQFLTSQIGTHNHLSSTKTLPPVTTFLRINRIPMLTWLRKPNRLHRVLQTLKRTKTSSSGKYTTTQSDSTGRCFVNLNESDEEVEMDMPPPTSPQRAPGRNNKGKRPQTSSSTDYRGTLETIFDSLQKFVNLQEQKQYNNDMILLWTPIDHLTGRARKIAEKTKERIMKKYNMDYFFM
>evm.model.Contig10_pilon.119
MGSQPGFFPEQTSQKKDGSRENDWDCPKCGNVNFSFRTVCNMRKCNTPKSLSQAAKAPKWHPVPKLQTLKRTKTSSSGKYTTSQSDSTGQSFVNLNESDEEVETDMPPPPSPQHPPGRNKGKQPQASSSIDYKDTLETISEPLQKFVDLQEQKQYNNDMKLLWTPTDHLTGRVREMTEKTKERIMKRYNMD
>evm.model.Contig10_pilon.46
MDMLLPPSHQRPLGRNNKGKRPQASSSIDYKETLETISESLQNFFDFQEQKQYNNDMKLLWNTTDHLTGRAREMVKKTKECIMKRYNMD
>evm.model.Contig1111_pilon.46
MDMPPPTSPQRPPGRNNKGKRPQASSSTDYKETLDTISESLQKFVDLQEQKQYNNDMKLLWTPTDHLTGRAREMAEKTKERIMKKYNMD
>evm.model.Contig111_pilon.141
MNPNNSNNPYFNPFMNCYRPQLDPNNSNPNQFLTFSNWYPQPPFFNQNSPAGDNVSDNQHDPDVDVVPETQPDAQPASSRHRHRRKEVPEKTIIPSITRWSESEEVALAHAYIDVSKDSIVGNNQTSSDFWRRVRHHFFRQWIVVTTGRTT
>evm.model.Contig111_pilon.142
MRKSTKWHPVPKLQTSKRTKTSSRKYTTTQSDSTGRCFVNLNESDEEVEMDMPPPTSPQRPPGRNNKGKRPQASSSTDYKDTLETISDSLQKFVNIQEQKQYNNDMKLLWIPIDHLTGRAREIAEKTKEQIIKKYNL
>evm.model.Contig124_pilon.139
MLETRETPFFSAMNHGDYRTNVMISGKWHDLQRKVAKCNGIWVQHHNNRKSDENNESVMNEALMAYARENGPFVHITSWQVMRKSTKWHPIPKLQTSKRTKTSSSGKYTTTQSDSTGRCFVNLNESDEEVEMDMPPTTSPQRPPGRNNKGKRPQASSSTDYKDTLETISDSLQKFVNIQEQKQ
>evm.model.Contig126_pilon.148
MDPNNPFFNPFMNFYRPQVIPNNPNNPNQFLTFSNWYPQQPFLTKTHPPLTTFMRINRNPMLMWFQKHNPTRNRLHRVAGTDERKCQKKKTKPSITRWSEVEEVALARAYIDVSEDPFVGNNQTSTEF
>evm.model.Contig128_pilon.136
MGHDSYRTNDMISGKWRDLERKVAKFEGIWIQQHNNRKNGENDEMVMNNALMTYVRESRPFSHIAASQVMRKSKKLYPVPKLQTSKRSKTSSSGKYTTTQSDSTDRCFLNLNESDEEVKMDIPPPSPQRPPGRKNKGKRPQALSSTDYKDTLETISETLQKFVDLLEQNNTTMI
>evm.model.Contig128_pilon.38
MGRDSYWTNDMISGKWRDLQRKIVKFNGVWVQRHNNRKSGENDESVMNEALMAYARENGSFSHITA
>evm.model.Contig14_pilon.112
MDRGSYQTNDMISKKWRDLQHIVAKFNRIWVQHHNNRKSVENDGTVMNVVLTTYAKENKPFSHITACQPPPANPHQSSRLHEIKSTAPPATALRAYEGRIPLFRQASVVEFGSYVLNLHPYEQQRPKKNLVD
>evm.model.Contig1506_pilon.5
MEFWKRVRASFFPAMGCDSYRTNDMISGKLRDLQRKVTKFNGIWIQHHNSQNSVENEETIMNEALMTYARENETFSHIVA
>evm.model.Contig153_pilon.15
MEQMNGSARKNNKTDHYSMVEVEEVALARAYIDISEDPFIGNNQTSTEIWKQFRAQFFSAMGLDSCQTNDMISGKWHDLQRVWIQHHNNRKNDENDETVKNEALMTYARENESFFHIAVWQVMRKSTKWHTVPKLQTSKRTKMSSSGKYTTTQSDSIG
>evm.model.Contig155_pilon.11
MGHDSYRTNDMISGKWRDLQRKVAKFNGVWVQHHNNRKSGENNELVMNEALMTYAQENVPFSHIVA
>evm.model.Contig158_pilon.74
MNCYRPQVDSNNPNNPNQFLTFSNWYSQPHFFNQNSPAFDNVSENQPEPDVDVVQETQPDTQLATSRCRHRRKEVLEETKKPSITRWSEVEEVSLTHPYNEVSEDSVVGNNQMSTEFWKRARARVFSAMGRDSCRTNDMIFDKWRDLHRKVAKFNGIWVQHHNNRKNGENDETVMNEALMTYARENEPFSHIAAGML
>evm.model.Contig15_pilon.269
MRKSRPLPVPNLLVRYRFGTVLVPILPALDPNNPYFNPFMNCYRPQLDPNNPNPNQFLTFSNWYPQPPFYSQNEPTGDNVSDNQQDPDVDVVPETQPDAQQASLRHRHRRKEVPEKTIKPSITRWSESEEMALARAYIDVSEDLIVVQHHNNRKSGENDESVMNEALMAYARENGPFAHIAPWQVMWKSTKWHPVPKLQTSKRMKTSSSGKYTTTQSDSTGRCFVNLNESDEEVEIDMPPPTSTQRPPGRNKKGSGYKSLDSRPESSDLRLKGCVLPFSPNKNLEPHPNHHTKPSQLNPSDVYNFWQDITRVNSRSRPQLLPESTSSPETKPSKTASCMFSLISNAGGREVADDVVWRGRADQSRCTRVRRNSPGKGLEGEGTHRRRETAAPPFFSFPR…
>evm.model.Contig1633_pilon.10
MNEALMTYARENGPFSHIASWQVMRKSIKWHPVPKLQTSKRTKTSSSGKYTTTQSDSTGRCFVNLNESDEEVEMDMPPPTSTQRPPGRNNKGKRPQASSSTDYKDTLETISESLQKFVDLQE
>evm.model.Contig169_pilon.93
MDPNNPNNPYFNPFMNCYRPQLDSNSPNPNQFLTFSNWYQQPPFLNQNSPAGDNVSDNQQDPDVDLQTSKRTKTSSSGKYTTTQSDSTGRCFVNLNESDEEVEMDMPPPTSPQRPPGRNKGKRPQASSSTDYKDTLETISDLLQKFVNIQEQKQYNNDMKLLWTPIDHLTGRAIEIAEKTKERIMKKYNL
>evm.model.Contig16_pilon.47
MGRDSYRTNDMISGKRRNLQRKVVKFNGIWIQNHNNRKSGVNDEMVMNEVLINYARENGSFYHIATCQVMRKSTK
>evm.model.Contig179_pilon.55
MPPPTSPQRPPGRNNKGKRPQASSSTDYKDTLNSISESLQKFVDIQEQKQYNNDMKLLWTPTDHLTGCAREIAEKTKDRIMKNIICSFFKSF
>evm.model.Contig184_pilon.87
MDPNNPYFNPFMNCYRPQLDPNNPNNPNPFLTFSNWYPQQPFFNQNSPAFDNVSENQPEPDVDAVLETQPDAQPATSR
>evm.model.Contig188_pilon.79
MLTWFRKHNPTPNRLHRVLQTSKRTKTSSSGKYTATQSDSIGRCFVNLNESDEEVEMDMPPPTSPQRPPGRNNKGKRPQASSSTDYKDTLETISDSLQKFVNIQEQKQYNNDMKLL
>evm.model.Contig196_pilon.38
MRETPFFPAMDRGDYRMNDMISGKWRDLQRKVAKSNGFCVQHHNNRKSGENDESVMNEALMAYARENGPFAHIASWQVMRKSTKWHPVPKLQTSKRTKTSSSGKYTTTQSDSTGRCFVNLNESDEEVEMDMPPPTSPQRPPGRNNKGKRPQALSSTDYKDTLETISDSLQKFVNIQEQKQYNNDMKLLWTPIDHLTGRAREIAEKTKGQIMKKYNL
>evm.model.Contig199_pilon.185
MDPNNPYFNPFMNCYRPQLDPNNPNNPNPFLTFSNWYPQQPFFNQNSPAFDNVSENQPEPDVDAVPETQPDAQPATSRRRHRRKEVPEKTTKPSITRWSESEEVALARAYIDVSEDPFVGNNQTSSEFWKREEHLKASTERPTIVLP
>evm.model.Contig19_pilon.210
MLYFSNFTTHIPPYKALDYVLHGVRGVGHALVAFLPNYTRREGGVRVGGVSPFTPRYKQPEQPEPISNVFKLVRTTTVFNQNPSAFDNVSETQQEPDVEVVPETQPDPQPVTSRRSHRRKEVPEKTSKPTITRCSKVEKVALARAYIDISEDPFVGNKRTRNFENVLEPSVFQQCVMTPTGRKT
>evm.model.Contig1_pilon.644
MDPNNPYFNPFMNCYWPQLDPNNQNPNQFLTFSNWYPQPSFFNQNSPTGDNVSENQLDPDVDVVPETQPGAQPASSRRFINDLYGPPLKTFVTHIII
>evm.model.Contig218_pilon.129
MGGTKTSSSGKYTTTQSDSTGRCFVNLNESDEEVEMDMPPPTSPPRPFGRNNKGKRPQASSSTDYKETLDTISESLQKFVDLQEQKQYNNDMKLLWTPTDHLTGRAREMAEKTKERIMKKYNMD
>evm.model.Contig218_pilon.201
MGRDPYRTNDMISDKWRKLQSKVTKFNGVWIQHHNHRKSCQNDETVMNESLMTYARENGLGRL
>evm.model.Contig228_pilon.123
MVMNESLRTYAKENGSFYHIAAWKVMRKSTKWHPVPKFKTLKRTKTSWSGKYMTSQSDSNDQYFLNLNESDEEVEMNMPPPSPQRMPGRNNKGKRPQAPSSTDYKDTLKTISKLLQKFGNLQGLNS
>evm.model.Contig240_pilon.117
MDPNNPNNPYFNPFMNCYRPQLDPNNPNNPNPFLTFSNWYPQQPFFNQNSHAFDNVYENQPEPDVDAVPETQPDAQPATSRRRHRRKEVPEKTTKPSITRWSESEEVALARAYIDVSEDPFVGNNQTSSEFWKRVRAQFFRQWVVTPTGRTT
>evm.model.Contig242_pilon.44
MLTWFRKHNPTPNRLHYVVGTDERRCQKKTTKPSIIRWLESKEVALARAYIDVSEDLMVGFVKDVVVLTTKVILLKANSLKIEMLTFSQGFFNADSLKL
>evm.model.Contig264_pilon.100
MDPNNPYFNPFMNCYRPQLDPNNPNNPNPFLTFSNWYPPFFNQKVQNLPAFDNVSENQPEPDVDAVPETQPDAQPATSRRRHRRKEVPEKTTKPSITRWSESEEVALARAYIDVSEDSFVGNNQTSSEFWKRVRAQFFSAMGRDYHRTNDMISGKWHDLQRKVAKFNGVWVQHHNNRKVVRTTNRS
>evm.model.Contig264_pilon.101
MTYARENGPLTHIAAWQVMRKSTKWHPVPKLQTSKRTKTSSSGKYTTTQSDSTGRCFVNLNESDEEVEMDMPPPTSPQRPPGRNNKGKRAQASSSTDYKETLDTISESLQKFVDLQKQKQYNNDMKLL
>evm.model.Contig264_pilon.154
MCFQCRRHRRKEVPEKTTKPTIIKWTESEEVALVRAYIDVSEDLIVGNNQMSSVFWSRVRDQFFSTMGRGSYRTNDMLSNK
>evm.model.Contig264_pilon.155
MNESLMTYARENGSFGHTAAWQVIRKSTKWHPVPKLQTSKRTTTSSSEKYTTTQSDSTGRCFVNLNESDEEVEMDMPPPTSPQRSPGRNNKGKRPQASSSTDYKDTLETISDSLQKFVNIQEQKQYNNDMKLLWTSIDHLTGRAREIAEKTNEQIMKKYNFVVFF
>evm.model.Contig264_pilon.190
MGRGSYRTNDMISGKWRDLQRKVAKFNGVWVQHHNNRKSGENDESVMNEALMTYARENMPISHIAAWQVMRKLQTSKRMKTSSSGKEAEKVKPKELPKKDIPKDD
>evm.model.Contig268_pilon.24
MDPTHNNRKSGPNDEMFKNEALMTYAKENGSFSHITVWQVLRKSIKWHPVTKLQISKRTKTSSSGKYMTTQSDSTGRCFINLNESDDEVEMELPPPSPQTIGVDGTVRAGITCVDGIEALPTLVSDEE
>evm.model.Contig26_pilon.183
MDPNNPYFNPFMNCYRPQLDPNNPNPNQFLTFSNWYPQPPFFNQNSPAGDNVYENQPDPDVDVDPETQPDAQLASSRRRHRRKEVPEKTTKPTITRWSESEEVALALRLHH
>evm.model.Contig283_pilon.31
MISGKWRDLQRKVAKFNGIWVQHHNNRKSGENDESIMNEALMAYARENGSFAHIAPWQVMRKSTKWHLVPKLQTSKRTKTSSFGKYTTTQSDSTGQCFVNLNESDEEVEMDMPPPTSPQRPPGRNNKGKRPQASSSTDYKDTLETISDSLQKFVNIQEQKQYNNDMKLL
>evm.model.Contig28_pilon.3
LQTSKRTKTSSSGKYTTTQSDSTGRCFVNLNESDEEVEMDMPPPTSPQRPPGRNNKGKQPQASSSTDYKDRLKTISDSLQKFFNIQEQKQYNNDMKLLWTPIDHLAGRAREIAEKTKEQIMKKYNL
>evm.model.Contig294_pilon.110
MDPNNPNNPYFNPFMNCYRPQLDPNNPNPNQFLSFSNWYPQPPFFNQNSPVGDNVSDNQPNPDVDVVPETQPDANRFHRVLQTSKRTNTSSSGKYTTTQSDSTGRCFINLNESDEEVEMDMPPPTSPQRPPGRNNKGKRPQASSSTDYKDTLETIFDSLQKFVNIHEQKQYNNDMKLLWTPIDHLTGRAREIAEKTKEQIMKKYNL
>evm.model.Contig31_pilon.152
MGRGDYLTNDMIFGKLCDLQCIVAKFNGIWVQHHNNCKSGENDESVMSEALMAYPRENVSFAHIAPWQVMRNQPNGISS
>evm.model.Contig325_pilon.18
MGRDSYRTNNMISGKLRDLQRKVVKFNGVWVQHHNNCKSGENDESVMNEALMTYARENGPFSHIAAWKIMRKSTKCHPVPKLQTSKRTKTSSSGKYTTTQSDSTDRSFVNLNESDEEVEMDMPPPTSLQRPPGRNNKGKRPQASSSTDYKDTLENISSSLQKFVDLQEQKQYNNDMKLLCTPTDHLTGRPREMAEKTNERILKR
>evm.model.Contig332_pilon.52
MDPNNLFMNCYFRQGDTNNPNNLNPFITFSNWYPHKPFFNQHSPTFENVSESQPKPEVEVAPETQDDPQPATSRRRHRRKEVPEKTSKPTIIRWSEVEKVALARAYIDVSENSFVAIDCDSYRTNDMISGKWCNLQREVSKFNGVWIQHHNNRKSGENDETVMN
>evm.model.Contig349_pilon.139
MDPNNPNNPYFNPFMNCYRPQLDPNNPNPNQFLTFSNWYPQPLFYNQNSPVGDNVYENQPNPDVGVLQTLKRTKTSSSGKYTTTQSDSTGRCFVNLNESDEEIEMDMPPPTSPQRPPGRNNKGKRPQASSSTDYKDMLETISDSLQKFVNIQEQKQYNNNMKLL
>evm.model.Contig359_pilon.2
MNEALITYARENRPFSHIAACQVMRKSTKWHPVPKLQTSKRTKTSLSGKCTNTQSDSTGRCFVNLNDSNEEVEMDMLLPPSSQRPPGRNNKGKRPQASSSTDYKGMLENIFESLQKFVDLQEQKQYNNDMKLLWTPTDHLTGRAREMAEKTKERIMKQYNMDYFFLLYFNIM
>evm.model.Contig35_pilon.244
MCYVRYVEMVRNRRVFTACIFAMEVWARIASWYNMAPIFAFEVRDLLLLPKVLKLRKQESRTMHVIILTTLWCIWIARNDSVFQRKVNKVVDVVAKIKRLLIFGLKTGVSLKIFSVGSIAGQQLQTSKRTKTSSSRKYTTTQSDSTGRCFLNLNESDEEVEMDMPPSSPPRPSGRNNKGKRPQASSSTDYKDTLETISELQKFVDLEEKKQYNNDMKLLWTPTYHLTSRAREMAEKTKERIIKRYNMD
>evm.model.Contig35_pilon.52
MGRDFNRTHDMISGKWRDLQRKVAKFNGVWVQHHNNRKSGENDESVMNEALTTYARENGPFNHIAAWQVMRKSTKWHPVPKLQTSKRTKTSSSGKYTTTQSDSTGRCFVNLNE
>evm.model.Contig364_pilon.43
MKEKQKNQNLDGLKCSPAVDNVSENTTRPPTGYIATHAQMKEVSLARAYIDVSEDPLVGNNQTSTELWKHVRAQFFSAMGRDSYQTNNMISGEWCDLERKVVKFNGVWIQHHNNRKGGENDETVMKEALMTYARENESFSHIVA
>evm.model.Contig381_pilon.12
MDRDFYCTNDMISGKWRDLQRKIAKFNGIWIQHHNSRKSGENDETVVRKSTKWHHVPQLQTSKRTKTSLSGKYTTTQSDSTGRFFLNLNESDKEVEMDLPPPSPQRLAGRNNKGKRPQVSSSTDYKDTLETISESFQNFVDLQEQEQYNNDMKLLWTPTDHLTDRAREMTEKTNEQIMKRYNMD
>evm.model.Contig38_pilon.59
MDMPPPTSPQRPPGRNNKGKRPQASSSTDYKETLDTISESLQKFVDLQEQKQYNNDMKLLWTPTDHLTGRAREMAEKTKERIMKKYNMD
>evm.model.Contig3_pilon.86
MDPNNPYFNPFMNCYRPQLDPNNPNNPNPFLTFSNWYPQQPFFNQNSPAFYNVSENQPEPDVDALQTSKRTKTSSSGKYTTTQSDSTSRCFVNLNESDEEVEMDMPPPTSPQRPAGRNNKGKQPQDSSSTDYKETLDTISESLQKFVDLQEQKQYNNDMKLLWTPTDHLTGRAREMAEKTKERIMKKYNMD
>evm.model.Contig41_pilon.23
MNDMISGKWRDLKRKVAKFNGIWVQHHNNHKSGENDESVMNEVLMTYARENGPFPHIEPWQVIRKSTKCYPVPKLQTSKRTKTSSSGKYTTTQSFSTSRCFVNLNESDEKVEMDMPPPTSPKRPPGRNKKGAKTIQQ
>evm.model.Contig42_pilon.28
MGRGFYRTNGMISGKWRDLQRKVAKFNGIWVQHHNNRKSGENDESVMNEALITYARENGSFPHIAA
>evm.model.Contig42_pilon.77
MDLNSPYFNPFMNCYRPQVDPNNPNQFLTFSNWFPQQPFFNQNSHAFDNVSENQPEPDVDVVLETQHDPQPASSRRRHRRKEVPEKTTKPSITQWSESEEVALARVFIDVSEDPFVGNNQTSTEFWRRVKGQFFSAMGCDSYWTNDMISGKWREHVRKWTCPPLSPQHPILFVDSLKYGHRPEVHEHSIRLNRSMFC
>evm.model.Contig446_pilon.10
MVPETQPDAQPATLRRKHRRKEVPEKITKPSITRWSEVEEVALARAYIDVSEDSFVGNNQTSTEFWKHVRAQFFSAMGRDSYRTNDMIFGKWRDLITTGENDETVMNEALMAYALEYESFSHIATWQVMRKLTKWHLIPKLQTLKRTKTSLSGKYTTTQSDSTGRCFVNLHESDEEVEMDMPPLPSPQRPLGRNKGKRPQASSSTDYKETLELISESLQKFVKLRSLKRSHSRNGREDK
>evm.model.Contig47_pilon.22
MGRDSHRTQDMISGKWRDLRRKVAKFNGVWVQHHNNRKSGENDESVMNEALMTYARENGPFNHIAAWQVMRKSTKWHPVPKLQTSKRTKTSSSSKYTTTQSDSTGRCFVNLNESDEEVEMDMPPPTSPQRPSGRNNKGKRPQTSSSTDYKETLDTISESLQKFVDLQEQKQYNNDIKLLWTLTDHLTGRAREMADKTKERIMKKYNMD
>evm.model.Contig47_pilon.23
MDPNNPNNPNNPYFNAFMNCYRPQLDPNNPNNPNPFLTFSNWYPQQPFFNQNSPAFDNVSENQPEPDVDAVPETQPDAQPATSRRRHRRKEVPEKTTKPSITRWSKSEEVALARAYIDVSEDPFVGNNQTSSEFGNT
>evm.model.Contig48_pilon.285
MYTIRLCVVVRDPGVMPLGHAMVAPHPITQGREGSVMGKMDPDVDVVSETQPNAQPASSRRRHRRKEVHEKTTKPSITRWSESEEVTLARAHIDVSEDPIVVFSAMGRGSYRTNDMISGKWRDLQCKVAKFNGIWVQHHNNRKSGVDAYARENGPFAHIASWQVMRKSTKWHPVPKLQTSKRTKTLSSGKYTTTQSDSTGRCFVNLNELDEEVEMDMPPSTSPQRPLGRNNKGKRPQASSSTDYKDTLETISDSLQKFVSI
>evm.model.Contig493_pilon.4
MDPNNPNNPYFNPFMNCYRPQLDPNNPNNPNPFLTFSNWYPQQHFFNQNSPAFDNVSENQPEPDVDAVPETQPDAQPATSRRRHRRKELQTSKRTKTSSSGKYTTTQSDSTGRCFVNLNESDEEVEMDMPPPTSPQCPPGRNNKGKRPQTSSSTDYKETLDTISESLQKFVDLQEQKQYNNDMKLLWTPTDHLTGRAREMAEKTKERIMKKYNMD
>evm.model.Contig55_pilon.130
MDMPSPPSPQCPSGRNNKDKQPQASSSTDYKETLESIPESLQKFVDLHEQKQYNNDMKLLWTPTDQLTGRAREMAKKMKERIMKRYNMD
>evm.model.Contig660_pilon.31
MGRDSHRTNDMISGKWRDLQRKVVKFNGVWVQHHNNRKSGENDESVMNEALMTYARENGPFNLIAAWQVMRKSTKWHPVPKLQTSKRTKTSSSGKYTTTQSDSTGRCFVNLNESDEEVEMDMPPPTSPQRPPGRNNKGKRPQASSSTDYKETLDTISESLQKFVDLQEQKQYNNDMKLLWTPTDHLTGRAREMAEKTKERIMKKYNMD
>evm.model.Contig70_pilon.8
MNEALMTYARENGLFSHIVAWQVIRKSTNWHLAPKLQTSKRTKTSSSGKYTTTQSDSTDRCFVKLNESDEEVEMDMPPPPSPQRPPG
>evm.model.Contig74_pilon.111
MSRGSYRMNDMISGKWCDLQRKVAKFNGVWVQHHNNRKSGENDESVINESLMTYARENGSFSHIAAWQVMIKSTKWHPVPKLQTSKRTKTSSSGKYTTTQSDSTGRCFVNLNESDEDVEMDMPPPNSPQRPPGRNYKGKRPQASSSTNYKDTLDIISDSLQKLVNLQEQKQ
>evm.model.Contig76_pilon.148
MEFTDPNLHFPYILFFFLKTLLRYKQPRLVLTFANLYTQQPFFNQTSPTFENFSETQPEPDIEVVPKTQPDPQPATSRQRHRRKDVLGKTTKSTITRWTEVEELAQARANIDVSEDPFVGNNQTSTEFWKHVRAQFFATMGRDSYKTNDMISGK
>evm.model.Contig924_pilon.16
MFCSDICKSDTSALIRLWCYSLQIGNHNNRFSMNIHPLSKTFPKPNPTLKWFQKHKLAPTQLHCNEGTDERIQQQNNRKNGENDETVMNEVLMTYARENRAFFHITVCQVMRKSTIWHPVPKLQTSKQTKTSLSDKYTTIQSEFIGRCFLDLNESDEEVEMDMPPPSPEHPPG
>evm.model.Contig925_pilon.11
MNKSLMTYARENMSFSHIAAWNVMRKSTKWHPVPKLQTSKRTKTLSSGKYTTTQSDTTDRCFLNLNESDKEVEMDMPPLSPQRPLGQNNKGKRPQTSSSTDYKDMLETISESLQKFVDLQMQKQYNNDMTLLWTPTNHLIGRARYRCIN
>evm.model.Contig948_pilon.10
MRKSTKWHPVPKLQTSKRTKTSSSGKYTTTQSDSTGRCFVNLNESDEEVEMDMPPPTSPQRPLGRNNKGKRPQASSSTDYKETLDPISKSLQKFVDLQEQKQYNNDMKLLWTPTDHLTGRAREMAEKTKERIMKKYNMD
>evm.model.Contig948_pilon.11
MDPNNPNNPYFNLFMNCYRPQLDPNNPNSFLTFSNWYPQQPFFNQNSPAFDNVSENQPEPDIDAVPETQPDAQPATSRRRHRRKEVPEKTTKPSITRWSESEEVALARAYIDVSEDPFVGNNQTSSEFWKRVRAQFFRQWVVTPTGRTT
>evm.model.Contig94_pilon.59
MGRGFYRTNNMISGKWRDLQRKVAKFNGIWVQHHNNRKSGENGKSIMDKALMTYARENGPFPYIAPWQVMRKSTKLHPVPKLQTSKRTKTSSSGKYTTTQSDSTDRCFVNLNESDEEVEMDMPPPTSPQRPPGRNNKGK
>evm.model.Contig95_pilon.121
MTHSSYSEENNKAFYTLGESIIFEITASLRLLTKDVDISLKDLNDQTKTPSSGKYTTTQSDPTGRCFVNLNVSDEEVEMDMPPPTSTQRPPGRNSKSKQPQASSSSDYKDTLETISNSLQKFVNLQEQKQYNNDMKLFWTPTDH
>evm.model.Contig97_pilon.159
MPLGHALVAPRPQLDPNNPNPNQFLTFSNWYPQPPFFNQNSPAGDNVSENQPDPDVDVVPETQPDAQPASSRCRHRRKEVPEKTTKPTITRWSEYEETRETPVFLAMGRGSYRTNDMISGKWRDLQRKVAKFNDIWVKHQNNRKSGENDESVMNEALMTYERENGPFGHIAPWQVMRKSIKWHPVPKLQTSKRTKTSSSGKYMTTQSDSTGRCFVNLNDNKGKRPQASSSTDYKDTLETISDSLQKFVNIHEQKQYNNDMKLLWTPIDHLTGRAREIAEKMKERIMKEYNMD
>evm.model.Contig1111_pilon.30
MDVAKPAKKRSHGKNLNLYDKFQKNGSRPLPLEFDYSFNQFRAVGENYQLFVRLVSNEVDRHVPFHYRSWQEVPGEIKMSILTTLHHYLDLQRYHNTEY
>evm.model.Contig119_pilon.6
MDVAKPAKKRSHGKNLNLYDKFQKNGSRPLSLEFDYSSNQFRAIGENYQLFVRLVSNEVDRHAPFHYRSWQEVPGEIKMSILTTLHYWEGIKQGIQSDCANRYKDRKTKLKKHFDKVGGYDNTERANTKPLESMNPDAWVRVIEELFTTLTYQKWSQANSANCSKQLYESYHGTQSYAQRRYTKVQETGVAKHVEGWRDMHCKGSSGWHNELAGTHWGKIMDEKNKSMSSSGGDDMPVNEVEILERSLGQRRGYIRGVGRTVKSVTPDVAPSMSYTPHNQDLHD
>evm.model.Contig1237_pilon.38
MADVAGYHGGDGGDEPPHRHPYRVPTNFESSKPRKRRAHGKNLNLYDKLISNEVDRHAPFHYRSWQEVSGDVKMSILTILHHYFDLQQYHNTEYWDGIKLGIPADCANRYKDRKTKLKKHFDKEEGYDNTERAKHNPPKGMDPEAWVQVIDGLFTTSTYKNISLKNITNISKQLYGSYHGTQSYAQRRYGEDNITEELNKAKSTSGGDDTSVDEVEVLERSLGQRRGHVRDVGRTVKNITSDLPPHMYAPAANELQQQPGL
>evm.model.Contig142_pilon.32
MEVDHFQWSFYYSSNLYRAVGENYQLFIRLISNEVDKHAPFHYRSWQEVPRDVKMYIFTTLHHYFDLQQYHKTEYWDGIKLGIQADCENRYKDRKTKLKKHF
>evm.model.Contig157_pilon.86
MRAPLFAFVQGMTDVAGYRGGDGGDEPPHGHSYRVPTSCESSKPSKRRSSGKNLNLYDKFQKNGSRPLPIEFDFSSNLYRAVGENYQLFIRLISNKVDRHAPFHYRSWQEVPGDVKMSILTTLHNYFDLAQYHNTEYWDGIKLGIQADCANRYKDRKTKLKKAL
>evm.model.Contig157_pilon.87
MGPEEWVQLIDGLFTTSTYKNRSLKNTANRSKQLYGSYHGTQSYAQRRYDEVKEGGTSQHVEGWRDMHFKGSSGWYNQLAEQHWENITDELNKAKSTFGGDDTPVDEVEVLQRSLGERRGHARGVGRKVKSITLDLPPQMYYHAANELQQLAEANARWEEQQHINAMMQQQINKLMSMQGGQGSSSFYYPGFETNQEKDQEEEDDDDDDDDEDEDE
>evm.model.Contig1615_pilon.23
MADVAGYHGGDEGDEPLHGHPYKMPTSYESCKLLNYFDLQQYHNTKYWDGIKLGIQADHANWHKDRKAKLKKHFDKEGGYEDIANRSEQWYGSYHGTQSYAQRRYDEVKEGGLPQHVEGWRDMYFKESSGWYNQLAEQHWDNITDELNKAKSASGGDDTSVDEAQVLDLATDEA
>evm.model.Contig162_pilon.73
MREPLDEGVDDQIFIDDDEVEYDDEEEEEEDDDDDDEKDEDEEDEDVDDDEIDKHYCRMADVADYHGGDGGDEPPHRHSYRVPISCESSKPSKRRAHGKNLNLYDKFQKNGSRPLPIEFDYSSNLYRAVGENYQLFIRLISNEVDRHASFHYRSW
>evm.model.Contig168_pilon.123
NGSRPLPIEFDYSSKLYRAVGENYQLFIRLISNEVDRHAPFHYRSWQEVPGDVKMSILTTLHHYFDLQQYHNTEYWDGIKLGIQAECANRYKDRKTKLKKHFDKE
>evm.model.Contig168_pilon.127
MADVARSHGGDRGNEPPYGPPYNLRTGCESSKPAKKRSHGKNLNLYDKFQKNGSRPLSLEFDYSSNQFRAVGENYQLFVRLVSNEVDRHAPFHYRSWQEVSGEIKMSILTTLHHYFDLQRYHNTEYWEGIKQGIQSDCANRYKDRKTKLKKHFDKVGGYDNTERAKTKPPEGMNPYAWVQVIEELFTTPTYQKRSQANSANRSKQLYGSYHGTQSYAQRRYTEGKIMDEKNKSMSSSGDDDTPINEVEILERSLGQMRGHIRGVGRTVKSVTPDVAPSISYTPHNQDLYDEL
>evm.model.Contig180_pilon.23
MADVAGYHGGDGGDKPPHGHSYRVPTSCESSKPTKRRSSGKNLNLYDKFQKNGSRPLSIEFDYSSNLYRAVGENHQLFIRLISNEVDRHAPFHYRSWQEVPGDIKMSILSTLHLGIQADCSNWYKDRKTKLKKHFDKEGGYDNTARAKQNPP
>evm.model.Contig181_pilon.28
MVDVAGYHGGDGGDEPPHGHSYRVPISYESSKPTKRRSSGKNLNLYDKFQKNGSRPLPIEFDYSSNLYRAVEENYHLFIRLISNEVDRHAPFHYRSWQEVSGDVKMSILTTLHHYFDLAQYHNTEYWDGIKLGIQADCANRYKDRKTKLKKHFDKEGRYDNTARAKQNPPKGMALEEWVQIIDELFTTSIYKNRFLKNTANRSKQLYRSYYGTQSYAQRRYDEVKEGGVPQHVEGWRDMHFKGSSGWYNQLAEQHWENITDELNKAKSTSGGDDTSVDEVEVLQHSLGERRGHVRGVGRKVKNITPDLPPHMHAPVANELQQLAEANARWAEQQRINEMMQQQINKLMSVKLSPVRIFNGNMIRHPHKWRKKDILTSGARKTSLRVPKTLKNDCFSCSG
>evm.model.Contig182_pilon.21
MADVAGYHGGDGGDEPPHGHSYRVPNSCESSKPSKRRSSGKNLNLYDKFQKNGSRPLPIEFDFSSNLYRAVGENYQLFIRLISNEVDRHAPFHYRSWQEVPGDVKMSILTTLHNYFDLAQYHNTEYWDGIKLGIQADCVNRYKDRKTKLKKHFDKVGGYDNTERAKQNPPKGMGPEEWVQLIDGLFTTSTYKNRSMKNTANRSKQLYGSYHGTQSYAQRRYDEVKEGGTPQHVEGWRDMHYKGSSGWYNQLAEQHWGNINEELNKAKSTSGGDDTPVDEVEVLQRSLGERRGHVRGVGRKVKSITPDLPPQMYYPAANELQQQLAEANARWEEQQRINAMMQQQINKLMSMQGGQGSSSFYYPGFETNQEKDQEEEEEEDDDDDDDEDE
>evm.model.Contig188_pilon.46
MRAPLDEGVDDQIFIDDDEVEYNDEKEEEDEEEDEDEEDDDDEIEKHYCRMADVAGYHGGDGGDEPPHRHPYRVPTSCESSKPTKRRSSGKNLNLYDKFQKNGSIPLPIEFDYSSNLYRAVGENYQLFIRLISIEVDRHAPFHYRSWQEVPGDVKMSILTTLHNYFDLTQYHNTEYWDGIKLGIQAECANRYKDRKKKLKKHFDKEGCYDNTERAKSKQLYGSYHGTQSYAQRRYDEVKEGGVPQQVEGWRDMHFKGSSGWYNQLAEQHWENISDELNKAKSTSGGDDTPVDEVEVLQRSLGERRGHVRGVGRKVKSITPDLPPQMYHPVANELQQQLADANARWAEQQRINEMMQQQINKLMSMQGGQGSSSFYYPGFETNQEKDQEEEEDEDE
>evm.model.Contig190_pilon.5
MADVAGYHGGDGGDEPPHGHSYRVPNSCESSKPSKRRSSGKNLNLYDKFQKNGSRPLPIEFDFSSNLYRAVGENYQLFIRLISNEVDRHAPFHYRSWQEVPGDVKMSILTTLHNYFDLAQYHNTEYWDGIKLGIQADCANRYKDRKTKLKKHFDKVGGYDNTERAKQNPPRGTGPEEWVQLIDGLFTTSTYKNRSMKMNR
>evm.model.Contig209_pilon.33
MADVARSHGGDGGNEPPYAKPAKKGSHGKKLNLYDKFHKNGSRPLPLEFDYSSNQFRAVGENYQLFVRLVSNEVDRHAPFHYRSWQEVPGEIKMSILTTLHDRKTKLKKHFDKVGGYDNTEKAKTKPLEGMNPDAWVQVIEELFTTPTYQKRSQANSANRSKQLYGSYHGTQSYAQRRYTEGKIMDEKNKSTSSSSGDDTPINEVEILERSLGQRRGHIRGVGRTVKSVTPDFAQSMSYTPPNQDLHNELRQANARWQEQQEINLRMQQ
>evm.model.Contig231_pilon.95
MRDGFKYMPFGSGRRSCPGEGLAIRVMTFTLGLLIQCFHWKRISEKMIDMTEGPGLTLPKAEPLLAKCKLRQEIETKPTKQRSSGKNLNLYDKFQKNGSRSLPIEFDYSSNLYRAVGENYQLFIRLISNEVDKHAPFHYRSWQEVPGDVKLSILTTLHIYFDLAQYHNTEYWDGIKLRIQADCANRYKDQKTKLKKHFDKEGGYENTERAKQNPPKGMGPEEWVQIIDGLFTTSTYKNRSLKNTANRSKQLYRSYHGTQSYAQRRYDEVKEGGAPQHVEGWRDMHFKGSSGWYNQLAEQHWENISDELNKAKSTSGGDDTPVDEVEVLQRSLGERRGHVRGVGRKVKSITPDLPPHMYHPAANELQQQLADANARWAEQQRINEMMQQQINKLMSMQGG…
>evm.model.Contig289_pilon.29
MLKVSYRRRYVPATSQIFFLTPKPAKKRTHGKNLNLYDKFQKNGSRPLPLEFDYSSNQFRAVGENYQLFVRLVSNEVDKHAPFHYRSWQEVPGEIKMSILTTLHHYFDLQRYHNTEYWEGIKQGIQSDCANRYKDRKTKLKKHFDKVGGYDNTERAKTKPPEGMNPVAWVRVIEELFTTLTYQKRSQANSANRSKQLYGSYHGTQSYAQRRYTEVQETGVAKHVEGWREMHCKGSSGWYNEMAETHWGKIMDEKNKSMSSSGGDDTPINEVEILERSLGQRRGHIRGVGRTVKSVTPDFAQSMSYTPHNQDLHNELRQANARWQEQQEINLRMQQQINELMSRQKAFDNPFENTYKPTFEEEKEEEDDDDDSE
>evm.model.Contig372_pilon.72
MYIARGVGENCQLFVRLVSNEVDRHAPFHYRSWQEVPGEIKMFILTTLHHYFDLQRYHNTEYWEGIKQGSNRIVQTVIRIEKQSSKNILTKLEVMITLNEQRQNHQTA
>evm.model.Contig375_pilon.37
MADVAGYHGGDGGDEPPHGHSYRVPTSCESSKPNKRRSSGKNLNLYDKFQKNGSRPLPIEFDFSSNLYRAVGENYQLFIRLISNEVDRHAPFHYRSWQEVPGDVKMSILTTLHNYFDLAQYHNTEYWDGIKLGIQADCANRYKDRKTKLKKHFDKVGGYDNTERAKQNPPKGMGPEEWVQLIDGLFTTSTYKNRSMKNTANRSKQLYGSYHGTQSYAQRRYDEVKEGGTPQHVEGWRDMHFKGSSGWYNQLAEQHWENITEELNKAKSTSGGDDTPVDEVEVLQRSLGEWRGHVRGVGRKVKSITPDLPPQMYYHAANELQQQLAEANARWEEQQRINAMMQQQINKLMSMQGGQGSSSFYYPGFETNQEKDQEEEEEDDDDDEDEDE
>evm.model.Contig376_pilon.6
MAHPKKAGFDQNGVFLLKSIGTRSRRYRFRAQRRFGTIYLKRYVGENYQLLIRLISNEIDRHAPFHYCNWQEVPGDVKMSILTTLYFSILTNHYFYLQQYHNTEYWDGIKLGIQADCANRYKDRKTKLMKHFDKEGGYDNTERAKQNPPKGMDRKHGCRLLMACLQLPHTRIDL
>evm.model.Contig410_pilon.11
MADVAGYHGGDGGDEPPHGHSYRVPTSCKSSKPTKRRSSEKNLNLYDKFQKNGSRPLPIEFDYSSNLYRAVGENYQLFIRLISNEVDRHAPFHYRSWQEVPGDVKMSILTTLHHYFDLAQYHSTEYWDGIKLGIQANCANRYKDRKTKLKKHFDKEGGYDNTARAKQNPPKGMTPEEWVQIIDGLFTTSTYKNRSLKNTANRSKQLYGSYHGTQSYA
>evm.model.Contig429_pilon.6
MDDLITCKKTRGWGRGGWWFATQHLSRTFIGLDKTSTWEKNLNLYEKFQKNGSRPLPIEFDYSSNLYRVVGDNYQRFIRLISNEADRYAPFHYGSWQEVLGDVKMSILTTLNHYFDLQQYRNTKYWDGIKLGIQADCANRYKDRKTKLKKHFDKEGGYDDTERAKHNPPKGMDTKAWVRVIDGLFTISTYNTRSLKNIANRSKQLYGSYHGT
>evm.model.Contig43_pilon.12
IADVAGYHGGDGGDEPPHRHPYRVPTSCESSKPTKRRSSGKNLNLYDKFQKNGSRPLPIEFDFSSNLYRAVGENDQLFIRLISNEVDRHSPFHYRNWQEVPGDVKMSILTTLHNYFDMAQYHNTEYWDGIKLGIQADCANRYKDRKTKLMTTQKEPSRIFLRAWAQKSGSLKNTANRSKQLYGSYHGTQSYAQRRYDEVKEGGVPQHVEGWRDMHFKGSSGWYNQLAEQHWENISDELNKAKSTSGGDDTPVDEVEVLQRSLGERRGHVRGVGRKVKSITPDLPPHMYHHAANELQQQLADANVRWAEQQCINEMMQQQINKLMSMQGGQGSSSFYYPGFKTNQEKDQEEEEDEDEDE
>evm.model.Contig440_pilon.35
MYQQNTTPSYHSKPAKKRSHGKNLNLYEKFQKNGSRPLPLEFDYSSNQFRAVGENYQLFVRLVSKEVDRHAPFHYRSWQEVPSEIKMSIPTTLHHYFDLQRYHNTEYWEDIKQGIQSDCANRYKDRKTKLKKHFDKVGGYDNTERAKTKPKRA
>evm.model.Contig450_pilon.98
MADVARSHGGDGGNEPPYGPPYNLRTGCESSKPAKKRSHGKNLNLYDKFQKNGSRPLPLEFDYLSNQFRVVGENYQLFVRLVSNEVDRHAPFHYPSWQEVPGEIKMSILTTLHHYFNLQRYHNTEYWEGIKQGTQSDCANRYKDRKTKLKKHFDKVGGYDNTERAKTKPPEGMNPDAWVRVIEELFTTPTYQKRS
>evm.model.Contig4_pilon.234
MADVAGYHGGDGGDEPPHGHSYKVPNSCESSKPSKRRSSGKNLNLYDKFQKNGSRPLPIEFDFSSNLYRAVGENYQLFIRLISNEVDRHAPFHYRSWQEVPGDVKMSILTTLHNYFDLAQYHNTEYWDGIKLGIQADCANRYKDRKTKLKKHFDKVGGYDNTERAKQNPPRGMGPEEWVQLIDGLFTTSTYKNRSMKNTANRSKQLYGSYHGTQSYAQRRYDEVKEGGTPQHVEGWRDMHYKGSSGWYNQLAEQHWGNINEELNKAKSASGGDDTPVDEVEVLQRSLGERRGHVRGVGRKVKSITPDLPPQMYYPAANELQQQLAEANARWEEQQRINAMMQQQINKLMSMQGGQGSSSFYYPGFETNQEKDQEEEEEEDDDDDEDE
>evm.model.Contig537_pilon.25
MRAPLDDGVDDQIFVDDDEVEYDDEEEEEEVEEDEDEEDEDVDDDEIDKHYCRMADVAGYHGGDGGDEPPHGHSYRVPTSCESSKSTKRRFSGKNLNLYDKFQNNGSRPLPIEFDYSSNIYRAVGENYQLFIRLISNEVDKHAPFHYGSWQEVPGDVKMSILTTLHHYFDLAQYHNTEYWDGIKLGIQADCANRYKDRKTKLKKHFDKEGGYDNTTRAKQNPPKGMDPEEWVQVIDGLFTTSTYKNISLKSTANRSKQLYGIYHGTQSYAQRRYDQENIIDELNKAKSTSGGDDTPVDEVEVLQRSLGERRGHVRGVGRKVKSITLDLPAHMYAPAANELQQQLAEANARWAEQQRINEMMQQQINELMLMQGGQGSRSFYHSDLKQIKKKIKIKKKKK…
>evm.model.Contig54_pilon.24
MADVAGYHGGDGGDEPPHGHSYRVPNSCESSKPSKRRSSGKNLNLYDKFQKNGSRPLPIEFDFSSNLYRAVGENYQLFIRLISNEVDRHAPFHYRSWQEVPGDVKMSILTTLHNYFDLAHYHNTEYWDGIKLGIQADCANRYKDRKTKLKKHFDKVGGYDNTERAKQNPPRGMGPEEWVQLIDGLFTTSTYKNRSMKNTANRSKQLYGSYHGTQSYAQRRYDEVKEGGTPQHVEGWRDMHYKGSSGWYNQLAEQHWGNINEELNKAKSASGGDDTPVDEVEVLQRSLGERRGHVRGVGRKVKSVTPDLPPQMYYPAANELQQQLAEANARWEEQQRINAMMQQQINKLMSMQGGQGSSSFYYPGFETNQEKDQEEEEDDDDDDDEDEDE
>evm.model.Contig566_pilon.5
MADVAGYHGGDGGDEPPHGHSYRVPTSCESSKPSKRRSSGKNLNLYDKFQKNGSRPLPIEFDFSSNLYRAVGENYQLFIRLISNEVDRHAPFHYRSWQEVPGDVKMSILTTLHLGIQADCANRYKDRKTKLKKHFDKVGGYDNTEWAKQNPPKGMGPEEWVQLIDGLFTTSTYKNRSLKNTANRSKQLYGSYHGTQSYAQRCYDEVNEGGTPQHVEGWRDMHFKGSSGWYNQLVEQHWENITDELNKAKSTSGGDDTPVDEVEVLQRSLGERRGHVRGVGRKVKSITLDLPPQMYYPAANELQQQLAEANARWEEQQRINAMMQQQINKLMSMQGGQGSSSFYYPGFETNQEKDQEEEEDDDDDEDEDE
>evm.model.Contig567_pilon.34
MRDEILIDDDDDEEEDVNVYFSDEEDEINDDVENEDDDDIEDTQYYTKPAKKQSHGKNLNLYDKFQKNGSRPLPLEFDYSSNQFRAVGENYQLFVRLVSNEVDRHAPFHYRSWQEVPGEIKMSILTTLHHYFDLQRYHNTEYWEGIKQGIQSDCANRYKDRKTKLKKHFDKVGRLRQH
>evm.model.Contig574_pilon.55
MQDDEAKPAKKRSHGKNLNLYEKFQRNGSRPLLLEFDYSSNQFRAVGENYQLFVRLVSNEVDKHAPFHYRSWQEVPGEIKMSILTTLHHYFDLQRYHNTEYWEGIKQGIQSDCANRYKDRKTKLKKHFDKVGGYDNTERTKTKPPEGMNPVAWVRVIEELFTTPTYQKRSQANSANRSKQLYGSYHGTQSYVQRRYTEVQETGVPKHVKGWREMHCKGSSGWYNEMAETHWGKIMDEKNKSMSSSGGDDTPINEVEILERSLGQRRGHIRGVGRTVKSVTPDFAQSMSYTPHNQDLHNELRQANARWQEQQEINLRMQQQINELMSRQKAFDNPFENTYKPTFEEEEEDDDDDDDSE
>evm.model.Contig595_pilon.5
MTDVTGYHGGDGGDEPPHGHSYRVPISCESSKPTKRRSSGKNLNLYDKFQKNGSRPLPIEFDCSSNLYRAVEENYQLFIRLISNEVDRHAPFHYRSWQEVSGNVKMSILTTLRYYFDLAQYHNTEYWDGIKLGIQADCAYRYKDRKTKLKKHFDKEGGYDNTARAKQNPPKGMASEEWVQVIDGLFTTSTYKNRSLKNTANRSKQLYGSYYGTESYAQRRYDEVKESGVPQHVEGWRDMHFKESLGWYNQLAEQHWENITDELNKAKSTSGGDDTPVDEVEVLQRSLGERSGHVRGVGRKVKSITPDLPPHMYAPAANELQQLAKANARWAEQQRINEMMQQQINKLMSMQGGQGSSSFYYPGFETNQEKGQDQEEDEDESEYMKLWILKHL
>evm.model.Contig596_pilon.4
MKMMMILKTPNIVVMIPNKSKPAKKRSHGKNLNLYDKFQKNGSRPLPLEFDYSSNQFRAVGENYQLFVRLVSNEVDRHAPFHYRSWQEVPGEIKMSILTTLHHYFDLQRYHNTEYWEGIKQGIQSNCANRYKDRKTKLKKHFDKVGGYDNTERAKTKPPEGMNPDA
>evm.model.Contig86_pilon.37
MADVAGYHGGDGGDEPPHRHPYRVPTSCESSKPTKRRSSGKNLNLYDKFQKNGSKPLPIEFDYSSNLYRAIGENYQLFIRLISNEVDRHAPFHYRSWQEVSGDIKMSILTTLHNTANRSKQLYGSYHGTQSYAQRRYDEVKEGGVPQHVEGWRDMHFKGSSGWYNQLAEQHWENITDELNKAKSTSGGDDTPAEKVGVLQRSLANELQQQLADANARWAEQQRINEMMQQQINKLMSMQGGQGSSSFYYPGFETNQEKDQHQEEEEDEDESE
>evm.model.Contig1159_pilon.17
MDKQYCSQPTDKPSKWILSKWRTLKSTDATTSEKPLDNRGKNILEKESVPTEHIRKCKWAILDDESDNWSKDVVEFFHAGDLAFCYSAHIEGWVGRLMKWRNREVQSNPSSKLRWTILPPSFVYLLLDSCNKNSVKFANGKFTPFPSFFDIDFV
>evm.model.Contig1165_pilon.5
MDKHYSSQPTDKPSKWILSKWRTLKSNTEGSSDQNHENVGHVTEAVKKRKWAIPNVVEFYQNGDSTYCYSAVFFKNEKLDKQFWCTLLGYGCNGNLSSNHVEEWVGRLIKWRSREVQKNSSLNLRWSILPPSFVTLLLDSCSKNATNFANGKHTQFPSFLEVDYVYLPYCFKRQEWCLLKVDLNTQELVLYDNKRLTGDEYRSNFHPIMVRIAVYFTALLVNIRYWKLTRRPERTVSFGMNDDFVRSPNELYGNEAVYVCMMMEHLVTGKPINLELGFKNCCISYRRFMADQMYFWRCLPSIDNKK
>evm.model.Contig128_pilon.65
MDKQYSSQPVEKPSKWILSKWRRPNFQNETSPDNCNEMQGEGSRFNETKQPQQIKKRKWAIPDDESEKWSKDVIEFFNNGDSPFCYSAVFFNSEKLDKRFWGTLLGYCNNGYLTPNHIEGWAGRLTNWRSREVQQGRTLNLRWTILPPSFVDSLLDSCNKNAIKFANGKVSSFPSFLDIDYVYFPLCFGSQDWSLIMIDLNSLDLIMYNHKCISGDRYRERIHPILKKIAVYFTALLVNIRYWKVKRRQESNITYGANDDYIRPENETYGNEALYVCMLMEHLVTGKPLDLADGFKQCCTNYRLFMAEQIYFWRCLPRPCNV
>evm.model.Contig1333_pilon.4
MDKQFFSQPTDKPSKWILSKWRTLKSNTEGSSDQNHQNAEPVNEPVKKRKWAIPDDESDNWSNDVVEFYQNGDSTYCYSAVFFKNERLDTQFWGTLLGYSSNGNLLANHVEGWVGRLIKWRSREVQKNSNLNLRWSILPPSFVTLLLDSCSKNATQFANGKHLPFPSFFEVDHVYLPYCFKRQEWCLLKVDLNTQELVLYENKRLTGDEYRSNFHPIMVKIAVYFTALLVNIRYWKLTRRPERTVSFGMNDDFVRSSNELHGNEAVYVCMVMEHLVTGKPINLELDFKNCCISYRRFMADQMYFWRCLPSVDNKK
>evm.model.Contig13_pilon.108
MDKQYSSQPVEKPSKWILSKWRRPNFQNETSPDNCNEMQGEGSRSNETKQPQQIKKLKWAIPDDESEKWSKDVIEFFNNGDSPFCYSAVFFNSEKLDKRFWGTLLGYCNNGYLTPNHIEGWAGRLINWRSREVQQGRTLNLRWTILPPSFVDSLLDSCNKNAIKFANGKVSPFPSFLDIDYVYFPLCFGSQDWSLIMIDLNSLDLIMYNHKCISGDRYRERIHPNLKKIAVYFTALLVNICYWKVKRRQESNITYGANDDYIRPENETYGNEALYVCMLMEHLVTGKPLDLADGFKQCCTNYRLFMAEQIYFWRCLPRPCNV
>evm.model.Contig1461_pilon.9
MDKQYSSQPVDKPSKWILSKWRRPNFLNETSSDKCNEMQGEGSRSNETKQPQQIKKRKWAIPDDESEKWSKDAIEFFNKGDSPFCYSAVFFKSEKLDKRFWGTLLGYCSNGYLTPNHIEGWAGRLINWRCREVQQGRTLNLRWTILPPSFVDSLLDSCNKNAIKFANGKLYPFPSFFDIDYVYFSLCFGSQDWSLIMIDLNSLDLVMYNNKRISGDRYRERVHPSLKKIAVYFTALLVNIRYWKVKRRQ
>evm.model.Contig1482_pilon.2
MDKQFFSQPTDKPSKWILSKWRTLKSNTEGSSDQNHQNAEPVNEPVKKRKWAIPDDESDNWSNDVVEFYQNGDSTYCYSAVFFKNERLDTQFWGTLLGYSSNGNLLANIMSICRIVSNVKSGVYLKSI
>evm.model.Contig149_pilon.46
MDKQYSSQPVEKPSKWILSKWRRPNFQNETSPDNCNEMQGEGSRSNETKQPQQIKKRKWAIPDDESEKWSKDHIEGWAGRLINWRSREVQQGRTLNLRWTILPPSFVDSLLDSCNKNAIKFANGKVSPFPSFLDIDYVYFPLCFGSQDWSLIMIDLNSLDLIMYNHKCISGDRYRERIHPILKKIAVYFTALLVNIRYWKVKRRQESNITYGANDDYIRPENETYGKEALYVCMLMEHLVTGKPLDLADGFKQCCTNYRLFMAEQIYFWRCLPRPCNV
>evm.model.Contig153_pilon.7
MDKQYSSQPVNKPSKWILSKWRRPNFGNETSPDKCNEMQGEGSRSNETKQPQQIKKRKWAIPDDESEKWSKDAIEFFNKGDSPFCYSAVFFKSEKLDKRFWGTLLGYCSNGYLTPNHIEGWPED
>evm.model.Contig169_pilon.37
MDKQFFSQPTDKPSKWILSKWRTLKSNTEGSSDQNHQNAEPVNEPVKKRKWAIPDDESDNWSNDVVEFYQNGDSTYCYSAVFFKNERLDTQFWGTLLGYSSNGNLLANHVEGWVGRLIKWRSREVQKNSNLNLRWSILPPSFVTLLLDSCSKNATQFANGKHLPFPSFFEVDHVYLPYCFKRQEWCLLKVDLNTQELVLYENKRLTGDEYRSNFHPIMVKIAVYFTALLVNIRYWKLTRRPERTVSFGMNDDFVRSSNELHGNEAVYVCMVMEHLVTGKPINLELDFKNCCISYRRFMADQTYFWRCLPSVDNKK
>evm.model.Contig1721_pilon.46
MHTKIFEVMDKQYSSQTTDKPLKWILSKWRTLKSTDATTSEKPLDNCGKNIPEKESVPTEHIWKRKWAIPDDKSDNWSKDVVEFFHTGDSAFCYSAVFFNDEKLDKRFWGTLLGYYDNGHLSSTHIEGWVGRLMKWRNREVQSNPSLKLRWTILPPSFVYLLLDSCNKNSVKFANGKFTPFPSFFDVDFVYFPYCFQRQKWSLIKVDLKTQELFLFDNKRTTGEDYRTHFHPALRKIAVYFTALLVTIRYWKETRRSEASITFGMNDDFINSLNPLNDNEGVFVCMRMEHLVIGKPLNLTVDFNIYCISYRQFMAEQLYFWRCLPRKINEK
>evm.model.Contig191_pilon.103
MATQHIVTQQCFSQVKNLTNNFGVLCSDTAATLIKWRSREVQKNPSLNLRWTILPPSFITFLLDSCSKNSTNFANGKHTPFPSFLEVDYVYLPYCFKRQDWCLLKVDLNTQELVLYDNKRMTGDEYRSNFHPIMVKIAVYFTALLVNIRYWKVTRRPERTVSFGMNDDFVMSPNELYDNEAIYVCMVMELLVTGKPINLELGFKNCCISYGRFMADQMYFWRCLPSIDNKK
>evm.model.Contig192_pilon.30
MATQHIVTQQCFSKMKDWTRNFGHVEGWVGRLIKWRSREVQKNSNLNLRWSILPPSFVTLLLDSCSKNATQFANGKHLPFPSFFEVDHVYLPYCFKRQEWCLLKVDLNTQELVLYENKRLTGDEYRSNFHPIMVKIAVYFTALLVNIRYWKLTRRPERTVSFGMNDDFVRSSNELHGNEAVYVCMVMEHLVTGKPINLELDFKNCCISYRRFMADQMYFWRCLPSVDNKK
>evm.model.Contig199_pilon.99
KPSKWILSKWRTLKSNTEGSSDNHHENVGPVIEAVKNRRWAIPDDESDNWSNAVVEFYQNGDSTYCYSAVFFKNEKLDKQFWGTLLGYGCNGNLSSNHVKGWVGRLIKWRSREVQKNSSLNAGACNIQADACFKQADACKVQAGACDTFSEKKRLGRP
>evm.model.Contig210_pilon.149
MPVIRHFAILRCFLMMKNLINDFGHIEGWVGTLMKWRNREVQSNPSLKLRWTILPPSFVYLLLDSCNKNSVKFANGKFTPFPSFFDVDFVYFPYCFQRQNWSLLKVDLKTQELFLFDNKRITGEEYRIHFHPALRKIAVYFTALLVTIRYWKETKRPEASIMFGMNDEFINSSNALNGNEGVFVCLLMEHLVTEKPLNLTADFNSYCITYRQFMAEQLYFWRCLPRKINEK
>evm.model.Contig214_pilon.16
MLNTTSYTPKNLYKNFRTNIFKRMNKQYSSQPTDKPSKWILSKWRTLKSTNAKTSEKPLDKRGKNILEKESVPTEHIRKRKWAIPDDESDNWSEDVVEFFHAGDSAFFYSAMFFNDEKLDKQFWGTLLGYYDNGHLSSTHIEGWVGRLMNWRNRKVQSNPSLKLRWTILPPSFVYLLLDSCNKNSVKFANGKSAPFPSFFDVDFVYFSYCFQRQNWSLLKVDLKTQELFLFDNKRTTGEDYRTHFHLALGKIGVYFTALLVTIRYWK
>evm.model.Contig21_pilon.158
MDKQYFSQPTDKPSKWILSKWRTLKGNTEGSSDYHHQNAGPVNEPVKKRKWAIPDDESDNWSNDVVEFIRMATQHIVTQQCFSKMKDLTNNFGHVEGWVGRLIKWRSREVQKNSNLNLCWSILPPSFVTLLLDSCSKNATNFANGKHLPFPSFFEVDNVYLPYCFKHQEWCLLKVDLNTQELVLYENKRLTGDEYRSNFHPIMVKIAVYFTALLVNIRFWKLTRRPERTVSFGMNDDFLRSSNELHGNEAVYVCMVMEHLVTGKPINLELDFKNCCISYRRFMADQMYFWRCLPSIDNKK
>evm.model.Contig222_pilon.1
MDKQYSSQPVDKPSKLILSKWRRPNFGNETSPDKGNEMQGEGSRSNETKQAQQIKKRKWAIPDDESEKWSKDAIEFFNKGDSPFCYSTHIEGWAGRLINWRCREVQQGRTLNLRWTILPPSFVDSLLDSCNKNAIKFANGKLSPFPSFFDIDYVYFPLCFGSQDWSLIMIDLNSLDLVMYNNKRISGDRYRERVHPSLKKLAVYFTALLVNIRYWKVKRRQESNITYGANDDYIRPENEIYGNEALYVCMLMEHLVTGKPLDLADGFKQRCTNYRLFMADQIYFWRCLPRPCNV
>evm.model.Contig243_pilon.63
MDKQYFSQPTDKPSKWILSKWRTLKSNTEGSSDHHHENAGPVNEPVKKRKWAIPDDESDNWSNDVVEFYQNGDSTYCYSAVFFKNERLDKQFWGTLLGYGCNGNLLSNDGLAD
>evm.model.Contig252_pilon.5
MGKIATFDALRKWGLRLILVLCPNCGLCEESCDRLLARCPMARLVWEQVCTWLKISRSVLDIEKVKGLLDLAGKQEDKPSKWILSKWRTLKSNTEGSSDQNHQNAEPVNELVKKRKWAIPDDESDNWSNDVVEFYQNGDSTYCYSAVFFKNERLDTQFWGTLLGYSSNGNLLANHVEGWVGRLIKWRSREVQKNSNLNLRWSILPPSFVTLLLDSCSKNATQFANGKHLPFP
>evm.model.Contig262_pilon.10
MQGEGSRSNENKQPEEIRKHKCVIPDDESEKWSKNAIEFFNMGDTPFCYYAHIEGWPGRLTNWICRQVQQGRTLNLRWTILPPSFVDHMLDSCNKNAIKVANGKFAHFPSFFDIDHVYFPFFLALKTDH
>evm.model.Contig267_pilon.74
MATQHIVTQQCFSKMKDWTRNFGHVEGWVGRLIKWRSREVQKNSNLNLRWSILPPSFVTLLLDSCSKNATQFANGKHLPFPSFFEVDHVYLPYCFKRQEWCLLKVDLNTQELVLYENKRLTGDEYRSNFHPIMVKIAVYFTALLVNIRYWKLTRRPERTVSFGMNDDFVRSSNELHGNEAVYVCMVMEHLVTGKPINLELDFKNCCISYRRFMADQMYFWRCLPSVDNKK
>evm.model.Contig26_pilon.117
MDKQYFSQPTDKPSKWILSKWRTLKSNTEGSSDHHHENVEPVNEAVKKRKWAIPDDESDNWSNDVVEFYQNGDSTYCYSAVFFKNEKLDKQFWGTLLGYGCNGNLSSNHVEGWVGRLIKWRSREVQKNSSLNLRWSILPPSFVSFLLDSCSKNATNFANGKHTPFPSFLEVDYVYLPYCFKR
>evm.model.Contig304_pilon.20
MDKQYISQPTNKPSKCIFSKSKSLKSNTKGSSDPLLPEHHHESFQPNVRPATGVKKRQWAILDDESDNWSNDVLEFYNNGDSTFCYLAVFFTNEKLDKQFWGTLLGCYHNGHLSSKCWVGRLIKWRFREVQKNPCLNLRWTILPPSFVNFLLDSCSKNATNFANGKHTPFPSFFEVDYVYFPYCFKRQDWILLKIDLNTQELVLYDNKCMIGEEYRSNFHLIMVKIAVYFTALLVNIRYWKVTRHPERSITFGMNDDFVRSPNELYGNEVVYVFMLMEHLVTRKPINLEIGFKIVASLTDDSWPMKFIFCVLYRADCKTRISWKNVEIVKQVIERKEEKTEIRNGQCIVNWLNKWIYECFPYMKTVCQYNEAIPRAIGWEKLHRTRWPTVEVIFQKSAE…
>evm.model.Contig309_pilon.24
MHKPSKWILSKWRTLKSNTEGSSDHHHENVGPVTEAVKKRKWVIPDDESDNWSNDVVEFYQNGDSTYCYSAVFFKNEKLDKQFWGTLLGYGCNGNLSSNHVEGWVGRLIKWRSREVQKNSSLNLRWSILPPSFVTFLLDSCSKNAILQMSNIHHFLPL
>evm.model.Contig328_pilon.20
MDKQYFSQPTDKPSKWILSKWRTLKSNTEGLSDQHHENVGPVTEAVKKRKWTIPDDESDNWSNDVEFYHNGDSTYCYSAVFFKNEKLDKQFWGTLLGYGCNGNLSSNNVEGWVGRLIKWRSREVQKNSSLNLRWSILPPSFVTFLLDSCSKNDTNFANGKHTPFPSFLEVDYVYLPYCFKRQEWCLLKVDLNTQELVLYDNKRLTGDEYRSNFHPIMVKIAVYFTALLVNIRYWKLTRRPERTLSFGMNDDFVRLDMKEREGKRAGAPSAAPPHRTHRDIPDTPYSCHDGCGSFKVRGCGSFRVYSTAGCGSMDERRKLARPHHHLVVVH
>evm.model.Contig344_pilon.4
MPVIRHFAILRCFLMIKNLTNNFGHIEGWVGRLMKWRNREVQSNPSLKLRWTILPPSFVYLLLDSCNKNSVKFANGKFTPFPSFFDVDFVYFPYCFQRQNWSLLKVDLKTQELFLFDNKRTTDEDYRTHFHPALRKIDVYFTVC
>evm.model.Contig36_pilon.161
MPVIWHFVILRCFLMMKNLTNDFGHIEGWVGRLMKWRNRKVQSNPSLKLRWTILPPSFVYLLLDSCKKNSVKFANGKFTPFPSFFDVDFVYFLYCFQRQNSSLLKVDLKTQELFLFDNKCITGEEYRTHFHPALRKIVVYFTALLVPIRYWKETKRPEASITFGMNDEFINSSNALNGNEGVFVCMLMKHLVTGKPLNLTADFNSYCITYRQFMAEQLYFWRCLPRKINEK
>evm.model.Contig391_pilon.46
MDKQYFSQPTDKPSKWILSKWRTLESNTEGSSDHHHENAGRVNEPVKKRKWAILDDESDNWSNDVVEFYQNGNSTYCYSAVFFKNERLDKQFWGTLLGYGCNGNLLSNHVE
>evm.model.Contig39_pilon.127
MDKQYSSQPTDKPSKWMLSKWKTLKSNTEGSSDHHLENVGPVTEAVKKGKWAIPDNESDNWSNDVLEFYQNGDSTYCYSAVFFTTEKLDKQFWGTLLGYCCNGHLFSNVGLAD
>evm.model.Contig42_pilon.247
MDKQYFSQPTDKPSKWILSKWRTLKSNTEGSSGHHHENVGPVTEAVKKRKWAIPDDESDNWSNDVVEFYQNGDSTYCYSAMFFKNEKLDKQFWGTLLGYGCNGNLSSNDGLAD
>evm.model.Contig472_pilon.8
MDKQYSSQPVEKPSKWILSKWRRPNFQNETSPDNCNEMQGEGSRSNETKQPQQIKKRKWAIPDDESEKWSKDVIEYFNNGDSPFCYSAVFFNSEKLDKRWAGRLINWRSREVQQGRTLNLRWTILPPSFVDSLLDSCNKNAIKFANGKVSPFPSFLDIDYVYFPLCFGSQDWSLIMIDLNSLDLVMYNHKCISGDRYRERIHPSLKKIAVYFTALLVNIRYWKVKRRQESNITYGANDDYIRPENETYGNEALYVCMLMEHLVTGKPLDLADGFKQCCTNYRLFMAEQIYFGVVCLDHVMYNKL
>evm.model.Contig488_pilon.13
MDKQFFSQPTDKPSKWILSKWRTLKSNTEGSSDQNHQNAEPVNEPVKKRKWAIPDDESDNWSNDVVEFYQNGDSTYCYSAVFFKNERLDTQFWGTLLGYSSNGNLLANIMSICRIVSNVKSGVYLKSI
>evm.model.Contig48_pilon.194
MDKQFFSQPTDKPSKWILSKWRTLKSNTEGSSDQNHQNAEPVNEPVKKRKWAIPDDESDNWSNDVVEFYQNGDSTYCYSAVFFKNERLDTQFWGTLLGYSSNGNLLANHVEGWVGRLIKWRSREVQKNSNLNLRWSILPPSFVTLLLDSCSKNATQFANGKHLPFPSFFEVDHVYLPYCFKRQEWCLLKVDLNTQELVLYENKRLTGDEYRSNFHPIMVKIAVYFTALLVNIRYWKLTRRPERTVSFGMNDDFVRSSNELHGNEAVYVCMVMEHLVTGKPINLELDFKNCCISYRRFMADQMYFWRCLPSVDNKK
>evm.model.Contig581_pilon.11
DKPSKWILSKWRTLKSNTEGSGDYHHQNAGPVNEPVKKQKWAIPDDESDNWSNDVVEFYQNGDSTYCYSAVFFKNERLDKQFWGTLLGYGCNGNLLSNHVEGWVGRLIKWRSREVQKNSNLNLRWSILPPSFVTLLLDSCSKNATNFANGKHLPFPSFFEVDNVYLPYCFKHQEWCLLKVDLNTQELVLYENKRLTGDEYRSNFHPIMVKIAVYFTALLVNIRFWKLTRRPERTVSFGMNDDFLRSSNELHGNEAVYVCMVMEHLVTGKPINLELDFKNCCISYRRFMADQMYFWRCLPSIDNKK
>evm.model.Contig1056_pilon.3
MALFIRMISRPKEGAKRIDTSVNSMRETLPSHEPLERMELLSHGSLSHVLYTFVWPPLPLLVKDVPEKTRKDLLNETMKLVLSNLKINYINKVDLIFIPIFKSEHVFLLVLDLKTPSFELFDNMVPGDEHIDRYEQIPTLGISGGAVKCVEIGKNTNGERTNRDIFVNYLVDNDHPNAYKLHQKTTKILDLPWKTIENGEDCGVFCMRHMET
>evm.model.Contig1103_pilon.7
MFESLCPGVYVHIGVLEAMMHLLNEEEKQRAPGYPFRLFLTPNILPLPLLVKDVPEKSKKDLLNETMTLVLSNLKINHINKVDLIFIPIIKSEHVFLLVLDLKTPSFELFDNMAPGDAHIDIYEQIPTFMR
>evm.model.Contig118_pilon.75
MSTGDAQIDRYQQIPTFMRDVLANYLLDNDHPNALKLHHQTPKIIDFPWKTTENGVDLCLLHESHENIHGRWC
>evm.model.Contig120_pilon.22
METYMGGGPKKWSSGLMNEYEGQNKQLNQLRFKYLCKILMSNVNFLKEDVLVQSRKHDDLD
>evm.model.Contig1268_pilon.51
METYMGGGPKKWNYGLLNESEGQNKQLNQLRFKYLCKILMSNVNFLKEDILALSRKHDEMNKKKKKWPKTITNMIKSRQRKYL
>evm.model.Contig1359_pilon.83
MVIIDNMETANQSGDRYSHIPYIMKDVLTNYLLSKDHPSALKISNQTPQSIDLPWKTTKNGVDCGIFCMRHMETYMGGGAKKWNSGLLNESEGQNKQLNQLRFKYLCKILMSNVNFLKEDILTQSRKHDEMDEKKKKWPKTISNMIKSRQRKYL
>evm.model.Contig1366_pilon.12
MKNPTFEMIVNMATGLIKLERYFHIPATMRDVFAKYLLAKDHPSALKIHHLTPILVDLPWKTTKNGVDCGIFSMRHIDTCMGKGVRKWKTGLHQESEAQDKQLNQLRFKYLCKILLSNVNFLKEDVLVQAREHDSLAPNKKQWQKTVLNQIKSGQKKCL
>evm.model.Contig14_pilon.11
MTQTDTKFYKVMFESLYPGVYVHIGVLEAMMHVLNEEEKQRSPGSPFRLFLTPNILPLPLLTKDVPEKQRKDLLNETMALVLSNLNINHINKVDMNFIPISDNVFFLVMDLKITSFDIFDNMVIGDESVDRYEEIPTYMRDVFVNYLLDQDHPNDYKLYQQTPKNPELPWKTKENVEDCGIFCMRHMETYMGGGVKGWKCGLLQESEGQRRQLQQLRIKYLCKILTSPLNILKDDIIMQARQHDNLEPKKKQWPKTIKKMIMSRQRRFL
>evm.model.Contig1705_pilon.11
MATSVIKLERYSHIPATMKDVFANYLLNKDHPNALKIYNLTPTLLDLPWKTTKNGVDCGVFSMRHMETYMGGGLKKWKTGLNPESEAQRRQLNQLRFKYLCKILLSNVNILKDDVVIQARDHDSLDQKKKQWPKTVLNQIKSRQKKHL
>evm.model.Contig234_pilon.178
MFVFFCVLFSKLRRDVFVNYLLDQDHPNAYKLYQQTPKIPDLPWKTTQNGEDCGIFYMRHMETYMGGGVKGWKCGLLPESDGQRRQLQQLRIKYLCKILTSIVTY
>evm.model.Contig249_pilon.186
HPNALKINHLTPILVDLPWKTTNNGVDCGIFSMRHMETYMGGGVKKWKTGLLQESKAQNKQLNQLRFKYLFFCIELRCSNSQ
>evm.model.Contig259_pilon.20
MSNYLLDNDHPNPLKLHDQKPKILDLSWKTTNNGVDCGVFCMRYMETYMGGGVKRWRCGLANEYDAQFKQLNQLRIKYLCKILTSSVNFLKDDVLVQSIAHDDLDPKKKQWPKTILRQIKSR
>evm.model.Contig26_pilon.119
MTQSDTEFYKVIFESLFPGIYVHIGVLESWMHVLNADEKHHGPGSPLRLFLTPNILPLPMIEKGISEKERMEVFQSSIDVVLTNYNINKINKVDLIFIPIIKSEHVFLLVFDLKNPSVIIIDNMETANQSGDRYSHITYIMKDVLANYLLAKDHPSALKISHQTL
>evm.model.Contig33_pilon.153
MKTNIELLLRGSLYFDPKHGPTEDDKPDNADDAHIIVENVIATIPFLQAKLEAIHSPLPLPLLEKGVAEKTRKERFESTMGMLLTHLEIKHINKIDLVFIPIIHNEHVFIFVFDMKNPAFEVIDNMATGAIKLERYSHIPATMRDVFSSCLLTQDHPNALKIYYLTLILVDMPWKITNNGVDCGIFFMRHMETYMGGGVKKWKTGLLQESEAQNKQLNQLRFKYLCKILLSNVNFLKEDVLVQAIEHDSLATNKKQWPKTVLNQIKSRQRTHL
>evm.model.Contig352_pilon.6
MTHSDTEFYKVKLESLFPGVYIHIGVLEAFVHVPNEDEKQRGPGSPFRLFLPPNILPLPLLEKGVPEKTRKELFESTMGILLTHLEIKHINKIDLVFIPIIRNEHDFIFVFDMKNPTFEVIDKMATGVIKLERYSHIPTTMRDVFANYLLTQDHQSALKIHHLTPILVDLSWKITNNGVDCGIFSMRHIETYMGGGVKKWKTGLLQECEAQNKQLNWLRFKYLCKILLSNVNFLTEDVLVQARELDSLAQNKKQWPTTVPNQIKSR
>evm.model.Contig36_pilon.320
MFESLYPRVYVHIGVLEAMMHVLNEEEKQRSPGSPFRLFLTPNKLPLSILVKNVPEKQRKDLLNEIMTLVLLNLKINHINKVDIIFIPIIKSEHVFLLVLDLKIPSFELFDDMVIGDESVDRYEEISTYMLYQQTPKNPELPWKTTENGEDCGIFCMRHMKTYMGGGVKGWKCGLLQESEGQRRQLQQLRIKYLCKILTSPVNILKDDIIVQAREHDKSKK
>evm.model.Contig399_pilon.9
MTHSDTEFYKVMFESLYPGVYEHIGVLEAIMHALNEEERQRGPCSPFRLFLTPNILPLLEKDVPEKTRKDLLNESMRLVLSTLKINHINKLDLIFIPIIKSEHVFLLVLDLKTPSFEIIDNMSTRDAQLDRYQQIPTFMSDVMAKYLLDNDHPNVLKLHHQTPKNIDLPWKNIDNGVGCGVFCMRHMETYEVVLKDGGVVW
>evm.model.Contig418_pilon.3
METANQSRDRYSHIPYIMKDVLTNYLLSKDHPSALKISNQTPHSIDLPWKTTKNGVDCGIFCMRHMETYMGGGPKKWNSGLLNESEGQNKQLNQLRFKYLCKILMSNVKFWKEDILALSRIHDEMDEKKKKWPKTITNMIKSRQRKYL
>evm.model.Contig450_pilon.178
MISCDKIDRVANWIGNSVASAFFTSLERCSCINLSTSHDEFDDGDDDEEAKDRPLMLTKPVLYVHEKRLRYVASPEPAPRISFVTNKYLQELDEFLYDNGPFSVNDEEENEENNKFIDTHQFVNTDPLFVDEVVSGSPNVSDVIKNVSSIMEETTKLNYEDEMISILSRYEDQTTTTKYDLHKPVNMMFPIESTLPKVDLMNAMKNLEKHENEDYFIENLDAKILQFQCISDEVVKIMEQATTKYPTHEGIAKRKSKWNNILCQLRALYVHSDLNQTRTGSDFADVDMSLDNHDQNMDLHTNESLQHEAPKLPEISPVVETEYHVTPSLAQEFIIATENVEKEIAATAAAKEAFNISDKGNSKADVLEHAELVQVKTIKESQGEPDHVYQRTKRNKTLS…
>evm.model.Contig48_pilon.70
METANQSGDRYSHIPYIMKDVLTNYLLSKDHPSALKISNQTPQSIDLPWKTTKNGVDCGIFCMRHMETYMGGGPKKWNSGLLNESEGQNKQLNQLRFKYLCKILMSNINFLKEDILALSGKHDEMDEKKKKWPKTITNMIKSRQRKYL
>evm.model.Contig527_pilon.38
MGMLLTNLHINNLNKIDLVFIPIIHNEHVFVLVIDMKKPSFELIDNMATGVIKLERYSHIPATMKEVFANYLLNKDHPNALKIYNLTPTLLDLPWKTTKNAVDCGVFSMRHMKTYMGGGLKKWKTGLNPESDVQRRQLNQLRFKYLCKILLSNINILRDDVLLQARDHDTLDQKKETMAKNSTKSD
>evm.model.Contig6_pilon.146
MICQYVFHPKNDPHTLLFITNSDTEFYKVTMESLFPGVYIHTGVIEAFVHVLNEDEKQRGPGSPFRLFLPQNILPLPLLEKGVPDKTRKELFADNIGMLLTNLNIKNLNKIDFVFIPNIHNEHVFVLVFDMKNPAFEVIDNMATRLIKLDRYSHIPATMKDVFANYLLTKDHPNALKIYHLTLTLLDLSWKTTKNGVDCGVFSMRHMETYMGGGLKKWKTGLNQESESQSRQLNQLRFKYLCKILLSNVNILKDDVVVQARDHDSMDQNKKNGQKQS
>evm.model.Contig702_pilon.89
METYMGGGAKKWNSGLLNESEGQNKQLNQLRFKYLCKILMSNVNFLKEDILTQSRKHDEMDEKKKKWPKTISNMIKSRQRKYL
>evm.model.Contig70_pilon.122
MVIGDECVDRYEDIPTYMRDVFVNYLLDQDHPNAYKLYQQTPKYPDLPWKTTQNGEDCAIFCMRHMETYMGGGVKGLKCGLLAKSEGQRRQLQ
>evm.model.Contig82_pilon.19
MEAANPSGDIYSHIPYIMKDVLANYLLAKDHPSALKISHQTPQSIDLPWKTTQNGIDCGVFYMRHMETYMGGGPKKWNSGLMNESEGHNKQLNQLRFKYLCKILMSNVNFLKEDILVQSRKLDAMDEKKKKMVKNHLKDDQE
>evm.model.Contig90_pilon.50
MGGGVKGWRCGLLNKSDAQCKQLNQLRIKYLCKILTLSVNFLKDDILVQARENDGLDPKKKQWPKTISRMIKTRQSKFLSYIVYCF
>evm.model.Contig10_pilon.359
MTFGLVWPRRAVLISTSRLDQYGPSWTYDLVLACFYLLLEMEPEIPHHDDVSVPLDVETLALSQHEWLQFEPESATVMRCRRILRMSVATPRCIDWGVLADAGHAERARAILGEDTPWTRLFDIAELPTYRLITVEFLSTFRYRAHQVVVREQEDEELPPNIEFSLCGHHMEISIERFAVHLGIYYEPETVRDAFTQGLTQGEDRVMRAWWAQIPDTPFTGHRLRATTIRDPLIRYIHRCIVTTISGRGQSQEWVTTTDLFYLHSLMTGRPCNLARCFALYYASFYHRQERGTLWGGAFVTHIARTRGMVDLLQDLPAIEPRKLDRRTLLNMRLAADIPGLGLRFLGSDGRPFQAAQLAVIPEQQQPED
>evm.model.Contig115_pilon.31
MEADIPHHDDVTVPVDAETLALSQYEWLQFEPDSTTTIRCRRILRMSVATPRCIDWGVLADVGQAERARASLGEDTQAHQAAVREQEDEELPPDIDFSLCGKHLEMSIERFAVHLGRATLHGVLHYTKPPSTTDRSAGHCGEAPLSPTSHTPEAWSTCFRICRRSSLALEALLHHVAAWCDEMAQANRCRAAWETRVERRLDRLEDLVQWTVASEHARRDGSQLPPLPEPHVYPDDGSSAGPSGVLCLEFFAPALHLLQFTGKACIPKFVENDVGQQKPLEVQCKLRSKSTTYVRSPVHEERDSHHEPVETLKLQVKLH
>evm.model.Contig122_pilon.35
MSIERFSVHLGIYYEPETVREDFRQGLTQGEEGVMRAWWAQISDTPFTGHRLRATMIRNPLIRYIHRCIVTTISVRGQSQEWVTTTDLFYLHSLIAGRPCNLARCFALYYASFYHRQERGTLWGGAFVTHIARSRGMVDMLDDLPAIEPPAAGRWHDAGALADSGGSGSVTVARGGASAASTARLPCGAPDRATRGVGAPDCRPVRRDGSADS
>evm.model.Contig140_pilon.100
MSFWDGSFFNYSVPDLNEEPPVEYSYGTIDLNDEPNADVGFDSQASYGFVYDDSKQSNPEEGYEEKSGASNVNWETKESIERFVVQLGLYYEPETVREEFIQGLTQGEEGVMRAWWAQISYTPFTGHRVRASMIRDPLIRYIHRCIVTTISGSGQSQEWVTTTDLFYLHSLIVGMPCNLARCFALYYASFYHRQERGTLWGGAFVTHIACTRCMGDMLDDLPAIEPRKLDRRTVISMKLAADISGLGLRFIGLDGRPFQPAQVIIVQEQQQQDGGPMPEPEPIQEEPVQSPPREEEPPQHPPHVYRVVRLTEPLEALLHQIAGRCDETAQRMARVERRLDRYEDLVQWTVASEHARRDGTQLPPYPEPRVYTDDGSDAGPSGS
>evm.model.Contig16_pilon.12
MEAEIPHHDDALDLDADALELAQHQWLQFTPGTATAVRCRCILHMSVVTPRCIDWGGLADAGQANRAFAILGEDTPAHQAAVPEQEDEELSPDIEFSLCGQHHQMTIERFAMVLGLYY
>evm.model.Contig1723_pilon.54
MIRDPLIRYIHCCIVTTISGHGQSQEWVRTTYLFYLHSLIAGRPCNLARCFALYDASFYHRQERGTLCGGAFVTHIARSRGMVDMLDDLLAIEPRKLDRRTIISMKLATDIPGLGLRFIGQDGRSFQPAQVIVLSDQQQDGDPMPEPEPIREEPVQSPTREE
>evm.model.Contig211_pilon.11
MAVGAQHNIDWAVLAEVGQAERVMAILVEDTLWNRLFDTVDVPTYRLIIVEFLSTFRYRAHQALVAEQDDEFSLRDQHFDMVIERFVVLLGIYYKPETVTDVFVQGQTQGEDGVMRAWWPQISTAQFRSHRVHASTIRDPLIRYIHRRPYLAASPDGRLATASIAGAASGGHYRPRAASRAAHPLTATAGPTAASIACLPCGVPHLATRCVVIPYGGTD
>evm.model.Contig249_pilon.70
MEMSIELFAVPLGIYYESETMTDAFTQGLTQGEDGVMRVWWPQISDTSFTGHRLRASTIIDPLIRYIHRCIVTTISGRGQSQEWVTTTYLFYLHSLMTGRPCNLACCFALYYASFYHRQERRTLWGGAFATHLAHNIGMFELLQDPPAIEPRKLDHRTLLNMRLAADIPGLGLRFIGSDGRPFQPV
>evm.model.Contig24_pilon.164
MSVPTPRCIDWGLLADAGEAVRARAILGEDTPWTRLFDLADLPTNRLITVEFLSTFRYRAHQATVREEDNKELPPNIEFSLCGQHFEMSIERFAVYLGIYYEQETVCDDFAQGLTQGEEGVMRAWWSQISDTPFTGHRVRATMIRDPLIHYIHRCIMTTISGRGQSQEWVTTTYLFYLHSLIAGRPYNLARCFALYYASFYHRQERGTLWGSAFVTHIARSRGMVDMLEDLPAIEPRKLDRRTVISMKLAADIVGLGLRFIGQDGRPFQPAQVIVFPDQQQQDGGPMPEPEPIREEPV
>evm.model.Contig2_pilon.92
MAWFWPGMAKTGRLDQYGPSWSDDLVLAWYGDDGRLYLLIETEPEIPHQYNVAQPLDAETLVLSQHEWLQFEPESEVAMRCRRILRMSVATPRCIDWGVLADAGQAERARAILGEDTPWTRLFDIVELPTYWLITVKFLSTFRYRAHQGAVREQKDEELPRDIEFSLCGQHMELSIERFAVHLGIYYEPETVCDAFTQGLTQGEDGVMRAWWAQISDTSFTGHRLRATTIRDPLIRYIHRCIVTTISGHEQSQEWVTTIDLFYLHSLMTGRPCNLARFPDQQDHELQP
>evm.model.Contig303_pilon.31
MAKTDWARLDQYGLSWTDGLILACFYLLIKIEADIAHHDDDAAELLELSQHEWLQFEPNTARAIRCRRILHISVATPRCIDWGVLAYAGQAERARAILGKDAPWSRLFDTADVPTYRLITVEFLSTFRYRAHQAAIPEQEDEELPPDIEFSLCGQHMEMPIERFAVLLGIYYEPETVTDAFTQGLTQEPGVVTTTDLFYLHSLMTSRPCNLTRCFALYYASLYHRQERGTLWGGAFVTHLAHSRGMFHLLQDLPAIEPRKLDRRMLLNMKLAADIPGLGLRFIGSDGCPFQPA
>evm.model.Contig36_pilon.352
MIRDPLIRYIHRCIVTTISGRGQSQERVTKTDLFYLHSLIAGRPCNLTRCFALYYASFYHRQERGTLLGGVFVTHIARSRGMVDMLDDLPTIEPRKLNRRTIISMKLAADMSGLGLRFIGQDGRPFQHAQKLEYLLLALLATVSMVSVIFGEGEGTRNE
>evm.model.Contig379_pilon.14
MNGSKTGRNAHQAAVREQDGEELPPDIEFSLCGQHVEMSIKRFAVHLGIYYEPETVRDDFTQELTQGEDGVMRTWWTQISDMPFTGHRLRAMTIRDPLIRYIHRCIVTTISGRGQSQEWVTTSDLFYLQSLMTGVTSRPCNLARCFALYYASFYHRQERGTLWGGAFVTHIARTRGMIDMLQDLPAIEPRKLDRRTILSMKLAANILSLGLRFIGYDGRPFQAAQVVVVVPEQQQP
>evm.model.Contig3_pilon.115
MDADIPHHEDVAQQQQPLDPETLALSQHEWLQFEPESATTMRCRRILRMSVATPRCIDWGILVDAGEAVRARSILGEDTPWTRLFEIVELPTHGLITVEFLSTFRYRAQQAAVREQDDEELPPNIEFSLCGQHFEMFIERFAMHLGIYYEPETVRDDFTHGLTQGEDGVMRAWWAQIFDTPFTGHRLRATTIRDPLIRYIHRCIVTTISCRGQSQEWVTTTNLFYLHSLITGRPCNLAQCFALYYASFYHRQERGTLWGGAFVTHIARTRGMVDML
>evm.model.Contig473_pilon.65
MSFWDGSFFNYSVPDLNEEHSVEYSYGTIDLNAEPNPDVRSLCLRKRCLYFSVAEMDADMPHQEDADMPQQQGPPLDPESLALSQHAWLLFEEHSATLKRCRRILRMSVLTPRCIDWGLLADAGEAVRVRAILGEDTPWTRLFDIADLPTYRLITVEFLSTFRYRAHQAAVREEDDEELPPNIEFSLCGQHFEMSIERFAVYLDIYYEPETVSDDFVQGLTQGEEGVMWGWWSQISYTPFTGHRVRATMIRDPLIRYIHRCIVTTNSGRGQSQEWVTTTYLFYLHSLIAGRPCNLARCFALYYASFYHRQEHGTLWGGAFVTHIARSRGMVDMLEGLPAIEPRKLDRRTVISMKLAADITGLGLRFIGQDGRPFQPA
>evm.model.Contig593_pilon.52
MAKTGRLNQDGFWAGMAKTGRLGQTAWFWAGIAKTGRLGHLYFSVAEMDAEMPHQEDVAQQQGPPLDPESLALSQYEWLQFEPASAVAMRCRCIL
>evm.model.Contig593_pilon.53
MGTPRCIDWGVLAYAGEAVRARAILGEDTRWTRLFELTELPSYMLITVEFLSTFRYRALQAAVREEDDEELPQDIEFSLGGEHFEMSIERFAVHLGIYYEPETVRDDFTQGLTQGEEGVMRAWWAQISDTAFTGHRVRATMIRDPLIRYIHRCIETTISGRGQSQEWVTTTDLFYLHSLIAGRPCNLAQCFALYDASFYHRQERCTFWGGAFVTHIARSRGMVDMLDDLPVIEPLSSIVGR
>evm.model.Contig5_pilon.248
MDAEMLQQEQVAQQGPPLDPESLALSQHAWLLFEEHSATLMRCRRILRMSVPTPRCIDWGLLADAGEAVRARAILGEDTPWIRLFDIADLPTYRLITVEFLSTFRYRAHQTAVREADDEELPPDIEFSLCGQHFEMSVERFAVHLGIYYEPETVRDDFTQAPTYQNALHRTPGTGLGDQRSTDPLHPPLHRDDHIRSRSEPGERGTLWGGAFVTHIARSRGMADMLEDLPAIEPRKLDRRTVLSMKLAADIPGLGLRFIGLDGRPFQPAQVIVLPDQQQEQQDGGPIPEPEPIREEPVLSPPRDEEPPQHPPHVYREVRLTEPLEALLHQIAARCDETAQRMARIERQLDRYEDLVQWTVASEHARRDGTQLPPFPEPRIYADDGSDAGPSGS
>evm.model.Contig632_pilon.7
YIQISDSFLLFFSHTQTPNSLVLVYTPRLGYIVHRPPITGDDDQRSSDSLHPPLHRDDHLRSRPEPGERGTLWGGAFVTHIARSRGLVDMLPDPSAIKPRKLNRRTIVSMKLVADIPGRPGHHRAGAAAALGRWFDAAARADSGGAGSIIDARGVAAAASTALYRAVSLNEPLEALLHHIAVRFDEMAQQMAEADRCRAA
>evm.model.Contig63_pilon.28
MRVGTPHCIDWGVLADAGEAVRARAILGEDTPWTRLFEIAELPTHRLITAAVREEDDEELPPDIEFSLCGQHFEMSIERFSVHLGIYYEPETVRDDFTQGLMQGEERVIRPGRPRYLIRHSRDTEPCNLARCFALYYASFYHRRERGTLWGGAFVTHIARSRSMVDTLDDLPAIEPRKLDRRTIISMKLAADIPGLGLRFIGSDGRLFQPAQVVIVPEQQEQQQPQDDGAMPDPEPIRSPAREEPPHIYHAVRQTEPLEALLHQIAASATRRLSRWLRPIVVGLPGRHASSDGSIVMRIWSGGRSRQSMRDGTDHSFHRSRSHASTQTTDRPLDHMDRS
>evm.model.Contig67_pilon.75
MSVPTPRCIDWGLLADAGEAVRARAILGEDTPWTRLFDLADLPTYRLITVEFLSTFRYRAHQPAVREEEDEELPDIEFSLGGQHHAMSIERFAVQLGLYYEPETVREEFIQGLTQGEEGVMRAWWAQISDTPFTGHRLRATTIRDPLIRYIHRCIVTTISGRGRTVFCVVLRLLLPPTGARYIVGWRLCHPHRPHQRHG
>evm.model.Contig99_pilon.67
MSFWDGSFFNYSVTDLNEEPPVEYSYGTIDLNVEPNADVGFDSQASYGFVYDDSKQSYTEEGYEEKPGASNEFMSEEALVGWVKSRAVDNGYIVVKRRTKKSKTTGSVIKVWLMCDRGGEHNSIAILRRSGSKKIGCPFQLIGLYNEVRESWKLQVINDNHNHEEAEIDADMPHQEGVAQIPHQQGPPLDPKSLALSQHEWLQFEPESAALMRCHWGLLADAEKAVRASAILGEDTPWTRMFDLADMPTYRLITVEFLSTFRYRAHQAAVREEDDEEVPPDIEFSLCGQHFEMSIERFAVNLGIYYEPETVRDDFAQGLTQGEEGVMRAWWSQISDTPFTGPRVRATMIRDPQIRYIHRCIVTTISGHGQSQEWVTTTDLFYLHSIIAGRPPVSAGPGH…
>evm.model.Contig108_pilon.44
MHFKESSGWYSQLTEQHWDNITDEMNRAKSALGGDETPVDEVEVLERSLGHRRGHIRGVGRTVKSITTDLRHHMYAPTNELQQQLAEANAHWRSNNTSMKRCNNRLTSSCRCKAKDLAHLITPDINKMKMTKAIR
>evm.model.Contig11_pilon.178
MRFSVHRSYCKCKLLTLTYKTVSDAVSENITDELNKEKSTSGGDNTPVDEVEVLQRSLGERRGHVRGVGRKVKTITPDLPPHMYAPAVNELQQQLAEANARWAEQQRINEMMQQQINKLMSMQGGQGSSSFYYPGFETNQEKEQDQEEEEDEDEDESE
>evm.model.Contig126_pilon.101
MHCKGSSCWYNELAKTHWGKIMDEKNKSMSSLGGDDTPINEVEILERSLGQRRGHIRGVGRTVKSVTPDVAPSMSYTPHNQDLHDELRQANACWQEQQEINLRMQQQINELMSRQKAFDNHFENTYKPTFEEEEEDDDDESE
>evm.model.Contig129_pilon.57
MDEKNKSMSSSGGDDTPINEVEILERSLGQRRGHIRGVGRTVKSVTPDFAQSMSYTPPNQDLHHELRQANARWQEQQEINLRMQQQINELMSRQKAFDNPFENTYKPTFEEEEEEEEEEEEDDDDDSE
>evm.model.Contig1574_pilon.9
MLKVGGRCTAREAQSKITDKKNKSMSSSGGDDTPVNEVEILERSLGQRRGHIRDVGRTVKSVTQMLLQINELMSRQKAFDNPFDNTCKHAFEEEDDDESE
>evm.model.Contig166_pilon.27
MTDVAGYHGGDMGDEPPHRHPYKMPTSCESSKPSKRRAHGKNLNLYNKFEKNGSRPLPIEFDYSSNLYRAVGENYKLFIRGYENTERTKHNPSKGMDPEAWVQDNITDELNKAKSASGGDDTPVDEVEMLERSLGQRRGNVRGVGRTVKSINQDLPPHMYTPAANEFQQQLAEANARWAEQQRINEMMQKQINKLMSMQGGQGSSSPYFPGFQQNEDQDQDQDQDQDEDEDEDDDDESD
>evm.model.Contig180_pilon.24
MAPEEWVQIIDGLFTTSTYKNRSLKNTANRSKQLYGSYHGTQSYAQRRYDEVKEGGVPQHVEGWRDMQFKGSSGWYNQLAEQHWENITDELNKAKSTSGGDDTPVNEVEVLQRSLGERRVHVRGVGRKVKSITPDLPPHMYAPAANELQQQFAEANAR
>evm.model.Contig200_pilon.27
MDEKNKSMSSSGGDDTPINEVEILERSLGQRRGHIRGVGRTVKSVTPDFAQSMSYTPPNQDLHNELLQANARWQEQQEINLRMQQQINELMSRQKAFDNPFENTYKPTFEEEEEGDDDDDDDDDDSE
>evm.model.Contig26_pilon.57
MHFKESSGWYNQLAEQHWENITHELNKAKSTSGGDDTPVDEVEVLERSLGQRRGHVRGVGRTVKSITPDLPSHMYAPAANEH
>evm.model.Contig31_pilon.90
MSVKFSNELKSLAHGPLNAYVYTTCIVNGVRFVVHCHYVQYDEKDDEDEDDEDVDDDVKEGGAAQHVEGWRDMHYKGSLGWYNELAEQHWDNITDELNKAKSTSGGDDTPVNEVEVLECSLGHWRGHIRGVGRTVKSVTPDFPPHMYVPTNELQQQLAEANVH
>evm.model.Contig358_pilon.1
MSISIVDVKSLTVAPAALGTLCYGYMGEANWHLAKRINLGVKVEQMEGKIMDEKNKSMSSSGGDDTPINEVEILERTLGQRRGHIRGVGRTVKSVTPDVALCMLYTPHNQDWHDELRQANARWQEQQEINIRMQQQINELMSRQKAFVNSFKNTYKPTFEEEEDDDDDDDESE
>evm.model.Contig39_pilon.26
MDEKNKSMSSSGGDDTPVNEVEILERSLGQRRGHIRGVGRKMKSVTPDVAPSMSYTPHDQNLHEELRQANARWQEQQEINIKMQQQINELMSRQKAFDNPFDNTYKLTFDEEDEDESE
>evm.model.Contig415_pilon.8
MPRFTTEVGKKSLHYFDLQRYHNTEYWEGIKQGIQSDCANRYKDRKTKLKNILTKLEVQEIGVAKHVEGWREMQCKGSSGWYNELAKTHWGKIMDEKNKSMSSSDGDDTPVNEVEILERSLGQRRGLIRGVGRTVKSVTLDVAPSMSYTPHNQDLHDELRQANARWQEQQEINIRMQQHINELMSRQKAFGNTFDNTYKPTFEEEEDDDDDDDDESE
>evm.model.Contig442_pilon.7
MLKVRGRCTVREAQGKIMDEKNKTMSSSGGDDTPINEVEILERSLGQRRGHIRGVGRMVKSVTSDVAPSMSYTPHNQDLHDEFRQANARWQEQQEINLRMQQHINELMSCQKAFDNPFENTYKPTFEEEEDDDDESE
>evm.model.Contig4_pilon.336
MVETGEMNLLTVHHIICKLVVNLVQETGVAKHVEGWRKMHCKGSSGWYNEMAETHWGKTMDEKNKSMSSSGGDDTPINEVEILERSLGQRRGHIRGVGRTVKRVTPNFAPSMSYTPHNKDLHNELRQANARWQE
>evm.model.Contig526_pilon.30
MPLSLEFDYSFNQFRAVGENYQLFVRLVSNEVDRHAPFHYQSWQEVPGEIKMSILITLHRYFDLQRYYNTESKKPGLQNMLKFGGRCTAREVQNIMDEKNKSMSSSDGDDTPVNEVAILERSLGQRRGHIRGVGRTVKSVTSDVAPSMSYTPHNQDLHDELRQANACWQEQQEINIRMQQQINELMSRQKAFDNPFDNTYKPTFEEEEDDDDESECDFTWLILCLFKTALFVFVWIIVLWLNLDSDV
>evm.model.Contig660_pilon.3
MHYKGSSGWYNQLAEQHWGNINEELNKAKSASGGYDTPVDEVEVLQRSLGERRGHVRDVGRKVKSVTPDLPPQMYYPAANELQQQLAEANARWEEQQRINAMMQQQINKLMSMQGGQGSSSFYYPGFETNQEKDQEEEEEEDDDDDDDEDE
>evm.model.Contig9_pilon.194
MAVTEVMNLHIGILIGCQPAVNLVKEGGEPQHVKGWRDMHFKGSSGWYSQLAEQYWENITDELNKAKSTSGGDDTPVDEVEVLQRSLGERRGHVRGVGRKVKSITLDLPPHMYHPAANELQQQLADANAC
>evm.model.Contig10_pilon.355
MLNGLMRRQKNLLNHIKNMSWRSMEITLVNTHYLITTHGYKQARKKGRFDISDPQVMMTGTQSTLGTSTYLHARNEEVQQLNEKIAQLQQEKEAERLEKEKKRPRNS
>evm.model.Contig11_pilon.184
MEKYGDNTSKHPLFDLDTWIQAGKKKGRFDISDPQVMMTGTQLTLGTSTYLPVRNEKEGKKVAT
>evm.model.Contig1377_pilon.32
MKQKTVKRNSHVGDVDYIPSAEDDSEDDDQQVSGSSRVDMKADDVDQDDGYEDIDSGIDGQLHYDSYETGSQHENSNDDESTVGRRGPVAPTTLPEPKIVRKFLLYMESLTLQAFWSHPWTSLKDISKEDENRMFDCFKFMKKKVKNLLSRARNSAKRVACNANVEVGDDLSVIIPYKPRWMGSQIWEKLVEYWNTDDWKAKSSINASNRGKLIGGKHTLGSQTYVTLKRKADKLLGRPATVDEIWMQSHGKKGTRPLDKLLISKGGERSQEAGNLDEIDLQTTVKWVDTRAKDSLKSYKECVKKRYGDDASKQPLFDLDSWIQAVGERKKGRVYGFSDISDPHVVMTGPSSTPPNEEVQRLNEEITKLRQEKETERQEKEKERAEKLKMMEQIEENRN…
>evm.model.Contig1457_pilon.11
MMIIMMMAIDIWMQSHGKKGTRPLDRLLRHERGEGSEEQEEMNFQDNVEWVDARAKESFKSYQKYVMEKYGDNTSKHPLFDLDAWVQAGKKKGRFDISDPQVMMTGTQSTLGTIISDLRGKGLTDKNNQQHNYAKKRNYEKQSTLNLERQ
>evm.model.Contig1467_pilon.1
MRAEFWEPLVQSWNTPEWKAKSSQNTTNRAKFVGGKHTLGSQTYVTLKLKADEKLGRPAMVDELWMQSHGKKRTRPLDRLLRHERGEGSKEPEEINFQDNVEWVDAKAKESFKSYQKYVMEKYGDNTSKHPLFDLDTWVQAGKKKGRFDISDPQVMMTGTHSTLGTSTYLPARNEEVQQLNEKIAQLQQEKEAERKGKGRETHNKRTN
>evm.model.Contig15_pilon.123
MTKFHQKHPSPQIQHQGSLLGSHHQDNIPSAEDDSEDDDQQIGGSVVASKKDKLLGRPATVDEIWMQSHKKKGTRPLDKLLISKGGEGPQEARNLDDIDLHAIVKWKSYKEHVKKRYGDDASKQPLFDPDSWIQAVGGRKKGRVYGFSDISDSFRML
>evm.model.Contig199_pilon.175
MLGHSSEKWKVVMNVGGDRRNVAATGLGGGDGGGGRSFSILSLKSMVVVVDDGGGSSLSMVVWWSDGGGGGFKRWWFKHMLDQVYIVLKNLARNSAKKAVCNAKVEFGDDLSVIIPYKPRWMGSQIWEKLVEYWNTDDCKAKSSINASNRGKLIGGKHNLGSQTYVTLKRKADKLLGRPATVDEIWMQSHGKKGTRPLDKLLTSKGGERSQETGNLDEIDLQTTVKWVDTRAKDSLKSYKECVKKRYGDDASKQPLFDPDSWIQTVRGRKKGRVYGFSDISDPHVVITSTSPTTTNEHVQRLNEEITKLRQEKET
>evm.model.Contig204_pilon.98
MMDMKTLIVALVDDYTQIHMRHCLNMTAAMMMSQLLADEGQLPLPLYLNQETVSKFVLSKENSVIKEKLPVLLEKLCRLSGPIPGQLGKIYRKRMKTRCLSVSSYTINGKMTWMNNCWVKFMKRKVKDLLSRAREGAKKVALKADVEVGDDLSVIIPYKPRWMGSQIWEKLVEYWNTDDWKAKSSINVSNRGKLTGGKHTLGSQTYVTLKRKADKLLGRPATVDEIWMHSHGKIGTRPLDKLLISKGGEGQHEAGNLDDIDLQDTVKWVDTRAKDSLKSYKEHVKKRYGDDARKQPLFDPDSWIQAVGGRKKGRVYGFSDISDPHVVMTDTPSTPTNEQYSGQIKWVKSNG
>evm.model.Contig207_pilon.3
MRDDDEDDEIFQGSRVDMEVDDVDQDDGDEDIDSGIGGRLHSDSYETGSQHESSDDDESTVGRRGPVAPTPLPEPRNRKQIFIIHGDNQGRATRIIGETLQAFWSHPWTSWKDISKEDENRMFDRFKLHYQWENDWDEQIRSCWVKFMKKKVKNLLSRARNSAKRAACNANVEVGDDLSVIIPYKPRWMGSQIWEKLVEYWNTDDWKAKSSINASNRGKLIGGKHTLGSQTYATLKRKADKLLGRPATVDEIWMQSHGKKGTRPLDKLLISKGGERSQQAGNLDEIDLQTTVEWVDTRAKDPLVQRLNEEITKLRQEKETERQEKEKERAEKLKMMELIEENRNANAEMKEQIHILLKNISKNRSN
>evm.model.Contig291_pilon.25
MSMNKVANLKKIRHMVTPNVSQKVSSTSNATKKNKTQQILTMRDDDEDDEIFQGSRVDVEVDDADQDDGYEDIDSGIGGRLHPESYETGSQHESSDDDESTVGRRGPVAPTPLPEPRNREHIFIIHGEFSNQGRATRIIGETLQAFWSYPWTSWKDISKEDQNRMFDRFKLHYQWENDLDEQIRSCWVKFLNKKVKNLLSRARNSAKKAACNANVEVGDDLSVIIPYKPRWMGSQIWEKLVEYWNTDDWKAKSSINASNRGKLIGGKHTLGSQTYVTLK
>evm.model.Contig291_pilon.26
MQSHGKKGTRPLDTLLISKGGERSQEARNLDEIDLQNTVKWVDTRAKDSLISYKERVKKRYGDDASKQPLFDPDSWIQAVGGWKKGKVYGFSDMSDPHVVMTGTQSTPTNEQVQRLNEEITKLRQEKETERQEKEKERAEKLKMMEQIEENRNANAEMKEQIHLLLKNISKNRSN
>evm.model.Contig372_pilon.99
MARSSTGGGRGKGRDNDHDSCRPHITRRLHSNAYEALFEHESSDDEESTVGRRGPVVPTPLPEPRNHLAIKTKLLELLEKFCRPCGAIHGRVGKMSLVEMPIGCLSKYYQWESEWDDQVRTCWEKFKKRKFMDLLSRARESAKAAVNKAGDEKLGRPATMDELWMLSHGKKGTRPLDRLLRRERGEGSKEQEEINFQDNVEWVDAKAKESFVSFLLQNVYYY
>evm.model.Contig54_pilon.35
MSFIRPSPHPIRPFPFTRPIPPLSRPSASGPITIGRSPCGCWPRSRSGPAPCVRGVHEPSQGSAQTRLGFKLSLGLLARLGLFSNQGKATRIIGETLQAFWSHPWTSWKDVSKEDENMMFDRFKDKLLVRRATVDEIWIQSHGKKGTRPLDKLLISKGGEGSQKAGNLDEIDLLTTVKWVDTRAKDSLVKRSKMMILEGN
>evm.model.Contig57_pilon.176
MKKKVKNILSRARNSAKKAACNANVEVGDDLSVIIPYKPRRMGSLIWEKLVEYWNTDDWKAKSSINASNRGKLIAGKHTLGSQTYATLKRKADKLLGRHATVVEIWMQSHGKKGTRPLDKLLISKGGERSQEAGNLDEIDLQTTVKWVDTRAKDSLKSYKECVKKRYGVDASKQPLFDPDSWIQAVGGRKKGRVYDFSDISDPYVVMTGTSSTATNEEVQRLNEEITKLRQEKETERQEKENEKA
>evm.model.Contig60_pilon.163
MRAEFWEPLVQSWNTPEWKAKSSQNTSNRAKFVGGKHTLGSQTYATLKLKADEKLGRPATVDELWMQSHAKKGTRPLDRLLRRERGEGSKEPEEINFQDNVEWVDAKAKESFKSYQKYVMEKYGDNTSKQPLFDLDTWIQAGKKKGRFDISDPQVLMTDQSLLYVADKIRINCATRKTTSQPCYFLKNFTLIQLYVFGKT
>evm.model.Contig60_pilon.164
MMALKNSKGRNLKMMIQNNIMARSSTGGGRGKGRDSDHDSCRPRITGRLHSNAYEALSEHESSDDDESTVGRRGPVAPTPLPEPRNREWIWIRHDQFSNQDKATRTIGEILQAMWCHPWKSWKDVSSEDADRMFERFKKYYQWESEWDDQVRTCWEKFKKR
>evm.model.Contig74_pilon.42
MARSSARGGRGRGRDNGNDSCRTRTTGQLNSDAYEAPSQHESSDDEELAVGRRGPVAPTPLPEPRNREWIWIRHDQFSNQDKATRTIGEILQAMWCHPWKSWKDVSKEDGDRMFERFKKYYQWESEWEEQVQTCWEKFMKRKFKDLLNRARESAKAAAIKSGVEVGSDLSVITPYKPRWMRAEFWEPLVQSWNTPEWKAKSSQNTANRAKLTGGKHTLGSQTYVTLKLKADEATEEFEDINLQENVEWVDARAKESFKSYQKYVMEKYGDNTSKHPLFDLDTWVQASKKKGRLFDISDPQVMITGTQSTSGTSTYLPARNEEVQQLNEKIAQLQEEKETERQEKEKEKAEKLAMREQIEENRAANNAIRETNAEMKRQIEFLLKNITKK
>evm.model.Contig1192_pilon.10
MQPESSKGLEANGVVATDNLGQGESTSNVPSCTISREEDMDIGSTLPDSVMEPAPVNSQENISLSEYRKSVIMGYINGTVAVPNLVANAWSTAEWIYFQNQCIRMGYEPEYLIVDDEVFMEDNLLDVKSVQPLTENKKQAISRALNSNAKAVKAKHMKNWTFAEWVFFKEQVTALGLDMTCAIEDVEDEANGMAAMMAGQF
>evm.model.Contig14_pilon.429
MEIDVGRVLPASVSGGGGRDKKKTRNYKLSNAQKSMILGYITITKSVPQMVADAWDSDEWNYFSDQCYLRDLDPDYVIFDNDEFMDDKLMVEEDTPMQPSSGKTCMQSPISEVVTTTSISEPKQRAITNALKSSARAVKASDMMRWSVGEWLFFKDQVYLLGLDMNYAVEDVEEEENCMSSFMCGHRKH
>evm.model.Contig14_pilon.432
MEPLAGVLTPQPLLPDKPPWVVEQVAAHGGELPEIHTGFVGLESHNLCGESRDEERDSEIEEIQMESAPTVEKGTTISPRERRYTRSSIRKGGVARPHGAGRVRRDKKKVRFSPLLSDLRVKEFMLETAAKLKEKPLATEEHRFILPRVVDSGQHQPVGAMEVDPNSVGIQLGNRFTSLEENEEGDKGSQGSGNSGQVVGSVVEQGGPSLRVPECLLSKEVDMDVGRILPASVTTPVSRAAPANNNLSDYKKNRILGYINHTKGVRTLIANAWDTDEWNFFNDQCIYMGYEPDYLVVDTEDYMEDNLMNIKGSPHLPENKKQAIFKALNSNAKAVKAKHMTAWSVGEWSFFKNQVDSFGIDMNYAVEDVEHVDNGMAAFIADQF
>evm.model.Contig1_pilon.424
MAVGWAVANVGQLSCWSYHVWLVILWAGPADVAAGPTNAAAGPNNAVAGPYPRCGPYLANHGLTSGPSVGLSSVSRIRPSGMSFPLPLGKCPRWGEKMCLSPMIPSISGSIPLISHSNRPPDDANTQEIEVCVDDLNSHPKELDLVQPHNVVSPISSPKGRKNGSSRKANGYGNHRGSNGVKFRHLRSIRKEKNSRRYSPLLSDLRVREFLRETQAMAGAPPVSARVDQSGPAPTILHGLQGSATQGHGNLLQQPPQPPFVEVIMTEADTSMSCNINTEHDILLNKEIDLGVVEPTPIIVDPNPTPMQTDALSAKQKAAILGFIKVTHAVPKTVANAWDMAELEFFSAQCEALDLDPDMLLVDDDSFLEDYLMGDSMLDLSDQVVSTSHKVPASKKQAI…
>evm.model.Contig218_pilon.1
VKDKGATKEGKEGCIDSRNGCGNHQGASLKVKDNNKNKGFNFTRAVNGSKGKTTAGEAKTSHAKDQEKLEVNNRFAVLEEQLELYHGSVMAVNESCPTNMEMEMDLGRILPSSILTELPPLGTRNYNISNIQKSKILVYITAIKAVPEMVANTWNSDEWEYFADQCHMRDYDPELLVVDDDNFMEDNLIVELEDSTHFVISEQKKNAITKALKSSAKAVKAKDMVRWSVGERFFFKDQVHLLGIDMNYAIEDVEDEENGMASLMGGRRKQW
>evm.model.Contig21_pilon.102
MDQGQDRAKGNVGAQKGKQKQVGFDFSKDVNGGNSKVTSKGNPKDNRRDIEGIPLGNSFTGLERNEEGGKGSEVLPMSGKDGDSVIILGGPSTSVPECTTSREVEMDLGRILPASVLNSISGAAPATNNISEYKKSRISGYITHTKDVPTMIANSWDMDEWNFFTNQCAQMGYEPDNLIVDNASFMEDNLFDVKGSPHVPKNKKHAISKALNSNAKTVKAKNMAAWSEQVDRLGIDMTYAVEDVEQESNGMMPLWQTNSRLYGFGPGAFRVSHFVLFFGAWFVGGCPDLPAVCAVWLFFSMYRGWCYLMWKGNAYGDRWAQVIRFPCFLWDEAIGFQAFGLLACRGLYWILWAPNGFGGSDLQLGLDCLPSSLA
>evm.model.Contig29_pilon.15
MWGPGGGGNEDIPYLYPNVVERLLLPEIVANVWESIELDYFTDQCHRLDLDPEFLVVDDESFLEDYLLEESLQNTMDQAVNVIHNVPESKKKAIMNALKSKAKAVKAKDMTKWAVGDWRMAFLC
>evm.model.Contig337_pilon.39
MNKEVDMDLGRILPDSILGSSSGAGSSVCNLSEYKKSVIMGYINGTKAVPALVANSWDEEQLNYFTDQCIRFGFAPDYLVVDNESFLEDNLLDVSSVQPLPENKRKAILKALNSNAKAVKAKHMVAWSVAEWVFFKVQVDKLGLDMTYAVEDVEDEVNGMAAFMAGQF
>evm.model.Contig35_pilon.121
MWVTRGVPKQGTRHYNLSNAKKSKIMGYIKVTKAVPEMVVKAWSLNEWDYFSDQCRARGLEPDDLVVDDEDFLEDNVIEEDEFPPNQSSEKTCTTDPTEPEEHITMDISKPKKQAITKALKSSDRAVKATDMMSWSVGEWLFFKDQVNLLGLDMNYAVEDVDEEENCMSSFIAGNWKH
>evm.model.Contig495_pilon.6
MEVDQVSAKAVETGVCMENKEQEMDVGRVLPGSLTGGCILPDSFFDASSSSQPAANGPSEYKRTLISDYITVANAVPLMVANAWDSAEWNYFAVQCQCRALVTDYVVVDDDSFLEDYLLDDVDMPPLPEYKKQAILKALNSNAKAVKAKNMPAWSVSKWKFFKDQVASLGLNMDYVIEDVEEEDNVMAALLRGKPRSS
>evm.model.Contig526_pilon.117
MEVVGQGKPNPKVPTCTMSKEVDMDIGTNIPDSVMEHAPGDNLENTSISEYKKSVIMGYINGTTAVPKLVANAWSTAEWIYFQNQCTRMGYEPEYLVVDDEDFMEDNLLDVKSVQPLPENKKQAILKALNSNAKAVKAKHMMVWTVAEWVFFREQVTALGLDMTYAIEDVEEEANGMAAMMAGQF
>evm.model.Contig53_pilon.30
MGAWSVGEWVYFREQVNLLGLNMTYVIEDVEEEDNGMAQLLDGQFKKRLSQFESHYNFKAFCMLFRWSWIMAGLGLVSVAVAFARPFVFLLSPCLHVAPWMLLWILNVAPSWSGAALLQPGKAPLRPGVVSLPPTVAHMRPAVIFLRPGASHMWPGAATLRPGAAPMRPGTAPLLFPASCVQLLVVLVRLGGNLARPFSSWIFVLIGWP
>evm.model.Contig65_pilon.24
MKPSIGGSNPLIPHNNRPPDDTTAITAPLGESDGLVMQNESELGIPNGIHLSHMGGGSPITQENPGNLLIAQDNDSRPQDSTPKGRKNGSCRSATGYGTHWGLGGLKIQNMRSIRREKINRRYSPSFRT
>evm.model.Contig69_pilon.103
MKAKDMAKWSVGEWLFFVEQACILKIDMTYAVEDVEEEDNCMCDALGSWIWFGLLKTHWHHSFFGLMVSSSGCLFGCFPLLDFLLVVQRLGSSDLERE
>evm.model.Contig69_pilon.104
MVAFHHRPCLLITPPNPCLRSSESNLESQTDLGSSHVEFVQKLVAQNGDVANNPPASVEEERSRCQDEQNGVQPKSISPSRRSPPRGTRGCGQGNRPVRIHGFRSIRREKKVNRYSPLLADLRVREFITETRAMASAQPVSVLEEVAMEEVLPDSTTQNQSDGMEGEGPTAPRVELKEKQTSKGFNFSRAINGNMGKANTSGNKAASPKEQVQTNNRFAVLEEIPKVNPDPDVAVSGGCPTNMEVEMDLGRVLPDSITRGLSGNKDKYARLSDEQKSAIMWYIKVTHAVPQIVANAWSMVELEYFTDQCHRLGYEPDFLLVDDESFLEDYTLEETLQEISLLLLLIVSWIPKRRLF
>evm.model.Contig7_pilon.475
MDISCHLPDSIMEHTDLPVPGDNNLSDYKKSVFLGYLNGTAAVPTLVTNGWSQVEWNFFNNQCMRMGYEPDYVVKDVESFMEDNLLDIQSVQPISDKKKQAIAAVGSSFLGSPGASSLMLVTVGFGAVYPHLKGGVRPFWLFSRLFRGWYHLMWKGDETGFCWIRHGRCEPRCHLFKTEQTHWCCWVPVCRGVACWYITRSKMAIDWRLFNLVLREAGLAGWLLVLVWAVIPWFFFNWALGGVGLFVVIWGRLDVWVGSHTVCIFEEAGFWGSWLKPKTHPLQNVVTFVSLFLPLCYWAVWVYYDMFRGWVYMGCKGLDSLLGGLHIGCLL
>evm.model.Contig7_pilon.478
MGFNFSRAVDGGRGKASSITKDKDIQPQAIETNNRFAALEDPMGVDDSGGEKEAGSCSLNKEAVLDVGRILPRSITNPRVHTTRPPDGVVSAQQKNRILEYINIT
>evm.model.Contig0_pilon.421
MRDRWRDRRASARRGGSARRFRGDGSSIWPSCHLTGRSQRETVTPLYTKGITEIDDATFRAWWPHIADDLFAGTKARVSRIRDPLIRYMHLLIATSIAGRGRSREWCMSQDLFYLYCLITGRTCQLTRCLAEYFATYYHRQQRGAIYGGLRFSLVWGVIWVPPHTCDGRRQGRGSWTGREHDQIFQDLSTPSREHDRILTRQSDMLRWMIDREIERFRQAGAGIEPPPLRPSPRRHDP
>evm.model.Contig117_pilon.9
MSSSDEMEFVDDDVGQPHVDDVDVEDLDELMDHPWLAFPQGTNARKRRDRLLKKEMGNQKAIDYDLLAELGQQERMMAYIWSRLFEMTYAPRYRLITVEFLLTFRYRPRPPDFQPQPGQAQHAEVSFRLCGVAYHLSLAEFGSVLGLYTEKETHMPIYTTAIHTADDDVVSAWWLRIGDDAFVRSARVTRIRDPLIRFVRKTNFCFMKYRM
>evm.model.Contig13_pilon.50
MVTGLYTEAETHMPIHTTAIHTVDDDVVSAWCSRIGDEPFVRSARVTRIRDLLIRYLYRCIASSIIGRARSLEWCTSQDLFYLYCLLSGRPCHLARCLAEYFSTYYHWQERGKIYGGCM
>evm.model.Contig150_pilon.149
MTYVPQYRLITVEFLSTFRYRPQAPDFQPQPGQPQQAEVSFRLCGAAYHLSLAEFGSVLGLYTEEETHMPIYTTAIHTADDAVVSAWWPRIGDDAFVRSARVTRIRDPLIRYLHRCIASSVTGRGMSQEWCTSQDLFFLYCILSGRSCRACVSRRTSHGSGFDFRSRGGSFGSRGQMTSITETRTLCLSSHNRSRSRSHSSHPHHMARGSRIMMCHISILSAYTERCGFRLVSRLCSRVLLIRRRSSSSSRHTSTAAARAHAAAVADPAAG
>evm.model.Contig154_pilon.81
MDHPWLTFPQETRARKRRDRLLKKEMGNQKSIDYDLLAELGQQERMTTIIGKDSPWSRLFEMTYAPQYRLITVEFLSTFRYKPQAPDFQPHPGQPQQAKVSFRLCGAAYHLSLAEFGSVLGLYTKEETHMPIYTTAIHTSEDAVVSAWWPRIGDNAFVRSARVTRIHDPLIRYLHRCIASSVTGRGMSQEWCTSHDLFFFVLYIEWETVQPCTLSGGVL
>evm.model.Contig1577_pilon.8
MKEAATVAAGGATGGIRQVRRTEVKEAATVAAGGATGMVDETGVQSSEATNRPALPDLNEEVAGQTSYWQFDLNQEPCYDEDVNRECYGGEQSQPPQVAVKKEEADIVYQNMDWNTNEVEHDELMDHPWLAFPQGTSARNRRDRLLKKEMGNQKAIDYDLLAELGQQERMTAIIGEDTPWSRLFEMTYAPQYRLITVEFLSTFRYRPQAPDFQPQPGQAQPAEVSFRLCGAPYHLSLAEFGSVLGLYTEEETQMPIYTTAIHTADDAVVSAWWPRIGDDAFDRSARVTRIRDPLIRYLHRCIASSVTGRGMSQEWCTSQDLFFLYYIEPAGMEAFHPVRLDRRTVLGMRIAQTFPRVGLRFSLERGVIWQPGPNDLHYRDEDPMPVFPQPQPQPQPQPQ…
>evm.model.Contig1709_pilon.23
MGHQKAIDYDLLAELGQQERMMAYIGEDTPWSRLFEMTYAPQYRLITVEFLSTFRYRPRPPDFQPQPRQAQHAEVSFRLCGAAYHLSLVEFGSVLGLYTEEETHMPIYTTAIHTANDDVVSAWWPRIGDDAFVRSARVTRIRDPLIRYLHRCIASSVTGRGMSQEWCTSQDLFFLYCILTRRPCNLARCLAEYFSTYYHRQERGLIFGGCM
>evm.model.Contig267_pilon.71
MSSSYEMEIADDDVGQPHVDDLDVDHFDELMDHPWLAFPQGTNARKRRDRLLKKEMGNQKAIDYDLLAELGQQERMTAIIGEDTPWSRLFEMTYAPQYRLITVEFLSTFRYMPQAPDFQPQPGQARPAEVSFRLCGAAYHLSLAEFGSVLGLYTEEETHMPIYTTAIHTADDAVVSAWWPRIGDDAFVRSARVTRIRDPLIRYLHRCIASSVTGRGMSQEWCTLQDLFFLYCILSGRPCNLARCLAEYFSTYYHRQERGLIFGGGGTFPRVGLRFSLERGVIWQPGPNDLHYRDEDPMPVFPQPQPQQQPQQPPPPPHGEGEPHQDVPHQHPERIYRAVRLPARVEAMIQGIADSTQQLIQQHEHMQQQ
>evm.model.Contig321_pilon.66
MSSSDEMEIAGDDVGQPHVDDLDVEHDELMDHPWLAFPQGTSARKMRDRLLKKEMGNQKAIDYDLLAELGQQERMTAIIGEDTPWSRLFEMTYAPQYRLITVEFLSTFRYMPQAPDFQPQPGQAQPAEVSFRLCGAPYHLSLAEFGSVLGLYTEEETQMPIYTTAIHTADDAVVSAWWPQIGDDAFDRSARVTRIRDPLIRYVTVHLLLHLKTVYTALIAHDFDL
>evm.model.Contig36_pilon.262
MGNQKAIDYDLLAELGQQERMTAIIGEDTPWFRLFEMTYAPQYRLISGEFLSTFRYRPQPPDFQPQPGQVQQAEVSFRLCGATYHLSLAEFGSVLGLYSEEETHMPIYTTVIHTADDAVVSAWWPRIGDGAFVRSAQVTRIRDPLIRYLHRCIASSVTGCGMSQEWCTS
>evm.model.Contig42_pilon.131
MGNQKAIDYDLLAELGQQERMTAYIGEDTPWSRLFEMTYAPQYRLITVEFLSTFRYRPRPPDFQPQPGQAQHAEVSFRLCGAAYHLSLAEFGSVLGLYTEEETHMPIYTTAIHTADDAVVSAWWPRIGDDAFVRSARVTRIRDPLIRYLHRRIASSVTGRGMSQEWCTLHDLFFLYCILTGRPCNLARCLVEYFSTYYHRQERGLIFGGCM
>evm.model.Contig536_pilon.43
MQKSHMSSSDEMEIADDDVGQPHGTSARKRRDRLLKKEMGNQKAIDYNLLAELGQQERMTAIIGEDTPWSRLFEMTYASQYRLITVEFLSTFRFRPQPPDFQPQPEFGSVLGLYTEEETHMPIYTTAIHTADDAVVSAWWPRIGDDAFDRSAWVTRIRDPLIRYLHRSIASSVTGRGMSQEWCTSHDLFFLYCILSGRPCNLAHLEPAGMEAFHPVRLDRRTVLGMRIAQTFPRLRLRFSLVRGVIWQPGPNDLHYIDEDPMHMFPQPQPQQPSPPPPPPPPPGEGEPYQDVPHQHPERIYRAVRLPARVEAMLQGIADSTQQLVQQQAHMQQQ
>evm.model.Contig74_pilon.145
MKTQQQRENESRHSAVVDSQESSFQLPRHSSFTPAMSNQQRPAIQRSRSTSSKASEGHRLRFADAAWRAAKDDGHYWQGHAMPEPGHPQPAEISFRLCGGSYALSLREFALVTGLYTEAETDMPIYMTAIHTVDDAVDSAWWPQIGDEPFVRSARVTRIRDPLIRYLHRCIASSITGRDMSQEWCPSHDLFYLYCLLSGRPCHLARCLAEYFSTYYHRQERGKIYGGCM
>evm.model.Contig785_pilon.58
MKWEMLALVWLLLANKDPSDMSSSDEIEFVDDDMGQPHVDDQDVEHFDELMDHPWLQFPQGTSARNRRDRLLKKEMGNQKAIDYDLLAELGQQERMTAIIGEDTPRSRLFEMTYAPQYRLITMDFLSTFGYRPQAPNFQPQPGQPQQAEVSFRLCGFAYHLSLAEFGSVLGLYSEEETHMPIYTTAIHTADDAVVSAWWPRIGDNAFVRSAQVTRIRDPLIRSTDGAGHAYRTEFPTARASIFAREGGQLAAGAK
>evm.model.Contig93_pilon.87
MESQKVDLIEWFDNVFYLLCDFIHISWLIQVSSIFEDTQSFFQVKFDTPQASPPLMGSQLQDLKVKRSSPPPTFKFLRDAEEKLLRLKELEGKKEVTSGANTDEIDGSFVNLDGFKSKNDGIQQNHQISAALKDETGAQSSEATNRPALPDLNEEVAGQTSYWQFDLNHEPCDDEDVNRECYGGEQSQPPQVAVKKEEADIVYQNMDWNTNEPHVDDLDVEHFDELMDHPWLAFPQGTSVRRRRDRLLKKEMGNQKAIDYDLLAELGQQERMTAIIGEDTTWSRLFEMTYAPQYRLITVDFLSTFRYRPQPPDFQPQPGQAQPAEVSFRLCGAAYHLSSAEFGSVLGLYTEEETHMPIYTTAIHTADGAVVSAWWPRIGDDAFDRSARVTRIHDSLIRY…
>evm.model.Contig97_pilon.185
MSSDEGGDFDDLVNHPWLQFPQGTVARTKRNRLLKKSMGQQKAIDYDLLTQIGARERMTAIIGEDTPWTRLFEMCYAPQYRLITVEFLSTFIYRPVDPDFQPQLDQPQPPEEISFRLCGESYDMSMREFAIVSGLYTEDETHMPIYTTTISTADDDVVSAWWPRIGDEPFVRAARVTRIRDPLIRYLHRCIASSITGRGMSQEWCTSHDLFFFYIVC
>evm.model.Contig1550_pilon.3
MFYLNIYLTSNHYFDLQSWLGTPDWDGIRAGINEDCARRYRDRKNELKRHFDNYGGYDNVENAKNHPPDTQTQEAWEKIIDELFLNADFMKRSVKNASNRSKQLYATAGGSRSYAQMRHEDVKKRI
>evm.model.Contig157_pilon.91
MTTYARRHGGDGGDRPPHGNSSRIPANCESSQLRKVRGRGKNKNLLETFASNNNKPLELDLDPKGGTHKFVGENASLFIRCISNEVAKVPFHYPS
>evm.model.Contig157_pilon.92
MLKDGKKMHTKKGGGWVNETTEDDWERLEEEAARMRKECGTEQIDEEECLSRVLGDRHGWYRDVGRRLRNIAPDVSYVSNSQS
>evm.model.Contig182_pilon.22
MVQTAINLTPAIVEDEDLSDDDDEEDTNTLDEKKELNDDKKDSDVDIVDPRMATYARRHGGDGGDRPPHGNLSIIPANCESSQSRKVRGRGKNKNLLEKFASNNNKLLEVDLDPKGGTHKFVGENASLFIRCISNEVARVPFHYPSWDRVPEHDKLGIYRTLHHYFDLHSWLGMLDWDGIRAGINEDCARRYQDRKNELKRHFDNYGGYDNVENAKNHPPYTQTQEAWEKIIDELFLNTDFMKRSVKNASNRSKQLYATAGGSRSYAQM
>evm.model.Contig219_pilon.53
MFQWFRPSDGAGWEKAKTVLRSTPTKNKMILGGFVKIKAQPRKVRGRGKNKNLLEKFASNNNKPLELDLDPKGGTHKFVGENASLFIRCISNEVARVPFHYPSWDRVPEHDKLGIYRTLHHYFDLQSWLGTPDWDGIRAGINEDCARRYRDRKNELKRHFDNYGGYDNVENAKNHPPDTQTQEAWEKIIDELFLNADFMKRSVKNASNRSKQLYATAGGSRSYAQMRHEDMRDTGTSSMLKDWKKMHTKKGGGWVNETTEDDWERLEEEAARMRKESGTEQIDEDECLSRVLGDRRGWNRGVGRRLRNIAPDVSYVSNSQSTCKRRLMHLNQRNMPRQQTRMKTNVLGNIEYYIMMVWKTLS
>evm.model.Contig230_pilon.29
MGGVAIPMLKIFTMFSSFFMASLALPDADMCLARRIRRDTGEKGRDIGMVLDQTLANCCSSFAVIFFSFWDEVHYNSIYPEEGMATYARRHGGDGGDRPPHGNSSRILEKFTSNNNKPLELDLYPKGGTHKFVGENASLFIRCISNEVARVPFHYPSWDRVPKHDKLGIYHTLHHYFYLQRWLGTPDWDGIRAGINEDCARRYRDRKN
>evm.model.Contig290_pilon.14
MRDTGTSSMLKDWKKMHTKKGGGWVNETAEDDWERLEEEAARMRKEYGTEQIDEEECLSRVLGDRRGWNRGVGRRLRNIAPDVSYVSNSQSQLSDMQETIRFMNENMRRMQEEIDALKSKKHATSTDSEED
>evm.model.Contig312_pilon.11
MATYARRHGGDGGDRPPHGNSSRIPSNCESSQPRKVRGRGKNKNLLEKFASNNNKPLELDLDPKGGTHKFVGENASLFIRCISNEVARVPFHYPSWDRVPEHDKLGIYRTLHHYFDLQSWLGTPDWDGIRAGINEDCARRYRDRKNELKRHFDNYGGYDNVENAKNHPPDTQTQEAWEKIIDELFLNADFMKRSVKNASNRSKQLYATAGGSRSYAQMRHEDMRDTGTSSMLKDWKKMHTKKGGGWVNETAEDDWERLEEEAARMRKEYGTEQIDEEECLSRVLGDRRGWNRGVGRRLRNIAPDVSYVSNSQSQLSDMQETIRLMNENMRRMQEEIDALKSKKHATSTDSEED
>evm.model.Contig368_pilon.70
MIDVAQPRKVRGRGKNKNLLEKFASNNNKLLELDLDPKGGTHKFVGENASLFIRCIYNEVARVPFHYPSWYRVPEHDKLGIYRTLHNHPPDTQTQEAWEKIIDELFINVDFRKRSVKNASNRSKQLYATASGSRSYAQMRHDDMRETEISSMLKDWKMMHTKKGGGWVNETTKDDWVNILISCYQLEYIASK
>evm.model.Contig410_pilon.35
MATYARRHGGDGGDRPPHGNSSRIPAHCESLRGRGKNKNLLEKFASNNNKPLELELDPKGGTHKFVGENTSLFIRCISNEVARVPFHYPSWDRVPEHDKLGIYRTLHHYFDLQSWLGTPDWDGIRAVTNEDCARRYRDRKNELKRHFDNYGGYDNVENAKNHPPDTQTQEAWEKIIDELFLKADFMKRSVKNASNRSKQLYACSRTGGSRSYAQMRHEDMRDTGTSSMLKDWKKMHIKKGGGWVNETAEDDWERLEEEAARMRKESRTEQIDEEECLSRVLGDRRGWNRGCWKKT
>evm.model.Contig554_pilon.13
MSSAKINPGDFHILARLYQIFSRFWKTYRDDISSAQDGIRAWINEDCARRYRDRKNELKRHFNNYGGYDNVENAKNHPPDTQTQEAWEKIIDELFLNADFMKQSVKNASNRSKQLYAIAGERRSYAQMRHEDERLEEKAARMHKESRTEQIDEEECLSRVLGDRRG
>evm.model.Contig574_pilon.31
MARVPFHYPSWDRVPEHDKLGIYRTLHHYFDLQSWLGTPNWDGIRAGINEDCARRYRDRKNELKRHFDNYGGYDNVENAKNHPPDTQTQESWEKIIDELFLNADFMKRSVKNASNRSKQLYATAGGSRSYAQMRHEDERLEEEAARMRKEYGTEQIDEEECLSRVLGDRRGWNRGVGRRLRNIAPDVSYVSNSQSQLSDMQETIRLMNENMRRMQEEIDALKSKKHATSTGSEED
>evm.model.Contig61_pilon.33
MVRMKSEGGESSLTPPIVKDEGLSDDEDEDEDTNTSDEEKEINDDKEDSDVWLHMLSDMEEMVGIDFPMATRVGFRLTASLLLPLELDSKGDTHKLVGENASLFIRSISNEVSRVPFHYTSWDRVPEDDKLGIYRTLHHYFDLQDCARRYGMRETGTSSMLMDWREMHFEKGDGWVNEAAGND
>evm.model.Contig71_pilon.26
MATYARRHGGDGGDRPSHGNSIAQPRKVRGCGKNKNLLEKIASNNNKPLELDIDPKGGTHKFVGENASLFIRCISNEMARVPFHYPSWDRFPEHDKLGIYRTLHHYFDLQSWLGTPEWDGIRAGINKD
>evm.model.Contig99_pilon.97
MVRTEGEGGESSLTPPIVENEGLSDDDDDYEDEETNTSNEEKEINDEKEDSGVDIVDPPQPKKVRGRGKNKNLLEKFASNNNKPLELDLYPEGSMHKFVGENASLFIRFISNEVARVPFHYPSWDRVPEHDKLGIYRTLNSQLSDMQETIRLMNENRKRMQDEIDALKSKKHGTSIDSGED
>evm.model.Contig197_pilon.63
MIDSWFDKQSDRTPTPPEVQQSWMGEESAEQNEVTYTSGSRDLFAVRNERSKVTCWMYDKDKQLYLAKKRNGKLEYFKRPQDFCLMPKFDIRSINNDVFYNPSKVFYNPSKDSQAELFAKFIKEQCDKDFPTMNTAKGKQFISSCILDPVKKEQWIYFKYPPPATKKAVPVSTRVPDNMLQNFDLWYFDEKTHAATIMRTKGDIHDVDIILDPIDLLKFGKDDMQKLHDTPIKVNGGWDEEAKPFTQVFFLCHGTKAICWCKSSFCHTSCRLISSV
>evm.model.Contig21_pilon.359
MMKMTNQTKIRKMMTKTIMKTRRMIMMMMTMMLKTVMRIKGKTDQERKMMSLQMMTIKGVTQEIHLLQASPQVTMTISLETFLMMFFSVTVFKELRMRRLVLKIYSQICQTTFSLKGSVKSSFKLVLEICFLTFLWTPFLMRFVIKREPNHPQRRLTRKNHRTWSNICCWLYDKERNLYLVKRLSGKVEYYRKLQDFCTMPKFDLQSINNAMLFNPSKDNRAYLFAKFLKDQCEKDFPVIRTAKGRRFVSKYIIDPKSKKPWVYYKYPPPHTEEAIPVSPKDPDNSLANCLSCYFDEKTLSAVILRNKDDVNDVYLILDPMDLLKFWKEDIMCLHKSPIKVYGGWDEEAKPYTRMVAYAIVLKLYAGAETNSVTLPIG
>evm.model.Contig256_pilon.103
MKGKVEYYRKPQDFCTMPKFDLRSINNAMFFNPSKDNQADLFAKFLKDQCDNDFPVMRTAKEKHFYPPPHTEDAVHVSRRAPDNSLANFLSWYFDEKTLSTVILRNKDDINDIEMILDPMDLLKFGKEDMMRLHESPIKVYGGWDEEAKPYTRTVAYAIELKLYAGAGPHSVSLPIG
>evm.model.Contig256_pilon.99
MKGKVEYYRKPQDFCTMPKFDLRSINNAMFFNPSKDNQADLFAKFLKDQCDNDFPVMRTAKEKHFYPPPHTEEAVHVSRRAPDNSLANFLSWYFDEKTLSAVILRNKDDINDIEMILDPMDLLKFGKEDMMRLHESPIKVYGGWDEEAKPYTRTVAYAIELKLYAGAGPHSVSLPIG
>evm.model.Contig25_pilon.17
MISLLMMTKEEMTPEREELAESSVGASKEEEPENIILDNISTDPYIYYLYIHKYVDAFGHEVTSHGKVIESWFDKKVKKEPWIYYRYPPPATKKVPVPSRVPNNMMNNFDLWYFDEKTHATVIMKTKGDLNYLDIILDPMDLLNFEKDDMQALHDNPIRTYGGWDEEAKLFAQVVALAMSLKLYAGAGPHSMMLAID
>evm.model.Contig303_pilon.16
MGATTEVETENIILGNVSTDSYSDYLYAHKYFNPQGHEVTSLGRVIDSWFDRQSDWTPTPPEIHQTWMGEMKAKQNELTYTSSSRDLFAVRNERSNVTCWMYDKDKQLYLVKRRNEKLDYFKRPQDFCSMSSFDIRSINNATFFNPSKDTQADLFAKFIKDQCDKDFHVMKTAKGRRFVDTLVPISTRVPDNSLVNFDFWYFDEKTHAAIIRRTKGDINDIHMILDSMNLLKYGKEDMQRLHDTHIRVYGDWDEEAKPFTKVVAFAMEMKLYDGAGPHSVTLPIG
>evm.model.Contig361_pilon.63
MGQGASSSGQQKDDEPVQDAAKETDASKNPPYSEKPLDYFDDLFEDLPENFMFDGFGDELDAAGLGNLFADVSMDSVFHESDCTPAPVEVQQSWLGDVHAEQNDDPRNLFAVRNGRSNVACWMFDKDRQLYLIKRMNGKLEYYKRLQEFYSMPKFDLWSINNAMFFNPSKDSQAELFAKLLKDKCDKDFSVMKTAKGRRFISSCILDPVKKEPWVYYKNPPPATKKAVPIST
>evm.model.Contig365_pilon.101
MEVTTLGSVIESWFDKKRDWTPAPLEAQKTWIAPGRDDDVENHEFTYTASSKDLFTVCNDRSRVVCWMYDKEKQLYSVKRFNGKLEYFKRPQDFFLLPNIDPRSINNVVFKNPSEDSQADLFAKFLKDQCDKDFPTMKSAKGRRFTSTCILDPVKKQPSSISIIVRDLDDYFILDPMDLLKFGKDDMMVLHKNPIRTYGGYQQEAKPFTKVIVLAIAHKLYAGAGPHLATLSID
>evm.model.Contig483_pilon.17
MKMIKKISSLEMSPQIPTWTTCVKMIRIKCQCFRINNVVFKNISKDNQADRFAKFLKYQCDKDFTVMKPVKVRRFRHKYILDSINLEPLVYVKYQPPKTEKSVPVHMRVANDTLKDIQFSYFDEVTYGAVIVRDSEHMFILDPMDLLTFGRTNMPILF
>evm.model.Contig499_pilon.41
MLLRIHSLWRSLWTIMMIYSRIFPRTFCSADSERKEKAESSAGASVEEEPENVILGNISKDPYVDVLYAHKYVNPEGQEIAPLAKVIDSWFDRQKDWTPAPPEIRASWLGEMQEEHPEHTFTTCDRDLFAVRNDKSNVCCWMYDKDKDLYLVKRMNGKLEYFKRPRDFCSMPKFDIRSINNAMFFNPSKDTQADLFAKFLKDQCDRDFPVMKTTKGRHFVSTYNSLANFLSWYFDEKTLAAVILWNKDDIKDIDMILDPMDLLKFGKEDMQKLHESPIRVYGDWDEEAKPFTHVVAFAMEQKLYAGAGPHSVSLPIG
>evm.model.Contig505_pilon.14
MSPFSTPPPVGDNHHLQRHALHRSLTLTSHKQASSLSVSKSFLLPTTSSPTTVKVTPSTTLLKVDSVFLKLPTPVPVIFKFLRSSWRRPQDFCTKPKVDLRSINNAMFFHPSKDNQAYLFAKFLKDQCEKDFPVMRTAKGRRFVSKCIIDLKTKKYWVYYKYPPPLTEEAVPVSPRAPDNSLANFMSWYFDEKTLSAVILRNKDDINDIGMILDPMDLLKFGKEDLMKLRQSPIKVYGGWDEEAKPYTHTVAYAIELKLYAGAGPHKFTLSIG
>evm.model.Contig525_pilon.48
MDSVFDVVCGQERKEKPESFARESAEEEPENVILDDVSKDPYVVFLYAHKYVNPERQENAPLANVIDSWFDRERSLSCEANEWKAGILQAAEGFLINAQIRYQNHNNSMFFNPSKDSHADLFVKFIKDQCDRDFPVMKTTKGRRFVPTCILDLVKKEPWIYYNYPLPHTEKAILVSLRAPDNSLANFMSWYFDEKTLAAVILQNKDHIKDIDMILDPMDLLKFGKENMR
>evm.model.Contig590_pilon.98
MPSAKTDLGSLGGVLTMRSSCIVLKRYNGKLEYFKKPQDFCSLPPIDLRNLNKVTFMNFDKVNKANQFVKFLKDQYHIDFTIMKLAKWRRFKHKYYPPPRIKKSVPIHTRVPDDTLKDFKFWYFDEDTFGVVIVRESGDIFILDPMDLLKFGRIDMIVLFQNPIKVVDGFDQEAKPFFQGVGACYYKQLVSRWYFYQLWYLQVDMLIRKEHASGFWVLQRLK
>evm.model.Contig5_pilon.42
MLGKVIESWSDKKDDWTPALVEVQESWLGPGPVEEEHEVTYAVGSRDLFAVRNERSQVASRMFDKEKQLYVYPPPTTEKAVPVSLWVPDNSLKKFDSWYFDEKIFAAVIKKEKDDLDIVLDPMDLLMYGKDDMQVLHDNPIRTYGGYDEEPKPFTLVVALAMEHKLYAGASPHSVTLVID
>evm.model.Contig70_pilon.112
MRRNNGNMLPKQFSNPGVPWTKTKMWRIQSTYTLQPHVIFMHPAITGHDSSVGTMIKRSSHLRSINNAKNVSEDNQADLFTKFLKDQCDRDFIVMHPVKGNRFRHNYILDLIKMEATIYNKYPPPNTEKSMPIHMRVPDNALKDFKLWYFDETTYGAVIVRDFDYFFILDPMDLVKFGRTDISVLFQNPIRVAGGYDQEAKPFTRVVSLEFTHNIYVGAGSF
>evm.model.Contig123_pilon.113
MKLRNQNSLESMNDKSILEKKSKHLTYNELVDEVETLKETCAIMQQILIEKNLRSSFLNTTGPSQGDTSDCNENVDE
>evm.model.Contig1319_pilon.37
MKTSMKRLPLEFDFQTRRVISETNSAFMHECDYIVRNNCSFQFKDWRLVPNEVRMPLRYKLTENAKKKVEARRNRKMDSINGQIDTWRHTHWDEEKGWISEDAAATYEDMIKLRKQHSVESLSDKLILEMVLGQSFVRLHGWGRDPTICSNTTCTNQKLKHPTCNELVNEVETLKETCEIMQKILLEKNLMSPLPGPSQDDTSESDENEIDQIGGVKVLIGETGETVVVVNTEKNFVFVRNEGIVVAVGFAGHHRHRSTFE
>evm.model.Contig1713_pilon.10
MFLISQQCLWSPMNFLRIIKEYMKLRNHLSVKSMSDKSILKKVLGRSYVCLHGWRRDPSICSTHTCTNQKSKHLTYNELEEEVETSEETRLIVQQIFIEKNLMSSLQNTT
>evm.model.Contig231_pilon.76
MVGDVRYPTICSNTTGTNKKLKNPTYNEHVDEVEAQEETCAIMQQILTEKNLMSPLPRSSQDDTSEGMKIWMSYSYLDFMAGLVLKDLDCWMKCRN
>evm.model.Contig288_pilon.17
MKTNDRDRCRWGYTMTMGNDYRFGKVEHDAHGVDTPKDLRSQHSVESMSDKSILENKSKHPTYNKLVDEVETLKETCATMQQILIEKNIMSPLPKTRGPSQDDTSQCDENVDEKLVRMRVVESHSIRMCSIGRMKGTCEWVVPFGYKLIWSSTSSLAWSHSATCIPPIRLIRNRTDAGPHGWV
>evm.model.Contig28_pilon.5
MLCSDSLTPPFILFFFYLWSVKSFSFRPDKMTNFQGLDSLAIGNFQVHVTPTIGRYDEVEKPTFFGINERQVVDEVETLKETCVIMQQILIENNLRSSFPNTTGPSQGDTSDCNENVDE
>evm.model.Contig29_pilon.29
MIKLRKQHSVESMSDKLILEKVLGRSSVRLHDWGRDPSICSNNTCTNQKLKHHTYNELVNEVETLKETFAIMQQILVEKNLMSPLP
>evm.model.Contig30_pilon.144
MMKLRSQHSVESMSDKSILENGHDPNICSNFTNISKKSKHPTYNELVDEVETLKETCATMQQILIEKNLMAPLPKTRGPSQNDTLE
>evm.model.Contig30_pilon.90
MEITNRCHTSGSGYGGLRTVSNPSPENPKIREETIRCLGLSPFYLDYLDADVSASTAIQKTRCDEVEKPTFCAINERQKSKHPTYNELVDEVETLKETCATMQQILIEKNLMSPLPKTRGPSQDDTSECDENVDE
>evm.model.Contig386_pilon.105
MAAYTLGRKKGWISKDVVAAYEDMIKLRKQHYVKSMSDKLILEKVLGRSSVRLHGWGRDLTIGSNTMDTNQKLQQVTYNELVDDVETLKETCAIMQQILIEKNLMSPLSRPCQDDISENNENVDE
>evm.model.Contig386_pilon.106
MKTSKMRLPLEFDFQTRRVTSKTNLAFMHECGYIVRNNCSFQFKDWRLVPNEVRLPLRHKLTVGFILNSNRTFKENGGSKYLTKIKASPPDNISKEDWEYL
>evm.model.Contig43_pilon.150
MPNIDIVTMLAASLISLLLSQGRYNEVEKPTFMESMSDKSILEKVLGRSFIRFHGWGRDPTICSNATGTNQKSKHITYNELVDEVETLKEHVQECNKYC
>evm.model.Contig550_pilon.2
MIKLRKQHLVESLSDKLILEKVLGRSSVRLHGWGRDPSICSNTTCTNQKLEHPTYNELLNEVETLKETCAIMQQILVEKNLMSPSPGPSQDDTSKSDENVDE
>evm.model.Contig934_pilon.6
MSDKLILEKVLGQSSVRLHGWGRDPSICSNTTCTNQKLKHPTYNELVNKVKTLKKTCAIMQQILIEKNLISPLPGPSQDDTSESDKNVDE
>evm.model.Contig140_pilon.124
MPVNSSSHVYRPIARTGVVLASQIEVPTPSSTPSQPPLTDPPTSLSLSLPGVDNEASPANATPILLMPTSLDHADQPPPPPPAHHVVVRQPRLHPADATILRDLVGSVRDLSGRVDRLEGMMRWMTERMAASAGMDIPVFPGPGHHQDPQDPGGHA
>evm.model.Contig145_pilon.21
MIHNQDHADQPPPPPPPPAHHVVVRQPRLHPADAAILRDLVGSVRDLSGRVDRLEGMMRWMTERMAASAGMDIPVFPGPGHHQDPQDPGGHA
>evm.model.Contig148_pilon.112
MADKFGPKPQALHPVDTITNIPLWVKLIKLASCQKICGGRRRENCVGWVRSSYRTQPTPEFENWKTSSEHRLLVVTLILGCSVCGDQDHADQPPPPPPAHHVVVRQPRLHPADAAILRDLVGSVRDLSESVRDLSGRVDRLEGMMRWMTERMAASAGMDIPVFPGPGHHQDPQDPGGHA
>evm.model.Contig1578_pilon.13
MPPRRRRREPSTSSSSKEDPDMILDPHMLLQFQPGTEAHTRLKRFIGMEIVEPRTIDWSILATLGATERATAIIGASGPWRRMMEMGGLPAYREIVLEFLSTFEFHPPQAGGMEALDQLPAITFTLCGQDVQMSLTQWGIATGFYTRDEVTTPLFVDAALEEDEAVLVDWWSVIGDEPFVNKARASSIRDPLHRYLHRCIACTITSRRLSQEWVTQKDLFFMYCLITGAAATLHGC
>evm.model.Contig218_pilon.198
DVQMSLTQWGIATGFYTRDEVTTPLFVDAALEEDEAVLVDWWSVIGDEPFVNKARASSIRVPLHRYLHRCIACTITGCRLSQEWVTQKDLFFMYCLITGRSCNLAWLLADYFAGFISRKATGAITCDSFITRIARRIGRFSADIRDRMTVTYPSTLLGRNTVMLMGIAADLPRVGLRWSLDRRTE
>evm.model.Contig348_pilon.80
MILDPHMLLQFPQGTEAHTRLKRLIGMEIVEPQTIDWSILATLGATERATTIIGASGPWRRMMEMGGLPAYREIVLEFLSTFEFHPPQAGGVEALEQLRAVSFTLCGQDVEMSLTQWGIATGFYTRDEVTTPLFLDASLEEDEARPHRLVAADQDPADQPPPSPHHVVVRQPRLHPTNAAILRDLLGSVRDLSGLVDRLEGMMRWMMERMAASAGMDVPVFPGPGPHQDPQDPGGHA
>evm.model.Contig358_pilon.45
MSMGGNNFGEEYMCVYETDQIMPPRRRRHESSSSSASEEDPDMIRDPHMLLQFPQGTEAHTRLKRLIRMEIVEPRTIDWSILATLGATERATAIIGASGPWRRMLEMGGLPAYREIVLEFLSTFEFHPPQACGMEALEQLRAVLFTLCGQDVRMSLTQWGIATGFYTRDEVTTPLFLDASLEEDEAVLIDWWLVIGDEFFVNKESVAFVIRCTETYIGASPAPSPAAV
>evm.model.Contig43_pilon.78
MVGAKERAINIIGVQTPWRRMFDLGGLPAYREIILEFLSTFHFSPPQTGGLQDIHQHDAVSFTLCGQACTATLPIWGALLGFYSQEEVTTPMFLDAHIREDEAVLAEWWPLIGDEAFITKARVSRIRDPLHRYLHRCIAYTIAGRRMGQEWVTRKDLFYIYCLIGGHNCNLAWLLADYFSSLFNRKATSAITCGSYVTRIAQQLNRFSAVVRAGMTHTYQPSLLGRETVMLMHIAAEVAGHGLRFSLDRKHVWKPLQSPPQPHLSEQPPPDQSSPGHAPLDQPPPAQLPPQHPPLEQPLPTTRSAYADILREHAAQLDRIEDMMRWLVDQLSMASGIPVPVFIRPRHPPQKESLPHQPSNEPQHRVVQQPRLAYADILREHATKLDRVEYMVRWLVEQQ…
>evm.model.Contig492_pilon.8
MFDLGGLPAYREIILEFLSTFHFSPPQTGGLQDIHQHDAVSFTLCGQAYTGTLPIWGALLGFYSQEEVTTPMFLDAHIREDEAVLAEWWPQIGDEAFITKARVSRIRDPLHRYLHRCIAYTIAGRRMGQEWVTRKDLFYLYCLIGGHNCNLAWLLADSFSSLFNRKATSAITCGSYVTRIARQLNRFSAVVRAGMTNTYQPSLLGRETVMLMHIAAEIAGHGLRFSLDRKHVWEPLQSPPQPHLSEQPPPNQSSPGHAPLDQPPPAQLPPQHPPLEQPLPTTKSAYADILQEDAAQLDRIEDMMRWLVEQQSMASGIPVPVFIRPRHPPQEESLPHQPSNEPQHRVVQQPRLAYADIL
>evm.model.Contig57_pilon.150
MAISLQQLSNAVFPFIKGGNRKEKKGKEMRGKERKRMAFFPSISFRLARKFSLGLTMSMGGNNFGDEYMSMGRVDRLEGMKRWMTERMAASAGMDVPVFPRPGHHQDPAPQEQDPGGHA
>evm.model.Contig587_pilon.100
MEMGGLPAYREIVLEFLSTFEFHPPQAGGMEALDQLPAITFTLCGQDVQMSFTQWGIATGFYTQDEVTTPLFVDAALEEDEAVLVDWCSVIGDEPFVNKAHASSIRDPLHRYLHRCIACTITGRRLSQEWVTQKDLFFIRKATGAITCGSFITRIARRIGRFSAYTRDSMTVTYPSTLLGRNTVMLMGIAADLPRVGLRWSLDRRTKWEPPADQDPADAPPPPPPAHHVIVRQPRLHPADAVILRDLIGSVRDLSGRVDRLEEMMRLMTERMAASARMDVPVFPGPGHHQDPGGHA
>evm.model.Contig64_pilon.153
MSMGGNNFGDEYMCVYETDQIMPPRRRRREPSISSSSEEDPDMILDPHMLLQFPAGTEAHTCLKRFIGMEIVEPRTIDWSVLATLGLTERATAIIGASGPWRRMMEMGGFPAYREIVLEFLSTFDFHPPQAGGMEALDQLPAISFTLCGQDVQMTLTQWGIATGFYTRDEVTTPLFLDAALEEDEAVLVDWWPVIGDEPFVNKARASSIRDPLHRYLHRCIACTITGRRLSQEWVTQKDLLFLIALSVGAAATLHGC
>evm.model.Contig9_pilon.233
MQLGVELNANSAATSKDLELIAMKEDNFTNKEEELVKNDDKVQTNEPRLHPADAAILRDLIGSVRDLSGRVGRLEEMMRWMTERMAASAGMNVPVFPGPGHHADHGSHA
>evm.model.Contig100_pilon.26
MEICLKNGVIKIDVEAIHRLLGIPKTGLNLKSIPKKRKLSPRIQQWSDLYGKEYMSPRDIASRMSVDVSDDSLDFELDFLVLFVSTMVEFQAHGKCGLEMLDYLDDYIDFSFINWSAYVSDCIKRCKSGWEPFTKKPFKGALTILTLLYVERFSCEGDEKVKKLLVDFEEIFKQKLHVEEAEPHNGANVTVSKPEAETCHQHNIYYGENLHSGEKRLEKSHEESPESVVNHSDNSPKKKHAVVDMRKSDIKRLKLASAAKSGNIILLYAV
>evm.model.Contig1420_pilon.32
MEICLENGVIKIDVEAIHRLLGIPKTGLNLKSMPARRRLCPRIQQWRDLYGKECMSPKDIASRMAVDVSDDLLDFELDFLMLFMSTMVECPAHEKCRLEMLDYLDDYRSLLYVERFSCEGVDVDETKTTIEFWTLDKLHEREALEISGGGFGNGKCIPLSADDCPKKNGTTLQDRPSSSDIYGLEEVFKQKILVEEAEPHIGVNATISKSDAEAYHEHDKDDGESPHSGKKRLEKSHEDSPNSVVNLSDSSPIMKGQVVGIRKSDIKKIKLAYAAKFGKMILS
>evm.model.Contig16_pilon.51
MVDSDAEIDYVCKDPGLSESDVNEDDVSLQQTKKASSKMLKVKRRKKPRKKQSTGKDKHMIRKKKKHKKDCESSLQISVPVGRRKKRKRFVVYDSDEDTTIKAKKKQLGHFVVQNFNEVKVEICLENGVIKIDVEAIHRLLGIPKTGLNLKSMPARRRLCPRIQQWRDLYGKECMSPKDIASRMAVDISGDSLDFEFDFLMLFMSTMAECQAHGKYRLEMLDYLDDYIDCLLLTESFSCEGVDVDETKTTIEFWTLDKLHEREALEISGGGFGNGKYIPLSTDDCPKKNGTTLQDRPSSSDIYGLEV
>evm.model.Contig17_pilon.149
MKRGIYKRRSSERLAIKSLGRFKNTSSNPVMVDSDTETKYVCKDSGLSESDVNEDDVSLQQKNKGKRLVFSDSDEDTTVASRQKQSLSKMIKVKQRKKARKKQSAGKDKHMIKKKKKHKKDYESSLQISVPEGRRKKRKRFVVYDSDVDTTIKAKKKQERFSCEGVDVDETKTTIEFWTLDKLHEREALEISGGGFGNGKYIPLSADDCPNKNGSTLQDRPSSSDMYGLEYLQKQLSFLNNLLELTRENKKRLETDLGIMIHQHPGDVKVKKLMVGFEEVFKQKILVEEAEPHNGVNATISKSDAEAYHEHDKDDGESPHSGKKRLEKSHEDSPDSVVNLSDSSPIMKGQVVGIRKSDIKKLKLASAAKSGVSLGNIHQPSSSLGMTQEGVGDVTPKVF…
>evm.model.Contig220_pilon.78
MLDKLHKREALEISGGGFGNGKYIPLSADDCQKKDETTLQDRPFSSDIYELEEKSHEESPDSVVNLSDSSPKVKAAVVGIRKSDIKKLKLASAAKSGVSLGNIHQPIFSLGMTQEGIGDVTPKVFVMEKRLTLVVSIN
>evm.model.Contig349_pilon.3
MAVDVSDDSLDFELDFLMLFMSTMVECQAHGKCRLEMLDYLDDYIELYVINWSAYVLDCIKRCKSGWEPFTKKPFKGALTILTLLYVERFSCQGVDADETKTTIEFWTLDKLHE
>evm.model.Contig395_pilon.14
MLKVKRRKKPRKKQSTGKDNHMIRKKKKRKKDCESSLQSSVLVRRRKKRKRFVVYDSDVDTTIKAKKKQAKDSKVGKPKSSVMDTWFSIKNRCSPTQLTKVVKLLTSRQKEIIERLGFGKLLSLQLDGIPQKLGHFVVQNFNEVKMEICLENGVIKIDVEATHRLLGIPKTGLNLKSMTARRRLCPRIQQWRDLYGKECMSPRDIASRMAVDVSDDSLDFELNFLVLFMSTMVECQAHGKCRLEMLDYLDDYIDLSVINWSAYVLDCIKRCKSGWEPFTKKNLSKEH
>evm.model.Contig785_pilon.10
MTQEGVGDVTPKVFIKKKDVVHVDSSPVDKDKHRTPQVNLTVDGGHVELQTTGVLFGNIHEPSFSLGMTQEGIGNVTPNNLVKKAGKKSLSNKLTYSNALQI
>evm.model.Contig785_pilon.9
MFIMSGVILFGVSLGSKEVVHVHSTLSKQSVLKRKSRVRFDVSGQMKVDAPSFSLGMTQEGLEKPVMETPVEGARKKPLEGPSFSLGMTQDESEAPKTDDKKSGKLDVDKTEARRNPTRLKVVSRDCKSPFVQREVVIKNRYTSEEKAIWKLIFAGDNERKETQRVVWDKVFETVSEEKTEIFFLQTLEPGKRVYGNIIDCWAAVLNDEERLRSAGSPHRLFCGHRIFVRKFCIIHLIFNSCYLKLIFVHLFVVYFASWTGCLRIMYMMT
>evm.model.Contig78_pilon.111
MTQEFVEVDTPKSPVTISGQCVNASQQSQQIDEVIDIGSSPIREVRHEGKSQRDNASQPSFSLGMTQEGVQPLPTEENIIQNQGSDSLHQYKKCDKKRKNVSVEEEPQTYDKRCEKKMKNVRVEEEAKTSDDANVDECDATRKTKRLKFVSRDCKSPFFQREVVIKN
>evm.model.Contig78_pilon.112
MAADTSDESFHFQLDFLLQFISTIVECHAHGKCKLEILDYFNDHTDISQINWAAYVLDIIRNCKNGWKPFSNSPFKGALTILTLLYVASFLCEDMSVDHSIPPIEFWTLDRLHERQTLEIASGGFGRGKFIRLSSVDGETSNINNEEELRKMDLVIQALAATFENIFKEKVDIEKAHDSTELGIINNSVSGVGDSRSWKKDTIDERIFDICLDVNARRQQFIDSETDEEEAPEDEVRLEDKNQGLGGKDDVLEAEPQDKISLEDKNKGSEGRDQVWENANQNLMKELKLRRDKMGLEDQNQRLQGKDQLLEKAKQNLKEELKLKPGTTCGLIEQTKLKPGTTCGLIEQTEKKHAPLKDLNKDVEHKRSSGGLTKAAIIKLKEAAMNLARGKKVGIETPK…
>evm.model.Contig7_pilon.422
MLMKTMFLYNKKIKLLYVERFSCEGVDVDETKTTIKFWTLDKLHEREALEISGGGFGNGKYIPLSADDCPKKNCTTLQDRPSSSDMYGLEVTRENKKKLETDLGIMIHQHPADVKVKKLMVAFEEVFKQKILVEEAEPHNGVNATISKSDAKAYHERDKDDGESPHSGKKRLEKSHEDSPDSVVNLSNSSPIMKGQVVGIRKSYIKKLKLASAEKSGDSLGNINQPSSSLGMTQEGVGDVTPKVFITKKVSIDVVHVDSSPIDKDKHMTLQVNLTVDGGQVELQTTGVLLGNIHEPSFSLGMTQEGIGNVTPNDLVNKAETPVHAARKKSLEGPSFSLGMTQDESEAPKTNDKKSGMLDVDKTEARRNPTRLKVVSKDCKSPFVQREVVIKNRYTSEEK…
>evm.model.Contig1137_pilon.18
MKTTDSTVKKHQGVRDIRTGKTFTSICWPPTNKLKTIPIPQRFPDRCLSKFVMILDKNDLLRFGEHDIKILVMHQIKTDPVFEVHGCDSSAPDGVQEPPVTNFK
>evm.model.Contig124_pilon.86
MKQKYLRILLHGRGLEETHILNHVQDASKGKGIDEAPVDVHVLQERVFVLEQQLIDQVLQDDDNGGVRTRRDDGDNNEDGSSGGDLEKQQDPEVDKRNDGTGEEGSDKNKESGMKQGEAGSSQQVEHRLMFDVDDQSEENVVLIETKDSRKRKDYFKQQQDLPEKYVVTTGKNYYDKVGDRSGIHSWHYDGDKRIGNLEYYESPLDFESWTRVDLAELDEAPFFSRSNDPKGTEFYDFLYEEVCLNFKRLKTAESIVKKHKGVRDGRTGKTFTSISWPPTNKLRSIPIPQRFPDGCLSNFVMWAIDSESSEAVINCGDHEYRILDKNDLLRFGEHDIKILAMHQIKTDPVFEVHDKDFTSLATSIVRTKLWAGSKVMQTLPTEP
>evm.model.Contig1374_pilon.16
MKTAESTVKKHKGVRDGKMGKTFTSISWPPTSKLKNSESSKAVINCGDHEYRILDKNDLLRFGEHDIKVLAMHQIKTDPVFEVHGNDFTSLAASIVRAKL
>evm.model.Contig1608_pilon.8
MFDVDDLLEKNVVSTETEDPGERKVSSLAECDYSNVDKWVAGRKVDTSERLIIPGFDTWIISNNNRTCQRSESIVTKHKGDRDGRTGKKFTSISWPPTNKLRSIPIPQRFPDGCLSNFVMWAIDSESSEAWINCGDHEYGILDKNNLLRFGEHDIKNLAMHQIKIDPVFEVHCKDFTSLAASIVRTKLWAGSKVMQTLPTKP
>evm.model.Contig22_pilon.45
MIDQEFDSTLNEAEISDNLTPRKRSRRDPRPEPRSAIDVSKGKGIDEAPVDVHVLQERVFFLEQQLIDQVLLSVTKDMLISELQENQVAQNLKIQTLEANMGYLTTLFMDLKQQLNRDDETGGVRTRRDDGDNDEGGLSGGYLNKQQDSEVEKRDGCAGEKRSDKSKESKKIQGEAGPSQQEEGRLMFDTDDLLEDNVELTETEDPSKRKWVAGRRVDTSERLIIPSVCHKDYFKKQQDLPEKYDKVGDRSSIHSWHYDGDKQMWVVKRKRGNLEYYEGPLDFESWTRVDLAEFDEAPFFNRSNYPRGTEFYDILHEEAIDLESSEAVINCGDHEYRISDKNDLLRFGEHDIKILAMHQIKTDPVFEVHGKDITSLAASNVRTKLWAGSNVRQTLPT
>evm.model.Contig236_pilon.34
MARVDLLRQVCTDAISQCLKKLLDQHNGPNVFGLLKQTRKGAQINFRGLRLLEKFGRFGEVENVYQGNRINVIIAEEHDVQVQVERQEDEQVNPEIEINPVEDVVLEMIDQDFDSTLDEAGTSENLTPRKRSRRDPHPEPHSVKVSTTGTSTSRQRLDTEDMTNIFQEKESESYKVMRDVGKGKEVNEAPVNVHALQERVFVLEKQLDDQYVVTTEKSYYDQVGDRSGIHSWHYDGDKRMWVVKRKSGNLEYYESPFNFESWTRVDLAKLDELHFLIGQMIQEEQNFMIFFMKKFD
>evm.model.Contig285_pilon.2
MDWDFNWSRLVFDEIKKNLKGVKKELFLMYPRFAQMILDAHYASLVKTVDSLDIKKMGPNVFGLLKQTRKGAQFTFQGLRPLEKFGRFREVETADQGNEVNVIIDEDHDVQAQLARQEDKQENPEIEINPVDDVLVETIDQDFDSTFNEARTS
>evm.model.Contig285_pilon.4
MLLQLERVIMIKWVIDLVFIPRTMMETRECGRSNDPRGIEFYDFLHEEVCLNFKRMKKTESMVKKHNGVNDGRTESSETAINCGDHEYQIFDKNDLLRFGEHDIKILAMHQIKTDPVFEVHGKDFTSLVASIVRTKLWAGSKVMQTLPTEP
>evm.model.Contig33_pilon.202
MKGPLENFGELEPSMGAQVTFQGLRPLEKFGRFGDIENVDQRSETNVIIAEEHDVQAQIAGHEDERVNPEIEVNPGEDVVVEIIDQEFDSTLNEAEQRLEIDDAVKVVQEKEAESHRVVRDARKGKEVDVALVTVHTLQERVFALGLQLDDQVLQSETKDILNRKGDAGPSGTVSDKNQESGTRKGEAGSSHQEYDKLLFDIDDLLEENVEVTEVRDTGKRKKSSSAEYDYSNVDKWVDGKRIDTSERLIIPSVRHKDYFKQQQDLPESMLSQLEEIITIRWVTDLEFITGTMMETSECGWLKRKSGNLEYYESPLDFESWTRVDLVELDEAPFFNRPNDPRGREFYDFLHEEVCLNFKRMKTDESTVKKHKGVEESRTGKTFTSICWPPTNKLKSIPI…
>evm.model.Contig498_pilon.48
MVDVDDLLEENVEVTEVRDTGKGKESSSAEYNYSNVDKKSGNLEYYESPLDFESWTRVDLVELDEARFFNRSNDPRGKEFYDFLHEEVRLNFKRMKTAESTVKEHKGVKDGRTGKTFTSICWTPSNKWKSIPIPQRFLDGCLSKFVMWAIDSKSSEAVINCGDHEYPILDKNDLLRFGEHDIKILAMHQIKTDPVFEVHD
>evm.model.Contig796_pilon.3
INLVIWRSLRHHPTSYSNDVVLNVLIRKGYEGEYPPLVKKLLHPYWQLQAHMIQMGILGNRGGIDVLSAELTSEITTGPNVSGLLKQTRKGAQVTFQGLRPLEKFGRFGEIENVDQISEANAIIAEEHDVQARVAGHEDEQVNPEIEFNPGEDVVVEMIDQEFDSTLNEAGSRTHRVVRDATKGKEVDVALVNQKLSKNDESDGLQDKRDDNDDDSGPSNTEIDKTQDSELGKGDAGPSGTNSDMNQEFGMGKGKVGSSQQEDDKLMFDIDDLQEENVEVTEIRDTGKRNEFSSAEYDYSNVDKWVAGKRIDTSKRLIIPSVRKKDCFKQEQDLPEKYVVTTGRNYYDQVGDRSGIHSWHYDGDNRMCVVKRKSGNLEYYESPLDFESWTRVDLVELDE…
>evm.model.Contig979_pilon.21
MKTTQSTVKKHKGVKDSRTGKTFTSISWPPTNKLKSIPISQRFHDGCLSKFVMWAIDSESSEAVINCEDHEYRILDKNNLLRFGEHDIKILTMHQIKTDPVFKVHGKDFTSLATSIVRTKLWAGSKFSEVTMDSRLILWFSVLWFSADHTLVLGGVFGR
>evm.model.Contig1166_pilon.4
MHFRNARLRTNGPSGLRWTILPPEFRDILILKESKFAEAYANGTHELYPPWWEVDYIYIPLCIRNVVDWYLVRINLQTMELVQYWPNKGYIKDYRNLIHFPTMDVLPIKFDWLLDKIQFWPKYDGAFIDKRDRHLKVHNVNDDYAPKDRGDLGGDTGVQACMLMQQLVQNKNLNVDDDFKNKCMKYRRYMAEQYYNWHFIPRG
>evm.model.Contig124_pilon.83
MSNPHENKSVEQYHSQPTKSSLNWVLNKCRRLSLKHFASSSGVPKTTMDDATKIPMDDASKVPMNDASKVVMEDAPKNNESHMLSRDAVEFYNNGDAPFSYSGIFGLNKVHTDFWGVLLGYFRDGRLLSIHIEGWVRRVMLLRGANQRKNLSIEFDWTVLPSQFHSEMYDYKTKFGSEYANGMSKLYPPFWEDIEDWLLVQIILCTMELTQ
>evm.model.Contig1375_pilon.37
MYDYRTKYGSEYANGMNELYPQFWEVQYIYIPIYVQAIEDWLLVQINLCTMELTQYWCNQKYSKHYGRLIHNGVLQKFDVFFDKLLDAVSYWRRVIHGPYKPQEKGYLKTGLINDDYLSKIGGALGKDSGVFLCMLMYKLVHKKAFTMEGGIEEHCMKFRHVMADHFYKTCFFPDE
>evm.model.Contig147_pilon.22
MNDVTKVLMDEAAKVPMEDAQDKNKSHTLSRDAIEFYNNGDAPYCYSRILGLNKLHSNFWGVLLGYLNDGRLYSIHIEGWVQRMMFLRGANKRKNPSTEFDWTILPPQFHSEIMIIKRSLVRNMPTE
>evm.model.Contig1544_pilon.6
MDDITKVLTVEASKVPMEDAPDNNESHTLSHDAIEFYNNRDAPYCYSRILGLNNLHTDFWGVLLGNLNDGRLYSIHIEGWIQRMMFIRGANKRENPSTEFDWTILPPQFHSEMYDYKMKFGSEYANRMKELYPPFCELLDVVSYWRRVIHGPYKPQDKRYLKTQHINDDYLPKNGGGLGKDSGIFCVYANAKAGA
>evm.model.Contig193_pilon.5
MAMPLSIESLMVIFGELCWDIGATHIEGWVTRMMHFRDARLRTNGPSESKFAAIYANGTHELYPPWWETMELVQYWPNKGYIKYYHSLIHFPTMDVLPIKFDWLLDEIQYWRKYDGVYIDKRDRHLKVHNVNDDYAPKDGGDLGGDTGVLACMLMQQLVQNKNLNVDDDFKNKCMKYRRYMAEQYYNWRFIPCG
>evm.model.Contig221_pilon.22
MANNHDEEVVDDDEYHSQPAPKASKWIFQKWRRQPKQKFENASSSTLVQNTEEHIEGWVTRMMRVRCANFRKNGLLGLRWTILPQEFRDILILKESKFAAIYPNGTHELYPPFWEVDYVYIPLCIRVVEDWYLVRINLQTMELVQYCPNKGYAKDYRRLVHFPTIDFLSLKFDWLLDEIQ
>evm.model.Contig27_pilon.209
MAHNRGKEVVDDEEYHSQPAPKASKWIFQKWRRQPKETSENASSSNPPEDNTEKTAEDLEEIPQQKRNWAIPNEDSNKWSQDVVEFYNNGDAPFCYSIFFKDRKLDGDFWGTLLGYRCNGQLWPMHIEGWVTRMMHFRNARLRTNGPSGLRWTILPPEFRDILILKESKFAAVYANGTHELYPPWWEVDYIYIPLCIRNVGDWYLVRINLQTMELVQYWPNKGYIKDYRRLIHFPTMDVLPIKFDWLLDEIHYWRKYDGVFIDKRDRHLKVHNANDDYAPKDGGDLGGDTGVLACMLMQQLVQNKNLNVDDDFKNKCMKYRRYMAEQYYNWRFIPRG
>evm.model.Contig55_pilon.50
MDDVSNIPKDGDSKVPMYDTSKVHMEDAPVNNESRSLSKDAIEFYNNGDAPFCYSRILGLNKLHTDLWGVLLGYLNDGRLSSIHIEGWVRMMMFIRGANKRKNPSTEFDWTILPPQSRSEMYDYKTKFGSEYANGINDLYPPFWEVQYIYIPIYVQAIEDWLLVQINLCTMELTQYWCNHKYSKHYGRLIHYGVLQKFDMFFDKLLDAVGYWRRVIHGPYKTQEKGYLKTQHINDDYLPKNGGGLGKDSGVFLCMIMHKLVHKKTLTVEGGIEEHCMKFRHIMAAKFYKTRFFPDE
>evm.model.Contig571_pilon.18
MAHNRGKEVVDDEEYHSQPAPKASKWIFQKWRRQPKETSENASSSNPPEDNTEKTAEDLEEIPQQKRNWAIPNEDSNKWSQDVVEFYNNGDAPFCYSIFFKDRKLDGDFWGTLLGYRCNGQLWPMHIEGWVTRMMHFRNARLRTNGPSGLRWTILPPEFRDILILKESKFAAVYANGTHELYPPWWEVDYIYIPLCIRNVGDWYLVRINLQTMELVQYWPNKGYIKDYRRLIHFPTMDVLPIKFDWLLDEIHYWRKYDGVFIDKRDRHLKVHNANDDYAPKDGGDLGGDTGVLACMLMQQLVQNKNLNVDDDFKNKCMKYRRYMAEQYYNWRFIPRG
>evm.model.Contig64_pilon.189
MFIRGVNKRKNPDVELDWTILPPQFHSEMYDYTTKFGSEYANGLNELYPPFWEAQYIYIPIYVQAIEDWLLVQINLCTMKLTQYWSNHKYSKHYGRLIHNGALQKFDMFFDKLLDAVSYWRRLVHKKAFTVEKGIEERCMKFRHVMADQFYKTRFFPDE
>evm.model.Contig1359_pilon.85
MLEMRNESANNARASGHFIINGQNNFNIMHFPPKLVSQDIWNTEEWAKKSERGRNNRMKVDSSGAISRHTGGSVGCDEHRILLEIKLGKKPTFKQFFLHTHLKKESKAKYWVGYYDENPEGMEFCTDRSKEAYESYSFYLVEKYGEDETQHPIGDIDLWERSQGEKKQSFGIGSSDRHFILTGTPSSSMGSTPSNVMFEQSQQEVQELRSQIHELQSQVDSQKEQMREEIKKERDQMKEEIMEEREQIKQEMKNEMQQLMAQFFKQFSIPGNFPRC
>evm.model.Contig1520_pilon.13
MDTTTHPSNRDSNDAHAPHDRFQKPSIRPFGKKFANSKDHRLIRKIFDVSLEGAWPTFKKVPKEALNQMFETFRTTFSWNADFEFASKQAFENVLRDRYSDIMLEMRMESAIYARAAGHFIPKGGYNFNIMSDFPPKLMSQDIWRELCLFWGSEDWGKKSARGRNNRKKGHDSGCHDILVVLLDTMSIVFDWKLNWVEHPLLRNYSFIPTLKEIQRRNFGPEIMMIARKEWNFAHNDQKKHM
>evm.model.Contig181_pilon.36
MKVDRSGSISRHTSGSMSIVFVWKLNWAKNPTFEQLFLHTHLKKESKAKYWVGFYDDNPEGMEFCTNRSKEAYESYSIYMVEKYDEDETQHPIGDIDLWERSQGEKKQSFGIGSSDRHFILTGTPSSSIRSTPSNVMFEQSQQEVRELRSWIHELQSQVDTQKEQMIEEIKKERDQMREEIMEERKQIKEDMRAEMQQQMTKFFKQMGIPAGYPRS
>evm.model.Contig21_pilon.300
MRYEGSHHSHRGFDRLSNYVLSNEEEDSDHEDDGDTTTHPSQRDSNDAHAPHDRFQKPFIRPFGKKFANSKVHRLIRKIFDVSLEGAWPTFKKVPKEALDQMFETFRTTFSWNSDLEFASKQAFENVLRDRYSDIMLEMRMESATYARAAGHFIPKGGYNFIIMSDFPPKLMSQDIWRELCLEIKLGRPPTFKELFLHTHLKKDSKAKFWAGNYDDSPEGMEFCTQRSKETYEVEMKRGQNTICLPDVCVGFNCLSRPLKQTCSQL
>evm.model.Contig342_pilon.96
MTSFSWEPSEDFANRQGFENVLKDRYGDIMLEMRKESANNARANGHFIINGQDNFNIMCDFPPRMVSQDVWRQLCLIWNTDDWAKKSERGRDNCMKVDSSGGSVGYDEHRIRLEIKLGKKPTFKQLFLHTHLKKESKAKYWVGYYDDNPEGMEFCTNPSKEAYESYSIYMVEKYGEDETQHPIGDIDLWERSQGEKKQSFGIGSSDRHFILTGTPSSSIGSTPSNVMFEQS
>evm.model.Contig383_pilon.21
MEADIPHHDDVAVPLDAETLALSQHEWLQFEPDLAATIRCRRILRMSVATPRCIDWGVLADAGQVERARAILGEDTPWTRLFDIAELPTYRLFTVEFLSIFRYRAHQHAVHEQEDEELPPDIKFLLCGQHMEMLIERFAVHLVARGAMGRRLCHPHRTHQRHDRLASGSAGDRVSQLAVIPQQQQPEDQAMTEPDPIREEPVRSPAREGTHCRIIHRTFTYVASTLKSQIRRPHRRSSPSFLTTDPSLVADPPSRRRRILPLPLCFPLLLAPPVVVALPTVVGSSRRRRDLLSPSPPPPSFYHHSKVTKRIRSNANAAGDSIADTQRLSRRIGIEQTGSQHEGYEEPHVERDVGSLHMRYEGSHHSHRGFDRLSNYVLSNEEEDSDHEDDGDTTTHPPS…
>evm.model.Contig39_pilon.174
MKSRKYAWFDRFTEHVASGDCEDSDHEDDEDTTTHPSQRDSNVAHPPHDRFHKPFIIRVGRKFANTKVHRLIRKIFDASFEGPWSTFKEVPKPALDKMFETFRTSFSWEPTEEFANRQGFENVLRDRYSDIMLKMRNESANNA
>evm.model.Contig39_pilon.175
MKVDSSGAISRHTGGSIGYDEQRIRLEIKLGKKPTFKQLFLHNHLEKKSKAKYWVGYYDENPEGMEFCTDRSNEAYESYSFYMVEKYGEDETQHPIGEIDLWERSQGEKNNHLELTLRIDISF
>evm.model.Contig40_pilon.208
MLEMRKESANNDRANGHFIINGQDNFNIMCDFPPRMVSQDVWRQLCLIWNTDDWAKKSERGRDNRMKVDSSGSISRHTGGSVGYDEHRIRLEIKLGKKPTFKQLFLHTHLKKDSKAKYWVGYYDDNPEGMEFCTNRSKEAYVRELRSQIHELQSQVDTQKEQMREEIKKERDQMREEIMEEREQMKEDMRVEMQQQMTQFFKQMGIPGNFSRS
>evm.model.Contig55_pilon.203
MFETFRMSFSWEPSEDFANRQGFENVLKDHYGDIMLEMRKESANNARANGHFIINGQDNFNIMCDFPPRMVSQDVWRQLCLIWNTDDWAKKSERGRDNRMKVDSSGSISRHTGGSVGYDEHRIRLEIKLGKKPTFKQLFLHTHLKKEYKAKYWVGYYDDNPEGMEFCTNRSKEAFESYSIYMEEKYGEDETQHPIGDIDLWERS
>evm.model.Contig57_pilon.11
MYIPCIYPYMTSFSWEPSEDFANRQGFENVLKDRYGDIMLEMRKESANNARANGHFIINGQDNFNIMCDFPPRMVSQDVWRLLCLIWNTDDWAKKSERGRDNRMKVDSSGSISRHTGGSVGYDEHRIRLEIKLGKKPTFKQLFLHTHLKKESKAKYWVGYYDDNPEGMEFCTNRSKEAYESYSIYMKEKYGEDETQHPIGDIDLYERSQGEKKQSFGIGSSDRHFILTGTPSSSIGSTPSNVMFEQSQQEVRELRSRIHELQSQVDTQKEQMREEIKKERDQMREETMEKREQMKEDMRVEM
>evm.model.Contig0_pilon.190
MIQTPIFTTASAGPSTSRADMFIPTVSVVDQLSTLNSMVLRLMERNLEQENKIAQLTQRINDQDALLLQAADQHADLRAQAENARLAELVESSKEGTPRLEGTETRSDDSDSEKTKEEEEEEEEAESDEEKVDYEESDKDDDQDGSGSGSSESSSTDDDDDDDDQAPPSSEIRSKKGNDKKQQASPPSPPAQTEEPTTSEEVEAVPLRRQLHETLTMILDAQGIIQHSVSYDKEEGEIIHCLSKEQIAELFRLNPDEVITDDTSVPIDDEPEPELFDDIDEVIWEDITGEEYPKYTSAEDELPTFTEPFDQETEDLLVRYLEEQVEASKSEANEQRKRKEEWEAYWMALKKQSTEKMPATHKKVYRTKGYKARGQILSWAYFHDLGCYAVKREKGIDYF…
>evm.model.Contig100_pilon.113
MKKKQDKAPKSSTKPAKEGKATEEVEHVPLRRRLDDTLTMTLDAQGIIHHSVSYDKEEGEIDHYLNKEHIAELFRLNPGEVVVDDSSVPASDLPTPESIDDIDEVILEDLDEEEATKHTSAEEELQTFNALDRRRCQGSS
>evm.model.Contig108_pilon.78
MLASLDLSRVSKEGTPRLRLEGVEDRSDDSDKQVDEEEEEESDEEQVDYEDSEKDEESDEDDDAEDDDKDGSGSGSVESSGTDDDDDDGNDQAPPSSEIRSKKVNDKKAQAPPPSSPSKTAEPEATEEVQAVPLRRQLDETLTMILDAQGIIQHSVSYDKEEGEIIHCLSKEQIAELFRLNPDEVVTDDTSVPSFEEPEPEPFDDIDEVILEDITDEEYPKYTSAEDELPTFTEPFDQETEDLLQSISRKKLPRVELGPRGSLLIHVFVPSSVL
>evm.model.Contig1275_pilon.28
MNVNYPCLASEETATAATDVTVVAAAVDSSDLLWKENLDLFPLPAWEAVAGETENARLADQIDSLKDSTPRIEGSAAPSDDSDKEVDEDKEEESDEEQVDYEDSDKDDESDDDDHHDDEAKEESGSGSYGSSSTDDDDDDDQTPPSSEIRSKRANDKNKASSPPPPAQTDEPTAAEEVEAVPLRRQLDETLTMILDAQGIIQHSVSYDKEEGEIIHCLSREQIAELFRLNPDEVITDDTSVPIVDEPEPEVFDDIDKVILEDITEEEYPKYTSAEAELPTFTDQFDQETEDLLIRYLEEQVETSKAEADDQKRRKEEWQTYWEVLKKQSTEKMPATHKKVYRTKGYKARGQILSWAYFHDLGCYAVKRERGIDYFKHPHDFKTLPGFEVNQLARMKLLY…
>evm.model.Contig1377_pilon.6
MKKKQDKAPKSSTKPAKEGKATEEVEHVPLRRRLDDTLTMTLDVQGIIHHSVSYDKEEGEIDHYLNKEHIAELFRLNPGEVVVDDSSVPASDLPTPESIDDIDEVILEDLDEEEATKHTSAEEELQTC
>evm.model.Contig285_pilon.7
MSASGSTGKSTEYEERHKKKQDKQAALESTKEQTVTPKATKVVDVLPVRYIQHSISYDKEEGDIVHCLMKEQIAKLFKLNPEEIVEDGTAITASDLPTLEKFDDVDKVIFEYLDDLEPTTYTYTEEDLPTFVDLFRQQLENKLNRIIDEKDT
>evm.model.Contig428_pilon.7
MSTVSTPLEMGATTATSAATFATSSLTRSRATPARFSTAPLTSSIATTVVFTDASSVPSITRSDPYTMIALVADQLSTLNSLVLRLIEKNHEQDQTMSQLTQRVSEQDALLLQAADQRADLRARSADLEERLLKSMDEHNQLALTAEQVESLKDSTPRVEGSEPVSDDSDKEDEDEDEEEEEEEEEEESDEEKVDYDSNDEDDDSGDDDDGIGSGSASSSSSGEPTPPIEIRTKTRHDRAAKLPQSQAKEPKSTEEVDDMPVRRLLDEKLMMILDAQGIIQHSISYDKEEGEIIHCLSKEQIAELLRLNPDEVDQDHDIVSISDLLTPEAFDDIDEVILEDITEEESTKYTLAKEELLAFADLFGLHT
>evm.model.Contig58_pilon.50
MPATHKKVYRTKGYKARGQILSWAYFHDLGCYAVKRERGIDYFKHRHDFKTLPGFEVNQLARLKMLYSEDSGMSAWFSRQIQLGLTMDRNDSNLALQDEYSLNETSFGGLAIVPASLSANKVDNEAI
>evm.model.Contig88_pilon.97
MPGMTSLMCIAMARAILLISSSLPLVEPPPLGSHRGGILRIEATTTDQRADLRARSAQQEQQLLQYIDEHHQLALTVTDFSDRILSLETENARLADQIDSLKDSTPRIEGSAARSDESDKEEDEEEEESEEEQVDYEDSDKNDESDDEDKDGSGCGPSDSSSTDDDDDDDDQAPPTSEIWSKKANDKKTQAPPPSSPSRTAEPEATEEIEAVPVRRQLDETLTMILDAQGIIQHSVSYDKEEGEIIHCLTKEQIAELFRLSPDEVITDDTSVPVFDEPDPETFDDIDEVMLEDITDEKYPKYKSAEDELPTFTDQFDQAREDLLVRYLEEQVEASKSEADDQKKRKEEWEAYWKVLKKQSTEKMPTTHKKVYRTKGYNAGGQILSWAYFHDLGCYAVKR…
>evm.model.Contig958_pilon.32
MNGGLTVSNKLIQIWCQKGAFELTVVEGGNRNIGRVNTSDFGDDRIDMGPTWIHGVVYPYHLKKYTMKLERRTSKTGQTGTGWNRSKTGTGTGNSLSRNPKRGKVVARVNIVASEGVQKNFEGKLIDADCSKDLAVLKAGAPAHLLRPMRIHFCSAWYSYDTKGGDDGDDSDDDDDTEGDVGGGASGAGDVGMTVDAGVGGVSVDAGAVDVTVGGGTTSADEEEDEQMEDVEGEADDATDDLDSEDTGPEVVTTCFRSEVVFLETSEQDALLLQAADQRADLRAKSIDLEERLLKYMDEHNQLALTAVGFNKEDEDEEEEEEEEEESDEEKVDYDSTDEDDDSGDDDDGAWSGSSQAEEPNATKEVDAMPVRRLLDEKLTMILDAQGIIQHFISYDKEE…
>evm.model.Contig1062_pilon.1
MGRDLEAISLQERQKAIRQIVGGDYKGYLVEKYREDDSQHPRFDEPLWSRASQATGGKNKGKLYGLCNISDPLGFITCTQSTSCNSSSCGHERQDSEIFDAFVYLMLLDI
>evm.model.Contig107_pilon.42
MFLNEQECRYRYIHFKDNKNCRIYIGLEIYKGYLVEKYGEDDSQHPRFDKPLWSHASQATGGKNKGKLYGLSNISDPLGFITNTQSISCNSSFCEDEKQDSDSLSLNKIIEELVKEKESEKAEKEKEKAEKEAMLERMTSIESLLKVVTKNLPLSS
>evm.model.Contig223_pilon.20
MEVDNEDDHDDDASERVVKIKVEGERLKESLFINKSISALGDEFEAYPYSAELFSPSSSDLGETICSLNFATRVRGVERGATCKQAEVTKLFKYKQLAEKAKPYEKEAKKLKDILQYVQLRLSAREDICRTLQEKEKKLGRDISWEEICRQSHCKKGKRPLDKLSEVGSLIIDDLDLEEDVQQQKDEWVDQRSYDTVEIYKGYLVEKYGEDDSQHPRFDEPLWSRASQATGGKNKGKLYGLSNISDPLGFITGTQSTSCNSSSCGHERQDSEIQRLNKIIEELVKEKESEKVEKEKEAMLERMASIKSLLIEL
>evm.model.Contig232_pilon.103
MNVNIDIMARSSASGRGRGGGRGSGRDSTSADSFAPQQFDSMCNGPLDRWKDVPIEGRERLDIFNGSSLGMPKFIDVGNNAMLGSLEKKLGRDISWEEMWRQSHCKKGKRPLDKLSEVGSPIINDLDLEEDVQQHRNEWVDERSYDTFEIYKGYLVEKYGEDDSQYPRFNEPLWSRASQATGGKNKGKLYGLRNISDPFGFITGTQTTSCNSSFCGHKIQDSEESEKAEKEKESEKAEKEKENTEKEAMLERMMSIESLLRVVTKNLPSSS
>evm.model.Contig372_pilon.134
VNIDLIDNGVVYQKDEWVDQRSYDTFGIYKGYLVEKYGEDDSQHPHFDEPLWSRASQETGGKTKENCTQSTSCDSSSCGHERQDSEIQRLNKIIEELVKEKESEKAEKEKEKAEKEAMLERMASIESLLRVVTKNLPSSIAAHAYGEVAPAIALTDNALKHLNKIRSEKNEDLCSMVDVKSGGCLGVSHSMEFESHENTILQNDRVMEIFDGFGISILLFCFYLVLYLEKIIILES
>evm.model.Contig372_pilon.43
MFNNKRMSGLIKDPMIHLRYKGYLVEKYGEDDSHHPRFDEPLWSRASQETGGKNKGKLYGLRNISDPLGFITVLTNPCGHVRYELGLDQTTLIWMFDCPVKTN
>evm.model.Contig38_pilon.156
MPPPLRLTVSATRFSVRTSHGKTSPKETPLIEEKKLGRDISWEEIWRQSHCKKGKRPLDKLSEVGNPIIDDLDLEEDVQQQKDEWVDQRSYDTFEIYKGYLVEKYGEDDSQLPRFDEPLWSRASQETGGKNKGKLYGLSNISDPLGFITGTQSTSCSSSSCGHERHDSEIQMLNKIIEELVKEKESEKAEKEKEKAEKEAMLERMASIESLLRVVTKTFRHRVRIRPN
>evm.model.Contig549_pilon.11
MKAKSKKGPTLKNLNSPTWFRSCNPVTHKSHITPLLKLGFVVTGHRLSPPASASPASDVAVVAAALNPVDYKRRLGYFKATDSPLPISWHTVLQVAGVEVVAEVVDRTSADSFAPQQSDARRHASVSSLHDSGDDIGEESVAHVSLSRRGLLPKVIFNGSSLGMPKFIDVGNNAMLGSLEKKLGRDISWEEIWRQSHCKKGKRPLDKLSEEIYKGYLVEKYGEDDSQHPRFDEPLWSRASQETGGKNKGKLYGLSNISDPLGFITGTQSTSCDSSSCGHERQDSDIQRLNKIIEELVKEKESEKTEKEKEKAEKEAMLERMASIESLLRVVTKNLPSLS
>evm.model.Contig901_pilon.1
MARSSAAGGRGRGGGRGGGRGSGRGSSRGSTDSIGRQQSDARHLTSMPSIDESNGDDDGSFVHVDGTRRGPASQDKKFGHETLFRDMWMQSRCRKGSRPLDKVSECNSPVVNVFDEETDEGIDSEENVQEQNLNWVDERSSETWKIYEGYLVEKYGDDESKHPEYDSDLWFRATGGKNKGKLYGFSNVSDPQALLTGTPSTSCSSTTVAPSKNDSEIQRLNGVINELVKEKEATAERMASIEALLKVVSQNIQPSS
>evm.model.Contig108_pilon.12
MRKKNEKIQNSDDIDEESSQEESLEIDDKISSSESDNLTDSDTQESDGEAADSSIQFALMANSSASTDSFEQVYTDCSSSQSDCFNCVDLRSKVLAYQKHNSDLMTDLDLCIEANKVLKSNEKDFQNKIDLLNRQLHEAEIAVLNKQDAITSYLNTINEIKKKLALVECDYETLGQKLKSYESSSYIIEHMISRGTDKGKEQVNYQKCPPPILNAFVNTPNDKDVKDFQVTTPLVVDPISLSENQSSSQTKDSRVDGIVEDWVSDSEDESEYSSK
>evm.model.Contig1118_pilon.9
MVNTSASSQFDKLYDDCSSSHSSYFNCVYLESKVLAYQQHNADLISNLNQCIEAKKILKSNEKDFQAKIDLLNRQLHEAEIVVLNKQDAITSYLNTINEIKKKLAIVKCDNETLSQNFKSYESSSYIIEHMISNGTDLRGKGKETNYNHCPPPVLNCFVNLQNDKEIKDFQVKTPLVIDPIGIISDEGSSLSEKFFVEGVVEDWVSDSEDDSDVSPQVSCVEDQTSDVKKADPFSSKTKMFSKLSKAICFVKSSQMDNGLR
>evm.model.Contig197_pilon.42
MIPHYSRGCRVDIRWNRIVSELQSGPTKCYQRFNSEQGGQDKACVAEIQKMDDFNGENNSEKAQIKIEETSGSESESLSDSDTQSDSDADIEDSVTQFALMVNSFAIPNASSQSDQVSQECSSSSSRCFNCVDLDSKVLAYQNHNSALISDLNQCIEANKVLKSNEKDFQSKIELLNRQLHEAEIAVLNKQDAITSYLNTINEIKKKLAIVECDYETLGQKLKSYESSSYIIEHMISKGTDQKGKGKMSYQHCPPPILNSFVNSPDDKDVKDFQVKTPLVIDPIGMITDEGFSLSEESFVEGIVEDWVSDSEDESDYSSNCDKMFGDGDGNRTHIPENPEYAMKRKNQEERNCLFVVAMIIAINLNIKKTVKTVVKKTKEAVLLRLRNNGRNHTAFDGN…
>evm.model.Contig24_pilon.22
MHSGCSYSILVHYSTIDRGTGGMTYLNTINETKKKLAIVECDYETLRQKLKSYESASYIIEYMISDGTDLKDEASSLSKESFLEGVVEDWVSDSEDDYDCSPQMATVKN
>evm.model.Contig306_pilon.8
MHRVKFNADKEDQDKACVAEIQQSEGQSEESIRVDSLRNDDKISSPESDNLTDSDTQDSDAEADDSSTQFALMVNSSTSTESEQVYTDCSSSHSECFNCVDLRSKVLAYQTHNSVLMNDLDLCIEANKVLKSNEKDFQAKIDLLNRQLHEAEIALLNKQDAITSYLNTINEIKKKLAIVECDYETLGQKLKSYESSSYIIEHMLSRGTDQGKEKSEYKSEFFKDCWISGGRSC
>evm.model.Contig359_pilon.24
MANQNHRIQTLFNHDQGGQDKACVAAIQKTDESCEENTSREEHINLEETSGSESESISDSDTQADYDADLEEHVTQFALIVNTSVTPANSSQSDQVSDNCSFSHSRCFNCVNLDSKVLAYQKHNADLISDLNQCIEANKVLKSNEKDFQAKIELLNRQLHEAEIAFLNKQDAITSYLNIINEIKKKLAIVECDYETLGQKLKSYESSSYIIVHMISKGTDQKGKGKVNYQQCPPPILNSFVNSPDDKDVKNFHVKTSLVIDPIGMITDEGSSLSEESFVEGIVKDWVQILRMNLIIHLMVFFLKISHQ
>evm.model.Contig363_pilon.19
MGLLSTLNQRSFAANPERRLVPIDTPTHASSSNASKTLMVQNDEGKNWDFRFNPDQGGHDKACVAEIQKIDESSEEITSEEAKTCLEESSGSESESTSDLDTQGDSVAELKEPATHFAMTVNTSATSQSEQVFDECSSSHSRCFNCIDLEITSYLNTINGTKKKLAIVEYDYETLSQKLKSYERSSYIIEHMISNGTDQAGKSKDTKYNHCPPPVLNCKGFQVKIPLVIDPIGII
>evm.model.Contig58_pilon.118
MLSFLLHSKVLSYQEHNAALVSDLNQCIEANQVLKSNEKDFTTKIETLNKQLHEIEITVLNKQDAINSYLNIINETKKKLAIAECD
>evm.model.Contig900_pilon.23
MVAIVMLPLADEAVKSSEIEKASSHAPLKTAFLSQTTEAPSNAQIHFSQSSSSSSSQKENHQTITSLNTKNFDKVTVEIDKEHMGLLSTLCIEANTVLKSNEKDFQAKIELLNRQLHEAEIAVLNKQDAITSYHNTINEIKKKLAIVECDYETLGQKLKSYESASYIIEHMISKGADHKDKGKVSYQHCPPLILNNFVNSLDDKDVKDFQVKTPLVIDPIGMITDEDSSLSEESLVDGLVEDWVSDSEDESDNSSDCPAVQNQSSVVMKGDPISSSKIYQALSFVKASKENEAW
>evm.model.Contig1137_pilon.28
MTSEEDHNITRKEKRNMKRKKIKHEESGVNKKKKDCKHEREGQSKSEEENITRKKKGNLKRKKIKHEEGGVKTKKKDSKHERGGPSSKTELCYPIKNRCSPTQLTKVVKTLSTKQKDLIAKLGFGKLLSLQVDGIPQKLGHFVIDKFDAVKMEISLKVGVVRINVDTIDWLLGIPKTGADLKTFTPRKKLSPRIQQWRDLYKSEYVSPREIAYRMATDTSDESFYFQLDFLLLFISTMVECHAHGKCKLEILDYFNDHTYISQINWESLLSK
>evm.model.Contig1283_pilon.28
MTTTGGRHTSRRSSERLAIKSLSRFKNTAKSPIIVDCDDTFEITTEGEEEEDNITLKEKGNLKRKKLKHEYGGVKPKKKDSKCQREDNSSNTKLWYPIKNRCSPTQLAKVVKTLSTKQKDLIEKLGFGKLLSFQVDGIPQKLGHFVVDKFDAVKIEISLKGGVVRINVDTINWLLGYLRRVPT
>evm.model.Contig1358_pilon.13
KLKGKKKVTGGIGVENQVVVGKYPIIFNRCSPKQLFNAIRKLGSQQKQVVEGVPQRMSFYVVDMFDEVYMEIRVPCGNIKVDEESLHNLLGVPKDGVDLLSRDAKKVWTLGVTGWRKKYDKDYITPSNIVSRIIKNYDDVSLNFQLDFLVLFISPMVECYAHGKCKLDVLDYLMTLIRLKDCKRGWERQATSPFKGGLTILTDLDRLKGREHVEVASSRFGDGHNVEMKGYDTGRKIEAGIGLKPNEMPSYSLGLTQEWEEIKKPNTISGEGVEDDVRIDVISLNGDETVEVLLDQKEANVFNCKGEPADVTAKTFDLKG
>evm.model.Contig142_pilon.113
MKIVNKCSLPGRKSERIVIKSLSRFRNTEKNPIEVCSDDDFVDSTPRTQNKRNRVGANKEKEHSKDEDVEQFSRKEKKTNNGTPNKKIEALTSSKNGKDKVDKYPIIFNRCSPKQLVRALKKLSTKQKQKVRKIGFGGILSLQVDGIPQRLGYFVADKFDERRMKIKLPCGTIKVNGSSLSRLLGIANLGCNLLDVEPNKPLNPRILEWRDSYKSEYNATTDIVKRIICNGDDDSFDFVLNFLVLFIATMVECHSHGGVNWRSWST
>evm.model.Contig16_pilon.159
MRTAGGRHSSRRSSERLAIKSLSRFKNTSKSPIILDSDDTFEMTSKGSEEENITRKEKGNLKRKKIKHEEGGVKPKKKDCKRERGEHLSKTELWYPIKNRCSPTQLTKVVKTFSTKQKDLIAKLGFGKLLSLQVDGIPQKLGYFVIDKFDAVKMEISLKGGVVRINVDTIDWLLGIPKTGADLKTFTPRKKLSPRIQQWRDLYKSEYVSPREITYRMAADTSDESFYFQLDFLLLFISTMVECHAHGKCKLEILDYFNDHTYISQINWSAYVLDSI
>evm.model.Contig384_pilon.54
MSDEGFNSQEDEYYDRERQRKKKKKVISISSSSGIKGKCVNSKPNVVDLEKKELKRHREAHLSKTRGIKKKQKIDKEEVSYLDVERFSIVNRCSPKQFVRGVGSLKHKQRKTVEDMGFGKLLHFKVNGIPQKIGHYIVDNLDVSTMQILGRQGPIEVNQEAAF
>evm.model.Contig393_pilon.19
MGFYVVDMFDEVNMEIRVPCGNIKVDEESLHNLLGVPKDGVDLLSIDAKKVWTPGVTGWRKKYNKDYITPSDIVSRIIKNYDDVSLNFQLDFLVLFISTMVECYAHGKCKLDVLDYFSDDTDVGKINWCKYIISRLKDCKKGWERKATSPFKGGLTILTLMYVGSVKINGMNVDVRVPPIKFWDLDRLKGREHVEVASGRFGDGEIMKMAKLEWSTENQENIEGSKVTFDDICFEEQLKGIQRMLTKSFEEKREIQKRIQFLYKKYKEDARLEVICSSYEEIYNSKLGLTDDDH
>evm.model.Contig498_pilon.14
MARKVRSSGHKLRQVRLVASGSQRFTYAQGNHEGSEGHQIKKRVEANEGKDQSKDELVEQISRKKRKQRNGTPKKKIEALKSSKYGKDKVDKYPIIFNRCSPKQLIRALKKLSTKQKEKVRKIGFGGILSLQVDRTPQRLGYFVADKFDERSMEIKLPCGTIKVDGSSLSRLLGITNSGCNLLDVEPNKPLNPRILEWRDSYKSEYIAATEIVKRIICNGDDDSFDFVLNFLVLFIATMVECHSYGKCKLEILEYFTADTDFKDINCVTLDGMNVDHKIPAVAFWDLERLKERENMEICRGSFGKGTYV
>evm.model.Contig67_pilon.150
MFEMTSEGEEEENINLKGKGNLKRKKLKHEDGGVKQKKKDSKRERGENSSNMELWYPIKNRCSPTQLTKVVKTLSTKQKDLIAKLGFGKLLSLQVDGIPQKLGHFVVDKFDAVKMEICLKGGVVRINVDTIDWLLGIPKTGADLKTFIPRKKLSPRI
>evm.model.Contig217_pilon.62
MNPQKTPHVVAITDAQTLGGPTNPRSILNPTANNQDEVVAAMSFSGRLRNPYNTSFGQPPSIGDVRQFVVSQPSGTGYHSTNDQPPSLNDVGRRDGSQTGPSFTGYPDAVAEPGMSLTAPHFKKQNPNAFQKDDNNN
>evm.model.Contig217_pilon.65
MNPQETPHVTDAQTLGGPTNPPSILHPTANNQDRFVGGMSFSGRLQNYSYDTSFGQPPSIGAVRPIEVSQTSGTGNKYCYGPPPSLNDVVRRDGSQTGPSFTRYQDAVAEPGMSLPALQFKKHYPNAFQKDDNNN
>evm.model.Contig217_pilon.66
MNPQETPHVVAITDAQTVDDPTDPPSILNPTANNQDGLTAGMTSFSGSLGNSYNSSFGQPPSESAVRPIVVSQPSGTGNSYVYDQPPSLNDAGRREGSQTGPSLTGHSDAVAEAGMSLPAHRFRKHYPNAFQKDDKNN
>evm.model.Contig217_pilon.68
MNPQETPHVDAITDAQTVYDPTDPPSILNPTANNQDGFDAGMSFSGRLGNSYNSSVGQAPSVGAVRPIVVSQPSGTGNNYVYHQPPSYNDATRRDGSQTGPSFTGYPDAVAESGMSLTAPQFKKQNPNAFQKDDNKN
>evm.model.Contig30_pilon.149
MNPQKTPHVVALTDAQTLGGPTNPRSILNPTANNQDEVVAAMSFSGRLRNPYNTSFGQPPSIGDVRQFVVSQPSGTGYHSTNDQPPSLNDVGRRDGSQTGPSFTGYPDAVAEPGMSLTAPHFKKQNPNAFQKDDNKN
>evm.model.Contig30_pilon.152
MNPQETPHVDAITDAQTVDGPDAITDAQTVDDPTDPPSILNPTANYQDGLTAGMTSFSGSLGNSYNSSFGQPPSESAVRPIVVSQPSGTGNSYVYDQAPSHSDAGRRKGSQTGPSFTGDPDAVAGPGVSLTASLFKKHYPNAFQKDDKNN
>evm.model.Contig30_pilon.154
MNPQETPHVTDAQTLGGPTNPPSILHPTANNQDRFVGGMSFSGRLQNYSYDTSFGQAPSIGAVRPIGVSQTSGTGNKYCYGPPPSLNDVVRRDGSQTGPSFTRYQDAVAEPGMSLPALQFKKHYPNAFQKDDNNN
>evm.model.Contig30_pilon.156
MNPQETPDHVDAITDAQTVDDPDAITDAQTVDDTTDPPSILNPTANNQDGSTAGMTSFSGSLGNSYNSSFGQPPSESAVRPIVVSQPSGTGNSDVYDQPPSLNDAGRREGSQTGPSLTGHSDAVAEPGMSLPAHRFKKHYPNAFQKDDKNN
>evm.model.Contig30_pilon.157
MNPQETPHVDAITDAQTVQGPTDPPSILNPTANNQDGFDAGMSFSGRLGNSYNSSVGQAPSVGAVRPIVVSQPSGTGYRSVKDQPPSLNDVGKRDGSQTGPSFTGYSDAVAEPGMSLTAPHFKKQNPNAFQKDDNKN
>evm.model.Contig0_pilon.49
MLATQRRGKHACVDLTGVSPLVGLRDTGFVARQAVLMAELGKIAKHEKACAENQHAFIPFAFDTFGSLAPDAATFLKRVQQIVHSNSSTPKNANFVFNRIGFAIKKGVAAQLVARLPAFLL
>evm.model.Contig107_pilon.74
MSQGLNTDMIWSGMSFGKHACVDLTGVSPLVGLRDIGFVARQAVLKAELGKIAKHEKACAENQHAFIPFAFDTFGSLAPDAATFLKIVQQVVHSNSLTPKNANFVFSRIEFAIQKGVAAQLVARLPAFLL
>evm.model.Contig17_pilon.110
MGRGKHACVDLTGVSPLVGLRDTGFVARQAVLKAELGKIAKHEKACAENQHAFIPFAFDTFGSFAPNAATFQKRVQQVVHSNSSTPKNANFVFSRIGFAIQKGVAAQLVACLPAFLL
>evm.model.Contig187_pilon.199
MKTLGCNYVAINPHHHDIMHDSHDASLYRVKAELGKIAKHEKACAENQHAFIPFAFDTFGSLAPDAATFLKRVQQVVHSNSSTPKNANFVFSRIGFAIQKGVAAQLVARLPAFLL
>evm.model.Contig192_pilon.14
MSFSTLETKNATWDCGSDQRCKRTESKLVNAQAELGKIAKHEKACAENQHAFIPFAFDTFGSLAHDAATFLKRVQQVVHSNSSTPKNANFVFSRIGFAIQKGVAAQLVARLPAFLL
>evm.model.Contig75_pilon.138
MLGTLVLNCKSVNHNLSLFIKLLDLTGVSPLAKHEKACAENQHAFIPFAFDTFGSLAPDAATFLKRVQQVVHSNSSTPKNANFVFSRIGFAIQKGVAVQLVFSLTCLSIVIGSILK
>evm.model.Contig785_pilon.1
MAVLKVELGKIAKHEKACVENQHVFIPFAFDTFGSLAPDAATFLKRVQQVVHSNSSTPKNANFVFSMIGFAIQKGVAAQLVARLPVFLL
>evm.model.Contig7_pilon.186
MTTRRWMLSAVIRSALGYPAFTVGTITGTPEFIELLSLRVSPLVGLRDTGFVARQAVLKAELGKIAKHEKACAENQHAFIPFAFDTFGSLAPDAATFLKRVQQVVHSNSLTPKNANFVFSRIGFAIQKGVAAQLVARLPAFLL
>evm.model.Contig1010_pilon.1
MLPKRFLLVLALVLALTSETGVAKELASNHENAGDLDDVKYGQVRWFVNRRLSQLTYPGPYNGGGYGLPPGVPCCGGQSKPAHKQAHVVQPHN
>evm.model.Contig126_pilon.130
MNCLDGPQHALGCWRKNFELERNFSSARLVYSPTHVPPGRLLLQQMQWSAPHVSHLALLEVQPIKMLSKRFLLVLALVLALTSEIGVAKELASNHESDLEDVKYDQVRWFVNRRLSQLTYPGPYNGGGYGLPPGVPCCGGQAKPVHKQAHVVQPHN
>evm.model.Contig126_pilon.132
MLARRFLLVLALVLALTFEIEWLRNWHPIMRVNTSSKNSFFFFFNKKCNCGIIIITFMKDAGDLEDVKYGHDDPRYYMDALQVRWFINRRLSQQAYPGPYNGGSYGLPPGVPCCGGHTKPVHKQAHVVQPHN
>evm.model.Contig126_pilon.140
MFPKTILLVLALVLALTCEIRAAKELASNHESDLEDVKYDQHDPRYYMDTLQVRRFINRRLSQQTYKAVQELPPSYPLPPNVPELPPSYPLPPNVPCCGSQAKPVHKQAHEAQP
>evm.model.Contig126_pilon.146
MFYPNNSKPLVHRSLISTNEKLNYIGDKCNDFSPPTTVFCDVIQRLTPALPITSGKHSRTSHSSWCIASLSSIGDWWCGGDGLAVRRKREIKMFTKRFLLVLALVLALTSEIRMAKELSSNHQSDLKDLIYDNDDPRYYMDALQVRWFINRRLRQTAYTLPPGIPQPRSYPLPPNVPCCGSQAKPVHKQAHEAQPHN
>evm.model.Contig132_pilon.2
MLSKTFLLVLALVLALTCEIRAAKELASNHESDLEEVKYGQHDPRYYMDTLQVRWFINRRLSQQTHKAVQELPPSYTLPPNVPKLPPSYPLPPNVPCCGSQAKPVHKQAHEAQPHN
>evm.model.Contig132_pilon.4
MLSRRFLLVLALVLALTFEIRVAKESASNHENAGDLEDVKYDRDDPRYYMDALQVRWFVNRRLSQQTYPGPFIRGGYGGYDPVPCCGGQAKPAHVVQPHN
>evm.model.Contig527_pilon.55
MVSKRFLLVLGLVLALTSEIRVAKKLASNHESDLKDIKYDPRYYMDALQVRWFINRRLSQQRYDDPYNGGSYPLPPNVPCCGGQAKPSHKQTQEAQPHN
>evm.model.Contig102_pilon.156
MASSRSAYSSVGIGASTSTEPTVVRIKTTTRNKDLFPHFDLCEMSNGVDKAWCKGCGTFLKPESNSTLRSHLPKNCVVFKNNPANDQAQMSQECGVWNFDPDMVRERRTC
>evm.model.Contig109_pilon.84
MASSRSAQSSVNVGASTSTEPTVVRIKSTTRNKNLFQHFDLCKMSNGVDKERCKGCGTFLKQESNSTLRSHLTKQYVLGKTGKVYPPVNRLG
>evm.model.Contig146_pilon.83
MASSRASQSSVGVGASTSTEPTVVRIKFTTRNKDLFQHFDLCEMSNGVDKARCKGCGTFLNWNLILL
>evm.model.Contig152_pilon.37
MASSRSAHSSVGVGASTSTEPTVVRIKTTTRNKDLFQHFDLCEMSNGVDKARCKGCGAFLKPESNSTLRSHLTKH
>evm.model.Contig1580_pilon.62
MASSRIDQSSVGASASSSTEPTVVRIKYTRNKDLFQLFDLCEMSNGVDKACCKGCGTFFKPESNYTLRSHLTKHCVMVKNNPTNDQAQMSTECGVWNFDLNMVREMMANNTNFAQKLKIKYKAICNDVFFSYCMCCAYH
>evm.model.Contig197_pilon.14
MASSRSAQSSVGVGASTSTEPTVVRIKTTTRNKDLFQHFDLCEMSNGVDKARCKGCGTFLKPESNSTLRTHLTRHCVVVKNNPANDQAQMSTECGVWNFDPDIE
>evm.model.Contig48_pilon.81
MASSRSAQSFVGIGASSSTEPIVVRIKTTTRNKDLFQPFDLCEMSNGVDKACCKGCSTFLKPESNSTLRSHLTKHFVIVKNNPGNDQSQMSTKCGVWNFIPGMVSIKHSQMSTGNVTSNKIKTFEILSRNTDRFYLCDDVKHMF
>evm.model.Contig531_pilon.49
MASSRSAHSSVSVGASTSTEPTVVRIKTTTRNKELFQHFDLCEMSNGVDKARCKGCSTFLKPESNSTLRSHLTKHCVVVKNNPASDQAQMSQECGVWNFNPKHQAKTNLYFRFCI
>evm.model.Contig184_pilon.64
MGHPKAGSLKTVPLPFPELCAALFDGNSATGSMKWTSSQTTSVVGSSSCQRVQQLLITDSIFHDTEDDADTSHHTSEPTPDPTFEPTPDPTFEPTPEPTADTREATPDSNPSKRSKTTKSSSINSDDLAHDMRQALQYLIKGKEGSTVAECYEKLKLVGLDPVDPLFLAAFYIFGVSTGMREAWMTLPDIPEVLRGWIVMTATSLGLIKQ
>evm.model.Contig22_pilon.160
MFADCLFSGRPFIKKGLRDLFLAQTWTNLFLPLLDKGSSFFFFHSTHHASFHKNPIPSISIATHLPSTSSRRRPATSTAEDDRPPPNSTVEDDRPPPRRRLRRPTPPVDYLHHRRTAAPSSTTAAPYLPPTYRCFLLQNGHPKAGSLKTVPLPFPDLCAALFDGNSATGSMKWTSSQTTSVVGSSSCQRVQQLLITDSIFHDTEDDADTSHQTSEPPPDPTFEPPPDTREATPNSNPSKRSKTTKSSSINSDDLAHDMRQALQYLIKGKEGPTVAECYEKLKLVGLDPVDPLFLAAFHIFGVSTGMREAWMTLPDIPEVLRGWIVMTATCLGLIKQ
>evm.model.Contig331_pilon.19
MQVKGHPKARALKTVPLPFSDLCAALFDGNTATGNCKWTSTQTTSMVGSSSCQRVQQLLLTNSVFHDTEDDAGTSHQTSEPIPDHTSDPNFEPASEPIPEPTREPTPESNPRKKSKTTKSSSINADDLAHDMRKALQYLIKGNEGPTVVVCSEKLKLVGLDPVDPLFLAAFHIFGVSTGMREAWMALPDIPDVLRGWIAMTATSLGLIK
>evm.model.Contig33_pilon.96
MRMPLPVSFFPQRSQLGFGTSTPIISSIDRLLFPRSTAPLPPRRFSRHSTDHVLHLARPSIISSLARPSTQASPVTPPKGHPKAGSLKTVPLPFPDLCAALFDGNSATGSFKWTSTQTTSMVGSSSCHRVQQLLIADSGFLDTEDDADTSHETSEPTPDPTTPDPTYDPTFEPTPDPTYDPAREPTPDSNPSKRSKTSKSSTINSDDLAHEMRQALQYLIKGKEGPTVAECYEKLKLVGLDPVDPLFLAAFHIFGVSTGMREAWMTLPNIPDVLRGWIVMTATSLGLIKA
>evm.model.Contig341_pilon.35
MGAGLLLRLFPPSWSTVAAGCEPPGRLTAVDGKLGFESSTRGNPSSNHGSITGGRASNGDRSTLILLFLLQSSSSPSFKTLILLTTPLTMIGAEFAGKLLSKGHPKAGSLKTVPLPFPDLCAALFDGNSPTGSMKWTSSQTTSFVGSSSCQRVQQLLITDSIFHDTEDDADANTSHQTSEPTPDPTKDPTFEPTPDPTFEPTADTREATPDSNPSKRSKTTKSSSVNSDDLAHDMRQALQYLIKGKEGPTVAECYEKLKLVGLDPVDHLFLAAFHIFGVSTGMREAWMTLPDIPEVLRGWIVMTATSLGLIKQ
>evm.model.Contig450_pilon.117
MGHPKAGSLKTVPLPFPELCAALFDGNSATGSMKWTSSQTTSVVGSSSCQRVQQLLITDSIFHDTEDDADTSHHTSEPTPDPTFEPTPDPTFEPTPDTREATPDSNPSKRSKTTKSSSINSDDLAHDMRQALQYLIKGKEGPTVAECYEKLKLVGLDPVDPLFLAAFNIFGVSTGMREAWMTLPDIPEVLRGWIVMTATSLGLIKQ
>evm.model.Contig576_pilon.27
MSAPRRRGKRLEGHPKAGSLKTVPLPFPELCAALFDGNSATGSMKWTSSQTTSVVGSSSCQSVQQLLITDSIFHDTEDDADTSHHTSEPTPDPTFEPTPDPTFEPTPEPTADTREATPDSNPSKRSKTTKSSSINSDDLAHDMRQALQYLIKGKEGPTVAECYEKLKLVGLDPVDPLFLAAFHIFGVSTGMREAWMTLPDIPEVLRGWIVMTATSLGLIKQ
>evm.model.Contig719_pilon.4
MKSQTRSSRQWSKDLEGVCFFEKALPELLCLRQADHGKRSRFFIHASSVLHSTATLRLPPSRRRPPPPVAGLHFIQIIRQSRGLLLLFLTLQGHPKAGALKTVPLPFPDLCAALFDDNTATGNCKWTSTQTTSMVGSSSCQRVQQLLLTNSVFHDTEDDAGTSHQTSEPIPDHTSDPNFEPASVPIPEPTREPTPESNPRKKSKTTKSSSINADDLAHDMRKALQYLIKGNEGPTVVVCSEKLKLVGLDPVDPLFLAAFHIFGVSTGMREAWMALPDIPDVLRGWIAMTATSLGLIK
>evm.model.Contig21_pilon.190
MERCILNSNSIESIDICNCESLTRVSFVGQKLKSLVTYGCEKLIMEKMINTSMPMLEDVFISDWTDLKSQLIQLFSNSIHLTSMYISNCPSIESFPDIQLPNLTSLTISYCQNLKSFPDLQLMNLTLLTYLHIIGCRCIDVASYPGGNWPPNLVSLAIGGLKKPILEWGSENFPTSLVDLTLRCEPHVRNFSQLSHLLPSSLKELGIYGFDKLESLSVGLQHLTSLQRLFIGNCPKLKDLPEALLPSLLRLNIHRCPILTRRGSHYLSLISHIPLIDVEGYKVKKKKRHLKMKLCQ
>evm.model.Contig21_pilon.213
MAESLVSALFGAIFEKLTDDALKKFARSQNIHSELDDLQSTALTIWECKSMERCILNSNSIERLWINACESLTRVSFIGQKLKSLRIIKCKKLIMENTINTSMPMLEVVFIADGTDLKSQLIQLFSNSIHLTSISIFNCPSIESFPEIQLPNLTSLTIRGCKTLKSFPDLQLMNLTLLTNLHIVDCQSIDVASYPGGNWPPNLVSLEIGGLKKPISEWGSQNFPTSLVHLTLCNEPHVINFSQLSHLLPSSLERLAICGFDKLESLSVGLQHLTSLRHLQIWNCPKLKDLPETLLSSLLELRIDECPILTRRYHKRGSRYWPLVSHIPYTDFEYFADKVVD
>evm.model.Contig21_pilon.221
MCSSMERCILNSNSIERLCISDCESLTHVFFIGQKLKSLRINGFKKLIMEKMINTSMPMLEEVLIIDWTDLKSQLIQLFSNSIHLTSIEIRDCPSIESFPDIKFTNLTRLSIEGCKNLKSFPDLQLINLTLLTHLAIVDYQSIDAASFPHGNWPPNLVSLVIGGLKKPISEWGAQNFPISLVDLTLRNEPLIENFSRLSHLLPSSLEVLKIDGFDKLESLSVGLEHLTSLRHLLIWKCPELKHLPKTLLPSLLELCISECPILTRRGSHYWPFISHIPDIYVEGYKDQKEKSDVMLQLYF
>evm.model.Contig21_pilon.232
MERCILNSNSIERLEISVGESLTHVSFIGQKLKSLYIFEGHKLIMENMMNTSMPMLEKVIISDCTHLKSELIQLISNSIHLISIEIYDCPSIESFPDIQIPNLTSLIVESCKNLKSFPDIQLLNLTNLWLSDCPSIDAASFTHGNWPPNLVSLKVGGLKKPISEWGSQNFPTSLVTLLLCNEPHIRNFSRLSHLLPSSLKKLSIRGFDKLESLSVGLQHLTSLRCLLIWNCPMLKDLPEALLPSLLTLHIYECPILTRRGSHYWPFISHIPGIYVQGYKVQKEKSHIKLKLCL
>evm.model.Contig420_pilon.15
MSADDHSSFLDKDPNVEHVSMQPAAKTDQSAKQKDIIDLDDSNEDDEGVIMIQCVRRKFMRVSLLQNKRYLFAHSGSCTHLKSQLIQLTNNSIHLTRMTIHDCPSVESFPDIQLPNLTSLAIRGCKNLKSFPDIKLPNLTGLTIEGCQDLKSFPDLPLMNLTLLTQLTIRDCPSIDAASFPGGNWPNLVFLDIGGLKKPISEWGSQNFPASLVELHLWNEPQVRNFSQLSHLLPSSLKHLQINKFDKLESLSVGLQHLTSLRHLRVWKCPKMKHLPETLLSSLSELDIYNCPILTRRGSHYRPLISHIPHINIEDYKVQLIHAYFSLSQALTITIVVFQALTIIAVGNTPSTMANTSFSSTGLEYGKKVLPSVGYLALCGLISGQESDGDRSREKGGCS…
>evm.model.Contig420_pilon.21
NLLLSSLRDFEVLRCKRMERCILNSNSIERLSFSCCESLTRVSFIGQKLKSLAIVLCEKVIMEKMINTSMPMLEEVLINNCTDLKSQLIQLFSNSIHLTWMGIHHCPSIESFPDIQLPNLTSLGIVSCKNLKSFPDLQLMNLTSLTNLGIGNCPSIDAASFPSGNWPPNLVSLRIWGLKKPISEWGSQNFPTSLLDLFLRNEPHVRNFSQLSHLLPSSLKKLEIHGFDKLESLSVGLQHLTSLRHLLISECPKLKHLPETLLSSLLELRIDECPILTRRYSKEAPATGPSTQLCKRILEKHLSCSYLISFHDVLFSYIAKHTLISLFTNSLLLTMAESVASAVLGPVFEKLTDEAFKKFARSQNIHSELNELQRTLTHIEALLNDASRKEVNDESVRLW…
>evm.model.Contig420_pilon.27
MERCILNSNSIERLNIYYCESLTRVSFMGQKLKSLRLVGCKKLIMENMINTSMPMFEYVNIMDWTDLKSQLIQLISNSIHLTSMFIRDCPSIESFPDIQFTNLTSLRIRGCQNLKSFSNIQLPNLISLSIEGCKNLKSFPDLQLMNLTLLTDLEIVDCQSIDVASYPGGNWHPNLVSLDIGGLKKPISEWGSLNFPTSLVHLALRKEPHLRNFSQLSHLLPSSLKSLEIEGFDKLESLSAGLQHLTSLRHLLIGNCPKLKDLPEALLPSLFKLAISGCPILTRRYYKRGSRYWPLISHIPSI
>evm.model.Contig420_pilon.28
MAETLVSAVLGPIFEKLTDEAFKKFARSQNILSELKDLQRQKLKSLTIRECKKLIMENMINTSMPMLEDVDIKNWTDVKSQLIQLISNSIHLTSIQIWYCPSIESFPDIQLPNLTSLTILGCKNLKSFPDIQLPNFTLLTHLNICDCPSIDADSFPGGNWPPNLATLGIGGLKKPISEWGSQNFPTSLVDLTLHNEPHVRNFSQLSHLLPSSPKQLYIRGFDKLESLSVGLQHLTSLRHLLIWGCPKLKHLPEALLPSLLELDISRCPILNLLGSRYRPLISHIPSIDIVKVNKSL
>evm.model.Contig1033_pilon.1
MCSFQPPDQPSSLHVQRICDYVIMCVEQCCARAKQSRMSQKNMHTAGPKSFARIREEMKNDDPHRKVPTLTQLFERTRKRTEGRAYVDIYDDTARKIEQMENYKATENENTTVDPFLVVMNKENYGYRRLYGRCVTNTLIKKVEGHSTSYMITEGLMESFKANVDVEKNQLLEMRKEIEDDHERKKIELEAMREDIDRQRQNLEAMMQKVIKQLPVEDRED
>evm.model.Contig103_pilon.2
MRYRGIMSMTRDLEDEGDALIHDQVHCLELEKATEDICNEFGQLVGPVREGKDVVGKFSRFLGTIARNYSHAPLIHSSWQKVPHKEKIWEYVEQRCARAKQSRMSQKNMHTAGLKSFARICEEMKNDDQHRKVPTLTQLFERTRKRAEGRTYVDIYDDTTRKIEQMKNYKAAKNEKTTIDLFLVVMDKENYGYRRFYGRGVTNTLIKKVEGASTS
>evm.model.Contig196_pilon.5
MRLAPNGVSADRMRLVEWRMVRPNVSCLGPSYSPNEEVGSPLAIRRVRVEWDWLAGSRHSANGLTRQVCVYYNEDGCTGISKTKKRGPTMLHVVHTRIEDEREVIICNEFGQPVGHVREGKDVVGKFSRFLGTIARNNTHAPLIHSSWQKVPHKQKIWEYVLKRCARAKQSRMSQKNMHTAGPKSFARIQEEMKNDDPNQKTPTLTQLFERTRKRTEGRTYVDIYDDTTRKIEQMKSYKITENDNTTIDPFLVVMNKENYGYRRLYGRGVTNTMIKKLDGASTSYIIPDGLMESFKANVDVEKNQLIEMRKEIEDDHERKKAELEAMREDIDSQRQNLEAMMQKVFKQLPLGDSKD
>evm.model.Contig198_pilon.16
MHVCAYFNEDGCTGISKTKKRGPTMLHDVHTRIEDEREVIICNEFGQPVGPVREGKDVVGKFSRFLGTVARNYSHAPLIHSSWQKVPHKEKIWEYVLQRCARAKQSRMSQKNMHTAGPKSFARIREEMLFERTRKRTEGRTYVEIYDDTARKIEQMKNYKAAENENTTIDPFLVVMNKENYGYRRLYGRGVTNTLIKKVEGPTSYMIPDGLIESFKANVDVEKNQLLEMRKEIEDDHERQKAELEAIREDIDSQRQNLEAMMQKVIKQLPVGDRDD
>evm.model.Contig2_pilon.415
MHTAGPKSFARIREEMKNYDPHKKDHTLTQLFEHTRKRTEGRTYIEIYDDTARKIEQMKSYKAAENDNTTIDPFLVVMNKENYGYRRLYGRDVTNTLIKKVEGPTSYMIPEGLMESFKANVDVEKNQLLEMRKEIEDDHERKKAELEAMREDIDSQRQNLEAMMQKVIKQLPAED
>evm.model.Contig610_pilon.11
MLTLLKEKYDVPDAAKTWVLKTIGQSYKVHKCRFKQKHFNQFKDNKTRWSNRPNNIPEDDFRQLLRLWSIKDVEQRCARAKQSRMSQKNMHTAGPKSFARIREEMKNDDPHRKVPTLTQLFERTRKRTEGRTYVDIYDDTARKIEQMKNYKTMENEDTTIDPFLVVMNKENYGYRRLYGRGVTNTLIKKVEGPASYMITEELMESFKENVDVEKNQLLEMRKEIEDDHERKKAELEAMREDIDSQRQNLEAMMQKIIKQLPVGDRED
>evm.model.Contig93_pilon.94
MHTAGPKSFVRIREEMKNDDPNQKTPTLTQLFEHTRKRKEGRTYVDVYDDTARKIEQMKSYKVTENDNTTIDPFLVVMNIENYGYRRLYGRGVTNTMIKKLEGASTSYIIPNGLMESFKANVDVEKNQLIEIRKEIEDDHERKKTRA
>evm.model.Contig1192_pilon.12
MVLMLLFGPNMSCCGPGLVRWGSYLAWCGLYMSWRSHGMALWGLKFPVWWLLFAVVWICCAWCGLGWLARGPCLALGRPLQAGYGTWCSVVDASLGWKDTTLGPLFGLDMGFLLANYTLYFMGFSLYMGLWLEGWTFVPLHRFWVVVGYLDLWAIFIVLGLSGCRPQVFLYRMYCSLPNGLSVILLAFPGLSDKCYSGGMPP
>evm.model.Contig14_pilon.428
MDSFFFLLLPFFCWSLGSVFWWVVLKCSLWFDAPRSYFVYSSGLDLGCSKGGLGCLRLEQFGVNFCIFWLGLGCGVGCSAIWVFSDMYRGWVYLSWKGSDAKLVLGWAVKTWSISSFGVFLVQHKGDWACGTTSLLGYFGGRCTRWARVKGLLMPAAGLVLLWNVFPYLGWGLLAAMRGFCGSVVDAYGSWVVLVTPKTPKHHAVSVSGLGWIASWSGPLFWLISGCFRDWAQRWIGIYLAYWASKMGPGRGSSCLCCSL
>evm.model.Contig1_pilon.421
MGIVVLGRTLAPLPWFCVVIRYLDLWAIVFDLGMSSCRPKVFLYSMYCSWANGLGVFLLAFPGMSDKCYSGGYAPWSSCNSSVVWYTFFRAKALYPKKKKKNPKP
>evm.model.Contig35_pilon.120
MDSVFFVLLLSSCWVLGFVFWWVVLVSSIWFDDLSSVFLHNIGTELGCVNWGLGCVNGIWIDIVWGLLGAGLCWMVKAVSMSVWFFVALYRGWVYLRWKGAAGSYGCCKGINAGCNMSFGRPFVVWNTGFCWLLSYSWGGIIMGWLRGMLGTHGGALVGIGWPQRGYGSTKDMHGGWFQEAVLGWFCLRPAQVAKQPARGALRASYLTLKPALVVLQPAAVLLGCHCMVVLAGVMYNRLMLKGDLRMDWLCLAVGCVWFSGFGLAPCSLGWFSFDSSPAFVGYWMPGCRLCLLLCGHYMSMCGPNNLSLDGPSFNWHLDTSWLILGLLLGFVMGFCTLSIMGCLLHLVGPLGSCFDPCLGSCFGPYMHWPLGSQMGNFEDQVFMLGSWATVFDLVFCWA…
>evm.model.Contig571_pilon.29
MRPVPGLLRPVYSLLPWPLHAWPKVSQMGLFDVQMFMFWRWAAGFDLVGLYFCNWVVVAPLGWQNFALGPLFGLDMGFLLASYSLYVMGFPLYMGMCLMGWTLVPLPWFWVVVGYLDL
>evm.model.Contig571_pilon.36
MRPVPGLLRPVYSLLPWPLHAWPKVSQMGLFDVQMFMFWRWAAGFDLVGLYFCNWVVVAPLGWQNFALGPLFGLDMGFLLASYSLYVMGFPLYMGMCLMGWTLVPLPWFWVVVGYLDL
>evm.model.Contig7_pilon.469
MAVWGRATKIGSICMFVVCRSWFMAIWGRCCGTKLDRRRADLVWVVNCFDRGCKWAGFWGCYVVMLCWTMRGRVGLLIVGLLFMLDCFVCRWPDVAQDWLPVADGWPTATCDCLAPVWHGLLWSCYGLQWPNKACCRLYLACCGPCLDPWRLLLVVAGSWYARCGLGWMGSAPCLTLGSPLLAGCGPWSFGFVADLLGWKDIALGPLSGLDMGFHLVNCSLFPLGFLLYMGLWLVGWAYVPLPRFWVVVCYLDLWAFFTVMGLSGCRTKVFLYMMYCSWPNGLGVILLAFPGLSDKCYSGGGGVCPLVSM
>evm.model.Contig1338_pilon.10
MMNDGSIFAYSVDAVREQMAQFVTQQSLSFNHFDNRRLTPLIYKLFNLVIHTRSQIYFHWHRSGYALFLVVLCGQDGNNVNTNGAPTGNFVISPALKPQVFVGSSKANDFVAFYKSAFGAEEVNCIHHPMQKANRELLLLLSTVTMLGSTWYYIYDFRRSP
>evm.model.Contig160_pilon.82
MENVVISPALKQQVFVESSKANDFVAFYKSAFGAEEVYRISHPMWKANRELLLLLLMVIMLGSTWYHIYDFRRSQ
>evm.model.Contig199_pilon.70
MENVVISPTLKQQVFVESSKANDFVALYKSAFGAKEMNHISHPMRKANRELLLLLLMRS
>evm.model.Contig23_pilon.140
MENVVISTALKPQVFVESSKANDFVALYKLAFGAEEVNSISHPMRKANRELLLLLSMVILLRDLKVLQDLKLKNLLRVSLSISLLIGGKKDRGKRRIILGLS
>evm.model.Contig267_pilon.65
MNSSINQTSLAVGRKSISTGIDPGNIVNNNEAPMENVVISLALKQQVFVESSKANDFTAFYKSVFGAEEVNRTSHPMRKASRELLLLLFMVIMLGST
>evm.model.Contig26_pilon.273
MEFILFLNAVLCGRDGNNVNTNGAPTGNFVISPALKLQVFVESSKANDLVPFSKLAFGAEEVNCIHHPMWKANRELLLLLLMVTMLGSTWYYIYDFRRSP
>evm.model.Contig97_pilon.81
MSNVSHKRWCSEPAKTPKKAIISRSERGICNKLAFASVHQSFIIMRTITHSNLHDMNSSINQTSLAGNNVNTNEAPMEDIVISPALMQQVFVEASKANDFVAFYKSAFGAEELIRTSHPIRKANQDLLLLLLMLIMLGSTWYYIYDFRRSQ
>evm.model.Contig197_pilon.46
MSSELRISNRIAKSKKFTFSNTTEQPIYINESGAEPVTGIPKEGLNLILIKRVRELSGYVATWMDLYQSDLVVASEIVARIMSSKDENVLFEIDFIVLFLTTIVECTVTGKCNMQILNMISEVVHFKDINWSGYVVDKLRHCKNNWNRMNKSSYFTGGLTILTVRIYMYYN
>evm.model.Contig324_pilon.44
CAEDPRTICEVPCFRLGNRERKPRLVELICRLTEKLKVTKYQISSELRRSNRIAKSKKFTFSNTTKQPIYINDSGAEPVTGSTSTRQGGGKLKKRKEHDEGCEQDLKNKKKTKKEPAKGAIIKKTKFPSLRNRTSPHPLYIALRHLTANQKEVVKKMGFGKLLHLDIEEIPSKLGYFVVDCFDCNNMEMLVGGHKVKVDSKPINRLLGIPKEGLNLILIKRVRKLSGYVATWRDLYQSDLVVASEMVARIMSSKDESVLFEFDFIVLFLTTMVECTGLGSLLYVDSFTCPGINIDTKQMPVEFWTTQMLKIRERLEIENGDFGLGELRSMCNVIEDLGKNMQKSGEKLQALEETPRPRRRLFTVSDHISSLDKKLNDFANEKQKLEKQLDTLYNIYFER…
>evm.model.Contig452_pilon.38
MGFGKLLYLDIEEIPSKLGYFVVDCFDCNMEMLVGSHKVKVDSKAINRLLGTPKEGLNLILIKRVRKLSGYVATWRDLYQSDLMVASEIVARIMSSKDESVLFEIDFIVLFLTTMAECTVTGKCKMQILNMIYEVENFKDIN
>evm.model.Contig452_pilon.39
MNKSSYFTGGLTILTLLYVDSFTCPGINIDTKQMPVEFWTTQMLKIREPLEIENGGFGLGELRSMCNVIEEPGKNMQKSGEKLQALEETPRPRRRLFTISV
>evm.model.Contig46_pilon.19
VVNKICKTKKKNKKEPAKDAIIKKTKFPSLRNRTSPRPLYIALCHLTANQKEVVKKMGFGKLLYLDIEEIPSKLGYFVVDCFDCNNMEMLVGSHKVKVDSKAINRLLGIPKEGLKLILIKRVRKLS
>evm.model.Contig46_pilon.20
MEDLYQSDLVVAFEIVARIMSSKDESMLFEIDVIILFLTTMVECTVTGKCKMQILNMILEVVNFKDINWSGYVVDKLRHCKNNWNRMNKSSYFIKGLTILTGSILILNGCL
>evm.model.Contig593_pilon.11
MIQELNLFNTCLFQEVEIGSTSTRQGGGKLKKRKDHDDGCEQDLKNKKTKKEPVKDAIIKKTKFPSLRNRTSPHPLYIALRHLTANQNEVVKKMGFGKLLYLDIEEIPSKQGYFVVDFFDCNNMEMLVGNHKIKVDSKAINRKLSGYVATWRDLYQSDLVVAFEIVARIMSSKDESMLFEIDFIVLFLTTVECTLLYVDSFTCPGINIDTKQMHVELWKPNCLR
>evm.model.Contig30_pilon.117
MSFDSFALFSDRYVVNYNPEADSINDGDSEIHLSSSLIHEVLKFPNGETKATVKTRPNANDPVVNEWRSQYGDDLPKKIFAKDLIAYLKDKNDVGRIFKLNFLVVFFSFMGEMSNTVN
>evm.model.Contig33_pilon.47
MGFQEIMCLQLHAIPSAFAYWLLRNYNPETDSINDGEREIQLSSNLIQEVFKFPNGGTKVTIKTRPNANDPVVKEWKSQFEDDLPKKIFCQGSCCIHKR
>evm.model.Contig372_pilon.6
MTNEAQNNADQHHEMSEPLSNFIMKTQSNKNKEIKTQFVEESVSTTQVRPKKRKRQKKLKSVHFSFEGKRLIVRCVISNQTKFIEILSSSQKKVVTEMRFQDIMCLKVNAIPSAFAYWLLRNYNPETDSVNDEDREIQLSSSLIQEVFKFPNGGTKVTVKTRPNANDPVVNEWRSQFGDDLPKKIFVKDLVAYLKEKKDAGRMFKLNFLVVFSH
>evm.model.Contig530_pilon.4
MISVHFSFEGKRLIVRCAISNLTKFIDNLSSNQKNAVIEMGFQEILCLKLNAIPSVFSYWLLRNYNPETYSINDGEREIHLSSTLIQKVFKFPNGGTKVTVKTRPNANDPAVNEWRSQFGDDLPKKIFVKDLVAYLKEKKDAGRMFKLNEIDFNKLQEYEKRLGISGQKETVDEEVEVAPVVKKERLSQTKSKQNLKLRLKVPKKKEVCTTEADKDEEMVEESENLDLNETKKVVEDVAGDFVVKDSKTDS
>evm.model.Contig595_pilon.26
MLEPLNTFIMKTQSKKNKQKKTQSVEESVNTTQVQPKKRKKQKKPKSVHFPFDEKRLIVRCAISDLTKFIESLSSSQKKAVAEMGFEEILYLRLNAIPSAFAYWLLRNYNPETDSINDGEREIQLSSSLIEEVFKFPNGGTKVTIKTRPNANDPVVKEWRSQFGEDLPKKIFVKDLVAYIKDKKDAGRMFKLNFLVVFFSLMGETMMGNNDEQHS
>evm.model.Contig63_pilon.178
MEIGFQEILCLKLNTIPSAFVDWLLQNTIQKLIQLMMETVISLILEVFKFPNGGTKVTVKTRPNAKEPVVNEWRSQFGDDIPMKIFVKDLIVYLKDKKDARRMFMLNFLVVFSHSWVRQ
>evm.model.Contig81_pilon.62
MTNEAPNNAEQDHEMLEPLNTFIMKTQSNKNKQNKTQSAEESISTTQMRPKKRKKQKKPKSVHFPFDEKRLILLRNYNPERDSINDGAREIQLSSSLIQEVFKFPNGGTKVTVKTQPNANDPVVKE
>evm.model.Contig100_pilon.146
MTKTALIIAPAPQEIIFFAIHVRHHQPRQAINSPRRAPPEPTTLIQSPSFCSRHHHHSPSIDFLAIE
>evm.model.Contig109_pilon.49
NIHFFGFDGQQKVTRSYGVVISLRGVGTHPATKSYSEGYLIIGFGRSVLFVFLERVKANFKKLYEASTENDIPFANDNDDLFED
>evm.model.Contig17_pilon.144
MTFKFQYTKLRIPFLTCLNMKVCLQDLNNSGKAYHSLLLLWLQLVLLWLQLAISKEVIAAASYGFSTIYAIHDLDIQMEVERRSRQELEEEIRKERQERHELQQQMKEFMKKFMQRPNS
>evm.model.Contig49_pilon.201
MIPRLTIPESNEFEQRNIRVYKQLGLDLGDGIRIKWNWILQRNAPQPTSLAVSHSDWEWNGPEFEPLKKSFFSDKNLLRKFFCHKLLPNCDKIPTKTKTALITATAPQAIIFLSIHVHHHQPPQAINSPRRAPPQPTTLIRSQPASVCATVALLKLRSPRNIHFLGFDGQQKVTRSYGVVISLRGVGTHPATKGYSEGYLIIGSVNRHPSLIDGWLRQLMCDEANYIHAYFITVSKMYVHCDTVMMIHDLEIQMEAERRSRLEMEEEIRKERHERHEIQLQMKEFMKFRQCPTS
>evm.model.Contig552_pilon.4
MALMEVLLEDQQQLTFDTMVICFLENTLVKLHVTTMKENTLEAFINVLKDRYSDMMYNLKITSTRITRNDGCDIVVGDYKQFKIIRQYPPDSIPDGMWAQMCDLWDSEAWRKKSRIAKSNRDEDLWIVWDFWRVLFMIHDLEVQMKVERRSRQELEEEMRKERHERLELEQQMKEFMKKFMQRPSS
>evm.model.Contig697_pilon.2
MNNYKTIWYLRKKNKTKTALITATAPQAIIFLSIHVHHHQPPQAINSPRRAPPQPTTLIRSQPASVCATVALLKLRSPRGATLHSNNEVKPNGILKVLSEGNMSNGLRFMIWRFKWKLKGDQGSRWKKKYEKSDMNDMKYNYK
>evm.model.Contig1085_pilon.4
MDRLSGLLREADEIFKESDDLFEGVIEEHVNKKDFGIKGHDLVDILLEIQKDKSTGFELERYMIKAIILVTFI
>evm.model.Contig1685_pilon.13
MKSICVLHLLSSKQVQLYRQVREDETAQIIRKIQEANGSVVNMTDLLVTLTNNLIARVASGKTYGFQHTVRRIAKATTRFSVGNYFPLFTSMDRLSGLLREADEIFKESDDLFEGVIEEHVNKKDFGIKGHDLVDILLEIQKDVLNLKDT
>evm.model.Contig1685_pilon.9
MTDLLVTLTNNLIAWVASGKTYGFQHMVHWIAKATTHFSVGNYFPSFTWMDRLSGLLREADEIFKESDDLFEGVIEEHVNKKDFGIKGHDLVDILLEIQKDKSTGFELERYMIKAIILVTFI
>evm.model.Contig346_pilon.15
MKSICVLHLLSSKQIQLYRQVREDETAQIIRTIQEANGSVVNMTDLLVTLTNNLIGRVASGKTYGFQHTVHRIAKATTRFSMGNYFLSFTWMDRLSGLLREADEIFKESDVLFEGVIEEHVNKKDFGIKGHDLVDILLEIQKDKSTGFELERYMIKVIILVTFI
>evm.model.Contig346_pilon.4
MKSICVLHLLSSKQVQLYRQVREDETAQIIRKIQEANGSVVNMTDLLVTLTNNLIARVASGKTYGFQHTVRRIAKATTRFSVGNYFPLFTKMDRLSGLLREADEIFKESDDLFVTTRF
>evm.model.Contig923_pilon.3
MSWVMEIFLLAFLPLLLAFLLVKSYFSWPKHYKNVPPSPPKLPIIGNLHQLGSVQLYRQVREDETTQIIRKIQEANGSVVNMTDLLVKLTNNLIARVASGKTYGFQHTVHRIAKATTRFSVGNYFPSFTWMDRLSGLLREADEIFKESDDLFEGVIEEHVNKKDFGIKGHDLVDILLEIQKDKSIGFELERYMIKAIILVTFI
>evm.model.Contig111_pilon.103
MAEKEGWEEVPRRKKRQNGGVTDCNISYEKIIVLTKRLGKLNEEIQIEWRNQSFKVHVSEDLEDWTPSFLEASPDSDQHDRNSTDCPTNDRRYAWEVKSRNDDEREEGEIVEHNHGGTSSKIGGEGQTDGTNSKNVMGGNGISNENEAEVVGDCILSPTRSDEVIPDSLNGPKWLEHDNGLPNLRPRKRARSDFEINQEVNAHNIVSVLPGVDLQSLSFDLNIAPSANNPRSRRCRGIRPSDLESNMAGGMVSELSGTFRFGCNDNLEDSVGGPDPALIEDEIVVPGNDNEIEETVVVGKMIGIDVEEFRDQVQVLIEGEGVC
>evm.model.Contig184_pilon.50
MEESNGPIIEEICNESGPMLPRCELGLVDARPKKRPRSDYEQNTEADSVLCMENQGFGGSVLQSVAPDLNFPPPVFSPKQNRRMRSGVVNNFSGGTLGGVDSQSPDGVFCFGNAIPNPSMLNETLPGGHLEDPIQAEINETIAVGNLVGINVADFRDKIHDAIGEEGVAN
>evm.model.Contig35_pilon.167
MPPSTSSQSTLVPLLLTDIFLIWDDDWVPAFLDDSPARNDHRNSVDQCSVENGLHAGNANSLNDGEMEEGEIRDNNHDVGSKIDVSCEAQKLPPSADALTPEINSDLNILDGLAQEDVGSGCGPVFKGPGIDSGPMCQAEDMGSVEIRPRKRPRSFIEDNAMRAAPLCIDNLSLGGSAMQSLAPDLNFPPLIFSSKQNRRMRSSLVNTASDDGLGCAAPKFPDGVFRFGSPATSNSLGNDPMAGDQVEDPIQSVILEWKKHLASI
>evm.model.Contig43_pilon.77
MPSLTPDLNLLPPRRNTHQRRRRTGGLANHATAGASEASHICEGVFYFGNVPEPGCENRYNQVDNFNGDSHKVDEVDETLRVGQLVGIDVADFRAEIEELIGGEGGC
>evm.model.Contig523_pilon.11
MASGGWEEVRYRSRFQGGAKTGPVNNDPNEISDLGLVGHLSDLVDCRSKKRPRVETCGVNTIPNNFLDLSSMTPDLNLPPPGKNLKPRRRRLGSNNNHEQRCVTGAQTSQDGVFFFGSSSEPGQSNQVGYGDNSNSESQLLVEAEETITVGKLVGLDVDDFRDQIVEFLGGRYL
>evm.model.Contig98_pilon.8
MAEREWEQHGGSLRQDAGTNAWETRSHLEEREEGEILENNHGDCDYETNREVQPNLGADEACTLGGNLNLDNGPPNADPMCTINVGLVGHQSELLDCRPKKRPRAEDIIKDGAEVNSLDVPSLTPDLNLSPPGRNAPHRRRRFGGIATHDPGRSSGDSQIHDGVFYFGNVSVSDPGRDQTLNRVENSNVGDHMADEVDDTIRVGQLVGIDVVDFRSQIVEIIGGEGDS
>evm.model.Contig1149_pilon.3
MASSSDKKKFSMKSCTEELIEAVVYTGGLWNEGPCAVEDTRNAVYKPYNGATIEKHHFKMPSNFTSSMLYEYVGRVIGSPPSYLTYVFHARIVGLPHVTYVPIGVTDDYDVTHFKDHVAKKLTSDNPIELYHSPA
>evm.model.Contig137_pilon.29
MASSPSNKEEMTQVVVYTRGIWSQNWDDDGNELDSVYTEHNGETITEHRFSMPLNFTCALLHEHVTSAIGSPTDYLSYVRHMGIAGQPHNICTVRYHERIRHGHPLQATCDRAVSFGETY
>evm.model.Contig137_pilon.30
MFRFLRIMASSDKKEELMEVVVYTGGTWIFEDHPAVEYPAVYDGATIKKHNFKMPVKFTCSMLHEYVENAMASPLQNLTYLLPSREMESPVLTFFPVGAMSEEDVDIHFRDHLTRSLALGRAIEVYHYSD
>evm.model.Contig137_pilon.32
MASSSPDNKKIGSDEELMEVVVHTGGAWDRGIEPGDAVYTAYNGGTLEQHRFKMPVNFTCSLLHEHVGRAIGSRSDHLTYVLPIRQYDDPLATFIPAQILNDHDVDNYFRPHVMKLLALGEEIEVYHTNRIPRTARD
>evm.model.Contig137_pilon.34
MASSDNKEELLEVVLYTGGVWEENPGPVEYTRNAEYKPYNGATIEKHHFKMPVNFTYSMLRENVERAIGSPPHYLTYVLHKGVSCLPLVTFVAIGITDEYDTTHFKNHLAEQSVSNNPVEVYHSSV
>evm.model.Contig137_pilon.35
MASSPSNNTNEELMEVVVYTGGRWIQVREDDENERDSVYIEHNGDIVKEHRFKMPLNFTCALLHEHVANAIGSPIEYLTYVYPMLLNDQPLKTFVPVGIMNDYAMDNHFRAYVTKQLALGKLIEVYHTFRG
>evm.model.Contig1177_pilon.3
MKLKNGPGVAQPSVFLVRRVYDVTPFLDEHPGGAEVILSSTGKDGTTDFENSGHSDEAKQLMGKYYIGEIDQSGVPLSLSYRAGKVSEANTPGSDPPQELMAKILKFLVPFMIFVMAFIAFK
>evm.model.Contig1177_pilon.5
MTSQQKIFEFNEVKIHDTIGDCWVIIHGKVYDVTPFMDEHPGGAEVLLSSTGKDGTADFENTGHSDEAKQHMDKYYIGEIDQLGVPLTRSNRARKTIEANTVGSDPTQELMTKILKFLVPFMILVMAFIAFK
>evm.model.Contig1177_pilon.6
MTSQQKIFEFNEVKIHDKIDDCWVIIHGKVYDVTPFMDEHPGGAEVLLSSTGKDGTTDFENTGHSDEAKQQMVKYYIGEIDQLGVPLTRSNRARKTSEAITFGSDPTQELMAKILKFLVPFMILVMAFIAFK
>evm.model.Contig261_pilon.55
MTSQQKIFEFNEVKIHDTTGDCWVIIHGKVYDVTPFLDEHPGGAEVILSSTGKDGTIDFENSGHSDEAKQLMGKYYIGEIDQSGVPLTLSYRAGKTSEANTPGSDPPQELMAKILKFLVPFMILVMAFIAFK
>evm.model.Contig261_pilon.58
MTSQQKIFEFNEVKIHDTIGDCWVIIHGKVYDVTPFMDEHPGGAEVLLSSTGKDGTADFENTGHSDEAKQHMDKYYIGEIDQLGVPLTRSNRARKTIEANTVGSDATQELMTKILKFLVPFMILVMAFIAFK
>evm.model.Contig261_pilon.60
MTSQQKIFEFNEVKIHDKIDDCWVIIHGKVYDVTPFMDEHPGGAEVLLSSTGKDGTTDFENTGHSDEAKQQMVKYYIGEIDQLGVPLTRSNRARKTSEAITFGSDPTQELMAKILKFLVPFMILVMAFIAFK
>evm.model.Contig11_pilon.124
MSFLEENENNFVDADIVRLSLLLPLYSLFMGVETDKRVEKEHLMLVDDFKAWNEFNWGSYLWGRTYPSILNVLMKKKTELGKKLKYSMTGFVWVFKWLKDSFDYITQMFQSRLRFDPPQMNMAVENPPQMNMPFENPP
>evm.model.Contig165_pilon.70
MSQVDCKTRICWKYVETVKSIISKNEMQTQIWNNQCFAKWLNVQSTQPDGQLIHAVLLHQVNVNLDPEFDGIRYLVGVRLKKTFGLDPASFV
>evm.model.Contig165_pilon.71
MFGDNTKAKHGGFSFINRVLSENIVVPFSVDSLKTLIEETEDLFEDEDVVRLCLFLLLYSFFMGVETTKLVEQDHLLLVDNLQFWNEYNCGSYLWSRTYTSLLNVLAKKKLHPNKKLYYSLIGFVWVFKIWIYECFPYMKTICTYNESIPRAIGWEKLRRSHWASVQMIFGKFSEDTTPFIICYLSTNDLFKNY
>evm.model.Contig1721_pilon.44
MSQVDCKTRICWKYVKTVKSIISKNELRTQIWNNQCFAKWLNVQSTQPDGQLIHVVLLHQVDINLEPEFDGISYLIGGPFKENLRFGPREFCLITGFMFGDNTKAKHGGFSFINRVLSENIVIPFPVDSLKTLLEEKEDLFEDEVVVRLCLFLLLYSFFMGVETTKLVEQDHLLLVDNLQFWNEYNGDLI
>evm.model.Contig241_pilon.60
MDLNLEPDFDSIRYIFNNQTEALRFGPREFYLISGVKLGENTKKNKGSCGFINPVLSNNIVISFSIESLKTFLEENENNFDDADIVRLLLFSLPYSLFMGVKTNKRVEQKHLMMVDDFDTWNEYNWSHICGVGHIRASKMF
>evm.model.Contig38_pilon.359
MLQADCKTRISWKNVEIVKNVISKTQERIDIWNDQCFAPWLNVKNTQPDGQLIHAMLLHQLPVNYDPEFYGIVYSVGGQGKPVLRFGPREFCIITGFKFGDNSTKSKGGDSFYYCM
>evm.model.Contig1375_pilon.35
MESTQNYDDEEVCDTPPESQNYVKETPPENLTTNTHWYRPVEETKNWSTNVMEFYHNGDSSSCISFFVGNMKLGQEFWGSLLGYKNYVYLSTLHVKGWVTRLMCFRWKEITRKRRPEQLFPWTIMPPQFYNILCETPNHGALPFSIGMKEECPALWDVDTQNSRINVIPPRLKISGTEVWPQYNGPVGCNSGVLVCMLIRNLVLDLPNQIEGNLHDTCMKYRRFMANEFYAARA
>evm.model.Contig291_pilon.101
MESPQNYDDEELFTILININTFYVYIPIGIKDIHLLLLRVDMRTLEINAIPKLKILETEFWPQYNGPVGRNSRVLVFIIMRNLVLDLPNQIKRNLHDTCMKYRRFMADEFYAADA
>evm.model.Contig31_pilon.213
MYVYFTENCDPAICETTSVHRLFYPIITRFETLFKSFLDNILFWQNSRINVIPPRLKISGTEVWPQYNGPVGCNSGVIVCMLMRNLVLDLPNQIKGNLHDTCMKYRRFMADEFYAARA
>evm.model.Contig31_pilon.214
MESPQNYDDEEVCDTPPESQNYVPETPPENLTTNTRWYRPVEETKNWSTNVMEFYHNGDSSSCISFFVGNMKLGQEFWGSLLGYQNYGWVTRLMRFRWKEITRKRRPEQLFPWTIMPPQFYKLLCETPNHGALPFSIGMKE
>evm.model.Contig55_pilon.52
MRFRWEEITKNRRPEQLFPWTIMPPQFYDILCETPNHGALPFCIGMKEEYPALWDVDTVYIPIVIEDRHWLLIWVDMRTLEMYVYFTENCDAAVCQTTCIHRFLYPIIT
>evm.model.Contig64_pilon.190
MAMCYCGRLATVRTFWTDQNPGRRFYSCPNEASRCRGFLGWLDPPMCPRATVIIPGLLRSKNKLKDEVKQLKATIGKKNFIIFFFIAHLLEGFLVGQMVDAHVQQGFLVGQMVDALVHEGFLMVDALVHEGFLMVDALVHQLHSLQIHCKPLHSIHNIKPMDSPQNYNDEVLDREFWGSILGYQNYGYLSKLHVKGWVTRLMRFRWKEITKNRRPEQLFPWTIMPPQFYDILCETPNHGALPFCIGMKKEYPALWDVDTVYIPIVIEDIHWLLLRVDMRTLEMYVNFTENCDDGVCQTTCIHRLFYSIITRFETLFKSFLDNILFWENCRRDVIPKIKIFGTEVWPQYNGPVGSNSGVFVCMLM
>evm.model.Contig1402_pilon.24
MGRPIRGVYYQADNPPANIQTPYFTHIYYAFLNPDARTFEFNIDRATASALRGFTDTIHEKNPPIKTLFSVGGAKAGSEIFASMASNPNSRRSFISSAIKVARDLNFDGVDFDWEHPATPTDMNNLGILLAEWREAVNQEARSTRDNSNIREFFFLLLYREVFYKAKNQEIYRKNRATNTPTIVAATYYKTIPWCSDREYPVESMNKNLDWINAMCYDYHGAWDRTPCVTGTLAALYDLNGTVSTSAGLESWIAAGMQKEKLVMGLPLYGRKWILQNPNEHGIGAPAVDQGQRYDNSISYEEVDAINANATEVFDEETVSVYSFAGTTWISYDNESSIKKKVEYARDQNIGGYFFWQIVGDHGQRFSREAASAWTN
>evm.model.Contig1402_pilon.2
MAQPIKGVYWPSWAAGDIPPANIQTTNFTHIYYAFLIPNAQTFEFDIDEATSQALTTFTNTLHQKDPPVKTLFSVGGGGSGSEIFNNMALTSDSRSRFISSAIKVAQDNNFDGVDLDWEYPTTQIDMDNLGLLLAEWCEAVNQDAVTTGKPVLLLSAATYYKPVIPWDIAHTFPVASMNQNLDWINVMCYDYHGSWDNNPSVTGTLAALNDTINGTVSTSDGLQSWIAAGMQREKLVMGLPLYGRSWVLENPDVNGIGAPAVYRPGFDDSMSYAQVEASNADNNATVVFDEETVSVYSVAGTTWISYDDERSIQRKVMSPRSSYLDIS
>evm.model.Contig308_pilon.12
MAEPIRGVYWPTWAAGYIPPANIQTTNFTHIYYAFLIPNAQTFEFDIDEATALALTTFTDTLHQKNPPVKTLFSVGGGGSGSDILNNMALASDSRSRFISSAIKVARDNNFDGVDLDWEYPTTQIDMDNLGLLLAEWREAVNQDAVTTGKPTLLLLAATYYKPVIPWDIAHTFPVASMNQNLDWINVMCYDYHGSWDNDPSVTGTLAALNDPINGTVSTSDGLQSWIAAGMQREKLVMGLPLYGRSWVLENPDVNGIGAPAVYRPGFDDSMSYAQVEASNADNNATVVFDEETVSVYSVAGTTWISYDDERSIQRKVEYARDQNIGGYFFWQILGDLNQRFSGVAALTWPN
>evm.model.Contig308_pilon.2
MAGPNRGVYWPSWSERDYPPANIQTTYFTHIYYAFLIPNERTFEIRIDGATASALRRFTDTLRQKTPAVKTLFSVGGATAGSQIFASMASNPNSRRSFISSTIQVARQFNFDGVDFDWEHPANQTDMNNLGILLAEWREAVNQEARSTRNPALLLSAATIYKPEIRWEITRAYPVESMNKNLDWINAMCYDYHGSWDNPPATGTLAALYDPNGNVSTSHGLQSWIAAGIQSKKLVMGLPLYGRSWILRNPNVHGIGAPAVGAGPGTDGYMTYAEVEASNADHNATVVFDEATVSVYSVAGTTWIGYDDERSIQRKAEYARQLQIGGYFFWDIIGDLGQRFSRQAALAWPN
>evm.model.Contig758_pilon.10
MAEPIRGVYWPTWAAGDIPPANIQTTNFTHIYYAFLIPNAQTFEFDIDEATALALTTFTDTLHQKNPPVKTLFSVGGGGSGSDILNNMALASDSRSRFISSAIKVARDNNFDGVDLDWEYPTTQIDMDNLGLLLAEWREAVNQDAVTTGKPTLLLSAATYYKPEFQWGIARTFPVASMNQNLDWINAMCYDYHGSWDNNPSVTGTLAALYDPNGTVSTSDGLQSWIAAGMQREKLVMGLPLYGRSWILENPDVNGIGAPAVYRPGFDDAMSYAQVEASNADNNATVVFDEATVSVYSFAGTTWISYDDESSIQRKVEYARDQNIGGYFFWQILGDLNQRFSGVAALTWPN
>evm.model.Contig758_pilon.1
MLFSSLMHKHLSSTSMKQQRWHLQHSPTPFTKRTHPSRHCFQLEGGGSGSDILNNMALASDSRSRFISSAIKVARDNNFDGVDLDWEYPTTQIDMDNLGLLLAEWREAVNQDAVTTGKPTLLLSAATYYKPEFQWGIARTFPVASMNQNLDWINAMCYDYHGSWDNNPSVTGTLAALYDPNGTVSTSDGLQSWIAAGMQREKLVMGLPLYGRSWILENPDVNGIGAPAVYRPGFDDAMSYAQVEASNADNNATVVFDEATVSVYSFAGTTWISYDDESSIQRKVEYARDQNIGGYFFWQILGDLNQRFSGVAALTWPN
>evm.model.Contig145_pilon.95
MLEWYNLIMKFDLATEEFSEVGMPDEARDAFCDRLSEFNNKLVLISQPEFDVFEAWVIGDGLFTSLYHMNAPNNLPRILQGFREPTGAILGDKDRENEEIMVGELLGYPKLNTFVRVPQTTYALKEYLLLLLDQQQFHIHSFFNYYVPDLNEETPVEYSYGTIDLNAEPNADVGFDSQASYAQQNDYGFVYDDSKQSNLEEAYEEKPADSNINWETKEVS
>evm.model.Contig1592_pilon.8
MQRAILMNYNINQKVGKLKNQKPGSASWTPFSPGVQPPDTLSLEATANLVPLNAKQVAVKFDAFKVLGLIPIRARGSGRGQLEITYLDEELSKQSNPEEAYEEKPTDSNINWETKEEFMSEEVLVGWVKGRTLDNGYIVVKRRSKKSKTTGSVIKVWLMCDRGGEHNSIAIFRRSGLAQVPFDRGAGDTIQIFRTRRRHRLPACLSLSTAGLCSTLTGDTTPEATTSAVTDNGLLLPSMAPLVTGKSETLLSYFLLHRKLSAMKVLNFRSLIIFSAFLRALLIVYGEWQDTHMEVRYRDVDYLVLSDAAALVVAGNPPTKDPHTVTLL
>evm.model.Contig169_pilon.52
MGKPSPPIGPEPEIKLKISFLTWMSFKLPLTGLEPMTSRSQEPPVEYSYGTIDLNAEHNADVGFDSQASYGFVYVDSKQSNPEEGYEEKPAASNVNWETKEIPLSDIDIFWTKLNASNPTLLEEEEEEIDVIGQMSLVFPNKSDKKAPLVQKDTRGRPTLKAQKQKDQDVVKDNLASQESTFKPSRHSLFTAVTENGQKPVFRHSRSTSVSKAMPPSDSLSQNE
>evm.model.Contig1_pilon.508
MGVFFNDYVPDLNEKPPVEYSYGTIDLNAEPNADVGFDSQASYAQQNDYGFVYSDSKQSNPKEAYEEKPADSNINWETKEVT
>evm.model.Contig217_pilon.15
MIGSKATRTDLFFNDYVPDLNEESHVEYSYNTIDLNVEPHADIGYESQASYAQQSDYGFMYSDVVSEPTRSRGLKGARHDQRSRDQRGRCPFRRVETIVSQKRVIECDFRPEKEEKDLIYVGKLVDCNWGPFEALDFVNLVSSLLFQSAGFSFSFAISFDAFEAEKDLFWIRVFWLFSNTLVVKKFLLKPILFIGSG
>evm.model.Contig225_pilon.24
MSFWDGIFFNYSVPDLNEEPPVEYSYGTIDLNAEPNADVGFDSQASYGFVYGDSKQSNPEEGYEEKPAASNVNWETKEEFMSEEALVGWVKSRALDNGYIVVKRRTKKSKTTGSVIKVWLMCDRGGEHNSIAILRRSGIKKIGCLFQLIGLYNKVRESWKLQVINDNHNHELAQTTHLVLSSKT
>evm.model.Contig1603_pilon.60
MMDLLRGFSASQSYVGEMGSPTLVDNQVIYHQLAAEEHEDVDEELQDADEEIQHEDDTQEDDETEDSEVPPSESESDDEFILPQTSEQYHTGVYQGFFNRL
>evm.model.Contig350_pilon.36
MSKRRNNIFSTPKLALENLLETSSNEEDIQPLIVNSAVNPLVNMAVNPPVNPALNPPVSPPINLPNVVGMSCNPKVVMLGMNDLSGFFFCLKLTECGRYLIFQQPGDEEQEDADEELEDADEEIQDEDDTQEDSDSKDSEVPPSDSESEDVFIRPQSSEQYNTGVYQEFSNGSTEDYGEAVELTYCELPDYDDEDQMDIWNPTANQIRVGMFFNKKKDVVCAVHQWNVAFNKEIIVSESRPNVWRAKCYTRSKKIQ
>evm.model.Contig429_pilon.15
MDLLHGFSAPRSYVGEMGSPTHVDNQLIYQQPAAKEQEDADEELEDADEEIQHEDDTQEDDETEDIKH
>evm.model.Contig65_pilon.174
MDLLRGFSASQSYVGEMGSPTLVDNQVIYQQLAAEEHEDADEELQDADEEIQHEDDTQEDDETEDSEVPPSESESDDEFILPQTSEQYHTGVYQGFCNGPTEDYDEVAELRDFKH
>evm.model.Contig7_pilon.316
MMDLLRGFSASQSYVGEMGSPTLVDNQVIYHQLAAEEHEDVDEELQDADEEIQHEDDTQEDDETEDSEVPPSESESDDEFILPQTSEQYHTGVYQGFFKH
>evm.model.Contig9_pilon.249
MMDLLRGFSASQSYVGEMGSPTLVDNQVDNQVIYHQLAAEEHEDVDEELQDADEEIQHEDDTQEDDETEDSEVPPSESESDDEFILPQTSEQYHTGVYQGFCNGPTEDYDEVAELRDCQLPDFDDEDHMDIWNPNANQIRVVKH
>evm.model.Contig22_pilon.242
MELQSELLQRFGSFELHTTSEQSDLIQLSELIPDSLGDADDTGRHNCVDSKVSPSRFCYSNGSGPLTDVGPQVLGQGEPKSLNTPKLIERGFPVCSDNSRSMPFTKPGLIPMEGGILADTGGTKTSKFDGALQGIPVIMMMDSGATRNFMSQCLIDKGKGFPSDEHYDKRKNEEKKIENYLSTLEKDLVIIVDRMKDFESSLKEALNLFPENKNLNELKENTKELLTWKENNLARYDL
>evm.model.Contig403_pilon.43
MRRGMSKRLNYLRKRGDSTIGVIGETRRRRGDKPRADEQSKYQTISAFQVQNLRLSLRISLLSLFKHGSLVLLYDTTSSIFLQFSQTHFQVSDLKTIQTLLLCFQREEKRGRFLEGTISFLQVKIDGVENIKGHELIIHGGGLQVLFDYLYLLVLLDCKVDILVIKEIRAGCVDVHDQQIAQLQQAVHEIKVSLTLLNEERSESREFRKVVLAWMKSQEEKSVDSSGMELQSELLQRFGSFELHTTSEQSDLIQLLELISDSFGDADDTGRPNCVASKVSPSRFCYSNASGPLTASSVGSRGAQKC
>evm.model.Contig409_pilon.5
MVFDFPMETRATNARLEVHDQQIRQLQSEVNEIKTTLRSLEVERVESAKFRQIVLAWMKHQEQSELESGLLQRFSCFTRPASSEQDSIHHDPIHVVDDQLVTIGSFEIHPPSEQAATIQQSHLIPDYLDEGEDTVRPYAADGKVPLVRCQYWNRDGLLYDDGLHMLDQAESKSNFSFKANYRNINSRSNMYRNFPSKLGSLRSGETGSIQPQDRGARYLLRVDWKGRKKKRICLRWGNRYGPAHKCPDGRII
>evm.model.Contig548_pilon.85
MDGNQIKGLERQDSFGPLIGEGDGPQVLGQGEPKSVNTPTLIERGLSVCSNKIHSVPFITPGSIPMERFRVRSLPFDQEPPLLLNGDMFFIMIE
>evm.model.Contig562_pilon.4
MVRPALDLSGSMEIRDTYDRLEIHDQQIRQLQSDLNEIKTTLQSLEVERAESAKFRQIVLAWMKHQEQQQVDGSSGTRNSSGFFSSSNFDFGHVPVTTEVLGGLAIHNPSEQLVAIQQLDFISNSIDDVEDIWRPNSVDRMLSLFPFRYQNSFGPLTGKGDGPQVLGQGEPKSVNTPTLMERGLPVCSNKIHSVPFIKSGSIPIEGSASISRDRVVLYPSRLDWKGRKKKRIFLCWGNRYGPANKRPDDTKQGWTNDSLPSLEDKTFK
>evm.model.Contig64_pilon.256
MEIRAINARLEVQEQQLHQLQADVNEIKATLQVLEVDRRASVAFRRVMFTWMKHHDTQKVDGPSGSGSGVSSGLFSSPNITFGENTDPTDITGAVKKSITWPEFQSELLQRFHGFAISTPSKQSDSIHDSLPDVVDGKNVASVSSTVSPAPFSYSIGYGLLLNDGLSEVGQPQPNSTFNFFLAERDFQPRLLLGHDQFDNGKGERLLLEADNSPNQVESWMKFIHEEHSLMLQDLTENHSTKWGHVLHHDRGVLYPSRLDWKGRKKKRMCLRWGNRYGSANKCPDGKTQGMTNDSLPSLEDKTFK
>evm.model.Contig0_pilon.348
MQLPQAKILGRELQPHETWKQSHCRKGSRPLDKDLSSSSSHVSDVDPKENIEEENLEWVDESAKETWVKYDGYLVEKYGDEHGNHPKFDEVLWSRAAGSKNKRKVYGLSCVNDSNAHGRQNPKNEKLNEIIKGILKEKEEEKERLNGIIAELEAEKEKHKEEKEAMSNRMLKIEDMLKTLVRK
>evm.model.Contig1804_pilon.5
MGSIPDPTQFYRLPPSCLWAGAWVELVTGGLGAPSVWTSGQHGHPLPIGGCSHRRSCSWLTIFGINVVRGDLKPASGLPEIAVVGIRVRGERLSASTLFVVIRYLVRPTQFAFQCGDVDLPRLCMSDVWLHHLEFNMDYHPTYSMARTMGRGSVLAGGRGIGRVVSQSGSQGGGLPGNEDVRQPSGQAGNQVIRQGVVHGVGQRSDRVFRQGSSQASGKAGNQVVRQGVVQGSDHVVGRGSSRASGQAGDRGVGRESNQVGYQSVGRRSGIGSNDTVMPTPIEGSDDDDESAFHGAHARRGRASQVQAPMNREWIWIEDGEKGSRPLDKDLSCSSSQVTDVDSEDNVEEENLVWVDDRAKETWDKYDEYLVEKYGDERINHPKFDEDLWSRAAGSKYKG…
>evm.model.Contig188_pilon.71
MIDIWNTPEWKAKSQRNTDIKSKSIGGKHTLETQSYMTAKKSGKNILGRERQPHEMWKQSHCRKGSRPLDKDLSSSSSHVSDVDSEENIEEDNLVWVDERAKETWVKYDEYLVDKYGDERSNHPKFNEVLWSRAAGGKNKRKVYGLSCVNDSNAHGRQNHEVATMYGFGGKMVVTMFVKIYGSKMVVNKPSKMVAKWTGSGAKDSSHMQQTKPKDDDKNGEPIMLDVQERKVNRVRQYENFYIKSCDMNMEKK
>evm.model.Contig483_pilon.15
MARTMGRGSTHLAGGRGVGRGNSQSVDQGSDRGVVRGSSQGVGQGSDRGVVRGGSQGVAQGSYRSVVRGGSQGAGQGGDRGFRRGNSLSVGQSSDRGVVRGRYQRASQGSDQGVGRGNSQGVGQGSNQGVGQGSSQGVGQGSDHGRRSGKELGRELQPHEMWKQSHCRKGSRPMDKDLGSSSSHVSDVDSEENIKEENLVWVDERAKETWAKYDGYLVEKYGDERSNHPKFDEVLWSRAAGGKNKRKVYGLSCVNDSNAHGRQNPENEKLNEIIKEIMKEKEEEKERLNGIIAELEAKKEKHKEEKEAMSNRMSKIEDMLKTLVQK
>evm.model.Contig592_pilon.127
MGKPSPPIGQEPEIKLKIPSLTWMSFKSPLAGFEPMTSRSQGETSTSRLNLLDSEKAKILGRELQPHEMWKQSHCRKGSKPLDKDLSSSSLHVSDADSEENIEEENLVWVDERANETWVKYDGYLVEKYGDERSNHPKFDEVLWSGAAAGNNKRKVYGLSCVNDSNAHGRQNPEEILKEKEEEKERLNEIIAELEA
>evm.model.Contig1013_pilon.1
MRQQSPLNHHIHCQWILPSPSSKHLSWPTVASLKILFEKKAFEKQIKELEDQKKIAIGKANLHEKENAKLRKQLQEADAANKLKIKEIIEGAKKSAAKTMLRSKIQMVKQAEYGADIWSSHLREWFKVLVELTGERVQASNEVAVKAGEVEITSKVGAAAGDDRGEEAAAAMGDENKVAKA
>evm.model.Contig126_pilon.32
MPMGWRLFYTLDQLNQHFGLEIGVPEIALMYQLRTHGSSRFVLQRRSGAPILVPGITLNENEYRNRFFFVKRRSIPSGELLPLKWVEKAPKFELIVVEEEEESNKKIRSLLLINEQYRKFGANLEAATPMTSESTFDVEDLNAFFAVKKGKTSLVAP
>evm.model.Contig211_pilon.60
MPMGWRLLHTLDQLNHHFGLEIGIPEISLMYQLRTHGSSHFVLQRRSGAPILVPGITFNEDEWRNRFFFVKRNSIPHGEILPFKWVEKAPKFESLVAEEEESRNKIRSLLKIDEQHKKFGANFEAITPMALESTFNLEDLDTFFVVTKEKASPAAPKSRAMTTRSSKTTKKRKGVDTVDLEEPSDMSIYDLLKKVSAKYASEKEQIEKQIEDLEDQKKIFTAKAGHYEKELAKAKKQMKEMEATHKLQFKEHIDGAMKSAAIAVLRAKIQLVNQAKAEGVDSLAKNMKELGRILATLAGDKAEASVEVNKAGEVGETSKAGDVEVTGVEAGALEQEVTMGDDDNDAKV
>evm.model.Contig291_pilon.67
MEEDLGLDEHFEKLQVMLTMHQENLAIEKDEHTKQGQHVDDLRLGATNRANKLEKDNRKLSKQLQDLEASFKQKVKDITEGGKKSANNAIVQSRIKMASPAKVEGLDIWADEL
>evm.model.Contig308_pilon.29
MIRKLSRSKLRILKTRRRLLLAKAGHYEKEAQKLKKLVKDNDTAHKLKMSSSSTGFCEIGIPEIALMYQLRTHGSSRFALQRRSGAPVLVPGVTLNEDEWRNRFFFVKRSSIPDGELLPLKWVEKESTFDLEDLNAFFAVKKEKTSPVAPKSRAMTTRSSKTAKKRKGVDTVDLEDPSDISVNDLLNKALVKYASVKEQFDKQIEDLEDQKKIITAKAGHYEKEVAKVKKQMKEMEASYKLQFKEHIEGAKKSAAIAVLRAKIQMANQAKTEGTEIWAKNLREWGKILAGLAGDKAEASTEVTKAGDAGETSMVGEGEATGAGTGVDEKEVMVGDDDNGAKV
>evm.model.Contig105_pilon.36
MPVPLPFLMERVEDRGTPGTSLVLRIPLLHRLIVARVVGMLRGIGITVRENNQQDVNEKLNKIIKDLVKEKEEKERLNGIIAELEVEKEKHKMEKDVMSNRMPKIEDMLKTMVRK
>evm.model.Contig158_pilon.31
MGFRQPEDFNPKNKTEIRFFTRLKSVYVAISHPVKLVHTTISQLRPDSPSTLLIVFVIAFQNEKLNEIIKELVKEKRRRKIRLNGIIAELEAEKEKHKMEKDAMSNRMSKIEDMLKTMVRR
>evm.model.Contig189_pilon.34
MLDLQFPHQHNTNISIGIKNEKLNKIIKDLVKEKEEKERLNGIIAELEAEKEKHKMEKDVMSNRMPKIEDMLKTMVRR
>evm.model.Contig222_pilon.39
MPIPIEGSDDDDESTLHVAHAKRGRASQVQVPVPMNRDWIWIEDGEKGSRPLDKDLSCSSQVSDVDLEDDVEEENLVWVDDRAKETWNEKLNEIIKELMKEKEEEKERLNGIIAELEAEKEKHKMEKDEMSNRMSKIEDMLKTMVRR
>evm.model.Contig87_pilon.2
MDVNSDCTHLDNHYFGSVVEKDAGSSTEGERTVEDTVVVEAEDTHLLLTQIGVRGDFTPVKLVHTTISQLRPDSPSTLLIVFVIAFQNEKLNEIIKELVKEKRRRKIRLNGIIAELEAEKEKHKMEKDAMSNRMSKIEDMLKTMVRR
>evm.model.Contig105_pilon.78
MSRRRNDIFSTPKPPPENLSETSSDEEDIQPPIVNPDIQPPIVNPVINPPANLDLIPPVNPPANILANFPSIEEWDEEGNDVYWNWAFNNLFPDNQDQEEPIVEQQLRQEEEPEDEYVPANPWAVDDDVYEETLNRWRNHDPWEDESSRDSDYSFDSIFND
>evm.model.Contig155_pilon.83
MSRRRNDVFSTPKQPPENLSETSSDEEDIQPPIVNPVINPPVNLDLIPPVNLPANILANFPSIEEWDEEGNDVYWNWAFNNLFPDNQDQEEPIVEQQLGHEEEPEDEYVTADPWAVDDDVDEETLNRWRNHYPWEDERSTNSDCSFDSIFND
>evm.model.Contig337_pilon.51
MSRRRNDIFSTPKPPPENLSETSSDEEDIQPPIVNPVINPPVNLDLIPPVNPPANILANFPSIEEWDEEGNDVYWNWAFNNLFPDNQDQEEPIVEQQLGHEEEPEDEYVPADPWAVDDDVDEETLNRWRNHDPWEDERSTDSDCSFDSIFND
>evm.model.Contig3_pilon.53
MEGVVVLLHEEMSHKRNILFSTPKPPPEDVSERSSDEEEMPVNPVVDLPVNPVVDIHVNPIVDIPVNPFVNLPVNPPADILANFPSIEEWDDEGNDVYWN
>evm.model.Contig548_pilon.55
MSNKRNNVFSTPKPPPEDVSERSSNEEEMPVNPDVNPNVNPALNPVVNLPLNPPADIVANFPGIEEWDEEGNDVYWNWAFNNLFPDNQDQEQPIVEQQLGYEEEPEDEYVPNDPWAVDDDVDEETINRWRNHDPWEDERSTDSDCSFIASPEVDAKQFIDHFFDLRLLYLFDSEDTRECGYLKTILRRVYGKVMFLRPFIRKSMKNIFYRFVLETEKHNRISELFEILGSIINGFALPMKKENKLFVSKAFKDPDVDVVPETQPDTQPASSRRRHRQKEVPEKTKPSITRWSESKEVALACAYIDVYEDPIVGNNQMSSDFWRRVRHHFFGQWIVVTTGRTA
>evm.model.Contig1095_pilon.20
MEYIPKHVLCSCGYPATIHTSWTSTNPGRRFYCCARNVVVVLLGGGIHLCVQDLATLFRAFLERTTCMRKLLGGLVFKTVV
>evm.model.Contig363_pilon.54
MDSKPQHVLYSCGFPATTRTSWMSTNPGRRFYCCTINAGGCGFVGWRDPPMCSKSVDIIMGLLRKNNMHEEAARRNVDLFVFFIK
>evm.model.Contig38_pilon.143
MEYIPKHVLCSCGYPATTRTSWTSTNPGRHCCARNAGGCGFIGWRDPPMCSRSVDIIPAFLERRTCMRKLLGGLFFKTVF
>evm.model.Contig393_pilon.29
MFYVLVGIQPPLVRRGHPQTLVGGCGFVGWRDPPMCSRSVDFIPGLLRKNNMHEEAARRILNFIVKINAKASIKFKLS
>evm.model.Contig62_pilon.76
MEYLPQHVVFLLVPRQHSYVVDIHKSWQAAGGCGFVGWRDPPMCSRSVDIIPCLLRKNNMHEEAAKMIVFQNRCL
>evm.model.Contig1108_pilon.6
MSTVDRYSLKYKRKRIGVSTDTDCKVEENVTKKSNVSIRNRVRKSQRIAQKISFSKFKNTSSTPIMLDFDDSTSKANFKSNTSNIKDSSHIMKGKSLIDDHDSDFLVLVNHIQKTKYVLPNLHILQWLTKKTLLSLEKHMAGSDISKWFIKKRKDKSCDTKENNQKDQGVVHEAENTMDVGHAKAGENVLEIVPYMGEEATNVEENVIGVDSDEEMCNDIIYSENQLYEVSASGNHFIVPVISQYDKPPELTDIDANEDHELQHEASEMESEETISEHYEEHIADVQSEEHIADVQSEHIDKGLTSEKENEHQDKRNAIQYKEVEKITTNEPQDEGLSVKNKEIISEVHINMVFFIVVFYISITGCNI
>evm.model.Contig148_pilon.48
MHWRTQINKVDYGVFLMRHMETYRDCQLDWDCGVCKEEEEVYNLQKLQLNDLIKKYVTKIILHDLNDWFVWVTNDLMKHIHSPVEVRREAERNTHGNIASWLLEHAD
>evm.model.Contig329_pilon.31
MSTFDHYSLKYKRKQSGVSTDTECKLEENITKKRNRNAFVDYLIQTKHPSGRQIKKAKIHRLDEVNNAQKNQLNDLRRNYTTKIVLHNINSRKLWVLKDIKAYIQLPIEVRRAADDTTHDNIVARLNEQAD
>evm.model.Contig36_pilon.275
MSTFDRYSLKYKRKQSGVSTDTECKLEENVTKKRNASIRNRDYLIQTKHPSCRQIKKAKIHRLGMRWRTQFNHVDCGVFIMRHMETYRGNGLLYWDCGLCNEDEVNNAQKNQLNDLRRKYTTKIILHDINSRKLWVLKDIKAYI
>evm.model.Contig46_pilon.18
MPWRTEFNKVDCGVLLMRHIETYRGFLLDWDCGLCKEEEVNNLQKLQLNDLRKMYVTKIILHDLNERFEWVSRDLMKYMQLLVEVMREADRIAHGNISLCLLEHAE
>evm.model.Contig111_pilon.74
MVEMVEIDHLMEIQVDSLRVVNLEYFDLQTLRNTDQWEGIRLGIHAECQRAYKDRKQEFKKYFDKVGGY
>evm.model.Contig1307_pilon.8
MGEMKILEIQIGFLVVVSLEFFDLQALQDEGLWEGVKLGINAECARSYKDRKQKAKSIF
>evm.model.Contig1569_pilon.2
MATQIARGHDGDGGDRPPHGDPRRLPTEYFDLQILRNTDRWEDIRLGIHAECQRAYKDNKQEFKIVFDKLEAMRIL
>evm.model.Contig210_pilon.108
MTIDKSWIALGNWNSTAFKEGLLNFIEIAKNHEFFDLQSLQDEGLWEGVKLGINAKCAQSYKDCKQKAKKHFLANDGYENIEKANNSPPEYI
>evm.model.Contig531_pilon.24
MATYIARGHSGNGGDRPPHSDPKRLPTNCESCKLVVREYFDLDSLRNTDQWVGIRLGIHAECQIAYKDRKQEFKKHFDSVGGYNDVEKARKNSR
>evm.model.Contig112_pilon.22
MALIKDSEHLRIPFQDIERATKNLTTLIGKGGYGNVYKGELLLSGKLTTVAVKRLDPSISGQGFKELLIEIHLLSRYKHPNLVSLLGFCHERSESILIYEYAEHESLEKILTFDTTLTCKQKINICIDAARGLDYLHNHVGENHRVIHRDIKSANILLDHNWKAMISDLGLSKIGRANENDTFVITNACGTHGYCDPAYMDTGVLTKESDVYSFGVVLFEVLCGRLCFMNVNDERRFLAPLARRYYDKGKLHEIINPVMKEQLNPESLNLISKIAYQCLLNDREKRPSMHTVAMKLTEALRVQEIDDLAMKREEINITSHPDPIDYIVSQVPARTSSAPPNLEEQKLAQVLNDPQKRAIYDQYGEEV
>evm.model.Contig112_pilon.23
MALIKNSEHLRIPFQDIEGATKNFTTLIGKGGYGNVYKGELLLSGKLTTVAVKRLDPSISGQGFKEFLNEIHLLSRYKHPNLVSLLGFCHERSESILVYEYAEHGSLEKFLTFDTTLTCKQKINICIDAAWGLDYLHNHVAENHRVIHRDIKSANILLDHNWKAMISDLGLSKIGRANENDTFVITNACGTHGYCDPAYMDTGVLTKESDVYSFGVVLFEVLCARLCFMNVNNERRFLAPLARRYYDKGKLHEIINPVMKEQVNPDSLNLISKIAYQCLLTDREKRPSMRMVAMRLTEALRVHEIEDLAMKCEEINITSHPDPIDYIASQLEIEFQEKCIKKITNEEERHKRLPSKASNVEDVHLESKNMTDLMTTAPELARLALEASPVEEKHPGFKI
>evm.model.Contig112_pilon.25
MAFIKDSEHLRIPFQDIEGATKNFTTLIGKGGYGNVYKGELLLSGKLTTVAVKRLDPSISGQGFKEFLTEIHLLSRYKHPNLVSLLGFCHERSESILIYEYAEHGSLEKFLTFDTTLTCKQKINICIDAARGLDYLHNHVGENHRVIHRDIKSANILLDHNWKAMISDLGLSKIGRANENDTFVITNACGTHGYCDPAYMDTGVLTKESDVYSFGVVLFEVLCGRLCFMNVNNERRFLAPLARRYYAKGKLHEIINPVMKEQLNPGCLNRISETAYQCLLNDREKRPSMGVVAMKLKEALRVQDFDGLAMKREEMDIISHPNPIVASEVLNDPQKRAIYDQYGEEGLKGQVPSPGTGGFSGGPTTFRSNPHNTINIFRRFFEPPAGPGG
>evm.model.Contig112_pilon.26
MALIKDSEHLRIPFQDIEGATKNFTTLIGKGGYGNFYKGELLLSGKLTTVAVVKRLDPSISGQGFKEFLTEIHLLSRYKHPNLVSLLGFCHERSKSILIYEYAEHGSLEKFLNFDMTLTCKQKINICIDAAHGLDYLHNHVGENHRVIHRDIKSANILLDHNWKAMISDLGLSKIGRANENDTFVITNACGAHGYCDPAYMDTGVLTKESDVYSFGVVLFEVLCGRLCFMNVNDERRFLAPLAR
>evm.model.Contig112_pilon.30
MALIKDSEHLRIPFQDIEGATKNFTTLIGKGGYGNVYKGVLLLSGKLTTVAVKRLDPSISGQGFKEFLTEIHLLSRYKHPNLVSLLGFCHERSESILIYEYAEHGSLEKFLTFDTTLTCKQKINICVDAARGMDYLHNHVGENHRVIHRDIKSANILLDHNWKAMISDLGLSKIGRANENDTFVITNACGTHGYCDPAYMDTGVLTKESDVYSFGVVLFEVLCGRLCFMNVNDEQRFLAPLARRYYDKGKLHEIINLVMKEQLNPGCLNRISEITYQCVLNDREKRPSMGVVAMKLKEALRVQDFDGQAMKREEMDIISHPNPIVASQEKVSGEEVVADSWLELGKPGFFKPVPVPVSTVNNQFRFRFRFRFQFVRVKMEQVPLFRFQF
>evm.model.Contig116_pilon.3
MPPFHYRSWQEVPGSKNKAQKHFDKVGGYDNTERAKTKPPEGMDPDAWVRVIEELFKTPTYQKRSQANSANRSKQLYGSYHGTQSYAQRRYTEVQETGVAKDVEDWREMHYKGSSGWYNELAETHWVAKYWGAQAVGAAPSPGLFRLKRNTQADLDLLGASKSGSPRVRSADPHNINTSNNSSFLYLILLACFRVKSWTRRTNLCQARVAMIRQLMRLKFLKGRWDIGVVTFEVLDEQ
>evm.model.Contig168_pilon.59
MSILTTLHNYFDLAQYYNTEYWDGIKLGIQVDCANRYKDRKTKLKKHFDKEGGYDNTERAKQNPPKGMGPEEWVQIIDGLFTTSTYKNRSLKNTANRSKQLYGSYHGTQSYAQRRYDEVKEGGAPQHVEGWRDMHFKGSSGWYNQLAEQHWVREY
>evm.model.Contig249_pilon.208
MSILTTLHHYFDLQRYHNTEYWEGIKQGIQSDCANRYKDRKTKLKKHFDKVGGYDNTERAKTKPPEDMNPDAWVRVIEELFTTSTYQKRSQANSANRSKQLYGSYHGTQSYVQRRYTEVQEIGVAKHVEGWRRMHCKGSSCWYNELEETH
>evm.model.Contig360_pilon.87
MYHYFDLQRYHNTEYWEGIKQGIQSDCANRHKDRKTNLKKHFDKVGDYDNTERAKTKPQEGMNLDAWVRVIEKLFTTPTYQKRSQANSANRSKQLYETYHGTQSYAQRRYTEVKS
>evm.model.Contig363_pilon.40
MSILTTLHHYFDLQRYHNTEYWEVIKQEIKSDCANLYKDRKTKLKKHFDKVGGYDNTERAKTKPPEGMNPDAWVRVIEELFTTPAY
>evm.model.Contig118_pilon.34
MSCWSNVLNHEEQFKSKDSTSRLFCPCNMLGENNFKARMRLNELLINLETNIESTLLSSIYKSVEDVDILVVPILQDSHYYLVCFNFKNETIEVIDNMKGKMKAKQKYRVTRMTQVMLNYLENHFPSLYNKLEGVVLTKVDLPWQTDKNFVDCGVFAMRHMETYKGQPINEWANDCGLKEEAEQSVIGQLNDLRIKYLSKLLLSDVNLLHDKVMSQLEEFEKIDISEREKLKKGAEKRIIQRIKKYC
>evm.model.Contig12_pilon.471
MDTKSSKRKTRLDRSRKRDILMNLKSDENIQAVDDDDDFESPPPPPKSTTKTGTSKSKFVEFDNTKRLRTRNPPKSLCEFLDILTDEQKSAIDDIGFSSIKDFKIKAIPSCLAYWLLYNYDPASNMLNLGSERIKITPGLVCQTLGIPMGKIQLEEKKKPSLSDPVVAEFRQQFQGINGIPTVKTITDLVKSSGNSGRMFKINFLVVFNTIMAQMSQGSTANMSFLTSFNQGADFKSFDWCSYIITCLNRTKDKWNGKQHYNGPATFLTLLYAHHMNERSHPSKKRIPAISYTTFDILMKLEKTIGCKDNKMETQVSNQPEPNRKTTKRKIREEIEEKMNLEKSKKVKKKSEVQKEESKKIKTGKASSKHEVSQKQTDILPTDDNWEKQSFFKETNESV…
>evm.model.Contig1633_pilon.3
MRSMVIDKKRQRWRLIRGVKSEMSGENIQAVDDDDDFESPPPPPPPKSTTKTGRPSLNLWSLTIQRDLEHEILQKLLYAHHMNERSHPSKKRIPAISYTTFDILMKLEKTIGCKDNKMETQVSNQPEPNRKTTKRKIREEIEEKMNLEKSKKVKKKSEVQKEESKKIKTGKASSKHEVSQKQTDILPSDDNWEKQSFFKETNESVEGLSAFASLQLISESEQPTNVQEWVKLIRRKTFELDEFVRDVEVQIKECVKTCKGSDEILEPINEWKSRLSKYNKQDQNQSSNEAEGDSLKGVKKEEDNRVDLDSQISETMVQEMVKVVEKVEQGHADKEKVDAMNEDILCSQKGEDDALDLNQDEANVEDVLKNVSFLQPNESQIQTPIDETKAEKTEQENED…
>evm.model.Contig27_pilon.152
METFKGQPINEWANDCGLKEEAEKSVIGQLNDLRIKYLSKLLLLDVNLLHDKVMSQLEDFEKIDISEREKLKKGAEKRIIQRIKKYC
>evm.model.Contig37_pilon.30
TQVMLNYLENHFPSLYNKLEGVVPTKVDLPWQTDKNFVDCGVFAMRHMETYKGQPINEWANDCGLKEEAEQSVIGQLNDLRIKYLSKLLLSDVNLLREKVMSQLEDFEKIDISEREKLKKGAEKRINQRKKNYC
>evm.model.Contig11_pilon.133
MNILHKITIFIFIYFSSTNAFPNFFPNVSSIPPSFLPNTTAVAWDDFNKLSRCRLGQNVTGISKLKNYFHYFGYITNTTGNFTDDFDDDLESAVKNYQRNFNLNATGELDEWTVQQILKPRYTDVRGKIHDVDSG
>evm.model.Contig1517_pilon.18
MNILHKITIFIFIYFSSTNTFPNFFPNVSSIPPSFLPNTTVGAWDGFNKLSGCRPGQNVTGISKLKNYFHYFGYITNTTGNFTDDFDDDLESAVKNYQRNFNLNATGELDELTVQQILKPRYTDVRVRYTMSTVVSRRHSSIVYLALGVIMG
>evm.model.Contig2_pilon.453
MNILHKITIFIFIYFSSTNAFPNFFPNVSSIPPSFLPNTTAGAWDGFNKLSGCRPGQNVTGISKLKNYFHYFGYITNTTGNFTDDFDDDLESAVKNYQRNFNLNATGELDESMVQQILKPRYTDVRVRYTMSTVVSRRHSSIVYLALGVIMG
>evm.model.Contig342_pilon.60
MNILHKITIFIFIYFSSTNAFPNFFPNVSSIPPSFLPNTTAGAWGGFNKLSGCRPGQNVTGISKLKNYFHYFGYITNTTGNFTDDFDDDLESAVKNYQRNFNLNATGELDESTVQQILKPRYTDVWVRYTMSTVVSRRHSSIVYLALGVIMG
>evm.model.Contig783_pilon.32
MNILHKITIFIFIYFSSTNTFPNFFPNVSSIPPSFLPNTTVGAWDGFNKLSGCRPGQNVTGISKLKNYFHYFGYITNTTGNFTDDFDDDLESAVKNYQRNFNLNATGELDELTVQQILKPRYTDVRVRYTMSTVVSRRHSSIVYLALGVIMG
>evm.model.Contig120_pilon.65
MTTMVVWLCLDDTHKAVLQMLPHIFVGKPDRLQKIINIVSDAAKQSLKKKGMPLPPWRRADYVKAKWISPCNPDNNNHQSFSEIKIKSNPVSDQKDPILIAEFEATDEERLEEAVKQWEPLEIRPKVPKSGVEALTNILTYPAIISHHFPATANISGTRRSLNFSVPYMPMKLYYELGLILESFVSLSCITAQNREIKLSKLVNGS
>evm.model.Contig148_pilon.93
MTTMVVWLCLDDTHKAVLQMLPHIFVGKPDRLQKIINTVSDAAKQSLKKKGMPLPPWRRADYVKAKWISPCNPDKNNHQSFNEERLEEAVKQWEPLKIRPKVPKSGDSNGVAFVLIFLMKKYVTLNLFS
>evm.model.Contig222_pilon.14
MPLPPWRRADYVKAKWISPCNPDNNNHQSFSEITIKSNPVSDQKDPILIAEFEATDEERLEEAVKQWEPLKIRPKVPKSGDSNGVAFVLIFLMKKYVTLNLFS
>evm.model.Contig559_pilon.51
MTMMVVWLCLDDTHKAVLQMLPHIFVGKPDRLQKIINIVSDAAKQSLKKKGMPLPPCEITIKSNPVSDQKDPILIAEFEATDEERLEAVKQWKPLEIRPKVPMKADCLLN
>evm.model.Contig794_pilon.16
MTTMVVWLCLDDTHKAVLQMLPHIFVGKPDRLQKIINIVSDAAKQSLKKKGMPLPPWRRADYVKAKWISPCNPDNNNHQSFSEITIKSNPVSDQKDPILIAEFEATDEERLEEAVKQWEPLKIRPKVPKSGGKVISGLMYSMTFRI
>evm.model.Contig1315_pilon.4
MQEKILGRRTQCQVLEGLHFCTERTKEAYEEYLQEMIKEYELNFTQDDARVWERLHGNGGPKRVFGIGSSDLDFVFVTNVSQAGEAEITHLSQMCRKNRCVANA
>evm.model.Contig263_pilon.20
MKTVLFRGGYMMAEYLQEMTKEYGLNFTQDDARVWERLYGNRGPKRVFGIGSSDLDFVVTGTSSSCYGSAPSFVDQQAQQRVLLL
>evm.model.Contig264_pilon.123
MQEKILGRRTQCQDFRRVALLYRAYEEYLQEMIKEYGLNFTQDDARVWERLHGNSGPKRVFGIGSSDLDFVVTETSSSYGSTPSFLQDLEARLEIKRKAREELEEQMKKMNEFMKKFSPPNN
>evm.model.Contig47_pilon.243
MQEKILGRRTQCQDFRRVALLYRAYEEYLQEMIKEYGLNFTQDELALGTFA
>evm.model.Contig51_pilon.31
MAGAFAHGAIFFIRDYNPEQNEDNVLARMLEHKELNPDWLKKSTSGKDNRSKTDRGGKTSRHTGGSIGYDERRLRLAEYLQEMRKEYGLNFVQDDARVWERLRGNGGPKRVFGIGLSDLDFVVTGTSSSSYGSTPSYVDKQAQQKLQDLEARLEIEELEEQMKKMNEFIKKLLLPIISS
>evm.model.Contig133_pilon.64
MSMGGNNFGDEYMCVYETDQVFAGVDELVDWAIARGRENGYVLVRRRSKTNATGVVIKVWLKCDRGGVYHGEPKARRTGSKKTGCEFELIGRYERSCGGWKLRVVNNEHNCIRLTRRSYATLLEAYATFLEAYATFLDALIAWRG
>evm.model.Contig136_pilon.75
MSMGGKNFGDEYMCVYETDQVFAGVDELVDWAIARGRENGYVLVRRRSKTNATGVVIKVWLKCDRGGVYHGEPKARRTGSKKTAPSPAAD
>evm.model.Contig13_pilon.138
MFKNGTKSVKYRKYRYRYRYRTYDFGTGIGTHFSEISVPVPVNNSEPIYEFQISIYGVDELVDWAITRGRENGYVLLRLRSKTNATGVVIKLCLECNHGGMYKENQKLDVLVRRRLDVNLS
>evm.model.Contig35_pilon.336
MLKVFVSPDELVECAIARGLENGYVLVRSRSKTNASGAVIKVLLKCDRGGVYKGESKLRRTGSKKTIANLS
>evm.model.Contig48_pilon.304
MNLQTKRCLPVLMNWLIWAIARGCENGYVLVRRRSKTNATGVVIKVWLKCDRGDVYQGEPKARRNGSKKTGCEFELNGKYERSCGGWKLRVVNSEHNHQVGKIIK
>evm.model.Contig1432_pilon.9
MESFKASVDVEKNQLVEIRKGIEDDHERKKKAEFEFMREDIDIERQNLEAMMRKVIKQLPVRDQD
>evm.model.Contig169_pilon.156
MITEGLMESFKENVDVEKNQLLEMRKEIEDDHERKKAELEAMREDIDSQQQNLEAMMQKVALAFEKAALALMQLLLMQLTAKGCIRSIATF
>evm.model.Contig397_pilon.4
MITEGLMESFKANVDVEKNQLLEMRKEIEDDHERKKAELEAMRADIDNQRQNLEAMMQKLPMKGCIRSIATFLRSNATFYQGCIRSNL
>evm.model.Contig50_pilon.77
MITEGLMESFKANVDVEKNQLLEMLKEIEDDHEKKKAELEAMSEVIDNQRQNSEAMMQKVIRQPPVGDRED
>evm.model.Contig5_pilon.179
MGGKERSKHQGFKSHELNQDLESFKANVDVEKNQLLEMHKEIEDDHERQNAELEAIREDINSQRQNLEAMMQKVIKQLPVGDRND
>evm.model.Contig156_pilon.33
MVEELQNHSEFLPKQIRLVEIKAGEDEDRISRLPDCLLVEILSHLPTTKCAIKTGVLSKRWKHIWTSVPNLIFSHHGDPSADFISFVDKILTQRGQLKLKRLSAYSTYDDRFESQVHNWVHYALDCNVEEINMMFWHTKSPLMFPLDQCFCMNSYLTDLNLTYCQFNPDGAIRWEKLLSLRVSNVSLDEDLMENILSGSPVLETLELNECFGFRRLNITSKSVKKLVFDGYIVDGDVIEINAPNILSLAILHHLDLLKILLINVSSLVEADLDYALCGEYEITPKEAEEEMLKRLIINLVHVKEVKIGGYCFKALSRLEAKGFIFPSNLIICDDSYYPFESDSDSLELSDWTNSDSDENRDSEVLLLDDGPTGDEFQEQVDASTSSSQEDDEADA
>evm.model.Contig156_pilon.34
MDRSVASLEMGEERQNHSEFIPKQIRLVEIRADEDRISRLPDCLLVEILSRLLTTKCAVITGALSKRWKHIWNSVPNLIFLHHGDPSADFISFVDTILTQRGQLKLKSLIVYSTYDDRFESQVHNWIHYALNCNVEEINMLIWHTKCPIMFLLDQCFFMNAYFTDLNLTFCQINPAGAIRWEKLLSLHVSNVTLDEDLIENILSGSPVLETLVLTECFGFRRLNITSKSVKKLVFDGYLVNADILLINVSSLVEADLEYALRWEYEITPKEAEEEMIKRFIINLVHVKEVNIGVLCFKALSRLEAKGFIFPSNLIVCDVSYYPFESDSDSLELSDRTKSDSDESKDSEVLLLDDGPTGDEFS
>evm.model.Contig156_pilon.35.2
MDRSITSLEMVEERQNPSEFLPKQIRFVEIRADEDEDRISRLPDCLLVEILSRLPATKCAVITGALSKRWKHIWTSVPNLIFSHHGDPSGNFISFVDKILIQRGQLKLKSLIVYSTYDDRFESQVHNWIRYALNCNVEEINMFFWHTKRQIMFLLDQCFFTNSYFTDLNLTFCQINPAGAIRWEKLLSLHVSNVNLDEDLIENILSGSPVLETLVLNECFGFRRLNITSKSVKKLVFDGCFANADVIEINAPNILSLEIVDYLYLRKILLINVSSLVEADLDYALRGEYEINPKEAEEEMLKRFITNLVHVKEVKIGVLCFKALSRLEAKGFIFPSNLNICDVSYYPFESDSDSLELSDRTNSDSDETRDSEMLLLDDGPTGEELQERVDAITSSSFDD…
>evm.model.Contig156_pilon.46
MMFWHTKSPLMFPLDQCFCMNSYLTDLNLTYCQFNPDGAIRWEKLLSLRVSNVSLDEDLMENILSGSPVLETLELNECFGFRRLNITSKSVKKLVFDGYIVDGDVIEINAPNILSLAILHHLDLLKILLINVSSLVEADLDYALCGEYEITPKEAEEEMLKRLIINLVHVKEVKIGGYCFKALSRLEAKGFIFPSNLIICDDSYYPFESDSDSLELSDWTNSDSDENRDSEVLLLDDGPTGDEFQEQVDASTSSSQEDDEADA
>evm.model.Contig156_pilon.47.2
MDRSITSLEMVEERQNPSEFLPKHIRFVEIRADEDEDRISKLPDCLLVEILSRLPATKCAVITGALSKRWKHIWTSVPNLIFSHHGDPSGNFISFVDKILIQRGQLKLKSLIVYSTYDDRFESQVHNWIRYALNCNVEEINMFFWHTKRQIMFLLDQCFFTNSYFTDLNLTFCQINPAGAIRWEKLLSLHVSNVNLDEDLIENILSGSPVLETLVLNECFGFRRLNITSKSVKKLVFDGCFANADVIEINAPNILSLEIVDYLYLRKILLINVSSLVEADLDYALRGEYEMNPKEAEEEMLKRFITNLVHVKEVKIGVLCFKALSRLEAKGFIFPSNLNICDVSYYPFESDSDSLELSDRTNSDSDETRDSEMLLLDDGPTGEELQERVDAITSSSFDD…
>evm.model.Contig188_pilon.39
MEVVQKALNVRQGMVEKFVSINSTLHYRQGKNDTFYYAYDIFSSFSYHKKHSTKSCRALIFNGDHDLTFPYVGVEQWISSLNLEVEAPWKPFYLDSQVGGYVTKYAQNNYSLTYATVKGAGHSVTNYKPKESFELVQTWLSSQTYSSDS
>evm.model.Contig188_pilon.52
MEVVQQALNVRQGMVEKFVTINSTLHYSQGKNDTIYYAYDIFSSFSYHKKLSTKSCRALIFNGDHDLTFPYVGVEQWITSLNLEVEAPWKPFYVDSQVGGYVTKYAQNNYSLTYATVKGAGHSVTYYKPKESFELVQMWLSSQTYSSDS
>evm.model.Contig28_pilon.203
MYVTKIVVIAINKWANMEVVQQALNVQQGMVGKFEEINSTLHYEKGKNDTIYYAYDIFSSYSYHKKLSTKSCRALMYSGDHDLTFPYVGVEQWITSLNLEVEAPWEPFYVDNQVGGYLTKYALNNYSLTYAMYMVHKECSNATGFFQGAGHVVDYYKPKESFVLVQMWFSSQAYSSDT
>evm.model.Contig28_pilon.207
MALNKWANMEVVQQALNVHKGMVGKFEELNSTLHYKKGKNDTIYYANDIFSSYSYHKKLSTKSCRALIYSGDHDLTFPYVGVEQWISSLNLEVEAPWEPFYVDNQVGGYLTKYTLNNYSLTYATVKGARHVVDSYKPKESFALAQMWFSSQAFSSDT
>evm.model.Contig28_pilon.69
MTLHEPEGHAPVLASNSVAGLIAKPSNQTMWQATWPRAQGKATCWPQPQGTWPQSQEPYDSPKYHPSSPKQNMQDQPPTNCRNIGMVGKFEEINSTLHYNQGKNDSIYYAYDIFSSLSYHKKLSTKSCRALIFNGDHDLTFPYVGVEQWIASLNLEVEEPWKPFYVDNQVGGYVTKYALNNYSLTHATVKCMVHKECSNAIQEAGHVVEIYKPKESFVLLQRWFSSQAHSSDT
>evm.model.Contig199_pilon.195
MEEDATSMLERYGEDVTQHPVGDVELWERTPSSSSGSTPTYAEYQRSQEKVQELQSQVEELHNRVEDVQQKMREEVQHHMREEIQQQMREEMQRQIAELMKKFGNFGNST
>evm.model.Contig472_pilon.13
MSEAFSEIELLLLPRVTSKEQRFVLGCVLQHLHPSSRLSLFLNCLIFTNREEYATSMLERYGEDVTQHPVGDVELWERTQGGKKFGIGSSDSSFIITGTLSSSSGSTPTYAEYQRSQEKVQELQFQVEELHNRVEDVHQKMREEVQHHMREEIQQQMREEMKEEMQRQIAELMKKFGNPDNST
>evm.model.Contig592_pilon.141
MLEKYGEDVTQHPIGDIELWERTQGGSKFGIGSSDSNFIITGAPSSSSGSTPSYVEYQRSQEKVRDLQSQVEELHNRVEDVQQQIREEMKEEMQRQIAELMKKFGNPGNTT
>evm.model.Contig5_pilon.279
MLERYEEDVIQHPVGDVELWERTQGGKKFGIGSSDSSFIITGTPSSSSGSTPTYAEYQRSQEKVQELQSQVEELHNQVEDVHHMREEIQQQMREEMKEEMQRQIAELIKKFGNPGNST
>evm.model.Contig6_pilon.40
MTSKFFTGKEEYATTMLERYGEDVTQHPVGDVELWESTQGGSKFGIGSSDSNFIITGTPSLSSGSTPSYAEYQFSQEKVRYLQSQVEELHNRVEDVQQK
>evm.model.Contig360_pilon.86
MNPSDEPPVPSFSHVFGGQPNQDETITSPRYVEGKSVDDQSPSFGAAMPVNNSQLSGTRDYDYASNYDQLPSIDGVRQFDNSQVSGGQDYYAYAQPPSTGAVRPVNDSQYSGIGNNYASGQLPSVEAVRPLDDSRTEVSDSQAVDGVGLPAPKFNFRMIQPNAFKRDNYDD
>evm.model.Contig371_pilon.20
MNRFFQEAVFDQPIEAAKHPYFQAAAASASSSSFPRCFHGCGSDHYANDELPSTLNVRPLNNSQLSGIGEYDASAQPLSTGAVRPLESSQISGPGDHYASSQPPSAGAVRQ
>evm.model.Contig3_pilon.31
MLLLNHHQPELLGNYTEYASGEPPSTGDVSPSDDSQTGAYENPISDSNGAAVMSSIAPKFKLRRFHPNVFQIDNNEY
>evm.model.Contig3_pilon.62
MNQDQQPSKNLHTNHDPDDQPPSLRAVRPSEISQLSGGIDHYANDEIPSTLNVRPLNNSQLSGIGEYDASAQPLSTGAVRPLENSQIYGAGNDYASSQPPSAGAIRQLNTSQLIGDYTEYASGEPPSTGDVRPSDDSQTGNPISDSNGAAVMSSMAPKFKLRRFHPNVFQIDNNEY
>evm.model.Contig87_pilon.75
MNQNQQPSQNLQTNHDPDDQPPSLIAVRPLEISQLSGAPDHYAHDEIPSTLNVRPLNNSQLSGIGEYDASAQPLSTGAVRPSENSQISGAGNDYASSQPPSAGAIRQLNISQLTGDDTQYASGEPPSTGDVRPSDDSQTGNPISDSNGAAVMSSMAPKFKLRRFHPNVFQIDNNQY
>evm.model.Contig440_pilon.10
MEITLKNVFLVIFIALVLASGTTKAEINFGRKIGFGTTKNQMIGNNEDDKIDTGVDSHHRYGSVSLFNTHIMAITLKKAWLMLFVALMLVLGTTGAEVDLGRKVGFGPTKNPVSGSPTDGNGDTEVDNHHSYRSTNRPETGD
>evm.model.Contig440_pilon.4
MEITLKNVFLVIFIALALASGTTKAEINFGRKIGFGTTQNQMIGNNEDDKIDTGVDSHHRYGSASRPDTGNYFMEITLKNVFLMIFIALVLASGTTKAEINFGRKIGFGTTKNQMIGNNEDDKIDTGVDSHHSYGSTGRPDTGN
>evm.model.Contig440_pilon.5
MPLSRNKKHRAFIDNFMEITLKNVFLVIFIALVLASGTTKAEINFGRKIGFGTTKNQMIGNNEDDKIDTGVDSHHRYGSVSRPETGN
>evm.model.Contig440_pilon.6
MAITLKKAWLMLFVALMLVLGTTGAEVDLGRKVGFGPTKNPVSGSPTDGNGDTEVDNHHSYRSTNRPETGD
>evm.model.Contig440_pilon.8
MEITLKNVFLVIFIALALASGTTKAEINFGRKIGFGTTQNQMIGNNEDDKIDTGVDSHHRYGSASRPDTGN
>evm.model.Contig0_pilon.337
MGGSSSHFDPTPQVDFTSPAFQMPFYNNLDSLSTPYFQPDSYQRPTRQQHSQQINIDLNLEFEDQVEDEELKNESEDDEMGSQDVGGSSSMPIACRKQPRKNAGVGRGCGTH
>evm.model.Contig0_pilon.338
MDGMSQVYQISNEDPVRDLAGRYMEYANARHHMTYQPTYESQSVGAQVPPMTQRVRRRGRGANVGQTNRTDQMVYRPTIPSHNTHVGESSQFTIPNFDLLGSPFAFDNM
>evm.model.Contig11_pilon.102
MDGMSQVYQISNEDPVRDLAGRYMEYANARHHMSYQPTYESQCVGTQVPPMTQRVSRRGRGANVGQTNPTDQMVYRPIMPSHNTHVGESSQFTIPNFDLLGSPFAFDNMQMGGSSSHFDPTPQVDFTSPAFQMPF
>evm.model.Contig99_pilon.58
MIGWEFFPKVKWDIMNQIYQRSGEDSIRDMATQAMRYGHVQHHMGYYPTHMSQDPLGYQVSLVPQSIRRPDRQRNRHQAHAQNVEAEAQAKPVINSTPMSSIDHSSSYHPDNPSLNSGEVGTSSQHLSQFGTQNYEGASPSGYTPRQNYNEFQPPDFSQDIQHDFLSPLLHSFTPD
>evm.model.Contig0_pilon.647
MAWYTDRRWMYDKIDNNGFLNSEYCDNVDLFLDFAFANDAVVDTRNEKLNEIIKEILKEKEEEKERLNGIIAELEAEKEKHKEEKEAMSNRMSKIEDMLKTLVQK
>evm.model.Contig165_pilon.147
MGMNVAIIPNLMKFCGHELPMARVKEVYGLSCVNDSNAHGRKNHENEKLNEIIKEILKEKEEEKERLNGIIAELEAEKEKHKEEKEAMSNRMSKIEDMLKTLVRK
>evm.model.Contig307_pilon.18
MAWVIFNGRKNGMYPFVDIGRSVLQAKILGRELQPHEMWKQSHCRKGSRPMDKDLSSSSSHVSDVDSEENIEEENLVWVDERAKETWNEKLNEIIKEILKEKEEEKERLNGIIAELEAEKEKHKEEKEAMSNRMSKIEDMLKTLVQK
>evm.model.Contig314_pilon.34
MAWYTDRRWMYDKIDNNGFLNSEYCDNVDLFLDFAFANDAVVDTRNEKLNEIIKEILKEKEEEKERLNGIIAELEAEKEKHKEEKEAMSNRMSKIEDMLKTLVQK
>evm.model.Contig0_pilon.649
MISTTHDLIGLIFVNGVVCKDPKGVQADDFLFRGLHLMGNTSNNVGSAVTLVNVAELPGLNTFGISMARIDFAPMGINPPHTNPRATEILTVIEGTILVGFVTSNPENRLITKVLEKGDVFVFPEGLIHFQKNLGNGYALALAALSSQNPGVITIANAVFGSNPNITADILAKAFQTDISVVSQIQSKF
>evm.model.Contig0_pilon.650
MFKQTSVYIESVFVNGVVCKDPKGVQADDFLFRGLHLMGNTSNNVGSAVTLVNVAELPGLNTFGISMARIDFAPMGINPPHTNPRATEILTVIEGTILVGFVTSNPENRLITKVLEKGDVFVFPEGLIHFQKNLGNGYALALAALSSQNPGVITIANAVFGSNPNITADILAKAFQTDISVVSQIQSKF
>evm.model.Contig0_pilon.660
MQALRSYVSTIKTLPVLVNGVVCKDPKVVQANDFLFRGLHLMGNTSNNVGSNVTAVTVAQLPGLNTFGISMARIDFAPMGINPPHTHPRATEILTVIEGRILVGFVTSNPENRLITKVLEKGDVFVFPEGLIHFQKNLGHGYALALAALSSQNPGVITIANAVFGSNPDIPTDILAKVFQTDINVVNQIQSKF
>evm.model.Contig1593_pilon.3
MINIQADDFLFRGLHLMGNTSNHVGSNVTLVNVEKLQGLNTFGISMARIDFAPMGINPPHTHPRATEILNVIEGTILVGFVTSNTENRLITKVLEKGDVFVFPEGLIHFQKNLGNGYALALAALSSQNPGVITIANAVFGSNPNIAADILAKAFQTDISVVSQIQSKFKTLM
>evm.model.Contig0_pilon.710
MGLRKMICKVRRSGRIASHVLTKFSNTFDKPILLDSEKSPDKVENKVKDAVLVKKLEKEVLQNMYKVIACTVIQKKSVVNTGFGSLLNFMVDGIPGRLAHYVIEKFDDKKMVIRVGGHKIRVNKEPVRNLLGLSYEGRRFEQITPLDVLDKSVNEWRDQYEGRFVGVSHLVDNIQHSEDKDDFNFRLNFVMMFVIVLVECTKNGRMKEDILRYFYHGTNFKQFDWCDFIIEKTKGCKSGWMPYDNSSPFTGP
>evm.model.Contig124_pilon.42
MTTVARYMKVRVEMKLSEVRRSGQIAEHVLTMFSNTVDKHILVDNEECSELRLASTRSISCQEEAKERCVNLLKDNQKKSVVKMGFWSLLNFMVDAIPRRSAHYVIDKFDDKKMVIRGRRFEQITPLDVLDKKVKECREQNEDRFVGASSSSSLVDNIQHLEDKEDFNFRLNFVMMFVIVLVECTKNGRMKEDILKYLYHGTDFSQFDWCDFIIEKTKGCKSGWMPYDSRSPSNGPLTILTIGADTHCGARI
>evm.model.Contig18_pilon.97
MDEIRKSNVVINSEEKSQNPEGGDHDNERNSDDDFVSENLVDTSTPANSKVKHGEWPRYKSVSTRQKWIKMSSTPDGIPGMLAHYVVDKFDDKKMVIRVNGEKIRVDKESVKNLLGLSSQGRRFEQITPLDVMDKKVKEWRGQYEGRFVGASSLVDSIQRSEDKNNFNFRMNFVMLFVIVLVECTKNGRMKEDILLYVNSIDCKGLKVDPTKQPITFWTKAMLRRREKLEIRDGGFGKGKRRE
>evm.model.Contig97_pilon.178
MVIRVGGNKIKVNKESVRNLLGLSCEGRRFEQITTLDMLDKSVKQWRGRYEGRFVGASHLVDNIQQYEKDDFNFRLNFVMMFITVFVECTKNRRMKEDILRYFYPATNFKHFD
>evm.model.Contig1105_pilon.29
MTIPCIKISKDEYHIFYKGERSLIRILLVSNHREVVESTLVIGFLLWLERERYTSSKLARMFVNSLSLNVINQVADEVGICINFMKKNVNNKNKSCNISHLQYFLDRKSIHLEELYYNGDSIFHDVSCIANDVSLKAFDDILEPFIKHGEIRVTHHRMKANVVPPDDRTIFLTFSKGYPLSQNEIIRYFTSIFGDFIQSIHMQPVEPGIQPLFARIVVRCPSLVKAVVDRDGQHGKSKYIINGKHVWARKFVPRTPCLPTLDISKICHDPLLLSSSSSRSILTAYKQKAGSPCIDLDLDSKVTIDERLKNLV
>evm.model.Contig46_pilon.111
MGDPFVSSKQPSLFPMTIPCIKISKDEYHIFYKGERSLIRILLVSHHREVVESTLVIGFLLWLERERYTSSKLARMFVNSLSLNAINQVADEVGVCINFMKKNVKNKSCNISHLQCFLDRKSIHLEDLYYNGDSIFHEVSCIANDVSVKAFDDILEPFIKHDKIRLMHHRMKANVVPPDDRTIFLTFSKGYPLSQNEIIRFH
>evm.model.Contig46_pilon.90
MGDPFVSSKQPSLFPMTIPCIKISRDEYHIFYKGERSLIRILLVSHHREVVESTLVIGFLLWLERERYTSSKLARMFVNSLSLNAINQVADEVGVCISFMKKNVNNKSCNISHLQCFLDRKSMHLEDLYYNGDSIFHEVSCIANDVSVKAFDDILEPFIKHDEIRVMHHRMKANVVPPDDRTIFLTFSKGYPLSQNEIIRYFTSMFGDFIQSIHMQPVEPGIQPLFARIVVRCPSLVRAVVDRDGQHGKSKYIINGKHVWARKFVPRTQCN
>evm.model.Contig475_pilon.41
MDEYHIFNKGERSLIRILLVSNHREVVESTLVIGFLLWLERERYTSPKLTRMFVNSLSLDVINQVADECFLDRKNIRLEDLYYNGDSIFHEVSCIANDVSVKAFDYILEPFIKHGEIRVTHPRMKAKVVPPDDRTIFLTFSMGYPLSKNEIIRYFTSMFGDFIQSIHMQPVERGIQPLFARIVVHCPSLVRAVVDRDGQHGKSKHVINGKHVWARKFVPRTPCN
>evm.model.Contig117_pilon.82
MLIGDSYHNRRDDKDLIEEDSLEFDDGFGNIIVVDNLPIMTKEKFEKLKGVVQQINSQIEVIKHNGLYMFVEEDTANNFIECKTTQVHAYLHNSKIQQYLSSNR
>evm.model.Contig217_pilon.11
MLIGDSYHNRRDDKDLIEEDSLEFDDGFGNIIVVDNLPIMTKEKFQKLKGVFQQINSQIEVIKHNGLYMFVEEDTANNFIECKTTQFWTYFCAVDSIVVVVISTLIWSPIL
>evm.model.Contig246_pilon.47
MMNQTNAQQCRRLCSGSSQFCQEKENTWVLVLMMEYSLTCDDKDLIEEDSLEFDDGFGNIIVVDNLPIMTKEKFEKLKGVVQQINSQIEVIKHNGLYMFVEEDTANNFIECKTTQLSLPKKRVWIQARQSTQFSSHV
>evm.model.Contig784_pilon.12
MSVLRSSRLCNIDWRGLHVRLLTCDDKDLIEEDSLEFDDGFGNIIVVDNLPIMTKEKFEKLKGVVQQINSQIEVIKHNGLYMFVEEDTANNFIECKTTQVHAYLHNSKIQQYLSSNR
>evm.model.Contig118_pilon.65
MGRAPPNARTFKSLAHVKMGIHIMKKLLCLFMIICAQYFSCVTSCFPFVKPWKLHVINGIVGQADKMLKIHVQSEKDDFGYHNLTYNGPEYYVHFCEKITHTTEFAGYFWYESKFTSFYLFNREVSDHFGPYTPLKTQNIYWLVKRDGFYISGNKDSGYELWLDW
>evm.model.Contig160_pilon.147
MNMSVVGMKKILFLFICAQYMFCLTSGCLPFARSWNLHVINGIPHADAILRIRVVSERDDFGYHNLTYNGPEYFLHFCETVTHTTAIRSDLWHESKRGFLWLFNTKIADFFKPLPFTTQNIYWKVQEDGFYLSGKKDSGYVFWSKW
>evm.model.Contig166_pilon.61
MKMGVHVMIKLLCLFMIMCAQYFPCVTSCFPFVKPWNLHVINGIAGHADKMLKIHVKSEKNDFGFHNLTYKGPEFYVHFCETITHTTVFAGYFWYENKFTSFYLFNDVVSDHFGPYNPLKTQHIYWLVKEDGFYISGNKDSGYERWPVNW
>evm.model.Contig349_pilon.15
MKMSVCVMKNLLCLLIICGQYFSCVTSCFFLVRSWNLHITNGMSQDPQTQLRIHVYSEKDNLGFHNLTYNGPEYFLHFCETLSRTTVFTAYFWHGDTRSSLYLFNDEVEAHFAPIYKPLIKTQNIYWLVKDDGFYLSGKKDSGYVFWVKW
>evm.model.Contig11_pilon.135
MQFITVLSQYHSHSHSLVRIELFLGLGFYSESILQRQDRGDEIQQTNAMDDLG
>evm.model.Contig403_pilon.12
MIVVITWLIKVVRDMALYKHGISPYETYSWQRRRLGGAPETWWTAGGGGGGGSNLMERSFITILSHSHSLVFLVRIELFLGLGFYSESILQHQHQHRGDEIQANAMDDDLGCRTFHCAEKFFGILWLLSTRLSLSIGTIFVSKDHHREKIIIAKVVESLETSEIRIQVEPSKRKC
>evm.model.Contig403_pilon.2
MIVVITWLIKVVRDMALYKHGISPYETYSWQRRRLGGAPETWWTAGGGGGGGSNLMERSFITILSHSHSHYLVFLVRIELFSVSIVVMKFRRMLWMMILVAVPSTKIIIAKAVESLETSEIRIQVEPSLILRQEEMLKLLIGFLLRTTEAIHLLGA
>evm.model.Contig529_pilon.15
MAGTLVGGFYSESIVQHQDCGDEIQQANAMDDDLGCRTFHFHFRTFRVKIILVKIFKRADHSVFLLSSHG
>evm.model.Contig11_pilon.153
MSSSSRPSSSSMADQSVMCSCGSSTSCTTSWTRRNLRRCFYCCNKKGRGCGFVVWADLPTCPRSKEVIPGLFSRCNNYVEIAKSRAKEKLKLKALISCSWFLFVMYLLFKKT
>evm.model.Contig294_pilon.50
MSSSSMSSSSSMADQLVMCSCGSSTSCTTSWTRRNPRRRFYCCKKKGRGCGFVAWADPPMCPRSMEVIPGLLSRCSKYEEIAKSRAKENLKLKLLLGCSWSLFVIYLLFK
>evm.model.Contig49_pilon.162
MSSSSSMADQLVMCSCGSSTSCTTSWTRRNPGRRFYCCKKKGRGCGFVAWADPPMCPRSMEVIPGLLSRCNKYEEIAKSRAKENLKLKVLLGCSWFLFVVYLLFK
>evm.model.Contig95_pilon.91
MSSSSMSSSFSMADQLVMCSCGYSTSCTTSWTRRNPGRRFYCCKKKGRGCGFVAWADPPMCPRSMEVTPGLLSRCNKYEEIAKSRAKENLKLKVFLGCSWFLFVMYLLFK
>evm.model.Contig1214_pilon.48
MNIKTEHESSHSAFQMSTNTSRGVYQHQRYPVNGYQWYGSSIRPGGGHNFPQSTSGLNQQHARWTPGHGNGITELPNKGNYGYYNYTNEVISYLTPTPIPTPVLMTYGFKRCEASHFPTEN
>evm.model.Contig1214_pilon.49
MNIKTEHDSSLGAFQTSTNTSRGVYQHQRYQGYGASFRVGGPNFLQSTSSLNQQPAGWTPGHGYVTTGLPNKGNYGNYNYTNDIYYPSTGLLSFGFRSADHDD
>evm.model.Contig1214_pilon.51
MNIQSEHDKSLGAFQMSTNTSRVVHQHQGYPVNNQWYGSSLWGGGHNFPQSTSSLNQQPARCTPGHGNGITGWSNKENYRYPKYPNELIFCHNPVTMTLGCKHSEATNFSTENEFKF
>evm.model.Contig1214_pilon.52
MNIQTEHDSSLGAFQTSTNTSRGVYQHQRYSAYRYQGYGASFGVGGPNFLQSTSNLNHQPGWTAGHGSVTTGLPNKGNYGNYNYTNDIYYPSTGLLSFGFRSQD
>evm.model.Contig1217_pilon.2
MASQNPKFSKSFLFISWKASLPSVSADRFHERITGNIKLMVFKADPLRKPITSDLGFHENNISGTKSIIFKNSSLPDNNLAKKETRHVGVAIGSEESTKLSPNKVSQIASLGFNPLQCQKEAINISSFKLEEILMPPFINIQKTRLVYQKWLHRCFLNSMKNSLQRYGIEKAKDYMNYNCKTTMLCIKNYLEIYKL
>evm.model.Contig128_pilon.42
MASQNPKFSKSFLFISWKASIPSVWADRFHERITGNIKLMVFKADPLRKITSDLGFHENNISCTKSIIFKVNRNSLLSFIIFRDG
>evm.model.Contig546_pilon.135
MASQNPKFFKPFLFISLKASLPSVSADRFHERITGNIKLMVFKKPINSDLGFHENNISGTKLINFKRVAVGSEKESTKLSPNKVSQIASLGFNPLQCQKEPINITNF
>evm.model.Contig567_pilon.33
MASQNPKFSKSFLFISWKASLPSVSADRFHERITGNIKLMVFKANPLRKITSDLGFHENNISGTKSIIFKNSSLPDNNLAKKETRHMGVAIGSEESTKLSPNKVSQIASLGFNPLQCQKEAINISNFKLEEILMLPFINIQKTRLVYQKWLHRCFLDSMKNSLQRYDIEKAKDYMNYNCKTTMLCIKNYLEIYKL
>evm.model.Contig1283_pilon.24
MEAIVAAPEITMLNHLDVSIDDYIIKVRILRKWRQPDRKIPNEDYSIEMILIDEEGNKIQAHVLKKWFFRFEKYLNENDCLLIKREKFQIQQQTLNTHKYLKTYEHIIVIFLFII
>evm.model.Contig201_pilon.139
MEAIVAAPEITMLNHLDVSIDDYIIKVRILRKWHQPDRKIPNEDYSIEMILIDEEVYDLWEIKYKRMF
>evm.model.Contig579_pilon.32
MEAIVAAPEITMLNHLDVSIDDYIIKVRILRKWRQSDRKIPNEDYSIEMILIDEEGNKIQAHVLKKWFFRFEKSVNLIPKRLCPSGFKSHPKHIGAEGGKGVFLNGFLLEWATLSSGVAILSGFRVFELGYILDLRCNMIVSICVQVPSAAAGNKVSDNKNLNETVYDRGKIMVWKFG
>evm.model.Contig93_pilon.50
MEAPAVAPEITMLNLLDVSIDNYIIKVRILRKWRQPDRKIPNEDYSIEMILMDEEKSHCKTH
>evm.model.Contig1296_pilon.23
MDLLQGFSGSYVIDVNPTIVVKYNYLEVGVHVLNQQANDRCKIDGFEHLEVHMTKESEFIPSNDESEGENPVPLLSKQYNLGVFKGLSQGFDPNDDTEDSADYVLLDFDDEDHMDACNKDSTEIRLGMYFNSKNDVMYAVRRWNVACNTEIYVAHRKPSLWKTQLHSHKRI
>evm.model.Contig1788_pilon.11
MNLLLYYSFQVIGESSFLIGEESMNTLYFLSENVVNFMAHIKVNWQSFILSQHSSCMDLLRGFSNSYAGGVDNTTALQYNNMEVGVALLDQQANEHYESDGFEHSEGHMTNESEEMTKGTASSP
>evm.model.Contig273_pilon.83
MGDFEGVEEEPEGFEGEGEKLAGFEGVGEELLYWGGNVSYQNGRTSYNASTRSTTFIIEEKKSYEEFIDLIYKHFQIEKEFYQLKLKLYYTFQGFSQSSEFFNDSSLEVLYYLATTGGNFYADVYVNIEPRMCIQKTNCISYYVPIHFNGDLATNANVNDESESEECPESTEEYEVYQSDNESTDDDNGIEELVIPEQYHIITFANSSEGSMHHSHDPQELRDYEAVDLDDDDEIDIWNEESREVHIGMYFRSKDELMHAVRYGILTVIGS
>evm.model.Contig35_pilon.180
MSSFQPFLVKLYWNGETSYVNGVVDYDEATLTTSFIIRYRITYQQLVDEVCNHVQIVRQNSQVNLLLYYSFQGFSESSFLVGEESMNMLYFLSENVVNFMAHIKVNWQSFILSQHSSCMDLLRGFSSSYAGGVDNTTALQDGIEVHVAHTFDLIASLEDTSPYSAGRGSGIPIFTNKF
>evm.model.Contig131_pilon.109
MSSERRGLRRHWRYSYYESNPSVEPTGYRETPKFSPFGQGRLDRECIDTTAPLQKAVDMSGVEEQRNAILGKPLSEEEVSELVEQYRHSECSHHKPNLCTNPFLKMPPTEHLLVVTIVSVSEFRKLFTLLDASI
>evm.model.Contig13_pilon.248
MTDALSPNSRLNIWVVRLERVTVPLFIGYSYYEINPSVEPTGYRETPKFSTFGPGRLDREWTGTTAPLQKAVDMSGVEEQRNAILGESLSEEEVSELVERYRHSDCSYQKPNLCTNPFLKMPPTEHLLIVTIVSAGEFGKLFTLLDASI
>evm.model.Contig189_pilon.41
MFITFINKYSYYEINPSVEPTGYRETPKFSTFGLGRLDREWTGTTAPLQKAVDMSGVEEQRNAILGEPLSEEEVSEFVERYRHSDCSQQKPNLRTNPFLKMSPTEHLLVVTIVSAGEFRKLFTLLDASI
>evm.model.Contig558_pilon.19
MTYSYYEINPSIEPTGYRETPKFSPFGSGRLDREWTGTTAPLQKAVDMSSVEEQRNAILEEPLSEEEVSELVERYRHSDCSHHKPNMCTNPFLKMSPTEHLLVVTIVSVGELKKLSTLLDASI
>evm.model.Contig131_pilon.159
MKNRYDYLKAKFSVWTKLKNKTGVTSNGFDSWGPSSTLPHPFEDISEHNLNDFEDIECTQVDPPHKVVSEESSGHSKKELKKRKAKETINSQIMEVGEHIMNLANMLIENQKASNDMEACMTKLGTMGWDESDAKYQTALLLFGESADIRKVWLQLQPQTCELWVKNAGAKYNLF
>evm.model.Contig31_pilon.256
MAGFANYEVLLMYAINDLNQICFVEQASNKHAEALRNAPLAYPDLCVQLFEGATSNGFDSWGPSSTLPHPIEDVSEQNLNDFEDIECTQMDPPNKVVSEESSGHSKKEVKKRKVKETINSQMIEVGEHIMKLATMMIENHKASNDMEACMTKLGTMGWDESDAKYQTTLLLFGESADIRMVWLLLQPQTCELWVKNAGAKYNLF
>evm.model.Contig362_pilon.57
MHVSSNKHTEALRSAPLAYPDLCVQLFEGATSNGFDSWGPSSTLPHPFEDISEHNLNDFEDIECTQVDPPHKVVSEESSGHSKKELKKRKAKETINSQIMEVGEHIMNLAKMLIENQKASNDMEACMTKLGTMGCDESDAKYQTALLLFGESADIRKVWLQLQPQTCELWVKNSGAKYNLF
>evm.model.Contig60_pilon.66
MIVLVDCSNKHAEALKSAPLAYPDLCVQLFEGATSNGFDSWGPSSTLPHPFEDISKQNLNDFEDIECTQVDPPHKVVSEESSGHSKKELKKRKAKETINSQIMEVGEHIMNLAKMLIENQKASNDMEACMTKLGTMGWDESDAKYQTALLLFGESADIRKVWLQLQPQTCEIWVKNAGAKYNLF
>evm.model.Contig1337_pilon.13
MENFVELIKKVSNSWYHKKKPKPNNHDFSVSSNFNQAVSPFKRSGHARLRRGPPVSSSDPISCSVYSQLEDKLPEESPAASKENRSDAASFQSMTSSFAGGSLEGSVSNGRQLSSLGIVTPALSFSSRKPPLPSSHRKRHSGDRPSASVSRTACHCCKRRKSGSKHEVRRIPIIGSKIESILADDYSWKKYGEKKVDGSP
>evm.model.Contig1342_pilon.18
MKSSRRLAWSQSTETTGSPVDIVRVEKEAVDPAIAAAISPRTKPNNHDFSVSSNFNQAVSPFKRSGHARLRRGPPVSSSDPISCSVYSQLEDKLPEESPAASKENRSDAASFQSMTSSFAGGSLEGSVSNGRQLSSLGIVTPALSFSSRKPPLPSSHRKRHSGDRPSASVSRTACHCCKRRKSGSKHEVRRIPIIGSKIESILADDYSWKKYGEKKVDGSP
>evm.model.Contig22_pilon.196
MKSGKEPLCLVDFQMQGVVHGITAATEEGAGEKPPPHTDSTEIGGSRRLAWSQSTETTGSPVDIVRVEKEAVDPAIAAAISPRTKPNNHDFSVSSNFNQAVSPFKRSGHARLRRGPPVSSSDPISCSVYSQLEDKLPEESPAASKENRSDAASFQSMTSSFAGGSLEGSVSNGRQLSSLGIVTPALSFSSRKPPLPSSHRKRHSGDRPSASVSRTACHCCKRRKSGSKHEVRRIPIIGSKIESILADDYSWKKYGEKKVDGSP
>evm.model.Contig283_pilon.67
MRLYSFIILFNMENFVELIKKVSNSCGHARLRRGPPVSSSDPISCSVYSQLEDKLPEESPAASKENRSDAASFQSMTSSFAGGSLEGSVSNGRQLSSLGIVTPALSFSSRKPPLPSSHRKRHSGDRPSASVSRTACHCCKRRKSGSKHEVRRIPIIGSKIESILADDYSWKKYGEKKVDGSP
>evm.model.Contig135_pilon.48
MKISVYFCALLVNTKYFKKTRIPEKVLSFEVNEDHAQSHNELIGNQGVHVCMLMEHLVTGKSLNVIGNFKNWCVAYKSYMADQIYFWRCLPRPGDV
>evm.model.Contig19_pilon.168
MVKIAVYFTALLVNIRFWKLTRRPERTVSFGMNDDFLRSSNELHGNEAVYVCMVMEHLVTGKPINLELDFKNCCISYRRFMADQMYFWRCLPSIDNKK
>evm.model.Contig252_pilon.6
MVKIAVYFTALLVNIRYWKLTRRPERTVSFGMNDDFVRSSNELHGNEAVYVCKVMEHLVTGKPINLELDYKNCCISYRRFMADQMYFWRCLPSVDNKK
>evm.model.Contig425_pilon.13
MDNRRNKQTVNDEYNSQPVQKASTWVFQKWRRTTKNASSSASSAHEQPQEEQPQEEQPQEEPDECFSSEKYRRAVHPKLMQISVYFCALLVNIKYFKKTGYPPKLMSLEVNEDYVQTHADMYGNQGVHACMLMEHLVTGKPLNISNNFRESCIAYRRFMADQMYFWRCLPRPG
>evm.model.Contig136_pilon.41
MNGLDYDYRCGMDCLRMSLPDFDISAKKEAPVNFLTDLLEGRSTLRPTDILVFGWEGETLVCGPYRSVPSCWAEGYRIRGGSSCIKSGVRLQRELKANLSVEEDG
>evm.model.Contig154_pilon.120
SARREVYSTTCGYFGVRMGRGETLVCGPYRSVPSCWAEGYGIRGGSSCVKGGVRQGGCGATSCPLTCQFIV
>evm.model.Contig210_pilon.1
IRSRGCLLYGRRIFWFLDGKGGTLVCAPYRSVPSYWTEGYGIRGGSCCVKGGVRQSC
>evm.model.Contig519_pilon.19
MDEHFCQKGGSSELLNKSIRGEVDSTACRYIGVWMGSEETLVCGPYRIVPSIWAEGYWICGESGCAKGRVRQSC
>evm.model.Contig137_pilon.13
MGMEMPIWGSGRLEDSATVQPVFKAVYRSDLRLPVQPAGYHENGFKHRTGPLILPNPGPTGRSGPGLKTLGFWILIRPILEGKTGYFEDQLKGSDKIDFGCFGYALGSRVVIRDTGSCRKGDDCYLFDESPEITELTEWSEANDVDSGSVRSYVVNVVESTGSLA
>evm.model.Contig165_pilon.18
MGIRRNRSWLKNRSRKNGFFVILKKREKTGCIRKWGCDRRHGKLQWRCDCYVFDESPERTKLTEWSEANDADGDDDSGSVRGDVVNVVESTGSLVQEDCVKSVDVEHVASSAIDVGEVKVDEEDEVFDDDWQWIETTELERCFGAAVAYMNFKINAGRVNLIDNDVKIQ
>evm.model.Contig1805_pilon.123
MRDELTMPDSNSYISPVGRWSPPVAAVVGTGGESITKLRNRIWDDLPQGGTAFLGFNLKGKIAFTRMVQPDFRTVFRLDPRPPAGPPGFYKIGFEHLTGPLWLPNPGPTGPTGRSGPGLKTLNGTPAVVIFSPAHVELHSKLQSSGSSPPLHF
>evm.model.Contig264_pilon.34
MVEEKIEKEWVVCDSEKEGKTGYFEDQLKGSAKIDFGCFGDALGSRVVIGDTGSCSGGDDCYVFDVSPERTELTEWSEANDADGDVDSGSMRSDVVNMVESTGSLVQEHCVKFVDVEHVASSAIDVGEVKVNEEDEVFDDDLQGIETFGPL
>evm.model.Contig13_pilon.340
MGGGDHNMSDVLEDHGSVQVDDVVAGQDFDHGGVHEHEDDDLDENEYGEGDLQIDRLDPIVEDTFDILVGNSPLRYIGCDRSGKLCLINF
>evm.model.Contig17_pilon.139
MGDFFDLKVTMVVIDVKKNTLEDIYFFLCSFILIVLPSAKHVAEFKTQLSKIKESPGRGIVITSFAPNGLGFTFNNRFFSHKLRIDEDCSCAFDFFNLQIFVTTASLGFPAITIDVQVVKCTGHNATHFTLIPFQIRRSGICALSFSIIPVSNLKSLKSKIPFVSLYSTCLPPKNHDYRNIDTILATQQGRTTVMSSGGEANKEDTPLEMSSTVSRKNSGGINLINLTRRRFCGGLNKFHGQHAMKERSRKIDKSILTLRRISVLPKLLSEQVTNLSLRSSRSTLFFIQSQSESIIKDQIMMRQEFLKMGGGDHLMYDVLEDDGSVQVDDVVPGQDVGHGDVHEHDDDDLEENEYGEGDLQIDRLDPLADDTFDNGVPADRSGDVEDNTHKEKG
>evm.model.Contig19_pilon.89
MGGGDHLMSDVLEHDGSVQVDDVVPGQDVGHGGVHERDDDDLEENEYGEGDLQIYRLDPLADDTFDNGVPADRSGDVEDNTHKEKGVTSRSSNLQKW
>evm.model.Contig5_pilon.356
MGGGDHLMSDVLEDDGSVQVDDVVSGQDVGHGGVHERDDDDLEENEYGEGDLQIDRLDPLADDTFVNGVPADRSGDVEDNTHKEKG
>evm.model.Contig144_pilon.21
MRAHHMDALLLTEMSEADRLHKEKKKKKRTLPHDTSTYQSHKLSQVKDLYLVEKMVKEYNYDGKLYVDLTTTEETDLGSYIPIEYPDTDNEVSSQPRATNPPMPDIAMPPPPSRFEANFVPRGEFHTWSNTFRLQFDHWAAKTQEFHKGWNDLVEEVHTNDVRVAFMREELRKNMRLAVMAMVTTCKNVFWRQSLHQSSHSSRYPANFVPRGEFHTWSNTFRLEFDHWAAKTQEFHKGWNDLVEEVHTNDVGVAFMREELRKNRRLAVMAMVTTWLVMVIMAVAMYFLMA
>evm.model.Contig46_pilon.8
MRYTARKTTRLPCQRQLASRDSGPSTPAVERGESSHGINVADFVSRRAFDEWRSVHQQECNHVAHQAQELTDNWGELEETVLINDMGLAAVCEEIHKGKKWVMAATALTWGWR
>evm.model.Contig46_pilon.9
MPPKRRGRKPKTVQTGENAGNNDPPHIETPLSTEDVIRIVADQLKTAFPNRHTGTNESGSHHGPILVEGVMANNENNYVVRRIPLVVLSDSDTDPSEHSDNSDDNETMATNEHPSQNQEQEARQTRPFPLGGDSGPSTPAVERGESSHGINVSDFVSRRAFDKWRSVHQQECNLVAHQAQELTDNWGELEETVIINDMGLAAVREEIQRGKKWVMAAAALTWVTMIRIAAFIYVFM
>evm.model.Contig573_pilon.25
MKNVFIQDVIYVYITYQKLYFPLCAVMANNENNYVVRRIPLVVLSDNDTDPSEHSDHSDDNETMATTEHPSQNQEQEPRQNRPFPLGREGGRGVWRGGIRYTTRKTTGLPHQRHLASRDSGPSTPAVEHGESSHGLNVADFVSRRTFDGWRSIHQQECNHVAH
>evm.model.Contig1498_pilon.1
NMYGAGTDTTSTSIVWAIGELLRNPRVMKELQQEARKIGQGRPMIPEEDVEKMPYLKAVFKEALRLHVPIPLLVPRQSTQDVKIFGYDIPSGTQVWINAWAIARDPSIWEEPEVFRPERFLNSPMDYIGSHFEYLPFGAGRRGCPGIKFAATINELVLANLAYKFDFALEGEHSLDMSETDGMTAHKKYPILVKATLYE
>evm.model.Contig1685_pilon.16
NMYGAGTDIASTSLVWAIGELLRNPRVMKELLQEARKIGRGRPMIPEEDVEKMPYLKVVFKEALRLHVPIPLLVPRQSTQDVKIFGYDIPSGTQVWINAWAIARDLSIWEEPEVFRPERFLNSPMDYIGSHFEYLPFGAGRRRCTGIKFAATINELVLANLAYKFEFALEGGHSLDMSETDGMTAHKKYPILVKATLYE
>evm.model.Contig1685_pilon.7
MKELQQKARKIGRGRPMIPEEDVEKMPYLKAVFKEALRLHVPIPLLVPRQSTQDVKIFGYDIPSGTQVWINAWAIARDPSIWEEPEVFRPERFLNSPMDYIGSHFEYLPFGAGRRGCPGIKFAATINELVLANLAYKFEFALEGEHSLDMSETDGMTAHKKYPILVKATLYE
>evm.model.Contig74_pilon.3
MALGTDTTSTSLVWAIGELLRNPRVMKELQQEARKIGRGRPMIPEEDVEKMPYLKAVFKEALRLHVPIPLLVPRQSTQDVKIFGYDIPSGTQVWINAWAIARDPSIWEEPEVFRPERFLNSPMDYIGSHFEYLPFGAGRRGCPGIKFAATINELVLANLAYKFEFALEGEHSLDMSETDGMTAHKKYPILVKATLYE
>evm.model.Contig159_pilon.121
MSSSSSANQVPWTIQEEEVLAESWIITTKKYHGKFSGSQFWDMVSYCFHLPPKRVEERSSDDLCDKWLDLKKKTSAFSVIYDNVYNNREMVWNDIDIMTKAQEQYHSKMGSTFNHVSFWKIIKDYM
>evm.model.Contig210_pilon.72
MSSSSSTNSIPWSAKEEEVLAESWYITSKKFKGELNSFQFWKMVSYCYHLPPIRVNQRTSEELSNKWVDLESKTSIFNVIYDNVYKNRQTVWNDIDIMTKAQQEYQSRMGTTFNHVSFWRKLEDYKKN
>evm.model.Contig364_pilon.36
MSSSGSANQVPWTIQEEEILAESWIITTKKYKDKFSGSQFWDMVSYCFHLPSKRVEERSSDDLCDKWLDLKRKTSTFSVIYDNVYNNREMVLNDIGIMTKAQEEYHSKMVPLLIMFHFGK
>evm.model.Contig48_pilon.32
MSSSSSANQVPWTIQEEEVLAESWIITTKKYHGKFSGSQFWDMVSYCFHLPPKRVEERSSDDLCEKWLDLKKKTSAFSVIYDNVYNNREMVWNDIDIMTKAQEQYHSKMGSTFNHVSFWKIIKDYM
>evm.model.Contig169_pilon.105
MIQSINSHAMNHIKAFQFQIQCIKSQAMNHNEAFQHQVQSINFQAMNHIEALQFQIVRLSKKLAMVQLEENVAVHTKALFDIDVENSNVCKVVDSYMARAWRAHRANLRARFKEIGGSKDPTKAKASPPYNISKEDWEYLCDMWCGATFLETAKKKVEARQNRKMDSINGSKSTIRYHLEKGVSYILHQVKLTRGVLHIGMKKKGGYPKKWLQHMVPNTALKDIITDDFSALMWVLCL
>evm.model.Contig221_pilon.50
MARAWRAHRAKLSAHFKENGGSKDLTKIKASPPYNISKEDWEYLCDMWCDAKFLETAKKKVKARQNRKTESRNGSKSTIRYQLEHGHDLYSS
>evm.model.Contig249_pilon.221
MAMAWRAHRAMLRAHLKEIGGSKYPTKAKATPPYNISKEDWEYLCDMWCGATFLETAKQKVEDHRNRKMDTRNGSKSTIRYQLENEHDLYSSSGQIDTWSLTHWDEEKDWISKEAAATYVLGRSSFCLHGWERDPSICSNTTCINQFFKLPTYNELVDEVETLKETCAIMEKILIEKNLMSPLPGPFQDDTSQSDENDDERVTFSIFYNL
>evm.model.Contig262_pilon.54
MAWRAHRAKLSARFKDIGGSKDPTKAKVSPPYNISKEDWEYLCDMWCENCKKEDRGLSKPQNGQQNGSKSTIRYHFENEHDLYSSSGQINTWRHTHWDEEKGWLSEESAATYEDMIKLRKQHSVELMRDKLFLEKVETLKETCAIMQKILVEKNIMSLLLGLRQDDTSESDENVDE
>evm.model.Contig176_pilon.42
METKFSFSELYVFSVKDLLELHRTGGGSKRFKEAIHAVILTAIWCIWKCRNELIFDRRTTSSHTIFKEVQSLSLFWVKQRSRWDLLSWEDWMSFSF
>evm.model.Contig186_pilon.49
MCNRNRKKKEALHVVILTAIWCIWEDKNDVVFNGKRRSYHSLFKEVQNLSFFWVKHRAKWISLSWENWCKFDV
>evm.model.Contig264_pilon.61
MLSLVWGFVKDLLEIHQTKGWSKKKQEVIHAIILSGLWCIWNGRNQATFKGRRTSFHGLLEETKSLSYFWIISRAGGNIATWEEWCNFNFSL
>evm.model.Contig920_pilon.1
MKDLLEIHKMGGGGPRKKKLIHAVILTTIWCIWKTRNEAIFKGKRSSLHGLLEEIKSLSFLWTRNRLGTRSITWEERGGFDL
>evm.model.Contig204_pilon.66
MDISISFHIHHAMHAVIDRQKNHGMHFRVLAKALRMSGGDHIHSGTVVGKLEGEREITLGFVDLLRDDFIKIERSRGIYFTQVWVSKRSDSHWA
>evm.model.Contig204_pilon.67
MGNLKPKVRTDEDDEHTQRYMDISISFHIHHAMHAVIDRQKNHGMHFRVLAKALRMSGGDHIHSGTVVGKLEGEREITLGFVDLLRDDFIEIDRSRGIYFTQDWVSKRSDSHWA
>evm.model.Contig204_pilon.72
MHFRVLAKALRMSGGDHIHSGTIVGKLEGEREITLGFVDLLRDDFIEIDRSRGNEWEDRKVGRRKDFLLRLMELAKHFIQTNIEPKWMVLCLLPVLPPKLRPIYHIDEDKLVTSDINEIYLLSSAPGNILKNHKNHILRAKEKLP
>evm.model.Contig204_pilon.75
MGNLKPKVRTDEDDEHTQRYMDISISFHIHHAMHAVIDRQKNHGMHFRVLAKALRMSGGDHIHSGTVVGKLEGEREITLGFVDLLRDDFIEIDRSRVLPPELRPIYHIDEDKLVTSDINEIYLLSSAPGNIQKNHKNHILRAKEKLP
>evm.model.Contig217_pilon.52
MVVNHQVLLRENYSATRFNGYEKPPPYFGVAPRNPSVPGVQNAPAPNLSALLHMNYSATGFHDDDGYEQAPSYSAVAPRNLQSPNLRGVVVKKYSATRLDGYEQAPPSFSGVDPRNLSIPGVSTDIPAFVNI
>evm.model.Contig217_pilon.60
MDSDDDSPPLFFPYGDTSSLDPQFPANDQPTYAVRPYRILPPLIPSAWERSYEPEFKSSGYQRSVAGELNVQAPSYSAFKQDGGNLINWNGDRRVNQAYYGGQPPGISAVVHENNSATRFNGDRGATQAYYGVAPHRNPWVPRVQTAQGPNLSAVLRRNYSANGFHDDDGYGQAPSYSAVAPRNSSVPGVLVKKYSAVRLNGYEQVPPSFSDVDPRNRSAPGVWTAIPAFIYPQEKYN
>evm.model.Contig30_pilon.146
MDSDDDSPPLFFPYGDRSSLDPQFPAYDQPTYAVRPYRIQPPSIPSERSYDPEFTTSGYQRSVAGELNVQAQSYPAFQQDGGNLINWNGDRRVNQAYYGGQPPGISAVVHENNSATRFSGDRGATQAYYGVAPRRNPSVPRVQTAQGPNLSAVLRRNYSANGFHDDDGYGQAPSYSAVAPRNSSVPGVLVKKYSAVRLNGYEQVPPSFSDVDPRNRSAPGVWTAIPAFIYPQEKYN
>evm.model.Contig398_pilon.8
MDSDDYSPFQQHVENSFNWKVPPSISMAVRRNCSGTRFNDYEETSSYFGVAPHVQTAQAPNRSAVMRWNNSATRLHVDDGYGQATSISAMATRNSSLSGLPNTQSPNLHGVVVKKYSATRLNGYEQAPPPSFSGVFPRNLSATDVSTAIPAFINPQENVAGRNDKDITHIPFSSNLDNYARQRPADAYKTKRNLRPRGMPRGGFKNSTFVSRRHQLKPSLNHR
>evm.model.Contig24_pilon.348
MAENGIQKTEVIHPSAHDDDQKFTPLVASYNDKIRPILDAVDKLRRLNVTQEGIPLPTIVVVGDQSSGKSSVLESLAGISLPRGQDICTRVPLIMRLQHHPDPVPEFVLEFQKKTVTMSEESQISEAISKATVEIAGDSKGISNVPLTLVVKKKGVPDLTMVDLPGITRVPVGDQPKDIYEQISGTLLFTNVNTLRSISS
>evm.model.Contig486_pilon.13
MAENGIQNTDGGEVIHPSADDHDQKFTPLVASYDDKIRPILDAVDKLRRLNVTQEGIPLPTIVVVGDQSSVKSSVLESLAGISLPHPVPEFVLEFQKKTVKISEESQISEAISKATVEIAGDSKGISNVPLTLVVKKKGVPDLTMVDLPGITRVPVGDQPKDIYEQISGTLLFTNVNTLRSISS
>evm.model.Contig486_pilon.15
MAENGIQKTEVIHPSADDHDQKFTPLVASYNDKIRPILDAVDKLRRLNVTQEGIPLPTIVVVGDQSSGKSSVLESLAGISLPRGQDICTRVPLIMRLQHHPDPVPEFVLEFQKKTVKISEESQISEAISKATVEIAGDSKGISNVPLTLVVKKKGVPDLTMVDLPGITRVPVGDQPKDIYEQISVNFSEQADARNLDTFKKCASQAILWAPHPPSLSSQKKPSCLMDPRCGV
>evm.model.Contig486_pilon.16
MAKTKHKKPTMAKNDTPKTDGGEVIHPSGDDDNQKFPPLVASYNDKIRPILDAVDKLRRINVTQEGIPLPTIVFVGDQSSGKSSVLESLAGISLPRAQEICTRVPLIMRLQHHPDPVPEFRLEFQKKTVKISEESQISEAIDKATVEIAGNSKGISNVPLTLVVKKKGVPDLTMVDLPGITRVPIGDQPKDIYDQISEVKNTRNDAYHFQMPSYPPRSEAKKP
>evm.model.Contig267_pilon.155
MAKETKDAEWEGKYSVEVMGITANQLWPFLEDFCAIHKWVPGLDSDKCCQLEGAYGEPGLIRHCVFIEQSSAALSDETGKVPVKWFNEKLLSMDPVQRTMSYEMIENNLGFKFYVGYVKLFELDGGCKIDWSFVSDPVEGMSLEDLRGNLESFVKTVVEGIRKELQAPAN
>evm.model.Contig267_pilon.157
MAIENKESKWEGKSTAELKNLTAAQIWPLFEDFCTIHKWVPVLDSDKCRHVDGAYGEPGLTRYCAFTQQSSETLSNGADKAPIKWCNEKLLSMDPIQRTLSYEVTENNLGFKFYVGNVKVIETNDGCMIEWSFASDPVEGMKLEDLRGFLELNLKTVADGMRTYLSVKAKETKDAKWEGKSSAELIGITANQLWPFFEDFCTIHKWVPALDSDKCCQLEGTYGEPGLIRYCVFTEQSSAALSNETGKVPAKWCNEKLLSMDRVQRTLSYEVTENNLGFKSYVGYVKVYELDDGCKIEWSFASDPVEGMRLEDLRGFLESNLKTVAEGMRKELQAPAN
>evm.model.Contig267_pilon.158
MAHVNKDSKWEGKSTAELRNIRPDQLWPLLEDFCAIHKWVPALDSEKCHHIEGAYGEAGLVRWCNEKLLSMDPVNRTLSYAVTENNLGFKSYVGNMKVVDIEGGCKIEWWFTSDPMEEIRLEDLKAFMESSLKIVAEGMKKELEVPVN
>evm.model.Contig267_pilon.159
MAHENKDSKWEGKSTAELRNIRPDQVWPLLEDFCAFHKWVPALDSEKCHHIEGAYGKPGLLRYCQFTDQTSASLFGDTEARWCNEKLLLMDPVNRTLSYAVTENNLGFKSYVGNMKVVDIEGGCTIEWWFTSDPMEEIRLEDLKAFIESSLKVVAEGMKKELEAPVN
>evm.model.Contig26_pilon.33
MSLLLAEQRSNDENETINRSVKELDNNGGDIITGSKVGDEEVLKAPLNVQKFRKWNGSSSDVLPKSYATIFSKVREEGLKAPLNVPKFKKCTPSSIRCNSHVPFALNHPALRGDQDTNELKYFSVSPFNVHGDDDLNGINSYGGGGRARQRDPGILAVPKFEQHRGDVSAGDGDRSRQIQVGDGKGTKRSGWWEKWFRCWHG
>evm.model.Contig26_pilon.34
MAEERSDDENETIDRSVKELDNSGGDVITGSKIVDEEGLKAPPNVPKFGEWTHLSSRVGSDSDFLAAVRCTAHAEDPWQNTNKLGYFSVSPFNVNGDDDLNGINSYGGGGRARQRDPGILAVPKFEQHRGDASAGGGDRSRQIQVVDGEGTKRSGWWEKWFRCWHVRI
>evm.model.Contig26_pilon.52
MAEQRSDDDNETIDRCVKELDNSGGDVITSSKVGDEEGLKAPLNVPKFGEWNDPSTCDGSDSYVVFFDKARKESRRDTNKLEYFSVSPFNVHGDDDLNGINGCGGGGGGGGARPRDHGILAEPKLEHHSGDAGAGDRSRQIQVGDGAGTKRGWWKKWFRFRYGRK
>evm.model.Contig26_pilon.58
MRRGKKPNCLGGGGDGGGCGGGGGGGCGGGGGDFISDQNDSIFHKIPEKFGRDTAKNEYFNVSPFSVHGDDRLIEINGSGGGYLVLPGPKLVGAEGTTRSVWWKNWFSCWHGRK
>evm.model.Contig27_pilon.185
MSWWDGDFFFGQYSDVSRVAETYQVFPFKSEKKTPLVQKDTRGRPTLKTQQERGSESQSAVVDSQESSFQLPRHSSFTPAMSNHQRPALQRSRSTSSRGKKDSRQVKLTR
>evm.model.Contig32_pilon.100
MGLVTQEINLKPESVKKSLVKKILSQVFPFKSEKKTPLVQKDTRGRPTLKAQQQRGNESRQSTVVDSQESSFQLPRHSSFTPAMSNQQRPALQRSLLTSSRGKKRLETSQVDSVVASPVNQKE
>evm.model.Contig483_pilon.25
MTMIGSKTGRTEEEEEEEEEEEEEEEEEEEEEEEEEEEEEEEEEEEEEIDVIGQMGLVTEEIISKHPELKKSLIKKLMSQVFPNKRYKKTHLLQKDTRGRPTLKAQKKKSKTLLKVV
>evm.model.Contig587_pilon.91
MAKANPTLLEEEEEINVIGQMGLVTEEINSKPPEIKKSLIKKVLAQVFPNKSDKKAPSVQKDTRGRPTLKAQKQKEQ
>evm.model.Contig31_pilon.13
MGDSTATASVGDSNNSSERDTAEEVCRIVEQSKELQESAANLISRNSQEEASLRQRALGLDSNIKSFIRLLLLPSRKGYWIQKMRKKASYTLREGDAAAFLPSKSYGRFLRAFLGPINVHATRKDVQLKVKEEYNNFRDRTAYLFLFFPSLLLLRRSWVWNGCFPALPVQLYHLMNMP
>evm.model.Contig38_pilon.151
MGDSTATASVGDSNNSSERNTAEEVCRIVEQSKELQESAANLISRNSQEEASLRQRALGLDSNIKSFIRLLLLPSRKGYWIQKMRKKASYTLREGDAAAFLPSKSYGRFLRAFLGPINVHATRKDVQLKVKEEYNNFSDRTAYLFLFFPYLLLLRRSWVWNGCFPALPVQLYQAWLLFLYTGLALRENILKVNGNDIRPW
>evm.model.Contig546_pilon.115
MGDSTATASVGDSNNSSERNTAEEVYRIVEQSKELQESAANLISRNSQEEASLRQRALGLDSNIKSFIRLLLLPSRKGYWIQKMRKKASYTLREGDAAAFLPSKSYGRFLRAFLGPINVHATRKDVQLKVKEEYNNFRDRTAYLFLFFPSLLLLRRSWVWNGCFPALPVQLYQAWLLFLYTGLALRENILKVNGNDIRPW
>evm.model.Contig579_pilon.22
MGDSTATASVGDSNNSSERNTAEEVCRIVEQSKELQESAANLISRNSQEEASLRQRALGLDSNIKSFIRLLLLPSRKGYWIQKMRKKASYTLREGDAAAFLPSKSYGRFLRAFLGPINVHATRKDVQLKVKEEYNNFRDRTAYLFLFFPSLLLLRRSWVWNGCFPALPVQLYQAWLLFLYTGLALRENILKVNGNDIRPW
>evm.model.Contig34_pilon.1242
MPDFVAIGTAFLANATLQELYGYHKPGWPADAYTYLVNQAGCEAMAGTGSEYYDWGDAAGTINTWVLPFTGLLLQAPFDSNDFLATLWAVMRWVGGGMASLSYVLWNMRTSANCAAFVDKATYRKDIPKQYECDEKGKQSPSEFASIRDGFFLLSVMNQFTINVAFNGASAEKLLKIALFSRQLQLPSVERNIETVRRALARDTREARKRGTVQCFLSMGWFLFGMVISIQQAFGLLGQDSAAHNLALGLMMVWFPVLMLCTVVDRNPAVPEATIRQLNIYLVLVRQALMRDLGKYKESHLSRLNSHSDSFDTLVTGSPVKIAAMVTMIPSSPKLEKIDELEPVNWFSSTECSSEDDLRWVESITDPALDEADFFLEFAGQGRKLWHYGVAHPIIQGLK…
>evm.model.Contig34_pilon.1660
MATTEPISEKVETETEVRDHKSDATIPTASHEDTTERASSVSEEDGPQDMTPLEAVTSRVDNYPQGAKLLLILLSIYFSVFLVALDRTIIATALPQITNQFQSFADIGWYNAGFLLPTTAFQLFFGRMYTFYSPKKIFMTLVFVFEVGSALCGAAPNSIAFIWGRAIAGLGAGGLFNGAMVLMMYASPLEKRPVYMGLIGAVFGVASVAGPLLGGVFTTKVTWRWCFYINLPFGAIILAFLWFVLEDTKPALGHLSFKEKLSRIDIPGTLVFLPTIVCLVLALQWGGQKYDWSNWRIILLLVMFGVLLLIFIGIQIWRQESATVPPRIAKQRTIATGAFYSFCLGSSFMVMVYYLSIWFQAIKGDTAIESGYSTLPFILSLVVASIGSGIIVSKVGYYN…
>evm.model.Contig34_pilon.1692
MATPLGQSLQPVLQEKLMEDNQKDLAVGLAHETHSVSNFSDSEKQHEDQAWKPGKAEWMIMITMAIASLIVALDTTILVPALPTLANDLHGSAADAFWAGTSYLMTNAVFQPVLAAISDIFGRREVLLPSIMVFSIGSIVCGTAHTFTALLTGRVIQGIGGAGIMTLAQIIFADIIPLRQRPKYFSIVLSAWGVGTILGPLLGGVLVQKSTWRWCFWLNLPICGVALAMVAFCVRMKTEKRSLKEKILGIDWVGSFLFISSLTSFLIAISWGGVQYSWASWHTVVPLAFGIVGLIITLGWERYYAQEPFLPPALFGSRSAIFSYLCAMIQGAALLMTLYYMPFFFTAILESNPLTSGVNLLPALVCLLPGSAVVSALITRLGHYRIFIWLGWLIGSIGA…
>evm.model.Contig83_pilon.284
MSSNSIARVADEELPLILTQADASSEENLPLRLKIGIGFTWMASFLAALDSTITSTISATVANEFGSLTIISWLASAYLIALTATQPLAGKLTDLYGRRTGILFCVLLFATGNLVCGIAQSEAIVIAGRVLAGVGGGGCNVITTVIGNDLISIRKRGLVQGFGSVVYGCGVGLGGVIGGSLNQWIGWRWAFLILIPLSFVSAIGTLIFLPPLVSADAGSRLNRVDFLGSILLVASLAAFLIGLNNDTQNTLALVIALPSAAVLFIAFILVETCVAKEPVVSLKALRSRTVLAACMTSWFYSMAFYTTMFYVPLYFQLRGFGTAETGALLITESVGTAVGSLGAGVVTRITGRYGILKICVLLIFLGGAGGFTAVSLDTSVALPEIFLFCNGLGFGGTLT…
>evm.model.Contig34_pilon.1295
MEEATRTLLHLIKRQSVNANDDKNVGSARSTSASVSGLVSTLIPSLILAVAFVSIFLILRSRFPRQYAPRSYMGSLRQQERTPPLPKSMFGWIKTLNQMPDTYVLQHNSLDAFFLLRYIKICIIITFLGCLLTWPILFPVYATGGAGQAQLSAISFGNVGSGHKQYRYYASAILAWVFVGFVFFMVTRELIFYINLRQAYLLSPVYASRISSRTVLFQGVPTEYANEAKIKEMFGSQLKNVWIASNTKELDEWVDHRTKAAMKLEAAETKLIKLANKSRMKAEKKGEHSQSQSQDVELGGESGSVAARYVSPKDRPTHRLKFLVGKKVDTINWAREEIARLNPIIEKEQNVYRAGEAEPAHGVFVEFYNQTDAQAAYQMVAHHQPLHMSERAIGVNPAE…
>evm.model.Contig34_pilon.1357
MSSLDSTLDNNATTSAVSARSGQSAGQFAASFITAVVIFSVQVLAFLLIKDRLARIYQPRTYLVPERERTKPVAPGWFKWIKPVLATSNSEFVQKCGLDAYFFLRYLRTLLKIFIPATLVILPILLPINAVGGKGTTWGLTHPNEGNVTGLDQLSWSNVSPYHTGRFWAHWILALMLVVWVCYISFDELRNYIRMRQAYLTSPQHRLRASATTVLVSSIPEKWLSVEALEGLYDVFPGGLRNIWINRNFDELNDKVHKRDKLARKLEEAETELIKKCFKKHQEDLEKKAKSEGKQISKDEIRKQQAIMDERGREKAEEAGGIDSGNPHQVKHSVAEAVGEDDEKSISRVDIHEQHTDDEKSRLPVPGALSDGYHAVSHGLTQVGRGILDGFRGVNNGVN…
>evm.model.Contig34_pilon.440
MEVASHVNMLLERDATGSHRGQGSSSASAIVSTLVPTLLIALAGFAVFLIFRHKVQRVYEPRTMTNIMPQHQKVDRAGTSFFSWITTMRSTSDADILKLHSMDAYLWLRFLKMITIISLIGCCITWPILFPVNATGGGGQTELNVLSFSNVYIANRYYAHALVAWIFLGFVVFIITRERIHFIGLKQAYYMSPLHALRMSSRTVLFLSIPEEHLGHRSLRTAFPGARKIWVVPDCKELQEMVDDRNKEWQRVEKAQVKMLQAASKQASKKPTNVANPLEGIKTPTHRLKPLIGKKVETIPYSRGEMVRLTEVIQRMQDKLVDGKGKMATAAFIEFSSQLDAQKAMQFSFQDKRTEWHPRHIGVQPDEVIWKNLDTTYKSRKSKMIIATIIIWVMVIFWA…
>evm.model.Contig83_pilon.929
MSINSTNIFDGASGSFQREGTTVQTFALSLASGAILFGAQFTAFVVFRNYLWAKRIYQPRSFLVPVKDRVKPPANNLLRWAATVFTIQSNKDVLHKAGMDAYFFLRYLTMCLRIFVPAALIFLPILLPLNVVHGKATNTINGVTYNVTGLDILAWSNVSPEKTSRYWAHLVLAICIIAWTCFVFHQELMHYVVRRQKYLGSPSHRLKASSTTVLITDIPDELCTVEALTELYDDFPGGVRRIWVNKKHEKLLQKDNLRRTYEDMLEKAETNLIKKAVKKSRKSSKHDPSAASELRAVSLDGRYIRHDSVNDRLPTSEEKLIATASADCEKNLQHDVETGAAWTRYLGSKTRETMRIAKPNHQKLFKIPLLGRLFSQRVDTIYYCRRELARLNAEMIKGI…
>evm.model.Contig34_pilon.1460
MEETKVHPSELLEFTTVSHGITKSVPVVSDAISNPFTLNTSCSQHDPHSFARRGSFHQDEGAFNASKKEHRMTFREGFKLYPKAVGWSILISMAIVMEGYDTALVNSFFAFGEFRKSYGIMTPDSGYQISAQWQTGLSNASAGGAIIGLFANGVLTERFGYRRTLFGALITLAFCVFLVFFAVSIQMLLAGQILCGISWGVFSTLTTTYAAEVVPLNLRGYLTANVNLCWLVGQIMAYSILRALIDMNSTWAFRIPFGLQWIWIIFLLIVALLAPESPWWLIRKQRLDAAEKTLLRLTRRGLDFDVKSTVAIMEYTNTTEKEMNGNKLTDLSYMQCFRGTNLRRTEIACMIFLIQNLSGLPVIAFAAYFYGRIGFDQKRSFDLTIAMHGVAITGAFISI…
>evm.model.Contig34_pilon.918
MFIGLIIIGGLGIPALSTSTGWATGALMLMLTFVYDFAVGPVCYSLVAELPSTSLRIKTFVLSRTMYNVAAIIIGLPQPRFMNPTAWNWDGCNLFGLVWTYFRLPEPKDLTYAELDVLFGNKVSARNFRKVEVDPYRSDHLVVSSNHSQKCERDRTLNNRICDHH
>evm.model.Contig83_pilon.1028
MTAAVFLPFFTKSPPLLLVGQILSGIPWGMFQTLSVAYASEVSAVCLRGYLTTYANICWVIGQVLSSGIMMGFLRMHGQWACRIPLAIQWCFIPPIFIGVIFAPESTWWLVRHGRLEQAAVVVERLMSKKESEDPANVSNTISQMQLTNEHEKALSEGTTYLDCFKGIDLRRTEVACLPWAAQNMSGSALMGFSTFFYKNAGLPTERAFNFTLAQYALGFFGALGSWVLMSCFSR
>evm.model.Contig83_pilon.826
MGSTGTGPGEGFWRPGLDRIPTMGVELNLINPIAVVFAGQSKIQHFRVRGDNTITATTPTPPEPRSKGCLEKENLSQHGPNTRAPCSHGYHNDYDGHLPQGTLIFTACHVQMAVYSVKSIMSASSSQGGGESAASEPRSSSIEKTHPSEYLEFATVGPNLDRITTTADVPPSAATVELVETHVDPTKSSDELYHGLSASVPGLRRLSADARAATEAERKLTFWSGCRLYPKAIAWSLLLSTTIIMEGYDLTLINSFYAFPIFRRSYGEPIHPNNPEGQQNFQISARWQSGLTNAAVAGEIIGLFFNGLLTDRFGYHKTMVATLVWISLSVFLAFFAVNIRMLLASQILCGIPWGIFQTLSTTYAAEVMPVHLRAYLTSNVNMCWLIGQTIGVGVIRALV…
>evm.model.Contig37_pilon.83
MAGRFYNDKHNVKALVNEDLKEASLFRDVISFMKRSRISHAISANPVISMHHVTSFWDNADFDCAAEPPVLISKIDDVSILFSVEDLRVALRFQDSDDDPLTISNYLICAVFNRMGYNGDVTASQLVKMYLYGQWRYPFHVVIMCLSNIKSGTDTLSRPF
>evm.model.Contig391_pilon.4
MAEPPVLRSKIDDISVQFTVADLREVLQFHDSDEDPLTFSNDLICGVFNWMGYNGDVTASQLAKKLLFGQWRYLFHVVIICLSNRKSGVDTLSRSFQCLIAALVLNKPFNISQLIFDLMVKQITATEKESLL
>evm.model.Contig485_pilon.14
MFSYVDTVSIDEHCSVDTNSQRLYNVKNKVIALVDEELKEASAFRDVILFLKRSRIAYAISADPVIIMHHITYFWENADFNCVAEPPVLKSKIDYVLVQF
>evm.model.Contig731_pilon.89
MFRDVILFLKTTSISYAISANPVIVMHRITSLWENIDFDYATEPPVLKSKIDDIPVQFPVADLREVLQFNDSYEDPLTLPNDLICGVFNRMGYNGDVTTSQLAKKHLFHQWRYLFQVVIICFSNRKSGVDTLSRSFQCFIVALVLNKPFNISQLIFDFMVKQITGIGKESFMQYPRFITLIPDYLYPQLNKTGPII
>evm.model.Contig398_pilon.26
MEQMKNYKAAENENTTIDLFLVVMNKENYKYRRLYGRGVTNTLIKKVEGPTSYMIPEGLIESFKANVDVEKNQLLEMRKEIEDDHERKKAELEAIREDIDSQRQNLEAMMQKVIKQLPVGDLDD
>evm.model.Contig485_pilon.6
MKNYKATENENTTVDPFLVVMNKENYGYRRLYGRGVTNTLIKKVEGHSTSYMITEGLMESFKANVDVEKNQLLEMRKEIEDDHERKKIELEAMREDIDRQRQNLEAMMQKVIKQLPVEDRED
>evm.model.Contig504_pilon.34
MNKENYGYRRLYGRGVKNTLIKKVEGPTSYMIPEGLIESFKANANVEKNQLLEMCKEIEDDHERKKAEFEAIREDIDSQCQNLEAMRQKVLEAPKLPRNGPLVDASDGGDDVKLQASPPSLNGVHDGFKCQQWRFSDRYDEETRGDARV
>evm.model.Contig56_pilon.138
MKNYKATENENTIIDSFLVVMNKENYGYRRLYSREGPTSYMITDGLMESFKANVDVEKNQLLEMRKEMEDDHERKKAELEAMREDIDNQRQNLEAIMQKVIRQLPVGDRED
>evm.model.Contig541_pilon.25
MDAYAHNDRVLHVTLYATFIGVMGILVTTIPQMVELTPENNTNIGICLATLVLNFVVGLWVFSQTDATQYKDWKTSMFKLTGILSLFFAFSMLIPIQWLTWLGVVIICNIVTCIESPYISQLIYNWSCPKITFVMNYANTKFKILFLNDSDGTARVAGDNVV
>evm.model.Contig541_pilon.27
MGILVTTIPQMIELTPENKTKMGICLATLALNFVDGLWVFSQTNATQHNDWKTFMFKLTGILSLYFAFSMLIPIQWLTWLGAVIICTIVTCIESRYISQLIYNWSCPKITFVTNYAIERFKILFLKDSNTTAGVAGDNAV
>evm.model.Contig541_pilon.36
MSRVAGLYQPMVLHVALYTAFIGVMGILVTTIPQMIDLTPENKTKMGICLATLALNFVDGLWVFSQTDATQPNDWKTLMFKLTGILSLYFAFSMLIPIQWLTWLGVVIICTIVTCVESRYISQLICTWSCLKITSVTNYVIEKFKILFLKDADATAPVSGDDAV
>evm.model.Contig541_pilon.41
MIDLTPENKIKMGICLATLALNFVDGLWVFSQTDATQPNDWKTFMFKLTGMLSLYFAFSMLVPIQWLTWLGAVIICTIVTCIERRYISQLICNWSCPKIAFVTNYAIERFKILFLKDADTTARVSGDNAV
>evm.model.Contig75_pilon.120
MDSKWLTNHQDQWSSTNFNMKKTCVARTYAQEKSNPLKQSKKRKIDLDTMPSITRMVTTEITFNDNVEIFHFPISLGLLSLKNEVAQRFKIKGKRLCLKYVDVENDLILIACDVDLKFAVDTAAINNRINFLCLSDGIYDASSESVADNFMFFGYSSDSESLVVTGSTDTRENSNQSKKRKTVLDLMPPVTGMVTAKITFNGHMKTFQFFVPSGLSNLKNEVARSFKLKGKKLRLKYWDEEYDLILIACDVDLKLAVVTTGSKNSINLICLSD
>evm.model.Contig75_pilon.123
MVDNHSLPAAFAPDSDSWIASGSQITRINSPTNLSMKKTCVASTDAQEKSNTLKQSKKRKIDSDTMSSITRMVTAEITFNDNVEIFHFPISLGLLSLKNEVAQRFKIKGKRLCLKYVDVENDLILIACDVDLKFAVDTAAINNRINLLLYLLDGNHGICDASSESVADNFMFFGYSSDSESLVVTGSTDTGENSNQSKKRKTVLDLMPPVTGMVTAKITFNGHMKTFQFFVPSGLSNLKNEVARSFKLKDKKLRLKYWDEEYDLILIACDVDLKLAVVTTGSKNSINLICLSD
>evm.model.Contig7_pilon.442
MVDNHSLSTAFAPDSDSWIASGSQITRINSPPNFSVKKTCVASTDSQEKSNTLKQSKKRKIDSDTMSSITSMVKAEITYNGNVKIFNFHISLGLLSLKNDVAQWFKLKGKNFDLKYVDEEDDLIRIACDVDLKFAVDTVAINNRINLLCLLDGNHGICDASSESLVVTGSTDTGENGNQSKKRKTVLDVMPPVTEMVTAKITFNDYMKFFPFFVSSGLSNLKNEVARSFKLKGKNFGLKYVDEEVDLIRIACDVDLKLAVDTMAINNRINLLCLLDGNHGICDASSESVADNFVLLGFEAC
>evm.model.Contig7_pilon.456
ITRRLGGVERVLGLLSWSTCWNYCFTSKEFNDDQVPYEHGQKYLDDKTWGMVNNHSLSAAFAPDSDSWIASGSQTTRINVAQRFKIKGKRLCLKYVDEENDLILIACDVDLKFALDTAAINNRINLLCLSDGIYDASSECVADNFILLVYSSDLKSSVVKNWLGIFVPKVESWTGLILRPGLVIEAQVFASGQSTFEGLG
>evm.model.Contig7_pilon.127
MDDENQADQSPLLETTTSLVQRNVIQNVISQTFQSTANLANLLPTGTVLAFHLLSPIFTNQGVCDPMSRALTTVLVGLCGLSCFLLSFTDSFVDGDGNICYGFATINGLYVMDGNISLTPEIAAKYKLKFSDFMHAFMSIMVFAAVALFDQNVVNCFYPSPSDDIKNLLTTLPIGLGVFFSMLFVAFPSQRHGIGFPVTN
>evm.model.Contig7_pilon.129
MDDENQADQSPLLETTTSLVQRNVIQNVISQTFQSTANLANLLPTGTVLAFHLLSPIFTNQGVCDPMSRALTTVLVGLCGLSCFLLSFTDSFVDGDGNICYGFATINGLYVMDGNISLTPEIAAKYKLKFSDFMHAFMSIMVFAAVALFDQNVVNCFYPSPSDDIKNLLTTLPIGLGVFFSMLFVAFPSQRHGIGFPVTN
>evm.model.Contig7_pilon.131
MDDENQADQSPLLETTTSLVQRNVIQNVISQTFQSTANLANLLPTGTVLAFHLLSPIFTNQGVCDPMSRALTTVLVGLCGLSCFLLSFTDSFVDGDGNICYGFATINGLYVMDGNISLTPEIAAKYKLKFSDFMHAFMSIMVFAAVALFDQNVVNCFYPSPSDDIKNLLTTLPIGLGVFFSMLFVAFPSQRHGIGFPVTNI
>evm.model.Contig87_pilon.19
MDDENQADQSPLLETTTSLVQRNVIQNVISQTFQSTANLANLLPTGTVLAFHLLSPIFTNQGVCDPMSRALTTVLVGLCGLSCFLLSFTDSFVDGDGNICYGFATINGLYVMDGNISLTPEIAAKYKLKFSDFMHAFMSIMVFAAVALFDQNVVNCFYPSPSDDIKNLLTTLPIGLGVFFSMLFVAFPSQRHGIGFPVTN
>evm.model.Contig83_pilon.1242
MDYSNIDIRPGQSSPKKTRFALDDLEKQDPNRHDDLDSFRPPPSPLISRKSTVFLDGLRGLAALSVFSQHFFGGDEHFHGFGENGHYYFITLPFVRVFWSGGAAAVAIFFVLSGYVLSQTPVRLFYNGQRQHCRKSLISAVVRRPFRLYLPCLGVTFVIVFLMHLPFNFWPEMMWSKAQPSLWAEIAHWARESISYFNPFQAHSWATVKFSYDIMIWTIPLELKGSMLVYIVTAVCCFGLSSPLWATSFLFFLVVVCLQTAWWTGGCFLGGLLLTIIDINNLGSLVLPRNLSRTATQAITVFIFLIGYYLLSQPAADGHPDWSRDTPGWYFLTSLIPANYTDDSYYRFWHSYGAILFIYGCLRLSWIQFFFSTRPLRYLGKVSYMLYVVHFPLMLVIND…
>evm.model.Contig83_pilon.389
MGDARSHSSLPLVGGWYSFASDCARAWSVVRDPRSYRGENGQDDKREKEKEQGVQQGIQPFSVNRGYLHLIYRIVVFLLSLPLWLIPRRGRPARQKAMHELHPLSYLDALRGYLSMMIYFSHVCPRTWHWIPSVITNFPWTAVPFRGGMMGLDMFFWISGYAVTYRIVGLIHTKRSDKVLDALASTMFRRYLRLFLPVLPIMYLNIVGVKYGIVVPPEDRQGAKEEIIKDGILWFFYWDLSHLMNPFTKVTGWWNQELGSRILDPYWSLTAEYRSSMTFLGFLVSTCRMPARWRMRLTWVAIALSMTCEANYAGMGFLGLWFADCRQARVQKQKAVEVLPASPTQADSKSKSDASLITDLGLANSPVGRLETSWKNSRVARALSKYKNPLLYAILIYSF…
>evm.model.Contig83_pilon.409
[truncated: 2,513 more rows]
