# Supplementary material for: Population Genomics Reveals Gene Flow and Adaptive Signature in Invasive Weed Mikania micrantha
Source: Genes (Basel). 2021 Aug 20;12(8):1279. doi: 10.3390/genes12081279 (PMC8394975; doi:10.3390/genes12081279)
Supplement: Supplementary file 1 [file genes-12-01279-s001.zip › Table S21.xlsx]

## Sheet: Sheet1
Table S21. Kyoto Encyclopedia of Genes and Genomes (KEGG) pathway enrichment analysis of 683 gene families unique to M. micrantha.
KEGG pathway	Input number	Background number	P-value	Corrected P-value
Oxidative phosphorylation	22	162	7.82178e-06	0.000539703
Other glycan degradation	7	18	2.30499e-05	0.00079522
Photosynthesis	11	77	0.000964647	0.0203808
Ether lipid metabolism	6	26	0.00136227	0.0203808
Biosynthesis of unsaturated fatty acids	7	36	0.00147687	0.0203808
RNA polymerase	7	45	0.00499006	0.0573857
Endocytosis	12	117	0.00823871	0.0812101
Glycerophospholipid metabolism	9	83	0.0149304	0.128775
Biotin metabolism	3	14	0.0267497	0.205081
Monoterpenoid biosynthesis	2	7	0.0409959	0.282872
Fatty acid metabolism	7	73	0.0515099	0.323107
Glyoxylate and dicarboxylate metabolism	6	63	0.0701593	0.403416
Peroxisome	7	81	0.0794065	0.417773
Pyruvate metabolism	7	83	0.0874916	0.417773
Glycerolipid metabolism	5	52	0.0908202	0.417773
Carbon fixation in photosynthetic organisms	6	69	0.0975589	0.420723
Fatty acid degradation	4	40	0.11127	0.431593
Plant hormone signal transduction	17	271	0.116474	0.431593
Vitamin B6 metabolism	2	13	0.118845	0.431593
Base excision repair	4	43	0.134387	0.442548
Glutathione metabolism	7	93	0.134689	0.442548
Citrate cycle (TCA cycle)	5	62	0.154556	0.482745
Limonene and pinene degradation	5	63	0.161736	0.482745
Phenylpropanoid biosynthesis	10	154	0.167911	0.482745
Purine metabolism	10	157	0.182026	0.502392
Amino sugar and nucleotide sugar metabolism	8	122	0.195032	0.505045
Histidine metabolism	2	18	0.197626	0.505045
Glucosinolate biosynthesis	2	19	0.214242	0.527953
Fatty acid biosynthesis	3	40	0.274148	0.618728
Metabolic pathways	90	1861	0.274773	0.618728
Pyrimidine metabolism	7	116	0.277979	0.618728
Lysine degradation	2	25	0.314226	0.67755
Tryptophan metabolism	3	45	0.335575	0.701658
Phosphatidylinositol signaling system	4	66	0.352668	0.714905
RNA transport	9	169	0.362633	0.714905
Carotenoid biosynthesis	2	29	0.379635	0.727634
Fatty acid elongation	2	31	0.411453	0.767305
Carbon metabolism	12	243	0.426082	0.773676
alpha-Linolenic acid metabolism	2	33	0.442446	0.78279
Mismatch repair	2	39	0.529326	0.867448
beta-Alanine metabolism	2	40	0.543006	0.867448
Phagosome	4	86	0.549234	0.867448
Ascorbate and aldarate metabolism	2	41	0.55627	0.867448
Stilbenoid, diarylheptanoid and gingerol biosynthesis	3	64	0.55675	0.867448
Glycolysis / Gluconeogenesis	5	112	0.576263	0.867448
N-Glycan biosynthesis	2	44	0.594532	0.867448
Biosynthesis of secondary metabolites	44	995	0.598579	0.867448
Valine, leucine and isoleucine degradation	2	45	0.606684	0.867448
Plant-pathogen interaction	7	164	0.617101	0.867448
SNARE interactions in vesicular transport	2	48	0.641592	0.867448
2-Oxocarboxylic acid metabolism	3	74	0.654116	0.867448
DNA replication	2	50	0.663516	0.867448
Protein processing in endoplasmic reticulum	9	220	0.669464	0.867448
Sphingolipid metabolism	1	26	0.693755	0.867448
Protein export	2	53	0.694313	0.867448
Pentose phosphate pathway	2	54	0.704015	0.867448
Inositol phosphate metabolism	2	65	0.794857	0.958717
Tropane, piperidine and pyridine alkaloid biosynthesis	1	36	0.805878	0.958717
Nucleotide excision repair	2	69	0.821229	0.960421
Arginine and proline metabolism	2	75	0.855134	0.960738
Spliceosome	6	192	0.869022	0.960738
Pentose and glucuronate interconversions	2	81	0.883076	0.960738
Alanine, aspartate and glutamate metabolism	1	48	0.887707	0.960738
Phenylalanine metabolism	3	114	0.891119	0.960738
Ubiquitin mediated proteolysis	4	149	0.90717	0.962996
Cysteine and methionine metabolism	2	99	0.939713	0.982428
Ribosome	10	360	0.966134	0.9894
Biosynthesis of amino acids	6	255	0.975061	0.9894
mRNA surveillance pathway	1	114	0.994537	0.994537
