# Supplementary material for: Population Genomics Reveals Gene Flow and Adaptive Signature in Invasive Weed Mikania micrantha
Source: Genes (Basel). 2021 Aug 20;12(8):1279. doi: 10.3390/genes12081279 (PMC8394975; doi:10.3390/genes12081279)
Supplement: Supplementary file 1 [file genes-12-01279-s001.zip › Table S22.xlsx]

## Sheet: Sheet1
Table S22. Nonsynonymous amino acid mutation information and functional annotation of genes unique to M. micrantha.
Chromosome	Position	Gene ID	Exon region	Reference base	Variant base	Reference amino acid	Variant amino acid	GO	Swissprot	PFAM
Hic_asm_7	53345016	evm.model.Contig99_pilon.67	exon8	C	T	T	I	GO:0003779; actin binding; Molecular Function::GO:0030036; actin cytoskeleton organization; Biological Process	Swissprot:NA	pfam:ATHILA ORF-1 family::FAR1 DNA-binding domain
Hic_asm_1	61046981	evm.model.Contig218_pilon.97	exon2	C	T	R	Q	GO:0004252; serine-type endopeptidase activity; Molecular Function::GO:0004958; prostaglandin F receptor activity; Molecular Function::GO:0006508; proteolysis; Biological Process::GO:0007186; G-protein coupled receptor signaling pathway; Biological Process::GO:0016021; integral to membrane; Cellular Component	Swissprot:Cucumisin OS=Cucumis melo PE=1 SV=1	pfam:Subtilase family
Hic_asm_17	16484423	evm.model.Contig563_pilon.127	exon5	C	T	R	C	GO:0004993; serotonin receptor activity; Molecular Function::GO:0005515; protein binding; Molecular Function::GO:0007186; G-protein coupled receptor signaling pathway; Biological Process::GO:0008270; zinc ion binding; Molecular Function::GO:0016021; integral to membrane; Cellular Component	Swissprot:E3 ubiquitin-protein ligase RNF4 OS=Rattus norvegicus GN=Rnf4 PE=1 SV=1	pfam:Ring finger domain
Hic_asm_18	8076052	evm.model.Contig192_pilon.14	exon2	C	T	E	K	GO:0005125; cytokine activity; Molecular Function::GO:0005576; extracellular region; Cellular Component::GO:0006955; immune response; Biological Process	Swissprot:NA	pfam:NA
Hic_asm_11	72629333	evm.model.Contig191_pilon.103	exon1	C	G	N	K	GO:0006508; proteolysis; Biological Process::GO:0008234; cysteine-type peptidase activity; Molecular Function::GO:0015232; heme transporter activity; Molecular Function::GO:0015886; heme transport; Biological Process::GO:0016020; membrane; Cellular Component::GO:0017004; cytochrome complex assembly; Biological Process	Swissprot:NA	pfam:Ulp1 protease family, C-terminal catalytic domain
Hic_asm_1	60635007	evm.model.Contig218_pilon.124	exon1	G	T	H	Q	GO:NA	Swissprot:NA	pfam:NA
Hic_asm_17	7107787	evm.model.Contig450_pilon.172	exon2	A	G	L	P	GO:NA	Swissprot:Glutathione S-transferase T3 OS=Arabidopsis thaliana GN=GSTT3 PE=2 SV=1	pfam:NA
Hic_asm_5	37648538	evm.model.Contig231_pilon.76	exon1	G	A	T	I	GO:NA	Swissprot:NA	pfam:NA
