# Supplementary material for: Population Genomics Reveals Gene Flow and Adaptive Signature in Invasive Weed Mikania micrantha
Source: Genes (Basel). 2021 Aug 20;12(8):1279. doi: 10.3390/genes12081279 (PMC8394975; doi:10.3390/genes12081279)
Supplement: Supplementary file 1 [file genes-12-01279-s001.zip › Table S23.xlsx]

## Sheet: Sheet1
Table S23. Likelihood ratio test (LRT) of the variable w ratio under different models.
Gene ID	Comparisons	2Δl	Δl	Δnp	p-value
evm.model.Contig1_pilon.322	mode A and null model vs mode A	11.8618	5.93092	1	0.00700081
evm.model.Contig1_pilon.610	mode A and null model vs mode A	146.955	73.4773	1	0
evm.model.Contig1168_pilon.30	mode A and null model vs mode A	80.7317	40.3659	1	0
evm.model.Contig118_pilon.122	mode A and null model vs mode A	19.2552	9.62762	1	0.000194406
evm.model.Contig129_pilon.56.2	mode A and null model vs mode A	37.1146	18.5573	1	3.95933e-08
evm.model.Contig155_pilon.54	mode A and null model vs mode A	7.51089	3.75544	1	0.0470174
evm.model.Contig155_pilon.62	mode A and null model vs mode A	9.31459	4.65729	1	0.0216801
evm.model.Contig155_pilon.64	mode A and null model vs mode A	28.8975	14.4487	1	1.9892e-06
evm.model.Contig155_pilon.93.1	mode A and null model vs mode A	94.284	47.142	1	0
evm.model.Contig1795_pilon.37	mode A and null model vs mode A	31.6649	15.8325	1	5.51008e-07
evm.model.Contig203_pilon.91	mode A and null model vs mode A	52.4463	26.2231	1	2.88168e-11
evm.model.Contig21_pilon.147	mode A and null model vs mode A	9.97137	4.98568	1	0.0177618
evm.model.Contig218_pilon.170	mode A and null model vs mode A	13.4079	6.70395	1	0.00349897
evm.model.Contig22_pilon.72	mode A and null model vs mode A	16.9239	8.46195	1	0.000633887
evm.model.Contig23_pilon.192	mode A and null model vs mode A	7.51367	3.75683	1	0.0478839
evm.model.Contig249_pilon.48	mode A and null model vs mode A	47.2187	23.6093	1	2.75845e-10
evm.model.Contig268_pilon.62	mode A and null model vs mode A	8.90795	4.45397	1	0.0252312
evm.model.Contig268_pilon.67	mode A and null model vs mode A	24.9942	12.4971	1	1.18336e-05
evm.model.Contig278_pilon.81	mode A and null model vs mode A	8.86768	4.43384	1	0.0246724
evm.model.Contig294_pilon.95	mode A and null model vs mode A	15.717	7.85851	1	0.00115046
evm.model.Contig31_pilon.271.1	mode A and null model vs mode A	25.9822	12.9911	1	7.92538e-06
evm.model.Contig316_pilon.16	mode A and null model vs mode A	11.1182	5.55908	1	0.0101289
evm.model.Contig334_pilon.8	mode A and null model vs mode A	12.9871	6.49357	1	0.00395588
evm.model.Contig342_pilon.89.1	mode A and null model vs mode A	34.0534	17.0267	1	1.7471e-07
evm.model.Contig344_pilon.19.1	mode A and null model vs mode A	51.2301	25.6151	1	4.58841e-11
evm.model.Contig372_pilon.37	mode A and null model vs mode A	9.53939	4.7697	1	0.0196583
evm.model.Contig39_pilon.182	mode A and null model vs mode A	8.01087	4.00544	1	0.037103
evm.model.Contig40_pilon.46	mode A and null model vs mode A	14.2767	7.13834	1	0.00228529
evm.model.Contig417_pilon.46	mode A and null model vs mode A	25.6265	12.8132	1	8.99994e-06
evm.model.Contig450_pilon.14	mode A and null model vs mode A	24.8346	12.4173	1	1.22121e-05
evm.model.Contig49_pilon.114	mode A and null model vs mode A	14.8639	7.43197	1	0.00173771
evm.model.Contig531_pilon.58	mode A and null model vs mode A	8.98099	4.4905	1	0.024806
evm.model.Contig57_pilon.350.1	mode A and null model vs mode A	88.4563	44.2282	1	0
evm.model.Contig579_pilon.3	mode A and null model vs mode A	42.7268	21.3634	1	2.46111e-09
evm.model.Contig59_pilon.132	mode A and null model vs mode A	85.2439	42.622	1	0
evm.model.Contig59_pilon.3	mode A and null model vs mode A	13.0745	6.53727	1	0.00390136
evm.model.Contig592_pilon.43	mode A and null model vs mode A	48.1234	24.0617	1	1.95615e-10
evm.model.Contig62_pilon.104	mode A and null model vs mode A	10.5533	5.27664	1	0.0133379
evm.model.Contig64_pilon.129	mode A and null model vs mode A	30.6079	15.3039	1	8.82013e-07
evm.model.Contig67_pilon.106	mode A and null model vs mode A	26.9885	13.4942	1	5.00171e-06
evm.model.Contig7_pilon.346	mode A and null model vs mode A	9.87685	4.93843	1	0.0181783
