# Supplementary material for: Population Genomics Reveals Gene Flow and Adaptive Signature in Invasive Weed Mikania micrantha
Source: Genes (Basel). 2021 Aug 20;12(8):1279. doi: 10.3390/genes12081279 (PMC8394975; doi:10.3390/genes12081279)
Supplement: Supplementary file 1 [file genes-12-01279-s001.zip › Table S24.xlsx]

## Sheet: Sheet1
Table S24. The annotation of the 41 positive selection genes in M. micrantha.
Gene ID	Gene length	GO	SwissProt	PFAM
evm.model.Contig316_pilon.16	13211	GO:0009055; electron carrier activity; Molecular Function::GO:0045735; nutrient reservoir activity; Molecular Function::GO:0051536; iron-sulfur cluster binding; Molecular Function	Swissprot:NA	pfam:Iron-Sulfur binding protein C terminal::4Fe-4S binding domain
evm.model.Contig155_pilon.62	2121	GO:NA	Swissprot:NA	pfam:NA
evm.model.Contig23_pilon.192	16686	GO:0003677; DNA binding; Molecular Function::GO:0005524; ATP binding; Molecular Function::GO:0005634; nucleus; Cellular Component::GO:0006355; regulation of transcription, DNA-dependent; Biological Process	Swissprot:CD2 antigen cytoplasmic tail-binding protein 2 OS=Mus musculus GN=Cd2bp2 PE=1 SV=1	pfam:NA
evm.model.Contig203_pilon.91	6462	GO:0002161; aminoacyl-tRNA editing activity; Molecular Function::GO:0004994; somatostatin receptor activity; Molecular Function::GO:0007186; G-protein coupled receptor signaling pathway; Biological Process::GO:0016021; integral to membrane; Cellular Component	Swissprot:Putative prolyl-tRNA synthetase associated domain-containing protein 1 OS=Homo sapiens GN=PRORSD1P PE=5 SV=3	pfam:Aminoacyl-tRNA editing domain
evm.model.Contig268_pilon.62	3624	GO:0003677; DNA binding; Molecular Function::GO:0003824; catalytic activity; Molecular Function::GO:0004518; nuclease activity; Molecular Function::GO:0005085; guanyl-nucleotide exchange factor activity; Molecular Function::GO:0005515; protein binding; Molecular Function::GO:0005576; extracellular region; Cellular Component::GO:0006281; DNA repair; Biological Process::GO:0009405; pathogenesis; Bi…	Swissprot:Exonuclease 1 OS=Arabidopsis thaliana GN=EXO1 PE=2 SV=2	pfam:XPG N-terminal domain::XPG I-region
evm.model.Contig7_pilon.346	13821	GO:0003777; microtubule motor activity; Molecular Function::GO:0005524; ATP binding; Molecular Function::GO:0005576; extracellular region; Cellular Component::GO:0005871; kinesin complex; Cellular Component::GO:0007018; microtubule-based movement; Biological Process::GO:0008017; microtubule binding; Molecular Function::GO:0009405; pathogenesis; Biological Process	Swissprot:Kinesin-related protein 4 OS=Dictyostelium discoideum GN=kif4 PE=2 SV=1	pfam:Kinesin motor domain
evm.model.Contig278_pilon.81	7121	GO:0003684; damaged DNA binding; Molecular Function::GO:0004413; homoserine kinase activity; Molecular Function::GO:0004519; endonuclease activity; Molecular Function::GO:0005524; ATP binding; Molecular Function::GO:0005634; nucleus; Cellular Component::GO:0006281; DNA repair; Biological Process::GO:0006566; threonine metabolic process; Biological Process	Swissprot:DNA excision repair protein ERCC-1 OS=Arabidopsis thaliana GN=ERCC1 PE=2 SV=1	pfam:Binding domain of DNA repair protein Ercc1 (rad10/Swi10)::Helix-hairpin-helix domain
evm.model.Contig1_pilon.322	4374	GO:0004725; protein tyrosine phosphatase activity; Molecular Function::GO:0006470; protein dephosphorylation; Biological Process	Swissprot:Uncharacterized protein C17orf53 homolog OS=Rattus norvegicus PE=2 SV=1	pfam:Domain of unknown function (DUF4539)
evm.model.Contig579_pilon.3	5484	GO:0003677; DNA binding; Molecular Function::GO:0003918; DNA topoisomerase type II (ATP-hydrolyzing) activity; Molecular Function::GO:0005524; ATP binding; Molecular Function::GO:0006265; DNA topological change; Biological Process	Swissprot:NA	pfam:Lines N-terminus
evm.model.Contig1_pilon.610	7126	GO:0003924; GTPase activity; Molecular Function::GO:0005525; GTP binding; Molecular Function	Swissprot:Dynamin-like protein ARC5 OS=Arabidopsis thaliana GN=ARC5 PE=1 SV=2	pfam:Dynamin family
evm.model.Contig40_pilon.46	2556	GO:0004993; serotonin receptor activity; Molecular Function::GO:0006939; smooth muscle contraction; Biological Process::GO:0007186; G-protein coupled receptor signaling pathway; Biological Process::GO:0007507; heart development; Biological Process::GO:0016021; integral to membrane; Cellular Component::GO:0042310; vasoconstriction; Biological Process::GO:0050795; regulation of behavior; Biological…	Swissprot:Pentatricopeptide repeat-containing protein At5g39710 OS=Arabidopsis thaliana GN=EMB2745 PE=2 SV=1	pfam:PPR repeat family
evm.model.Contig62_pilon.104	4167	GO:0005515; protein binding; Molecular Function	Swissprot:SKP1-interacting partner 15 OS=Arabidopsis thaliana GN=SKIP15 PE=1 SV=1	pfam:F-box domain
evm.model.Contig334_pilon.8	5755	GO:0003676; nucleic acid binding; Molecular Function::GO:0003677; DNA binding; Molecular Function::GO:0004003; ATP-dependent DNA helicase activity; Molecular Function::GO:0004252; serine-type endopeptidase activity; Molecular Function::GO:0005524; ATP binding; Molecular Function::GO:0005576; extracellular region; Cellular Component::GO:0006139; nucleobase-containing compound metabolic process; Bi…	Swissprot:Putative ATP-dependent RNA helicase DDX11-like protein 8 OS=Homo sapiens GN=DDX11L8 PE=1 SV=1	pfam:DEAD_2::Helicase C-terminal domain
evm.model.Contig118_pilon.122	3535	GO:0007186; G-protein coupled receptor signaling pathway; Biological Process::GO:0016021; integral to membrane; Cellular Component::GO:0038036; sphingosine-1-phosphate receptor activity; Molecular Function	Swissprot:NA	pfam:NA
evm.model.Contig49_pilon.114	6798	GO:0005215; transporter activity; Molecular Function::GO:0005550; pheromone binding; Molecular Function::GO:0006810; transport; Biological Process::GO:0031047; gene silencing by RNA; Biological Process	Swissprot:NA	pfam:XS domain
evm.model.Contig155_pilon.54	6526	GO:0003677; DNA binding; Molecular Function::GO:0003678; DNA helicase activity; Molecular Function::GO:0005524; ATP binding; Molecular Function::GO:0005634; nucleus; Cellular Component::GO:0006260; DNA replication; Biological Process::GO:0006270; DNA replication initiation; Biological Process::GO:0042555; MCM complex; Cellular Component	Swissprot:DNA replication licensing factor MCM6 OS=Arabidopsis thaliana GN=MCM6 PE=1 SV=1	pfam:MCM2/3/5 family::MCM N-terminal domain
evm.model.Contig59_pilon.3	4467	GO:0003700; sequence-specific DNA binding transcription factor activity; Molecular Function::GO:0006355; regulation of transcription, DNA-dependent; Biological Process::GO:0043565; sequence-specific DNA binding; Molecular Function	Swissprot:NA	pfam:Protein of unknown function (DUF760)::Protein of unknown function (DUF760)
evm.model.Contig64_pilon.129	4456	GO:0003677; DNA binding; Molecular Function::GO:0003918; DNA topoisomerase type II (ATP-hydrolyzing) activity; Molecular Function::GO:0005524; ATP binding; Molecular Function::GO:0006265; DNA topological change; Biological Process	Swissprot:NA	pfam:Nuclear fragile X mental retardation-interacting protein 1 (NUFIP1)
evm.model.Contig21_pilon.147	5849	GO:0004806; triglyceride lipase activity; Molecular Function::GO:0006629; lipid metabolic process; Biological Process	Swissprot:NA	pfam:NA
evm.model.Contig531_pilon.58	4500	GO:0032040; small-subunit processome; Cellular Component	Swissprot:Nucleolar protein 14 OS=Homo sapiens GN=NOP14 PE=1 SV=3	pfam:Nop14-like family ::Noc2p family
evm.model.Contig218_pilon.170	3840	GO:0003723; RNA binding; Molecular Function::GO:0005515; protein binding; Molecular Function::GO:0005634; nucleus; Cellular Component::GO:0006396; RNA processing; Biological Process::GO:0006886; intracellular protein transport; Biological Process::GO:0016020; membrane; Cellular Component::GO:0030529; ribonucleoprotein complex; Cellular Component	Swissprot:Vesicle transport v-SNARE 12 OS=Arabidopsis thaliana GN=VTI12 PE=1 SV=3	pfam:Snare region anchored in the vesicle membrane C-terminus::Vesicle transport v-SNARE protein N-terminus
evm.model.Contig39_pilon.182	3124	GO:0003924; GTPase activity; Molecular Function::GO:0005525; GTP binding; Molecular Function	Swissprot:NA	pfam:NA
evm.model.Contig249_pilon.48	4477	GO:0000166; nucleotide binding; Molecular Function::GO:0003677; DNA binding; Molecular Function::GO:0003918; DNA topoisomerase type II (ATP-hydrolyzing) activity; Molecular Function::GO:0005524; ATP binding; Molecular Function::GO:0006265; DNA topological change; Biological Process::GO:0016887; ATPase activity; Molecular Function::GO:0017111; nucleoside-triphosphatase activity; Molecular Function	Swissprot:ABC transporter B family member 29, chloroplastic OS=Arabidopsis thaliana GN=ABCB29 PE=2 SV=1	pfam:ABC transporter
evm.model.Contig155_pilon.93.1	5843	GO:0009306; protein secretion; Biological Process	Swissprot:NA	pfam:NA
evm.model.Contig1795_pilon.37	4834	GO:0005520; insulin-like growth factor binding; Molecular Function::GO:0005576; extracellular region; Cellular Component	Swissprot:Pre-mRNA-splicing factor 38 OS=Arabidopsis thaliana GN=PRP38 PE=1 SV=1	pfam:PRP38 family::Pre-mRNA-splicing factor 38-associated hydrophilic C-term
evm.model.Contig372_pilon.37	5711	GO:0004621; glycosylphosphatidylinositol phospholipase D activity; Molecular Function::GO:0005576; extracellular region; Cellular Component	Swissprot:Putative E3 ubiquitin-protein ligase LIN OS=Medicago truncatula GN=LIN PE=2 SV=1	pfam:NA
evm.model.Contig1168_pilon.30	15004	GO:0005200; structural constituent of cytoskeleton; Molecular Function::GO:0005525; GTP binding; Molecular Function::GO:0005874; microtubule; Cellular Component	Swissprot:NA	pfam:Targeting protein for Xklp2 (TPX2)
evm.model.Contig155_pilon.64	7621	GO:0003677; DNA binding; Molecular Function::GO:0004883; glucocorticoid receptor activity; Molecular Function::GO:0005496; steroid binding; Molecular Function::GO:0005634; nucleus; Cellular Component::GO:0006355; regulation of transcription, DNA-dependent; Biological Process::GO:0042921; glucocorticoid receptor signaling pathway; Biological Process::GO:0043402; glucocorticoid mediated signaling p…	Swissprot:Probable arabinosyltransferase ARAD1 OS=Arabidopsis thaliana GN=ARAD1 PE=1 SV=1	pfam:Exostosin family
evm.model.Contig344_pilon.19.1	3452	GO:0003989; acetyl-CoA carboxylase activity; Molecular Function::GO:0006633; fatty acid biosynthetic process; Biological Process::GO:0009317; acetyl-CoA carboxylase complex; Cellular Component::GO:0016020; membrane; Cellular Component	Swissprot:Protein FATTY ACID EXPORT 1, chloroplastic OS=Arabidopsis thaliana GN=FAX1 PE=2 SV=1	pfam:Transmembrane proteins 14C
evm.model.Contig450_pilon.14	14113	GO:0005515; protein binding; Molecular Function	Swissprot:187-kDa microtubule-associated protein AIR9 OS=Arabidopsis thaliana GN=AIR9 PE=1 SV=1	pfam:Leucine Rich repeats (2 copies)
evm.model.Contig417_pilon.46	2009	GO:NA	Swissprot:Pentatricopeptide repeat-containing protein At3g26540 OS=Arabidopsis thaliana GN=PCMP-A5 PE=2 SV=1	pfam:PPR repeat family
evm.model.Contig22_pilon.72	7911	GO:0007186; G-protein coupled receptor signaling pathway; Biological Process::GO:0016021; integral to membrane; Cellular Component	Swissprot:Histidine protein methyltransferase 1 homolog OS=Dictyostelium discoideum GN=DDB_G0270580 PE=3 SV=1	pfam:Lysine methyltransferase
evm.model.Contig59_pilon.132	11421	GO:0003824; catalytic activity; Molecular Function::GO:0005179; hormone activity; Molecular Function::GO:0005576; extracellular region; Cellular Component	Swissprot:Probable protein phosphatase 2C 71 OS=Oryza sativa subsp. japonica GN=Os10g0370000 PE=2 SV=1	pfam:Stage II sporulation protein E (SpoIIE)
evm.model.Contig294_pilon.95	3999	GO:0003677; DNA binding; Molecular Function::GO:0005160; transforming growth factor beta receptor binding; Molecular Function::GO:0016049; cell growth; Biological Process	Swissprot:Putative B3 domain-containing protein At5g58280 OS=Arabidopsis thaliana GN=At5g58280 PE=3 SV=1	pfam:B3 DNA binding domain
evm.model.Contig57_pilon.350.1	12195	GO:0001539; ciliary or bacterial-type flagellar motility; Biological Process::GO:0003774; motor activity; Molecular Function::GO:0005198; structural molecule activity; Molecular Function::GO:0005515; protein binding; Molecular Function::GO:0009288; bacterial-type flagellum; Cellular Component::GO:0016020; membrane; Cellular Component	Swissprot:Putative syntaxin-131 OS=Arabidopsis thaliana GN=SYP131 PE=3 SV=1	pfam:Syntaxin::SNARE domain
evm.model.Contig268_pilon.67	14978	GO:0005515; protein binding; Molecular Function::GO:0005634; nucleus; Cellular Component::GO:0007342; fusion of sperm to egg plasma membrane; Biological Process::GO:0018024; histone-lysine N-methyltransferase activity; Molecular Function	Swissprot:Histone-lysine N-methyltransferase ASHH1 OS=Arabidopsis thaliana GN=ASHH1 PE=1 SV=1	pfam:SET domain
evm.model.Contig129_pilon.56.2	2772	GO:NA	Swissprot:Protein COFACTOR ASSEMBLY OF COMPLEX C SUBUNIT B CCB2, chloroplastic OS=Arabidopsis thaliana GN=CCB2 PE=1 SV=1	pfam:Protein of unknown function (DUF2930)
evm.model.Contig342_pilon.89.1	7638	GO:0006814; sodium ion transport; Biological Process::GO:0006855; drug transmembrane transport; Biological Process::GO:0015238; drug transmembrane transporter activity; Molecular Function::GO:0015297; antiporter activity; Molecular Function::GO:0015655; alanine:sodium symporter activity; Molecular Function::GO:0016020; membrane; Cellular Component::GO:0032328; alanine transport; Biological Proces…	Swissprot:MATE efflux family protein 2, chloroplastic OS=Arabidopsis thaliana GN=DTX44 PE=2 SV=1	pfam:MatE::Polysaccharide biosynthesis C-terminal domain
evm.model.Contig592_pilon.43	5001	GO:0003676; nucleic acid binding; Molecular Function::GO:0015097; mercury ion transmembrane transporter activity; Molecular Function::GO:0015694; mercury ion transport; Biological Process::GO:0046872; metal ion binding; Molecular Function	Swissprot:Zinc finger CCCH domain-containing protein 18 OS=Oryza sativa subsp. japonica GN=Os02g0793000 PE=2 SV=1	pfam:G-patch domain
evm.model.Contig67_pilon.106	1723	GO:0003677; DNA binding; Molecular Function::GO:0003887; DNA-directed DNA polymerase activity; Molecular Function::GO:0006260; DNA replication; Biological Process	Swissprot:Uncharacterized hydrolase YutF OS=Bacillus subtilis (strain 168) GN=yutF PE=1 SV=1	pfam:Haloacid dehalogenase-like hydrolase::HAD-hyrolase-like
evm.model.Contig31_pilon.271.1	2559	GO:0003677; DNA binding; Molecular Function::GO:0005506; iron ion binding; Molecular Function::GO:0006355; regulation of transcription, DNA-dependent; Biological Process::GO:0015671; oxygen transport; Biological Process::GO:0019825; oxygen binding; Molecular Function::GO:0020037; heme binding; Molecular Function	Swissprot:U11/U12 small nuclear ribonucleoprotein 25 kDa protein OS=Arabidopsis thaliana GN=SNRNP25 PE=2 SV=1	pfam:NA
