# Supplementary material for: Population Genomics Reveals Gene Flow and Adaptive Signature in Invasive Weed Mikania micrantha
Source: Genes (Basel). 2021 Aug 20;12(8):1279. doi: 10.3390/genes12081279 (PMC8394975; doi:10.3390/genes12081279)
Supplement: Supplementary file 1 [file genes-12-01279-s001.zip › Table S25.xlsx]

## Sheet: Sheet1
Table S25. Kyoto Encyclopedia of Genes and Genomes (KEGG) pathway enrichment analysis of 41 positive selection genes in M. micrantha.
KEGG pathway	Input number	Background number	P-value	Corrected P-value
SNARE interactions in vesicular transport	2	48	0.000441757	0.00265054
Mismatch repair	1	39	0.0259907	0.066444
DNA replication	1	50	0.033222	0.066444
Nucleotide excision repair	1	69	0.0455912	0.0683868
mRNA surveillance pathway	1	114	0.0743544	0.0892253
Spliceosome	1	192	0.122455	0.122455
