# Supplementary material for: Population Genomics Reveals Gene Flow and Adaptive Signature in Invasive Weed Mikania micrantha
Source: Genes (Basel). 2021 Aug 20;12(8):1279. doi: 10.3390/genes12081279 (PMC8394975; doi:10.3390/genes12081279)
Supplement: Supplementary file 1 [file genes-12-01279-s001.zip › Table S3.xlsx]

## Sheet: Sheet1
Table S3. Versions and download links of genomes from 12 other plants.
Species	Genome assembly version	Download link
Artemisia annua	GCA_003112345.1	https://www.ncbi.nlm.nih.gov/genome/2301
Actinidia chinensis	GCA_000467755.1	https://www.ncbi.nlm.nih.gov/genome/16401?genome_assembly_id=46091
Capsicum annuum	GCA_000710875.1	https://www.ncbi.nlm.nih.gov/genome/10896?genome_assembly_id=227510
Coffea canephora	GCA_900059795.1	https://www.ncbi.nlm.nih.gov/genome/?term=Coffea+canephora
Cynara cardunculus	GCA_001531365.1	https://www.ncbi.nlm.nih.gov/genome/11286
Chrysanthemum nankingense	Chrysanthemum_genome_scaffolds_v2.0	http://www.amwayabrc.com/download.htm
Daucus carota	GCA_001625215.1	https://www.ncbi.nlm.nih.gov/genome/?term=Daucus+carota
Helianthus annuu	GCA_002127325.2	https://www.ncbi.nlm.nih.gov/genome/351
Ipomoea nil	GCA_001879475.1	https://www.ncbi.nlm.nih.gov/genome/?term=Ipomoea+nil
Solanum lycopersicum	GCA_000188115.3	http://plants.ensembl.org/Solanum_lycopersicum/Info/Index
Solanum tuberosum	GCA_000226075.1	http://plants.ensembl.org/Solanum_tuberosum/Info/Index
Vitis vinifera	GCA_000003745.2	http://plants.ensembl.org/Vitis_vinifera/Info/Index
