# Supplementary material for: Population Genomics Reveals Gene Flow and Adaptive Signature in Invasive Weed Mikania micrantha
Source: Genes (Basel). 2021 Aug 20;12(8):1279. doi: 10.3390/genes12081279 (PMC8394975; doi:10.3390/genes12081279)
Supplement: Supplementary file 1 [file genes-12-01279-s001.zip › Table S4.xlsx]

## Sheet: Sheet1
Table S4. Information of SNPs showing nonsynonymous amino acid mutations in 306 M. micrantha individuals.
Chromosome	Position	Gene ID	Exon region	Reference base	Variant base	Reference amino acid	Variant amino acid
Hic_asm_1	29526691	evm.model.Contig357_pilon.6	exon1	C	T	E	K
Hic_asm_1	38896881	evm.model.Contig56_pilon.119	exon4	G	A	T	I
Hic_asm_1	46011991	evm.model.Contig199_pilon.9	exon1	G	A	R	K
Hic_asm_1	46440381	evm.model.Contig311_pilon.31	exon6	C	T	E	K
Hic_asm_1	46948377	evm.model.Contig311_pilon.64	exon1	T	A	D	E
Hic_asm_1	48244897	evm.model.Contig948_pilon.18	exon7	T	G	M	L
Hic_asm_1	48244902	evm.model.Contig948_pilon.18	exon7	C	T	C	Y
Hic_asm_1	50569491	evm.model.Contig702_pilon.27	exon4	T	C	E	G
Hic_asm_1	50569641	evm.model.Contig702_pilon.27	exon4	A	G	I	T
Hic_asm_1	50569689	evm.model.Contig702_pilon.27	exon4	T	G	N	T
Hic_asm_1	51639413	evm.model.Contig1359_pilon.92	exon6	T	G	I	S
Hic_asm_1	55096535	evm.model.Contig368_pilon.125	exon1	C	A	T	N
Hic_asm_1	55096577	evm.model.Contig368_pilon.125	exon1	G	A	R	H
Hic_asm_1	60635007	evm.model.Contig218_pilon.124	exon1	G	T	H	Q
Hic_asm_1	61046981	evm.model.Contig218_pilon.97	exon2	C	T	R	Q
Hic_asm_2	36189853	evm.model.Contig343_pilon.38	exon2	A	C	I	L
Hic_asm_2	36967945	evm.model.Contig343_pilon.68	exon4	C	G	Q	E
Hic_asm_2	36967961	evm.model.Contig343_pilon.68	exon4	A	C	K	T
Hic_asm_2	36967964	evm.model.Contig343_pilon.68	exon4	A	G	K	R
Hic_asm_2	49775992	evm.model.Contig278_pilon.38	exon4	A	T	E	D
Hic_asm_2	55509961	evm.model.Contig95_pilon.59	exon4	G	A	V	I
Hic_asm_2	56587802	evm.model.Contig95_pilon.106	exon1	A	G	Q	R
Hic_asm_2	57455601	evm.model.Contig330_pilon.34	exon5	A	T	Q	L
Hic_asm_2	58474252	evm.model.Contig483_pilon.53	exon3	C	A	Q	K
Hic_asm_2	60265179	evm.model.Contig69_pilon.68	exon2	T	C	I	M
Hic_asm_2	62327702	evm.model.Contig38_pilon.35	exon2	C	T	R	Q
Hic_asm_2	62327758	evm.model.Contig38_pilon.35	exon2	T	A	L	F
Hic_asm_2	62327911	evm.model.Contig38_pilon.35	exon2	G	C	N	K
Hic_asm_2	64214244	evm.model.Contig38_pilon.167_evm.model.Contig38_pilon.168	exon3	T	C	S	P
Hic_asm_2	65082323	evm.model.Contig38_pilon.245	exon4	C	T	T	I
Hic_asm_2	65082327	evm.model.Contig38_pilon.245	exon4	G	T	R	S
Hic_asm_2	66266760	evm.model.Contig38_pilon.312	exon7	C	T	D	N
Hic_asm_2	68583980	evm.model.Contig1724_pilon.54	exon6	G	C	R	T
Hic_asm_2	73404915	evm.model.Contig102_pilon.69	exon1	C	T	A	V
Hic_asm_2	81812456	evm.model.Contig162_pilon.76	exon1	A	T	F	I
Hic_asm_2	81812510	evm.model.Contig162_pilon.76	exon1	C	A	V	L
Hic_asm_2	81812602	evm.model.Contig162_pilon.76	exon1	T	G	N	T
Hic_asm_2	81812675	evm.model.Contig162_pilon.76	exon1	G	A	R	C
Hic_asm_11	65123392	evm.model.Contig75_pilon.64	exon1	G	T	R	S
Hic_asm_11	70849921	evm.model.Contig191_pilon.46	exon6	A	T	I	F
Hic_asm_11	70849937	evm.model.Contig191_pilon.46	exon6	C	A	S	Y
Hic_asm_11	70850092	evm.model.Contig191_pilon.46	exon6	G	A	E	K
Hic_asm_11	72629333	evm.model.Contig191_pilon.103	exon1	C	G	N	K
Hic_asm_11	94375635	evm.model.Contig1653_pilon.38	exon4	A	C	I	R
Hic_asm_11	1526929	evm.model.Contig1580_pilon.10.1	exon6	G	T	R	S
Hic_asm_11	4038297	evm.model.Contig187_pilon.180	exon1	C	A	P	T
Hic_asm_11	4902440	evm.model.Contig572_pilon.7.1	exon3	C	G	A	G
Hic_asm_11	6620122	evm.model.Contig1_pilon.202.1	exon5	C	T	C	Y
Hic_asm_11	9663210	evm.model.Contig243_pilon.21	exon13	G	C	L	V
Hic_asm_11	9663215	evm.model.Contig243_pilon.21	exon13	C	T	R	H
Hic_asm_11	10245740	evm.model.Contig243_pilon.53	exon11	A	G	I	V
Hic_asm_11	13455317	evm.model.Contig169_pilon.90	exon2	C	T	M	I
Hic_asm_11	16850384	evm.model.Contig155_pilon.77	exon3	G	A	V	I
Hic_asm_11	16850469	evm.model.Contig155_pilon.77	exon3	A	G	Q	R
Hic_asm_11	18889168	evm.model.Contig111_pilon.32	exon1	G	C	A	G
Hic_asm_11	18889271	evm.model.Contig111_pilon.32	exon1	C	T	D	N
Hic_asm_11	26874139	evm.model.Contig214_pilon.34	exon5	A	G	E	G
Hic_asm_11	28882558	evm.model.Contig595_pilon.33	exon2	C	A	G	C
Hic_asm_11	51769560	evm.model.Contig15_pilon.7.1	exon4	T	C	V	A
Hic_asm_13	7293966	evm.model.Contig55_pilon.141	exon4	T	G	M	R
Hic_asm_13	8025816	evm.model.Contig55_pilon.109	exon2	A	C		P
Hic_asm_13	12824594	evm.model.Contig0_pilon.168	exon8	G	A	P	S
Hic_asm_13	14206112	evm.model.Contig0_pilon.215	exon3	G	A	A	T
Hic_asm_13	14206212	evm.model.Contig0_pilon.215	exon3	G	A	S	N
Hic_asm_13	21989246	evm.model.Contig114_pilon.14	exon3	C	G	F	L
Hic_asm_13	59421440	evm.model.Contig6_pilon.196	exon14	C	A	A	E
Hic_asm_13	60039380	evm.model.Contig6_pilon.225	exon16	C	T	G	E
Hic_asm_13	62706564	evm.model.Contig168_pilon.129	exon8	C	T	E	K
Hic_asm_13	67417083	evm.model.Contig307_pilon.14	exon2	C	T	V	I
Hic_asm_13	69017379	evm.model.Contig64_pilon.129	exon8	G	A	R	Q
Hic_asm_13	72998189	evm.model.Contig1636_pilon.9	exon6	T	C	N	D
Hic_asm_13	72998307	evm.model.Contig1636_pilon.9	exon6	T	A	L	F
Hic_asm_13	75758695	evm.model.Contig134_pilon.25	exon3	C	T	V	I
Hic_asm_13	75758703	evm.model.Contig134_pilon.25	exon3	T	C	K	R
Hic_asm_13	79970509	evm.model.Contig9_pilon.232	exon3	G	A	P	L
Hic_asm_13	81361889	evm.model.Contig150_pilon.120	exon4	T	C	N	S
Hic_asm_13	88761829	evm.model.Contig36_pilon.113	exon1	G	A	A	V
Hic_asm_13	91492301	evm.model.Contig45_pilon.73	exon2	T	A	I	K
Hic_asm_13	92174264	evm.model.Contig45_pilon.13	exon1	T	G	S	A
Hic_asm_13	92837001	evm.model.Contig238_pilon.29	exon1	C	T	R	Q
Hic_asm_14	2106496	evm.model.Contig1168_pilon.84	exon1	A	C	N	K
Hic_asm_14	2106742	evm.model.Contig1168_pilon.84	exon1	C	A	M	I
Hic_asm_14	2443805	evm.model.Contig1168_pilon.113	exon5	T	C	W	R
Hic_asm_14	2513807	evm.model.Contig1168_pilon.118	exon1	C	A	A	E
Hic_asm_14	6293058	evm.model.Contig180_pilon.19	exon2	A	G	K	E
Hic_asm_14	6293062	evm.model.Contig180_pilon.19	exon2	T	G	I	R
Hic_asm_14	10851063	evm.model.Contig66_pilon.42	exon1	T	C	H	R
Hic_asm_14	60139170	evm.model.Contig39_pilon.97	exon1	G	T	A	S
Hic_asm_14	64907215	evm.model.Contig210_pilon.170	exon12	A	T	S	T
Hic_asm_14	71950416	evm.model.Contig1592_pilon.19	exon4	T	A	S	T
Hic_asm_15	3229507	evm.model.Contig116_pilon.75	exon10	A	G	K	E
Hic_asm_15	4832814	evm.model.Contig116_pilon.4	exon2	T	A	L	M
Hic_asm_15	9887786	evm.model.Contig22_pilon.69	exon4	G	A	P	L
Hic_asm_15	9887877	evm.model.Contig22_pilon.69	exon4	A	C	L	V
Hic_asm_15	9888029	evm.model.Contig22_pilon.69	exon4	G	A	A	V
Hic_asm_15	9888035	evm.model.Contig22_pilon.69	exon4	T	C	E	G
Hic_asm_15	34791440	evm.model.Contig0_pilon.534	exon5	G	A	V	I
Hic_asm_15	51760429	evm.model.Contig47_pilon.213	exon1	G	T	D	Y
Hic_asm_15	59148100	evm.model.Contig14_pilon.19	exon4	C	T	G	E
Hic_asm_15	59148262	evm.model.Contig14_pilon.19	exon4	G	C	T	S
Hic_asm_15	62263153	evm.model.Contig14_pilon.230	exon12	C	T	V	I
Hic_asm_15	62263210	evm.model.Contig14_pilon.230	exon12	G	T	L	I
Hic_asm_16	12128688	evm.model.Contig897_pilon.15	exon1	C	T	S	N
Hic_asm_16	13291781	evm.model.Contig329_pilon.52	exon7	T	C	I	V
Hic_asm_16	13291840	evm.model.Contig329_pilon.52	exon7	A	G	L	S
Hic_asm_16	13291841	evm.model.Contig329_pilon.52	exon7	A	T	L	M
Hic_asm_16	13291973	evm.model.Contig329_pilon.52	exon7	C	T	E	K
Hic_asm_16	13292006	evm.model.Contig329_pilon.52	exon7	A	C	S	A
Hic_asm_16	14222854	evm.model.Contig148_pilon.85	exon1	G	A	V	I
Hic_asm_16	17643525	evm.model.Contig264_pilon.81	exon1	G	A	A	T
Hic_asm_16	27339502	evm.model.Contig73_pilon.93	exon11	G	A	M	I
Hic_asm_16	27357634	evm.model.Contig73_pilon.91	exon1	G	T	P	Q
Hic_asm_16	27357676	evm.model.Contig73_pilon.91	exon1	G	A	S	F
Hic_asm_16	40079435	evm.model.Contig264_pilon.166	exon1	G	C	V	L
Hic_asm_16	46775912	evm.model.Contig291_pilon.62	exon3	C	T	S	N
Hic_asm_16	58350700	evm.model.Contig333_pilon.108	exon5	T	C	D	G
Hic_asm_16	58350746	evm.model.Contig333_pilon.108	exon5	A	G	Y	H
Hic_asm_17	2978443	evm.model.Contig541_pilon.37	exon1	C	T	V	I
Hic_asm_17	5055811	evm.model.Contig450_pilon.318	exon4	G	T	P	T
Hic_asm_17	5055879	evm.model.Contig450_pilon.318	exon4	A	T	V	D
Hic_asm_17	5352774	evm.model.Contig450_pilon.296	exon2	T	C	W	R
Hic_asm_17	5352786	evm.model.Contig450_pilon.296	exon2	A	G	N	D
Hic_asm_17	5352808	evm.model.Contig450_pilon.296	exon2	G	A	R	K
Hic_asm_17	7107787	evm.model.Contig450_pilon.172	exon2	A	G	L	P
Hic_asm_17	7107920	evm.model.Contig450_pilon.172	exon2	T	C	K	E
Hic_asm_17	10215367	evm.model.Contig40_pilon.58	exon12	G	T	Q	K
Hic_asm_17	14275837	evm.model.Contig1603_pilon.62	exon3	G	A	L	F
Hic_asm_17	14282440	evm.model.Contig1603_pilon.61	exon1	C	A	C	F
Hic_asm_17	16414556	evm.model.Contig563_pilon.132	exon7	G	C	L	V
Hic_asm_17	16484423	evm.model.Contig563_pilon.127	exon5	C	T	R	C
Hic_asm_17	17159939	evm.model.Contig563_pilon.76	exon8	G	C	I	M
Hic_asm_17	17247893	evm.model.Contig563_pilon.68	exon2	C	T	P	L
Hic_asm_17	17293826	evm.model.Contig563_pilon.62	exon5	C	T	S	F
Hic_asm_17	18371682	evm.model.Contig1161_pilon.53	exon5	C	T	H	Y
Hic_asm_17	18371688	evm.model.Contig1161_pilon.53	exon5	C	A	L	M
Hic_asm_17	18371695	evm.model.Contig1161_pilon.53	exon5	A	T	N	I
Hic_asm_17	19954884	evm.model.Contig784_pilon.18	exon1	C	T	S	F
Hic_asm_17	21945396	evm.model.Contig461_pilon.15	exon1	T	A	Y	F
Hic_asm_17	32128329	evm.model.Contig133_pilon.149	exon2	T	C	M	T
Hic_asm_17	33512330	evm.model.Contig342_pilon.42	exon3	T	C	D	G
Hic_asm_17	37322624	evm.model.Contig548_pilon.41	exon20	T	C	T	A
Hic_asm_17	38932212	evm.model.Contig1_pilon.686	exon1	A	G	T	A
Hic_asm_17	39539038	evm.model.Contig1_pilon.656	exon1	G	A	D	N
Hic_asm_17	53402012	evm.model.Contig328_pilon.56	exon3	T	A	K	M
Hic_asm_17	53402434	evm.model.Contig328_pilon.56	exon2	A	C	N	K
Hic_asm_17	61221689	evm.model.Contig409_pilon.4	exon19	G	C	R	T
Hic_asm_17	65508234	evm.model.Contig167_pilon.74	exon3	T	C	N	D
Hic_asm_17	74886340	evm.model.Contig262_pilon.31	exon2	T	C	R	G
Hic_asm_17	81880920	evm.model.Contig59_pilon.234	exon2	T	C	D	G
Hic_asm_17	86398904	evm.model.Contig184_pilon.79	exon5	C	T	V	I
Hic_asm_18	8076052	evm.model.Contig192_pilon.14	exon2	C	T	E	K
Hic_asm_18	35310012	evm.model.Contig17_pilon.20	exon1	A	G	Y	H
Hic_asm_18	54533492	evm.model.Contig151_pilon.49	exon2	C	G	C	S
Hic_asm_18	61993695	evm.model.Contig268_pilon.28	exon8	T	A	S	T
Hic_asm_18	64042226	evm.model.Contig32_pilon.210	exon6	G	A	D	N
Hic_asm_18	68863058	evm.model.Contig1691_pilon.14	exon1	T	C	V	A
Hic_asm_18	69521347	evm.model.Contig555_pilon.24	exon1	G	C	Q	E
Hic_asm_18	76166172	evm.model.Contig19_pilon.197	exon3	A	T	Q	L
Hic_asm_18	85141605	evm.model.Contig24_pilon.378	exon7	T	A	S	T
Hic_asm_18	86594126	evm.model.Contig24_pilon.268	exon2	G	A	G	S
Hic_asm_18	86769751	evm.model.Contig24_pilon.248	exon2	G	C	A	G
Hic_asm_18	87667992	evm.model.Contig24_pilon.194	exon5	A	G	N	S
Hic_asm_3	1197398	evm.model.Contig44_pilon.63	exon1	T	G	Y	S
Hic_asm_3	4730859	evm.model.Contig348_pilon.186	exon2	C	T	A	T
Hic_asm_3	8039892	evm.model.Contig592_pilon.113	exon2	C	A	A	S
Hic_asm_3	8190057	evm.model.Contig592_pilon.108	exon1	A	T	L	I
Hic_asm_3	10132063	evm.model.Contig519_pilon.7	exon8	C	G	R	P
Hic_asm_3	10720513	evm.model.Contig519_pilon.54	exon7	C	T	V	I
Hic_asm_3	12826997	evm.model.Contig340_pilon.15	exon1	C	A	H	Q
Hic_asm_3	12827000	evm.model.Contig340_pilon.15	exon1	A	T	Q	H
Hic_asm_3	13749144	evm.model.Contig546_pilon.134	exon5	T	G	E	D
Hic_asm_3	19335741	evm.model.Contig468_pilon.81	exon2	G	A	P	L
Hic_asm_3	19528838	evm.model.Contig468_pilon.64	exon10	A	T	L	F
Hic_asm_3	23564461	evm.model.Contig118_pilon.118	exon3	A	T	C	S
Hic_asm_3	24088830	evm.model.Contig118_pilon.86_evm.model.Contig118_pilon.87	exon5	G	A	V	I
Hic_asm_3	28160063	evm.model.Contig240_pilon.129	exon1	T	G	K	T
Hic_asm_3	28160087	evm.model.Contig240_pilon.129	exon1	C	G	S	T
Hic_asm_3	28251953	evm.model.Contig240_pilon.134	exon5	T	C	V	A
Hic_asm_3	28252049	evm.model.Contig240_pilon.134	exon5	C	G	T	S
Hic_asm_3	29391298	evm.model.Contig757_pilon.1.1	exon14	G	A	D	N
Hic_asm_3	31438096	evm.model.Contig225_pilon.19	exon1	A	C	S	A
Hic_asm_3	34618399	evm.model.Contig571_pilon.21	exon4	C	G	Q	E
Hic_asm_3	35038674	evm.model.Contig571_pilon.5	exon2	G	A	V	I
Hic_asm_3	36815607	evm.model.Contig1361_pilon.13	exon4	G	A	S	L
Hic_asm_3	60077060	evm.model.Contig211_pilon.38	exon5	T	C	L	P
Hic_asm_3	60077194	evm.model.Contig211_pilon.38	exon5	A	G	S	G
Hic_asm_3	81277776	evm.model.Contig337_pilon.41	exon4	C	G	A	G
Hic_asm_3	81277794	evm.model.Contig337_pilon.41	exon4	A	C	N	T
Hic_asm_4	26061150	evm.model.Contig924_pilon.3	exon2	T	A	E	D
Hic_asm_4	26061269	evm.model.Contig924_pilon.3	exon2	T	A	N	Y
Hic_asm_4	39906695	evm.model.Contig10_pilon.293	exon1	G	C	D	H
Hic_asm_4	49156423	evm.model.Contig281_pilon.48	exon1	A	G	F	L
Hic_asm_4	49377835	evm.model.Contig281_pilon.59	exon1	G	A	S	L
Hic_asm_5	32942955	evm.model.Contig228_pilon.71	exon2	G	T	A	E
Hic_asm_5	34919009	evm.model.Contig145_pilon.91	exon2	C	T	V	I
Hic_asm_5	37648538	evm.model.Contig231_pilon.76	exon1	G	A	T	I
Hic_asm_5	52588197	evm.model.Contig62_pilon.81	exon6	T	A	E	V
Hic_asm_5	53607196	evm.model.Contig62_pilon.32	exon2	A	T	D	V
Hic_asm_5	53607313	evm.model.Contig62_pilon.32	exon2	C	T	T	I
Hic_asm_5	54992156	evm.model.Contig201_pilon.57	exon9	T	C	N	S
Hic_asm_5	55814410	evm.model.Contig201_pilon.103	exon9	C	A	P	T
Hic_asm_5	55814464	evm.model.Contig201_pilon.103	exon9	C	A	L	I
Hic_asm_5	57884631	evm.model.Contig344_pilon.42	exon3	A	G	I	V
Hic_asm_5	58153078	evm.model.Contig344_pilon.19.1	exon2	G	A	A	V
Hic_asm_5	58854051	evm.model.Contig1475_pilon.29	exon9	C	G	T	R
Hic_asm_5	66564155	evm.model.Contig558_pilon.17	exon2	T	C	M	V
Hic_asm_5	67777686	evm.model.Contig238_pilon.104	exon14	T	C	T	A
Hic_asm_5	67777814	evm.model.Contig238_pilon.104	exon14	G	A	T	M
Hic_asm_5	67778012	evm.model.Contig238_pilon.104	exon13	A	T	S	T
Hic_asm_5	67778042	evm.model.Contig238_pilon.104	exon13	G	T	L	I
Hic_asm_5	69634968	evm.model.Contig1517_pilon.22	exon2	T	C	F	S
Hic_asm_6	645135	evm.model.Contig67_pilon.42.1	exon4	G	A	G	S
Hic_asm_6	1645245	evm.model.Contig67_pilon.100_evm.model.Contig67_pilon.98	exon2	G	T	E	D
Hic_asm_6	3575067	evm.model.Contig1708_pilon.84	exon1	A	C	Q	H
Hic_asm_6	3575183	evm.model.Contig1708_pilon.84	exon1	G	A	R	H
Hic_asm_6	12786441	evm.model.Contig32_pilon.289	exon15	A	G	M	T
Hic_asm_6	17155110	evm.model.Contig48_pilon.382	exon6	C	G	A	G
Hic_asm_6	18453630	evm.model.Contig48_pilon.310	exon1	A	G	H	R
Hic_asm_6	23492137	evm.model.Contig48_pilon.17	exon2	C	G	A	G
Hic_asm_6	23492157	evm.model.Contig48_pilon.17	exon2	G	T	V	F
Hic_asm_6	23492296	evm.model.Contig48_pilon.17	exon2	A	G	Q	R
Hic_asm_6	24727578	evm.model.Contig267_pilon.121	exon1	G	T	E	D
Hic_asm_6	24822224	evm.model.Contig267_pilon.117	exon5	G	A	S	L
Hic_asm_6	28829351	evm.model.Contig119_pilon.10	exon2	T	C	F	L
Hic_asm_6	29744094	evm.model.Contig246_pilon.101	exon6	A	T	V	E
Hic_asm_6	29744110	evm.model.Contig246_pilon.101	exon6	A	G	F	L
Hic_asm_6	34862176	evm.model.Contig2_pilon.668	exon3	C	T	V	I
Hic_asm_6	52015075	evm.model.Contig94_pilon.107	exon1	G	A	V	I
Hic_asm_6	59005016	evm.model.Contig1737_pilon.32	exon3	G	T	Q	H
Hic_asm_6	69136404	evm.model.Contig1764_pilon.11	exon1	A	T	V	E
Hic_asm_6	71116874	evm.model.Contig182_pilon.39	exon3	C	A	P	Q
Hic_asm_6	72720162	evm.model.Contig68_pilon.73	exon2	T	G	I	R
Hic_asm_6	74990706	evm.model.Contig249_pilon.18	exon1	G	T	S	Y
Hic_asm_6	84355816	evm.model.Contig435_pilon.18	exon5	T	A	E	D
Hic_asm_7	8821562	evm.model.Contig74_pilon.26	exon2	G	A	E	K
Hic_asm_7	9457007	evm.model.Contig74_pilon.55	exon3	C	T	A	V
Hic_asm_7	10179505	evm.model.Contig74_pilon.90_evm.model.Contig74_pilon.91	exon4	C	G	H	D
Hic_asm_7	13321384	evm.model.Contig578_pilon.40	exon1	T	C	Q	R
Hic_asm_7	34245904	evm.model.Contig469_pilon.3	exon1	T	C	Q	R
Hic_asm_7	39098644	evm.model.Contig197_pilon.129	exon1	A	G	I	T
Hic_asm_7	53345016	evm.model.Contig99_pilon.67	exon8	C	T	T	I
Hic_asm_7	61086130	evm.model.Contig31_pilon.301	exon1	A	T	S	T
Hic_asm_7	64487049	evm.model.Contig19_pilon.49	exon1	G	A	T	I
Hic_asm_7	67424634	evm.model.Contig17_pilon.208_evm.model.Contig17_pilon.209	exon2	T	C	N	S
Hic_asm_7	67424653	evm.model.Contig17_pilon.208_evm.model.Contig17_pilon.209	exon2	T	A	I	F
Hic_asm_7	70686486	evm.model.Contig4_pilon.147_evm.model.Contig4_pilon.148	exon2	C	T	D	N
Hic_asm_7	71700579	evm.model.Contig4_pilon.74	exon1	C	A	D	Y
Hic_asm_7	74550498	evm.model.Contig8_pilon.88	exon1	G	A	V	M
Hic_asm_8	2745526	evm.model.Contig1213_pilon.18	exon1	C	T	T	I
Hic_asm_8	3608289	evm.model.Contig557_pilon.59	exon2	G	C	S	T
Hic_asm_8	3608295	evm.model.Contig557_pilon.59	exon2	C	T	A	V
Hic_asm_8	3608352	evm.model.Contig557_pilon.59	exon2	C	T	S	L
Hic_asm_8	11406058	evm.model.Contig440_pilon.42.1	exon4	T	C	S	G
Hic_asm_8	16964138	evm.model.Contig102_pilon.140	exon2	C	T	V	M
Hic_asm_8	22588130	evm.model.Contig249_pilon.153	exon10	A	G	I	T
Hic_asm_8	33692412	evm.model.Contig17_pilon.49	exon1	G	C	V	L
Hic_asm_9	994480	evm.model.Contig387_pilon.53	exon3	C	G	N	K
Hic_asm_9	1571829	evm.model.Contig28_pilon.120.2	exon5	A	C	E	D
Hic_asm_9	6123953	evm.model.Contig511_pilon.21	exon8	T	G	I	S
Hic_asm_9	6772108	evm.model.Contig511_pilon.59	exon1	T	C	T	A
Hic_asm_9	7626364	evm.model.Contig16_pilon.274	exon13	G	A	H	Y
Hic_asm_9	9523696	evm.model.Contig531_pilon.79	exon1	T	A	W	R
Hic_asm_9	9523843	evm.model.Contig531_pilon.79	exon1	G	A	D	N
Hic_asm_9	15317888	evm.model.Contig596_pilon.56	exon12	T	C	L	P
Hic_asm_9	22978919	evm.model.Contig16_pilon.114	exon1	T	G	S	A
Hic_asm_9	23264995	evm.model.Contig16_pilon.126	exon1	A	G	S	P
Hic_asm_9	23265004	evm.model.Contig16_pilon.126	exon1	A	G	F	L
Hic_asm_9	24001136	evm.model.Contig16_pilon.179	exon14	T	A	I	L
Hic_asm_9	29385948	evm.model.Contig109_pilon.17	exon3	G	C	G	R
Hic_asm_10	2698210	evm.model.Contig13_pilon.155	exon1	C	A	V	F
Hic_asm_10	11097730	evm.model.Contig395_pilon.37	exon1	A	C	F	L
Hic_asm_10	16423146	evm.model.Contig42_pilon.113_evm.model.Contig42_pilon.114	exon1	T	C	S	P
Hic_asm_10	16423147	evm.model.Contig42_pilon.113_evm.model.Contig42_pilon.114	exon1	C	T	S	F
Hic_asm_10	16423159	evm.model.Contig42_pilon.113_evm.model.Contig42_pilon.114	exon1	C	T	T	I
Hic_asm_10	16423192	evm.model.Contig42_pilon.113_evm.model.Contig42_pilon.114	exon1	T	C	L	S
Hic_asm_10	17080325	evm.model.Contig42_pilon.82	exon13	A	G	Q	R
Hic_asm_10	17080499	evm.model.Contig42_pilon.82	exon14	T	C	S	P
Hic_asm_10	22493328	evm.model.Contig40_pilon.117	exon5	C	A	W	L
Hic_asm_10	22493485	evm.model.Contig40_pilon.117	exon5	G	A	R	C
Hic_asm_10	27623272	evm.model.Contig27_pilon.101	exon2	A	G	M	T
Hic_asm_10	40169768	evm.model.Contig104_pilon.43	exon2	G	C	R	G
Hic_asm_10	40169935	evm.model.Contig104_pilon.43	exon2	A	T	I	N
Hic_asm_10	45531169	evm.model.Contig1110_pilon.51.1	exon10	T	C	M	V
Hic_asm_10	53675705	evm.model.Contig135_pilon.36	exon1	G	A	M	I
Hic_asm_10	54232911	evm.model.Contig135_pilon.15	exon1	A	G	M	V
Hic_asm_10	55285529	evm.model.Contig30_pilon.142	exon3	A	G	M	T
Hic_asm_10	62871821	evm.model.Contig11_pilon.101	exon4	A	T	K	N
Hic_asm_10	73248599	evm.model.Contig46_pilon.78	exon12	G	A	A	T
Hic_asm_10	73248617	evm.model.Contig46_pilon.78	exon12	A	G	T	A
Hic_asm_10	73248639	evm.model.Contig46_pilon.78	exon12	C	T	T	I
Hic_asm_10	73330386	evm.model.Contig46_pilon.75	exon10	C	T	T	M
Hic_asm_10	73330403	evm.model.Contig46_pilon.75	exon10	A	G	K	E
Hic_asm_10	105254952	evm.model.Contig266_pilon.53	exon6	T	C	K	R
Hic_asm_10	105254965	evm.model.Contig266_pilon.53	exon6	C	T	V	I
Hic_asm_10	117549845	evm.model.Contig2_pilon.310	exon5	A	T	I	N
Hic_asm_10	117550004	evm.model.Contig2_pilon.310	exon5	T	A	Q	L
Hic_asm_10	131656771	evm.model.Contig384_pilon.53	exon7	G	C	K	N
Hic_asm_10	132063896	evm.model.Contig384_pilon.26	exon5	A	T	C	S
Hic_asm_10	132156526	evm.model.Contig384_pilon.20	exon1	C	T	V	I
Hic_asm_10	138710651	evm.model.Contig9_pilon.69	exon2	C	T	S	L
Hic_asm_10	138866637	evm.model.Contig9_pilon.75	exon6	C	T	R	K
Hic_asm_10	140723593	evm.model.Contig9_pilon.136	exon4	A	G	L	S
Hic_asm_10	151145201	evm.model.Contig261_pilon.49.3	exon2	C	T	A	V
Hic_asm_10	154615254	evm.model.Contig160_pilon.3	exon3	A	G	R	G
Hic_asm_10	156276625	evm.model.Contig235_pilon.105	exon3	G	T	N	K
