# Supplementary material for: Population Genomics Reveals Gene Flow and Adaptive Signature in Invasive Weed Mikania micrantha
Source: Genes (Basel). 2021 Aug 20;12(8):1279. doi: 10.3390/genes12081279 (PMC8394975; doi:10.3390/genes12081279)
Supplement: Supplementary file 1 [file genes-12-01279-s001.zip › Table S5.xlsx]

## Sheet: a
Table S5. Statistic results of sequencing quality for the 306 M. micrantha individuals
Population	Individual	Raw base (bp)	Raw Reads	Clean base (bp)	Clean Reads	Effective rate (%)	Error rate (%)	Q20 (%)	Q30 (%)	GC Content (%)
DG2	DG2-1	1504869696	10450484	1504798848	10449992	100	0.05	92.97	85	39.11
DG2	DG2-10	1473522624	10232796	1473453504	10232316	100	0.05	93.18	85	38.92
DG2	DG2-11	1192803552	8283358	1192742784	8282936	99.99	0.05	93.47	85	38.78
DG2	DG2-12	1172289024	8140896	1172259648	8140692	100	0.04	93.22	85	38.77
DG2	DG2-13	908658144	6310126	908608320	6309780	99.99	0.05	93.66	85	38.08
DG2	DG2-14	1657901088	11513202	1657776384	11512336	99.99	0.03	96.1	90.28	38.66
DG2	DG2-15	1065153888	7396902	1065093408	7396482	99.99	0.05	93.21	85	38.47
DG2	DG2-2	1254814560	8713990	1254753216	8713564	100	0.05	93.1	85	39.25
DG2	DG2-3	1041832512	7234948	1041774912	7234548	99.99	0.05	93.56	85	38.45
DG2	DG2-4	1285647840	8928110	1285588512	8927698	100	0.05	93.42	85	39.03
DG2	DG2-5	1434298464	9960406	1434234240	9959960	100	0.05	93.18	85	38.95
DG2	DG2-6	2195758080	15248320	2195634240	15247460	99.99	0.04	94.33	87.23	38.88
DG2	DG2-7	1267479648	8801942	1267422912	8801548	100	0.05	92.99	85	38.92
DG2	DG2-8	1169721216	8123064	1169664480	8122670	100	0.05	92.94	85	39.09
DG2	DG2-9	1192438944	8280826	1192377600	8280400	99.99	0.05	93.22	85	39.14
DG3	DG3-1	2152529280	14948120	2152432512	14947448	100	0.04	94.2	86.5	38.92
DG3	DG3-10	1322921376	9186954	1322777952	9185958	99.99	0.03	96.45	91	37.44
DG3	DG3-11	1518893856	10547874	1518731424	10546746	99.99	0.03	96.62	91.4	37.77
DG3	DG3-12	1584958176	11006654	1584786240	11005460	99.99	0.03	96.45	90.88	38.35
DG3	DG3-13	1554471360	10794940	1554336000	10794000	99.99	0.03	95.76	89.19	38.49
DG3	DG3-14	1732234752	12029408	1732053888	12028152	99.99	0.03	96.64	91.54	38.35
DG3	DG3-15	1338933312	9298148	1338841728	9297512	99.99	0.03	96.13	90.22	38.64
DG3	DG3-2	1564899552	10867358	1564852320	10867030	100	0.04	93.66	86.13	38.75
DG3	DG3-3	1256662656	8726824	1256627808	8726582	100	0.04	93.45	85.74	38.2
DG3	DG3-4	2053028736	14257144	2052894528	14256212	99.99	0.03	96.47	90.85	38.41
DG3	DG3-5	1629963936	11319194	1629863712	11318498	99.99	0.04	94.94	87.45	38.35
DG3	DG3-6	1490395104	10349966	1490294304	10349266	99.99	0.03	95.69	89.11	38.96
DG3	DG3-7	2130810912	14797298	2130695136	14796494	99.99	0.04	94.22	87.03	39.15
DG3	DG3-8	1397933856	9707874	1397774880	9706770	99.99	0.03	96.46	90.95	38.19
DG3	DG3-9	1388869344	9644926	1388733696	9643984	99.99	0.03	96.26	90.45	38.2
DG4	DG4-1	1576887552	10950608	1576706688	10949352	99.99	0.03	96.24	90.6	37.81
DG4	DG4-10	928436832	6447478	928365696	6446984	99.99	0.05	93.67	85	38.22
DG4	DG4-11	1382046336	9597544	1381952160	9596890	99.99	0.05	93.53	85	38.09
DG4	DG4-12	1217733984	8456486	1217608128	8455612	99.99	0.03	96.24	90.35	37.54
DG4	DG4-13	1767585312	12274898	1767469824	12274096	99.99	0.03	96.22	90.18	38.81
DG4	DG4-14	1376576928	9559562	1376449344	9558676	99.99	0.03	96.07	89.87	38.66
DG4	DG4-15	1377820512	9568198	1377724608	9567532	99.99	0.05	93.5	85	38.23
DG4	DG4-2	1749425184	12148786	1749229920	12147430	99.99	0.03	96.47	91.06	38.05
DG4	DG4-3	1645090560	11424240	1644911712	11422998	99.99	0.03	96.44	90.94	38.13
DG4	DG4-4	1877254848	13036492	1877160096	13035834	99.99	0.04	93.56	85	38.84
DG4	DG4-5	1149324768	7981422	1149267168	7981022	99.99	0.05	93.16	85	38.77
DG4	DG4-6	1321636896	9178034	1321569792	9177568	99.99	0.05	93.18	85	38.74
DG4	DG4-7	1532892096	10645084	1532824128	10644612	100	0.03	94.68	87.43	38.92
DG4	DG4-8	1638448704	11378116	1638347904	11377416	99.99	0.04	95.58	88.72	38.72
DG4	DG4-9	959893344	6665926	959817888	6665402	99.99	0.05	93.59	85	38.16
HK1	HK1-1	1792480320	12447780	1792328256	12446724	99.99	0.03	96.19	90.58	37.86
HK1	HK1-10	2005686432	13928378	2005561152	13927508	99.99	0.03	96.06	89.88	37.91
HK1	HK1-11	2392885440	16617260	2392811136	16616744	100	0.03	96.28	90.56	38.74
HK1	HK1-12	3728791584	25894386	3728642976	25893354	100	0.03	96.38	90.66	38.82
HK1	HK1-13	2076135552	14417608	2076069888	14417152	100	0.03	96.36	90.78	38.06
HK1	HK1-14	2011131360	13966190	2011055616	13965664	100	0.03	96.36	90.86	37.75
HK1	HK1-16	1341902304	9318766	1341790272	9317988	99.99	0.03	96.45	91.27	38.23
HK1	HK1-17	1504105920	10445180	1503978624	10444296	99.99	0.03	96.62	91.45	38.73
HK1	HK1-19	2250033408	15625232	2249849376	15623954	99.99	0.03	96.61	91.57	38.06
HK1	HK1-2	2009317248	13953592	2009140416	13952364	99.99	0.03	96.45	91.09	38.28
HK1	HK1-21	1873140768	13007922	1872988704	13006866	99.99	0.03	96.22	90.64	37.62
HK1	HK1-4	1984075200	13778300	1983903552	13777108	99.99	0.03	96.39	90.94	38.14
HK1	HK1-5	1677565728	11649762	1677429216	11648814	99.99	0.03	96.15	90.31	37.19
HK1	HK1-6	1311161760	9105290	1311059808	9104582	99.99	0.03	96.16	90.26	38.41
HK1	HK1-8	1700635968	11809972	1700504352	11809058	99.99	0.03	95.62	89.03	37.69
HK1	HK1-9	2038348224	14155196	2038287168	14154772	100	0.03	96.05	89.99	38.19
HK3	HK3-1	1185329952	8231458	1185235488	8230802	99.99	0.03	95.64	89	38.22
HK3	HK3-11	1381852224	9596196	1381819968	9595972	100	0.04	93.78	86.25	38.52
HK3	HK3-12	1210517568	8406372	1210484736	8406144	100	0.04	93.3	85	38.56
HK3	HK3-13	1479530592	10274518	1479483936	10274194	100	0.04	94.03	86.97	38.55
HK3	HK3-14	1283160096	8910834	1283122080	8910570	100	0.04	93.39	85.58	38.18
HK3	HK3-15	1589021856	11034874	1588977504	11034566	100	0.04	93.93	86.64	38.52
HK3	HK3-18	1523456352	10579558	1523413728	10579262	100	0.04	93.82	86.42	38.56
HK3	HK3-2	1349887680	9374220	1349789184	9373536	99.99	0.03	96.2	90.33	38.83
HK3	HK3-3	1390269600	9654650	1390143168	9653772	99.99	0.03	96.56	91.27	38.66
HK3	HK3-4	2100596832	14587478	2100529728	14587012	100	0.03	96.17	90.19	38.88
HK3	HK3-5	1051314912	7300798	1051287840	7300610	100	0.04	93.39	85.58	37.47
HK3	HK3-6	1572394176	10919404	1572350400	10919100	100	0.04	93.52	85.81	38.47
HK3	HK3-7	1269134784	8813436	1269100224	8813196	100	0.04	93.47	85.62	38.48
HK3	HK3-8	1822014617	12652879	1821832416	12651614	99.99	0.03	96.28	90.25	39.39
HK3	HK3-9	1171994688	8138852	1171967616	8138664	100	0.04	93.94	86.67	37.8
HK4	HK4-1	2371188960	16466590	2370989088	16465202	99.99	0.03	96.47	91.12	38.08
HK4	HK4-11	1489665888	10344902	1489552128	10344112	99.99	0.03	96.12	90.27	37.09
HK4	HK4-12	1435795488	9970802	1435745376	9970454	100	0.04	93.84	86.42	38.43
HK4	HK4-13	2081458080	14454570	2081414304	14454266	100	0.03	96.21	90.44	38.37
HK4	HK4-14	1615902624	11221546	1615853376	11221204	100	0.04	93.73	86.22	38.77
HK4	HK4-15	1323550368	9191322	1323442080	9190570	99.99	0.03	95.94	89.71	37.96
HK4	HK4-17	1645923456	11430024	1645864128	11429612	100	0.04	93.99	86.89	38.88
HK4	HK4-2	1364071968	9472722	1364035680	9472470	100	0.04	93.42	85.54	37.48
HK4	HK4-21	2211270336	15356044	2211198912	15355548	100	0.03	95.77	89.28	38.34
HK4	HK4-3	1515516768	10524422	1515478176	10524154	100	0.04	93.25	85	38.12
HK4	HK4-4	1355982336	9416544	1355948064	9416306	100	0.04	93.45	85.44	39.21
HK4	HK4-6	1252232640	8696060	1252203264	8695856	100	0.04	93.22	85	39.2
HK4	HK4-7	2641240512	18341948	2641024512	18340448	99.99	0.03	96.54	91.22	38.83
HK4	HK4-8	1484659584	10310136	1484618112	10309848	100	0.04	93.59	85.9	38.47
HK4	HK4-9	1566097344	10875676	1566046656	10875324	100	0.04	94.08	87	38.95
HK5	HK5-10	1066554144	7406626	1066473216	7406064	99.99	0.03	95.98	90.01	38.2
HK5	HK5-12	1616094720	11222880	1615974624	11222046	99.99	0.03	95.92	89.82	38.42
HK5	HK5-13	833698656	5789574	833639040	5789160	99.99	0.03	95.54	89.09	36.98
HK5	HK5-14	1572822144	10922376	1572718464	10921656	99.99	0.03	95.9	89.76	38.12
HK5	HK5-4	1568060064	10889306	1567936224	10888446	99.99	0.03	96.09	90.25	38.34
HK5	HK5-5	1651731264	11470356	1651628448	11469642	99.99	0.03	95.42	88.5	38.7
HK5	HK5-6	1436584896	9976284	1436503104	9975716	99.99	0.04	94.97	87.47	38.16
HK5	HK5-7	1814215680	12598720	1814081184	12597786	99.99	0.03	95.82	89.59	38.06
HK5	HK5-8	1402166592	9737268	1402076736	9736644	99.99	0.03	95.52	88.75	38.31
HK5	HK5-9	1090088064	7570056	1090031904	7569666	99.99	0.04	93.92	85	38.03
HK6	HK6-10	1526859936	10603194	1526605056	10601424	99.98	0.05	93.16	85	38.28
HK6	HK6-11	1631477664	11329706	1631431584	11329386	100	0.04	93.19	85	38.85
HK6	HK6-12	2069463168	14371272	2069404416	14370864	100	0.04	93.85	86.42	38.78
HK6	HK6-13	1639918080	11388320	1639786752	11387408	99.99	0.03	96.08	90.33	38.68
HK6	HK6-14	1188915264	8256356	1188879264	8256106	100	0.04	93.31	85	38.35
HK6	HK6-15	1446874848	10047742	1446831072	10047438	100	0.04	94.03	86.96	38.72
HK6	HK6-17	1701273024	11814396	1701159840	11813610	99.99	0.03	96.03	90.02	38.6
HK6	HK6-2	2191877280	15221370	2191812192	15220918	100	0.03	96.38	90.96	38.52
HK6	HK6-3	1489684896	10345034	1489555008	10344132	99.99	0.03	96.49	91.34	37.71
HK6	HK6-4	1286740224	8935696	1286631936	8934944	99.99	0.03	96.42	91.05	37.48
HK6	HK6-5	1782772416	12380364	1782629280	12379370	99.99	0.03	96.22	90.66	38.6
HK6	HK6-6	1380339360	9585690	1380218112	9584848	99.99	0.03	96.28	90.78	37.38
HK6	HK6-7	1460838816	10144714	1460801088	10144452	100	0.04	93.92	86.64	38.84
HK6	HK6-8	1223727552	8498108	1223697312	8497898	100	0.04	93.31	85	38.4
HK6	HK6-9	2111865408	14665732	2111657184	14664286	99.99	0.04	93.71	85.7	39.09
HK7	HK7-10	2459331072	17078688	2459105856	17077124	99.99	0.04	94.58	87.5	38.81
HK7	HK7-15	1801657152	12511508	1801377504	12509566	99.98	0.05	92.94	85	38.1
HK7	HK7-2	1562052672	10847588	1561786272	10845738	99.98	0.05	92.98	85	37.54
HK7	HK7-3	1604707776	11143804	1604453472	11142038	99.98	0.05	92.97	85	37.67
HK7	HK7-4	1425223584	9897386	1425173184	9897036	100	0.04	94.31	87.46	38.75
HK7	HK7-5	1447140672	10049588	1447099776	10049304	100	0.04	93.62	86	38.86
HK7	HK7-6	2032509024	14114646	2032321824	14113346	99.99	0.03	95.18	88.79	38.94
HK7	HK7-7	1515248640	10522560	1514985120	10520730	99.98	0.05	93.39	85	38.53
HK7	HK7-8	1730176992	12015118	1730052000	12014250	99.99	0.03	95.72	89.28	38.4
HK7	HK7-9	1647575136	11441494	1647317664	11439706	99.98	0.05	92.85	85	38.2
HK8	HK8-1	1794347712	12460748	1794064608	12458782	99.98	0.05	92.98	85	38.05
HK8	HK8-10	1386496512	9628448	1386276768	9626922	99.98	0.05	93.28	85	38.38
HK8	HK8-11	2057796000	14290250	2057586624	14288796	99.99	0.04	93.99	86.28	38.24
HK8	HK8-12	1040432256	7225224	1040398848	7224992	100	0.04	93.59	85.98	37.66
HK8	HK8-15	1624273339	11279675	1624110912	11278548	100	0.03	95.97	89.49	39.46
HK8	HK8-2	2416103136	16778494	2415842496	16776684	99.99	0.04	94.38	87.21	38.91
HK8	HK8-3	1410981408	9798482	1410948000	9798250	100	0.04	93.67	86.15	38.63
HK8	HK8-4	2442501216	16961814	2442246912	16960048	99.99	0.04	93.72	85.96	38.57
HK8	HK8-5	1442902464	10020156	1442871360	10019940	100	0.04	93.25	85.05	38.66
HK8	HK8-7	1287448416	8940614	1287420480	8940420	100	0.04	93.42	85	38.32
MA1	MA1-1	1498755744	10408026	1498507488	10406302	99.98	0.05	92.88	85	38.22
MA1	MA1-10	1474467264	10239356	1474396704	10238866	100	0.05	93.19	85	38.3
MA1	MA1-11	1304728424	9060614	1304597952	9059708	99.99	0.03	96.47	91.05	37.53
MA1	MA1-12	1317560256	9149724	1317496608	9149282	100	0.05	93.12	85	38.13
MA1	MA1-13	1532741472	10644038	1532660256	10643474	99.99	0.05	93.1	85	38.42
MA1	MA1-16	1165294656	8092324	1165219776	8091804	99.99	0.03	95.6	88.94	37.6
MA1	MA1-19	1264068864	8778256	1264003488	8777802	99.99	0.04	95.49	88.61	38.97
MA1	MA1-2	2129072832	14785228	2128862880	14783770	99.99	0.04	94.02	86.34	38.89
MA1	MA1-3	2089447200	14510050	2089200672	14508338	99.99	0.04	93.62	85.7	38.87
MA1	MA1-4	1533232224	10647446	1532985408	10645732	99.98	0.05	92.84	85	38.22
MA1	MA1-5	1676819520	11644580	1676558880	11642770	99.98	0.05	92.96	85	38.45
MA1	MA1-6	2405988000	16708250	2405740320	16706530	99.99	0.04	93.67	85.75	38.97
MA1	MA1-7	1523535552	10580108	1523273760	10578290	99.98	0.05	93.28	85	38.39
MA1	MA1-8	1696385952	11780458	1696113792	11778568	99.98	0.05	93.04	85	38.35
MA1	MA1-9	1598059008	11097632	1597967712	11096998	99.99	0.03	94.86	88.31	39.01
MA4	MA4-1	1683478368	11690822	1683394848	11690242	100	0.05	93.23	85	39.14
MA4	MA4-10	976173408	6778982	976125888	6778652	100	0.05	93.48	85	38.25
MA4	MA4-11	1010371104	7016466	1010328480	7016170	100	0.05	93.24	85	38.86
MA4	MA4-12	1133433663	7871067	1133320320	7870280	100	0.05	93.01	85	39.45
MA4	MA4-13	882467136	6128244	882416160	6127890	99.99	0.05	93.17	85	38.49
MA4	MA4-14	1476123264	10250856	1476033696	10250234	99.99	0.03	95.56	88.84	38.86
MA4	MA4-15	1092399351	7586106	1092290112	7585348	99.99	0.03	95.77	89.42	39.41
MA4	MA4-16	1152386496	8002684	1152332352	8002308	100	0.05	93.18	85	38.63
MA4	MA4-2	1642854528	11408712	1642767264	11408106	99.99	0.05	93.55	85	38.67
MA4	MA4-3	1508550624	10476046	1508471712	10475498	99.99	0.05	92.98	85	38.92
MA4	MA4-4	1771560576	12302504	1771472448	12301892	100	0.05	93.27	85	38.54
MA4	MA4-5	1759776480	12220670	1759693824	12220096	100	0.05	93.08	85	38.75
MA4	MA4-6	1887914880	13110520	1887820416	13109864	100	0.05	93.13	85	38.62
MA4	MA4-7	1582944480	10992670	1582866144	10992126	100	0.03	95.13	88.58	38.92
MA4	MA4-8	1631280960	11328340	1631187360	11327690	99.99	0.03	95.36	88.88	38.69
MA4	MA4-9	1317613681	9150095	1317481920	9149180	99.99	0.05	93.44	85	38.91
NLD2	NLD2-1	1187806752	8248658	1187721792	8248068	99.99	0.05	93.63	85	38.91
NLD2	NLD2-10	1024621344	7115426	1024547616	7114914	99.99	0.05	93.48	85	38.85
NLD2	NLD2-11	1826988480	12687420	1826778240	12685960	99.99	0.03	96.56	91.39	38.39
NLD2	NLD2-12	1174425696	8155734	1174341600	8155150	99.99	0.05	93.56	85	38.59
NLD2	NLD2-13	1709070912	11868548	1708879104	11867216	99.99	0.03	96.58	91.32	38.3
NLD2	NLD2-14	2292860160	15922640	2292745248	15921842	99.99	0.04	94.44	87.24	38.44
NLD2	NLD2-15	1872969696	13006734	1872883296	13006134	100	0.04	93.97	85.97	38.89
NLD2	NLD2-2	897460416	6232364	897388416	6231864	99.99	0.05	93.92	85	38.5
NLD2	NLD2-3	1349883936	9374194	1349755488	9373302	99.99	0.03	96.07	89.98	38.7
NLD2	NLD2-4	1136564352	7892808	1136487456	7892274	99.99	0.05	93.38	85	38.91
NLD2	NLD2-5	896699520	6227080	896636448	6226642	99.99	0.05	93.66	85	38.5
NLD2	NLD2-6	1696233024	11779396	1696064832	11778228	99.99	0.03	96.35	90.69	38.03
NLD2	NLD2-7	1853955648	12874692	1853754912	12873298	99.99	0.03	96.62	91.5	38.34
NLD2	NLD2-8	1699289280	11800620	1699109856	11799374	99.99	0.03	96.52	91.13	37.9
NLD2	NLD2-9	1798954848	12492742	1798759296	12491384	99.99	0.03	96.41	90.92	37.96
NLD3	NLD3-1	791594496	5497184	791544384	5496836	99.99	0.05	93.85	85	38.38
NLD3	NLD3-10	1406545632	9767678	1406422080	9766820	99.99	0.03	96.48	91.33	38.47
NLD3	NLD3-11	1365634368	9483572	1365504480	9482670	99.99	0.03	96.49	91.28	38.58
NLD3	NLD3-12	1291261248	8967092	1291144608	8966282	99.99	0.03	96.41	90.94	38.73
NLD3	NLD3-13	2164147776	15028804	2164067712	15028248	100	0.03	96.41	91.06	38.56
NLD3	NLD3-14	2197386720	15259630	2197318464	15259156	100	0.03	96.06	90.08	38.55
NLD3	NLD3-15	1025650080	7122570	1025576064	7122056	99.99	0.04	95.42	88.62	37.53
NLD3	NLD3-16	1006967808	6992832	1006882272	6992238	99.99	0.03	96.28	90.7	37.5
NLD3	NLD3-2	1538448768	10683672	1538306496	10682684	99.99	0.03	95.74	89.09	38.28
NLD3	NLD3-3	1623984192	11277668	1623824928	11276562	99.99	0.03	96.17	90.19	38.41
NLD3	NLD3-4	2573457120	17871230	2573180352	17869308	99.99	0.03	96.65	91.37	38.33
NLD3	NLD3-5	2799434880	19440520	2799327168	19439772	100	0.03	95.69	88.98	38.69
NLD3	NLD3-6	872398944	6058326	872333856	6057874	99.99	0.05	93.88	85	38.17
NLD3	NLD3-7	1411062624	9799046	1410950016	9798264	99.99	0.03	95.86	89.76	37.31
NLD3	NLD3-8	1565215200	10869550	1565042688	10868352	99.99	0.03	96.59	91.48	38.23
NLD3	NLD3-9	1772887104	12311716	1772692992	12310368	99.99	0.03	96.57	91.37	38.42
NLD5	NLD5-1	1220246208	8473932	1220154048	8473292	99.99	0.03	96.07	90.05	38.31
NLD5	NLD5-10	1012657248	7032342	1012587840	7031860	99.99	0.05	93.56	85	38.38
NLD5	NLD5-11	1809241632	12564178	1809178848	12563742	100	0.03	96.05	89.86	38.69
NLD5	NLD5-12	982889568	6825622	982822464	6825156	99.99	0.05	93.56	85	38.58
NLD5	NLD5-13	1106471232	7683828	1106388288	7683252	99.99	0.05	93.35	85	39.09
NLD5	NLD5-14	1836747072	12755188	1836675936	12754694	100	0.03	96.16	90.2	38.59
NLD5	NLD5-15	1771471872	12301888	1771378560	12301240	99.99	0.03	96.18	90.25	38.74
NLD5	NLD5-2	2137941216	14846814	2137891392	14846468	100	0.03	95.81	89.54	38.57
NLD5	NLD5-3	1438243488	9987802	1438134048	9987042	99.99	0.03	96.34	90.9	38.28
NLD5	NLD5-4	1541283840	10703360	1541146176	10702404	99.99	0.03	96.36	90.88	38.46
NLD5	NLD5-5	1989857088	13818452	1989798624	13818046	100	0.03	96.26	90.55	38.47
NLD5	NLD5-6	1764119520	12250830	1764047520	12250330	100	0.03	96.09	90.06	37.56
NLD5	NLD5-7	1907704512	13247948	1907626464	13247406	100	0.03	96.02	89.88	38.03
NLD5	NLD5-8	1219403520	8468080	1219315680	8467470	99.99	0.05	93.63	85	38.5
NLD5	NLD5-9	1145551104	7955216	1145469600	7954650	99.99	0.05	93.38	85	38.86
NLD6	NLD6-1	1193025312	8284898	1192925664	8284206	99.99	0.03	95.75	89.2	38.04
NLD6	NLD6-10	1740388032	12086028	1740223296	12084884	99.99	0.03	96	89.72	38.23
NLD6	NLD6-11	1094639328	7601662	1094558112	7601098	99.99	0.05	93.5	85	39.01
NLD6	NLD6-12	846435168	5878022	846382176	5877654	99.99	0.05	93.94	85	38.38
NLD6	NLD6-13	1102701312	7657648	1102623264	7657106	99.99	0.05	93.81	85	38.91
NLD6	NLD6-14	1642539456	11406524	1642394016	11405514	99.99	0.04	95.56	88.76	37.81
NLD6	NLD6-15	1241217216	8619564	1241131104	8618966	99.99	0.05	93.57	85	38.62
NLD6	NLD6-16	1366260480	9487920	1366118208	9486932	99.99	0.03	96.36	90.77	37.39
NLD6	NLD6-2	1495461600	10385150	1495297152	10384008	99.99	0.03	96.77	91.81	38.07
NLD6	NLD6-3	1252986912	8701298	1252879488	8700552	99.99	0.03	96.38	90.89	37.56
NLD6	NLD6-4	1310698656	9102074	1310558976	9101104	99.99	0.03	96.64	91.4	38.14
NLD6	NLD6-5	1512271872	10501888	1512130752	10500908	99.99	0.03	96.52	91.12	38.07
NLD6	NLD6-6	1159490592	8052018	1159387200	8051300	99.99	0.03	96.25	90.44	36.91
NLD6	NLD6-7	2678554656	18601074	2678491296	18600634	100	0.03	96.4	90.96	38.67
NLD6	NLD6-8	1704295872	11835388	1704119904	11834166	99.99	0.03	96.47	90.98	38.46
NLD6	NLD6-9	1654807680	11491720	1654625664	11490456	99.99	0.03	96.47	91.13	38.05
SZ1	SZ1-1	1515166560	10521990	1515023424	10520996	99.99	0.04	95.27	88.38	37.88
SZ1	SZ1-10	1916344224	13307946	1916205984	13306986	99.99	0.03	95.9	89.83	38.02
SZ1	SZ1-11	1183544352	8219058	1183453920	8218430	99.99	0.03	95.84	89.72	38.16
SZ1	SZ1-12	1290153024	8959396	1290034080	8958570	99.99	0.03	95.7	89.31	39.2
SZ1	SZ1-13	1787497056	12413174	1787335776	12412054	99.99	0.04	95.34	88.43	38.76
SZ1	SZ1-14	1727200224	11994446	1727056800	11993450	99.99	0.04	94.65	86.75	38.66
SZ1	SZ1-15	1789669440	12428260	1789504416	12427114	99.99	0.03	95.56	89.17	38.73
SZ1	SZ1-16	1743783552	12109608	1743630912	12108548	99.99	0.03	95.56	88.96	38.4
SZ1	SZ1-2	1477543978	10260722	1477396224	10259696	99.99	0.03	96.11	90.41	38.66
SZ1	SZ1-3	1712750688	11894102	1712677824	11893596	100	0.03	96.16	90.47	38.04
SZ1	SZ1-4	1772979840	12312360	1772909856	12311874	100	0.03	96.06	90.15	38.13
SZ1	SZ1-5	1398381120	9710980	1398255264	9710106	99.99	0.04	95.11	87.94	38.14
SZ1	SZ1-6	1231281656	8550567	1231158528	8549712	100	0.05	93.28	85	38.46
SZ1	SZ1-7	1515544992	10524618	1515399552	10523608	99.99	0.04	95.31	88.5	37.59
SZ1	SZ1-8	1884014496	13083434	1883949984	13082986	100	0.03	96.12	90.21	38.61
SZ1	SZ1-9	1640253600	11390650	1640124576	11389754	99.99	0.03	96.34	90.77	38.04
SZ4	SZ4-1	1820645568	12643372	1820471904	12642166	99.99	0.04	95.39	88.67	38.73
SZ4	SZ4-10	1383252192	9605918	1383114528	9604962	99.99	0.04	95.25	88.39	38.06
SZ4	SZ4-11	1407548160	9774640	1407404160	9773640	99.99	0.04	95.42	88.92	38.7
SZ4	SZ4-12	1490468832	10350478	1490313600	10349400	99.99	0.04	95.52	88.94	39.05
SZ4	SZ4-13	1419314688	9856352	1419198912	9855548	99.99	0.04	94.55	86.5	38.51
SZ4	SZ4-14	1444975200	10034550	1444846752	10033658	99.99	0.03	95.27	88.13	39.01
SZ4	SZ4-15	1436574816	9976214	1436440896	9975284	99.99	0.03	95.62	89.06	38.67
SZ4	SZ4-2	1726263648	11987942	1726101216	11986814	99.99	0.04	95.33	88.5	38.51
SZ4	SZ4-3	1040229792	7223818	1040135616	7223164	99.99	0.04	95.09	87.89	37.16
SZ4	SZ4-4	1520098848	10556242	1520018496	10555684	99.99	0.03	96.47	90.89	38.41
SZ4	SZ4-5	1162374048	8072042	1162281312	8071398	99.99	0.04	94.95	87.4	38.47
SZ4	SZ4-6	2642165568	18348372	2641978368	18347072	99.99	0.03	96.12	90.02	38.77
SZ4	SZ4-7	1476524448	10253642	1476380736	10252644	99.99	0.04	95.22	88.2	38.42
SZ4	SZ4-8	1429553088	9927452	1429422048	9926542	99.99	0.04	95.46	88.96	38.58
SZ4	SZ4-9	1130636160	7851640	1130529024	7850896	99.99	0.04	95.33	88.53	38
SZ5	SZ5-1	1910690784	13268686	1910627136	13268244	100	0.03	96.29	90.62	38.6
SZ5	SZ5-10	2209307040	15342410	2209128768	15341172	99.99	0.03	96.55	91.33	38.21
SZ5	SZ5-11	2231367840	15495610	2231196480	15494420	99.99	0.03	95.61	88.92	37.93
SZ5	SZ5-12	2108307168	14641022	2108147328	14639912	99.99	0.03	96.14	90.2	38.19
SZ5	SZ5-13	2989504800	20760450	2989258272	20758738	99.99	0.03	96.57	91.28	38.2
SZ5	SZ5-14	1272121056	8834174	1272026592	8833518	99.99	0.03	95.92	89.67	37.5
SZ5	SZ5-15	2022190848	14042992	2022023232	14041828	99.99	0.03	96.5	91.39	37.82
SZ5	SZ5-2	1494649440	10379510	1494522144	10378626	99.99	0.03	96.35	90.85	37.91
SZ5	SZ5-3	1704218400	11834850	1704079296	11833884	99.99	0.03	96.23	90.51	38.24
SZ5	SZ5-4	1714791168	11908272	1714646880	11907270	99.99	0.03	96.31	90.84	37.34
SZ5	SZ5-5	1439027136	9993244	1438900416	9992364	99.99	0.03	96.47	91.22	37.52
SZ5	SZ5-6	1799951040	12499660	1799800128	12498612	99.99	0.03	96.36	90.81	38.41
SZ5	SZ5-7	2083651776	14469804	2083486464	14468656	99.99	0.03	95.73	89.22	38.2
SZ5	SZ5-8	2300512320	15975780	2300310144	15974376	99.99	0.03	96.62	91.56	38.33
SZ5	SZ5-9	2142577728	14879012	2142384768	14877672	99.99	0.03	96.51	91.37	37.87
ZH1	ZH1-1	2019059153	14021244	2018857248	14019842	100	0.04	95.56	88.74	38.62
ZH1	ZH1-10	1231646688	8553102	1231549632	8552428	99.99	0.03	96.11	90.44	38.36
ZH1	ZH1-11	924394176	6419404	924331968	6418972	99.99	0.05	93.85	85	38.58
ZH1	ZH1-12	611974656	4249824	611936640	4249560	99.99	0.04	94.28	85	37.83
ZH1	ZH1-13	1450598688	10073602	1450481472	10072788	99.99	0.04	94.41	86.06	37.97
ZH1	ZH1-14	1223496864	8496506	1223402400	8495850	99.99	0.05	93.56	85	38.62
ZH1	ZH1-15	908707680	6310470	908636256	6309974	99.99	0.05	93.57	85	38.53
ZH1	ZH1-2	838184544	5820726	838128672	5820338	99.99	0.05	93.4	85	38.27
ZH1	ZH1-3	1055549664	7330206	1055469888	7329652	99.99	0.05	93.33	85	38.93
ZH1	ZH1-4	1503299520	10439580	1503161280	10438620	99.99	0.03	96.12	90.05	38.25
ZH1	ZH1-5	1266501024	8795146	1266406848	8794492	99.99	0.05	93.63	85	38.94
ZH1	ZH1-6	1240153344	8612176	1240064064	8611556	99.99	0.05	93.59	85	38.7
ZH1	ZH1-7	971250048	6744792	971184672	6744338	99.99	0.05	93.87	85	38.6
ZH1	ZH1-8	729243072	5064188	729197856	5063874	99.99	0.05	94.02	85	38
ZH1	ZH1-9	876591936	6087444	876523104	6086966	99.99	0.05	93.61	85	38.25
ZH2	ZH2-1	1869774624	12984546	1869645312	12983648	99.99	0.03	96.38	90.76	38.78
ZH2	ZH2-10	1390310423	9654933	1390171392	9653968	100	0.03	96.59	91.41	39.19
ZH2	ZH2-11	1829217312	12702898	1829028672	12701588	99.99	0.03	96.68	91.63	38.1
ZH2	ZH2-12	1842625440	12796010	1842437376	12794704	99.99	0.03	96.72	91.59	38.43
ZH2	ZH2-14	1614224448	11209892	1614090528	11208962	99.99	0.03	95.66	88.99	37.9
ZH2	ZH2-15	1931050368	13410072	1930889664	13408956	99.99	0.03	96.28	90.44	38.61
ZH2	ZH2-16	1872843264	13005856	1872669024	13004646	99.99	0.03	96.69	91.47	38.4
ZH2	ZH2-17	2030956992	14103868	2030902848	14103492	100	0.03	96.19	90.43	38.44
ZH2	ZH2-2	1831636224	12719696	1831455360	12718440	99.99	0.03	96.47	91.06	38.2
ZH2	ZH2-3	2539598976	17636104	2539319904	17634166	99.99	0.03	96.5	91.06	38.37
ZH2	ZH2-4	1313353440	9120510	1313130816	9118964	99.98	0.05	93.09	85	37.25
ZH2	ZH2-5	1214218080	8432070	1214119296	8431384	99.99	0.03	96.07	89.92	38.24
ZH2	ZH2-6	2221693920	15428430	2221604064	15427806	100	0.03	96.14	90.23	38.54
ZH2	ZH2-7	1165803264	8095856	1165694400	8095100	99.99	0.03	96.39	90.8	37.72
ZH2	ZH2-8	1349465472	9371288	1349323488	9370302	99.99	0.03	96.72	91.69	38.08
ZH2	ZH2-9	1159585920	8052680	1159466112	8051848	99.99	0.03	96.56	91.25	37.41
