# Supplementary material for: Population Genomics Reveals Gene Flow and Adaptive Signature in Invasive Weed Mikania micrantha
Source: Genes (Basel). 2021 Aug 20;12(8):1279. doi: 10.3390/genes12081279 (PMC8394975; doi:10.3390/genes12081279)
Supplement: Supplementary file 1 [file genes-12-01279-s001.zip › Table S6.xlsx]

## Sheet: Sheet1
Table S6. The mapping rates between the clean reads of each individual and the reference genome.
Sample	Clean reads	Mapped reads	Mapping rate
DG2-1	10449992	10095689	96.61
DG2-10	10232316	9955705	97.3
DG2-11	8282936	8093657	97.71
DG2-12	8140692	7926222	97.37
DG2-13	6309780	6170886	97.8
DG2-14	11512336	11309083	98.23
DG2-15	7396482	7184260	97.13
DG2-2	8713564	8482827	97.35
DG2-3	7234548	7096741	98.1
DG2-4	8927698	8730040	97.79
DG2-5	9959960	9688230	97.27
DG2-6	15247460	14840045	97.33
DG2-7	8801548	8537784	97
DG2-8	8122670	7843569	96.56
DG2-9	8280400	8072889	97.49
DG3-1	14947448	14575843	97.51
DG3-10	9185958	9026166	98.26
DG3-11	10546746	10358363	98.21
DG3-12	11005460	10811407	98.24
DG3-13	10794000	10611846	98.31
DG3-14	12028152	11821308	98.28
DG3-15	9297512	9128157	98.18
DG3-2	10867030	10561630	97.19
DG3-3	8726582	8464946	97
DG3-4	14256212	13947907	97.84
DG3-5	11318498	11111388	98.17
DG3-6	10349266	10141416	97.99
DG3-7	14796494	14393010	97.27
DG3-8	9706770	9526289	98.14
DG3-9	9643984	9463009	98.12
DG4-1	10949352	10536179	96.23
DG4-10	6446984	6287064	97.52
DG4-11	9596890	9360353	97.54
DG4-12	8455612	8289100	98.03
DG4-13	12274096	11994692	97.72
DG4-14	9558676	9359193	97.91
DG4-15	9567532	9184247	95.99
DG4-2	12147430	11882732	97.82
DG4-3	11422998	11179905	97.87
DG4-4	13035834	12724541	97.61
DG4-5	7981022	7776670	97.44
DG4-6	9177568	8930747	97.31
DG4-7	10644612	10331001	97.05
DG4-8	11377416	11160088	98.09
DG4-9	6665402	6518487	97.8
HK1-1	12446724	11988207	96.32
HK1-10	13927508	13650327	98.01
HK1-11	16616744	16221235	97.62
HK1-12	25893354	25171827	97.21
HK1-13	14417152	14071844	97.6
HK1-14	13965664	13510923	96.74
HK1-16	9317988	9022587	96.83
HK1-17	10444296	9885752	94.65
HK1-19	15623954	15244716	97.57
HK1-2	13952364	13483474	96.64
HK1-21	13006866	12688913	97.56
HK1-4	13777108	13236718	96.08
HK1-5	11648814	11360024	97.52
HK1-6	9104582	8465218	92.98
HK1-8	11809058	11504690	97.42
HK1-9	14154772	13761456	97.22
HK3-1	8230802	8051677	97.82
HK3-11	9595972	9329020	97.22
HK3-12	8406144	8212785	97.7
HK3-13	10274194	10002289	97.35
HK3-14	8910570	8627502	96.82
HK3-15	11034566	10754385	97.46
HK3-18	10579262	10282390	97.19
HK3-2	9373536	9163032	97.75
HK3-3	9653772	9431889	97.7
HK3-4	14587012	14161232	97.08
HK3-5	7300610	7013297	96.06
HK3-6	10919100	10624292	97.3
HK3-7	8813196	8578461	97.34
HK3-8	12651614	12194978	96.39
HK3-9	8138664	7903788	97.11
HK4-1	16465202	15902411	96.58
HK4-11	10344112	9856021	95.28
HK4-12	9970454	9631168	96.6
HK4-13	2544262	2457323	96.58
HK4-14	11221204	10731538	95.64
HK4-15	9190570	8996922	97.89
HK4-17	11429612	11093340	97.06
HK4-2	9472470	9205160	97.18
HK4-21	3775842	3666507	97.1
HK4-3	10524154	10217157	97.08
HK4-4	9416306	9020785	95.8
HK4-6	8695856	8447882	97.15
HK4-7	18340448	17877281	97.47
HK4-8	10309848	10023568	97.22
HK4-9	10875324	10514795	96.68
HK5-10	7406064	7252891	97.93
HK5-12	11222046	10873327	96.89
HK5-13	5789160	5676648	98.06
HK5-14	10921656	10672331	97.72
HK5-4	10888446	10636863	97.69
HK5-5	11469642	11180213	97.48
HK5-6	9975716	9698628	97.22
HK5-7	12597786	12303004	97.66
HK5-8	9736644	9439052	96.94
HK5-9	7569666	7398271	97.74
HK6-10	10601424	10230884	96.5
HK6-11	11329386	11015848	97.23
HK6-12	14370864	13932466	96.95
HK6-13	11387408	11136007	97.79
HK6-14	8256106	8011899	97.04
HK6-15	10047438	9781197	97.35
HK6-17	11813610	11535638	97.65
HK6-2	3180698	2939654	92.42
HK6-3	10344132	10098518	97.63
HK6-4	8934944	8737081	97.79
HK6-5	12379370	12132961	98.01
HK6-6	9584848	9332319	97.37
HK6-7	10144452	9862597	97.22
HK6-8	8497898	8226926	96.81
HK6-9	14664286	13466848	91.83
HK7-10	17077124	16189208	94.8
HK7-15	12509566	12041423	96.26
HK7-2	10845738	10505993	96.87
HK7-3	11142038	10799765	96.93
HK7-4	9897036	9617514	97.18
HK7-5	10049304	9765038	97.17
HK7-6	14113346	13400702	94.95
HK7-7	10520730	10239294	97.32
HK7-8	12014250	11795721	98.18
HK7-9	11439706	11054977	96.64
HK8-1	12458782	12059408	96.79
HK8-10	9626922	9328407	96.9
HK8-11	14288796	13718460	96.01
HK8-12	7224992	7032186	97.33
HK8-15	11278548	9831070	87.17
HK8-2	16776684	15721954	93.71
HK8-3	9798250	9534601	97.31
HK8-4	16960048	16362976	96.48
HK8-5	10019940	9761650	97.42
HK8-7	8940420	8640842	96.65
MA1-1	10406302	9971450	95.82
MA1-10	10238866	9948364	97.16
MA1-11	9062154	8819401	97.32
MA1-12	9149282	8856199	96.8
MA1-13	10643474	10360520	97.34
MA1-16	8091804	7927171	97.97
MA1-19	8777802	8626354	98.27
MA1-2	14783770	14421768	97.55
MA1-3	14508338	14038998	96.77
MA1-4	10645732	10244835	96.23
MA1-5	11642770	11282523	96.91
MA1-6	16706530	16220228	97.09
MA1-7	10578290	10304019	97.41
MA1-8	11778568	11431504	97.05
MA1-9	11096998	10792828	97.26
MA4-1	11690242	11385438	97.39
MA4-10	6778652	6564007	96.83
MA4-11	7016170	6807784	97.03
MA4-12	7892012	7356002	93.21
MA4-13	6127890	5936987	96.88
MA4-14	10250234	9897084	96.55
MA4-15	7585348	6496888	85.65
MA4-16	8002308	7786634	97.3
MA4-2	11408106	11072203	97.06
MA4-3	10475498	10070801	96.14
MA4-4	12301892	11925038	96.94
MA4-5	12220096	11766279	96.29
MA4-6	13109864	12570793	95.89
MA4-7	10992126	10698389	97.33
MA4-8	11327690	10924287	96.44
MA4-9	9156020	8888317	97.08
NLD2-1	8248068	8066493	97.8
NLD2-10	7114914	6979292	98.09
NLD2-11	12685960	12484911	98.42
NLD2-12	8155150	7982590	97.88
NLD2-13	11867216	11654953	98.21
NLD2-14	15921842	15520909	97.48
NLD2-15	13006134	12684960	97.53
NLD2-2	6231864	6107036	98
NLD2-3	9373302	9185604	98
NLD2-4	7892274	7716132	97.77
NLD2-5	6226642	6089393	97.8
NLD2-6	11778228	11563440	98.18
NLD2-7	12873298	12617900	98.02
NLD2-8	11799374	11554126	97.92
NLD2-9	12491384	12182444	97.53
NLD3-1	5496836	5375535	97.79
NLD3-10	9766820	9569341	97.98
NLD3-11	9482670	9279276	97.86
NLD3-12	8966282	8755749	97.65
NLD3-13	15028248	14641554	97.43
NLD3-14	15259156	14879008	97.51
NLD3-15	7122056	6971153	97.88
NLD3-16	6992238	6862084	98.14
NLD3-2	10682684	10481564	98.12
NLD3-3	11276562	11095445	98.39
NLD3-4	17869308	17548787	98.21
NLD3-5	19439772	19023509	97.86
NLD3-6	6057874	5945979	98.15
NLD3-7	9798264	9606946	98.05
NLD3-8	10868352	10622538	97.74
NLD3-9	12310368	12016215	97.61
NLD5-1	8473292	8322667	98.22
NLD5-10	7031860	6897653	98.09
NLD5-11	12563742	12301971	97.92
NLD5-12	6825156	6661551	97.6
NLD5-13	7683252	7499501	97.61
NLD5-14	12754694	12498504	97.99
NLD5-15	12301240	12050199	97.96
NLD5-2	14846468	14561377	98.08
NLD5-3	9987042	9814792	98.28
NLD5-4	10702404	10516452	98.26
NLD5-5	13818046	13538869	97.98
NLD5-6	12250330	12020443	98.12
NLD5-7	13247406	12981285	97.99
NLD5-8	8467470	8322650	98.29
NLD5-9	7954650	7795971	98.01
NLD6-1	8284206	8130608	98.15
NLD6-10	12084884	11862132	98.16
NLD6-11	7601098	7449623	98.01
NLD6-12	5877654	5775915	98.27
NLD6-13	7657106	7513566	98.13
NLD6-14	11405514	11154187	97.8
NLD6-15	8618966	8421128	97.7
NLD6-16	9486932	9237758	97.37
NLD6-2	10384008	10194694	98.18
NLD6-3	8700552	8540483	98.16
NLD6-4	9101104	8946970	98.31
NLD6-5	10500908	10279134	97.89
NLD6-6	8051300	7893290	98.04
NLD6-7	18600634	18183005	97.75
NLD6-8	11834166	11534395	97.47
NLD6-9	11490456	11297408	98.32
SZ1-1	10520996	10187602	96.83
SZ1-10	13306986	13024263	97.88
SZ1-11	8218430	7987172	97.19
SZ1-12	8958570	7889757	88.07
SZ1-13	12412054	11934963	96.16
SZ1-14	11993450	11672427	97.32
SZ1-15	12427114	11995179	96.52
SZ1-16	12108548	11773249	97.23
SZ1-2	10259696	9869480	96.2
SZ1-3	3952056	3858361	97.63
SZ1-4	3919590	3778762	96.41
SZ1-5	9710106	9196702	94.71
SZ1-6	8549712	8171156	95.57
SZ1-7	10523608	10273722	97.63
SZ1-8	2777780	2639993	95.04
SZ1-9	11389754	10957410	96.2
SZ4-1	12642166	12391176	98.01
SZ4-10	9604962	9419132	98.07
SZ4-11	9773640	9575200	97.97
SZ4-12	10349400	10136416	97.94
SZ4-13	9855548	9660674	98.02
SZ4-14	10033658	9805619	97.73
SZ4-15	9975284	9795924	98.2
SZ4-2	11986814	11752438	98.04
SZ4-3	7223164	7069429	97.87
SZ4-4	10555684	10321510	97.78
SZ4-5	8071398	7912163	98.03
SZ4-6	18347072	17951866	97.85
SZ4-7	10252644	10031765	97.85
SZ4-8	9926542	9706843	97.79
SZ4-9	7850896	7670580	97.7
SZ5-1	13268244	12979481	97.82
SZ5-10	15341172	15019785	97.91
SZ5-11	15494420	15149939	97.78
SZ5-12	14639912	14346431	98
SZ5-13	20758738	20377487	98.16
SZ5-14	8833518	8642702	97.84
SZ5-15	14041828	13730738	97.78
SZ5-2	10378626	10093833	97.26
SZ5-3	11833884	11510169	97.26
SZ5-4	11907270	11600210	97.42
SZ5-5	9992364	9652907	96.6
SZ5-6	12498612	12127913	97.03
SZ5-7	14468656	14102337	97.47
SZ5-8	15974376	15525439	97.19
SZ5-9	14877672	14567253	97.91
ZH1-1	14019842	13585049	96.9
ZH1-10	8552428	8383948	98.03
ZH1-11	6418972	6274895	97.76
ZH1-12	4249560	4176967	98.29
ZH1-13	10072788	9884882	98.13
ZH1-14	8495850	8335856	98.12
ZH1-15	6309974	6172319	97.82
ZH1-2	5820338	5676548	97.53
ZH1-3	7329652	7165156	97.76
ZH1-4	10438620	10113702	96.89
ZH1-5	8794492	8619641	98.01
ZH1-6	8611556	8399888	97.54
ZH1-7	6744338	6613560	98.06
ZH1-8	5063874	4976449	98.27
ZH1-9	6086966	5964390	97.99
ZH2-1	12983648	12657174	97.49
ZH2-10	9653968	9448905	97.88
ZH2-11	12701588	12450107	98.02
ZH2-12	12794704	12555797	98.13
ZH2-14	11208962	10976022	97.92
ZH2-15	13408956	13148909	98.06
ZH2-16	13004646	12750226	98.04
ZH2-17	2275460	2191954	96.33
ZH2-2	12718440	12456686	97.94
ZH2-3	17634166	17287895	98.04
ZH2-4	9118964	8805202	96.56
ZH2-5	8431384	8268543	98.07
ZH2-6	15427806	15127127	98.05
ZH2-7	8095100	7916068	97.79
ZH2-8	9370302	9165368	97.81
ZH2-9	8051848	7869765	97.74
