# Supplementary material for: Population Genomics Reveals Gene Flow and Adaptive Signature in Invasive Weed Mikania micrantha
Source: Genes (Basel). 2021 Aug 20;12(8):1279. doi: 10.3390/genes12081279 (PMC8394975; doi:10.3390/genes12081279)
Supplement: Supplementary file 1 [file genes-12-01279-s001.zip › Table S7.xlsx]

## Sheet: Sheet1
Table S7. Number of SNPs identified across 306 M. micrantha individuals.
Individual	Total SNP Number	Number of Identified SNPs	Call Rate (%)
DG2-1	16944	15274	90.144
DG2-10	16944	14943	88.1905
DG2-11	16944	13897	82.0172
DG2-12	16944	13230	78.0807
DG2-13	16944	13741	81.0966
DG2-14	16944	15890	93.7795
DG2-15	16944	14271	84.2245
DG2-2	16944	14305	84.4252
DG2-3	16944	14417	85.0862
DG2-4	16944	14619	86.2783
DG2-5	16944	15382	90.7814
DG2-6	16944	16076	94.8772
DG2-7	16944	15056	88.8574
DG2-8	16944	14070	83.0382
DG2-9	16944	13525	79.8218
DG3-1	16944	16154	95.3376
DG3-10	16944	15795	93.2188
DG3-11	16944	15913	93.9153
DG3-12	16944	15773	93.089
DG3-13	16944	15774	93.0949
DG3-14	16944	16041	94.6707
DG3-15	16944	14711	86.8213
DG3-2	16944	15729	92.8293
DG3-3	16944	15134	89.3178
DG3-4	16944	16151	95.3199
DG3-5	16944	16079	94.8949
DG3-6	16944	15531	91.6608
DG3-7	16944	15267	90.1027
DG3-8	16944	15583	91.9677
DG3-9	16944	15719	92.7703
DG4-1	16944	15889	93.7736
DG4-10	16944	13751	81.1556
DG4-11	16944	15297	90.2797
DG4-12	16944	15494	91.4424
DG4-13	16944	15782	93.1421
DG4-14	16944	15178	89.5774
DG4-15	16944	15747	92.9356
DG4-2	16944	16069	94.8359
DG4-3	16944	16024	94.5703
DG4-4	16944	15290	90.2384
DG4-5	16944	15213	89.784
DG4-6	16944	15546	91.7493
DG4-7	16944	14780	87.2285
DG4-8	16944	16015	94.5172
DG4-9	16944	13747	81.132
HK1-1	16944	16087	94.9422
HK1-10	16944	16122	95.1487
HK1-11	16944	16373	96.6301
HK1-12	16944	16093	94.9776
HK1-13	16944	16306	96.2347
HK1-14	16944	16289	96.1343
HK1-16	16944	15663	92.4398
HK1-17	16944	15787	93.1716
HK1-19	16944	16194	95.5737
HK1-2	16944	16295	96.1697
HK1-21	16944	16235	95.8156
HK1-4	16944	16251	95.9101
HK1-5	16944	15925	93.9861
HK1-6	16944	15423	91.0234
HK1-8	16944	16214	95.6917
HK1-9	16944	16332	96.3881
HK3-1	16944	15604	92.0916
HK3-11	16944	15268	90.1086
HK3-12	16944	14696	86.7328
HK3-13	16944	15424	91.0293
HK3-14	16944	14898	87.9249
HK3-15	16944	15688	92.5873
HK3-18	16944	15593	92.0267
HK3-2	16944	15400	90.8876
HK3-3	16944	15644	92.3277
HK3-4	16944	16249	95.8983
HK3-5	16944	13957	82.3713
HK3-6	16944	15721	92.7821
HK3-7	16944	14814	87.4292
HK3-8	16944	15870	93.6615
HK3-9	16944	14786	87.2639
HK4-1	16944	16302	96.211
HK4-11	16944	15797	93.2306
HK4-12	16944	15559	91.826
HK4-13	16944	7514	44.3461
HK4-14	16944	15672	92.4929
HK4-15	16944	15754	92.9769
HK4-17	16944	15783	93.148
HK4-2	16944	15276	90.1558
HK4-21	16944	9575	56.5097
HK4-3	16944	15809	93.3015
HK4-4	16944	14368	84.797
HK4-6	16944	13970	82.4481
HK4-7	16944	16180	95.491
HK4-8	16944	15606	92.1034
HK4-9	16944	15380	90.7696
HK5-10	16944	14978	88.3971
HK5-12	16944	16103	95.0366
HK5-13	16944	13955	82.3595
HK5-14	16944	15921	93.9625
HK5-4	16944	15956	94.169
HK5-5	16944	16032	94.6176
HK5-6	16944	15896	93.8149
HK5-7	16944	16135	95.2254
HK5-8	16944	15532	91.6667
HK5-9	16944	15128	89.2823
HK6-10	16944	15605	92.0975
HK6-11	16944	15613	92.1447
HK6-12	16944	16031	94.6117
HK6-13	16944	15694	92.6228
HK6-14	16944	14086	83.1327
HK6-15	16944	15236	89.9197
HK6-17	16944	15903	93.8562
HK6-2	16944	8421	49.699
HK6-3	16944	15875	93.691
HK6-4	16944	15696	92.6346
HK6-5	16944	16091	94.9658
HK6-6	16944	15882	93.7323
HK6-7	16944	14961	88.2967
HK6-8	16944	14956	88.2672
HK6-9	16944	15915	93.9271
HK7-10	16944	15801	93.2542
HK7-15	16944	15456	91.2181
HK7-2	16944	15364	90.6752
HK7-3	16944	15823	93.3841
HK7-4	16944	14216	83.8999
HK7-5	16944	13965	82.4186
HK7-6	16944	15255	90.0319
HK7-7	16944	15588	91.9972
HK7-8	16944	16109	95.072
HK7-9	16944	15458	91.2299
HK8-1	16944	16171	95.4379
HK8-10	16944	15623	92.2037
HK8-11	16944	16247	95.8864
HK8-12	16944	14416	85.0803
HK8-15	16944	15518	91.584
HK8-2	16944	16176	95.4674
HK8-3	16944	14452	85.2927
HK8-4	16944	15819	93.3605
HK8-5	16944	15243	89.961
HK8-7	16944	14494	85.5406
MA1-1	16944	15557	91.8142
MA1-10	16944	15892	93.7913
MA1-11	16944	15144	89.3768
MA1-12	16944	15670	92.4811
MA1-13	16944	15838	93.4726
MA1-16	16944	15460	91.2417
MA1-19	16944	15046	88.7984
MA1-2	16944	16120	95.1369
MA1-3	16944	16220	95.7271
MA1-4	16944	15816	93.3428
MA1-5	16944	15909	93.8916
MA1-6	16944	16274	96.0458
MA1-7	16944	15816	93.3428
MA1-8	16944	16039	94.6589
MA1-9	16944	15513	91.5545
MA4-1	16944	15540	91.7139
MA4-10	16944	14034	82.8258
MA4-11	16944	13438	79.3083
MA4-12	16944	13793	81.4034
MA4-13	16944	13272	78.3286
MA4-14	16944	15674	92.5047
MA4-15	16944	14216	83.8999
MA4-16	16944	14864	87.7243
MA4-2	16944	15777	93.1126
MA4-3	16944	15551	91.7788
MA4-4	16944	16182	95.5028
MA4-5	16944	16181	95.4969
MA4-6	16944	16044	94.6884
MA4-7	16944	14801	87.3525
MA4-8	16944	15398	90.8758
MA4-9	16944	14884	87.8423
NLD2-1	16944	14461	85.3458
NLD2-10	16944	13947	82.3123
NLD2-11	16944	16167	95.4143
NLD2-12	16944	15159	89.4653
NLD2-13	16944	15945	94.1041
NLD2-14	16944	16303	96.2169
NLD2-15	16944	16036	94.6412
NLD2-2	16944	13370	78.907
NLD2-3	16944	15276	90.1558
NLD2-4	16944	14074	83.0619
NLD2-5	16944	13877	81.8992
NLD2-6	16944	16085	94.9304
NLD2-7	16944	16105	95.0484
NLD2-8	16944	16102	95.0307
NLD2-9	16944	16315	96.2878
NLD3-1	16944	12665	74.7462
NLD3-10	16944	15630	92.245
NLD3-11	16944	15616	92.1624
NLD3-12	16944	15227	89.8666
NLD3-13	16944	15823	93.3841
NLD3-14	16944	16391	96.7363
NLD3-15	16944	15176	89.5656
NLD3-16	16944	15110	89.1761
NLD3-2	16944	15998	94.4169
NLD3-3	16944	15195	89.6778
NLD3-4	16944	16267	96.0045
NLD3-5	16944	16415	96.878
NLD3-6	16944	12653	74.6754
NLD3-7	16944	15713	92.7349
NLD3-8	16944	15840	93.4844
NLD3-9	16944	15965	94.2221
NLD5-1	16944	15421	91.0116
NLD5-10	16944	14426	85.1393
NLD5-11	16944	16066	94.8182
NLD5-12	16944	13844	81.7044
NLD5-13	16944	13397	79.0663
NLD5-14	16944	15980	94.3107
NLD5-15	16944	15952	94.1454
NLD5-2	16944	16269	96.0163
NLD5-3	16944	15947	94.1159
NLD5-4	16944	15943	94.0923
NLD5-5	16944	16218	95.7153
NLD5-6	16944	16214	95.6917
NLD5-7	16944	16278	96.0694
NLD5-8	16944	15295	90.2679
NLD5-9	16944	14264	84.1832
NLD6-1	16944	15383	90.7873
NLD6-10	16944	15213	89.784
NLD6-11	16944	13766	81.2441
NLD6-12	16944	13461	79.4441
NLD6-13	16944	13818	81.551
NLD6-14	16944	16219	95.7212
NLD6-15	16944	15338	90.5217
NLD6-16	16944	15749	92.9474
NLD6-2	16944	15940	94.0746
NLD6-3	16944	15695	92.6287
NLD6-4	16944	15691	92.6051
NLD6-5	16944	15955	94.1631
NLD6-6	16944	15080	88.9991
NLD6-7	16944	15541	91.7198
NLD6-8	16944	16024	94.5703
NLD6-9	16944	16061	94.7887
SZ1-1	16944	16083	94.9186
SZ1-10	16944	15673	92.4988
SZ1-11	16944	14920	88.0548
SZ1-12	16944	14756	87.0869
SZ1-13	16944	16013	94.5054
SZ1-14	16944	15952	94.1454
SZ1-15	16944	16000	94.4287
SZ1-16	16944	16105	95.0484
SZ1-2	16944	15568	91.8791
SZ1-3	16944	11144	65.7696
SZ1-4	16944	10368	61.1898
SZ1-5	16944	15691	92.6051
SZ1-6	16944	15315	90.386
SZ1-7	16944	16077	94.8831
SZ1-8	16944	8178	48.2649
SZ1-9	16944	16022	94.5585
SZ4-1	16944	16039	94.6589
SZ4-10	16944	15652	92.3749
SZ4-11	16944	15376	90.746
SZ4-12	16944	15405	90.9171
SZ4-13	16944	15735	92.8647
SZ4-14	16944	14954	88.2554
SZ4-15	16944	15735	92.8647
SZ4-2	16944	16025	94.5763
SZ4-3	16944	14685	86.6678
SZ4-4	16944	14261	84.1655
SZ4-5	16944	14861	87.7066
SZ4-6	16944	16231	95.792
SZ4-7	16944	14666	86.5557
SZ4-8	16944	15577	91.9322
SZ4-9	16944	14818	87.4528
SZ5-1	16944	16094	94.9835
SZ5-10	16944	15413	90.9644
SZ5-11	16944	16314	96.2819
SZ5-12	16944	16287	96.1225
SZ5-13	16944	16240	95.8451
SZ5-14	16944	15544	91.7375
SZ5-15	16944	16225	95.7566
SZ5-2	16944	15990	94.3697
SZ5-3	16944	16073	94.8595
SZ5-4	16944	16119	95.131
SZ5-5	16944	15851	93.5493
SZ5-6	16944	16122	95.1487
SZ5-7	16944	16265	95.9927
SZ5-8	16944	15445	91.1532
SZ5-9	16944	16252	95.916
ZH1-1	16944	16037	94.6471
ZH1-10	16944	15193	89.666
ZH1-11	16944	13267	78.2991
ZH1-12	16944	10917	64.4299
ZH1-13	16944	15988	94.3579
ZH1-14	16944	15367	90.6929
ZH1-15	16944	13998	82.6133
ZH1-2	16944	13231	78.0866
ZH1-3	16944	14040	82.8612
ZH1-4	16944	15922	93.9684
ZH1-5	16944	14530	85.7531
ZH1-6	16944	15164	89.4948
ZH1-7	16944	13267	78.2991
ZH1-8	16944	12710	75.0118
ZH1-9	16944	14099	83.2094
ZH2-1	16944	14999	88.521
ZH2-10	16944	15916	93.933
ZH2-11	16944	16172	95.4438
ZH2-12	16944	16213	95.6858
ZH2-14	16944	15260	90.0614
ZH2-15	16944	16155	95.3435
ZH2-16	16944	16155	95.3435
ZH2-17	16944	7276	42.9415
ZH2-2	16944	16180	95.491
ZH2-3	16944	16377	96.6537
ZH2-4	16944	15369	90.7047
ZH2-5	16944	15286	90.2148
ZH2-6	16944	16268	96.0104
ZH2-7	16944	15512	91.5486
ZH2-8	16944	15728	92.8234
ZH2-9	16944	15505	91.5073
